# Supplementary material for: RosettaScripts: A Scripting Language Interface to the Rosetta Macromolecular Modeling Suite
Source: PLoS One. 2011 Jun 24;6(6):e20161. doi: 10.1371/journal.pone.0020161 (PMC3123292; doi:10.1371/journal.pone.0020161)
Supplement: Supplemental Information S1 — Protocols, input, and output files for all examples given in the paper. (BZ2) [file pone.0020161.s001.bz2]

Archive with 194 entries (131 files):
- enzdes
- enzdes/.svn
- enzdes/.svn/tmp
- enzdes/.svn/tmp/props
- enzdes/.svn/tmp/text-base
- enzdes/.svn/tmp/prop-base
- enzdes/.svn/props
- enzdes/.svn/entries
- enzdes/.svn/text-base
- enzdes/.svn/text-base/D2N_aX_confs.pdb.svn-base
- enzdes/.svn/text-base/enzflags.svn-base
- enzdes/.svn/text-base/enzdes_test_0001.pdb.svn-base
- enzdes/.svn/text-base/Est_ha_d2n.cst.svn-base
- enzdes/.svn/text-base/D2N_aX.params.svn-base
- enzdes/.svn/text-base/enzdes_test.pdb.svn-base
- enzdes/.svn/text-base/README.svn-base
- enzdes/.svn/text-base/score.sc.svn-base
- enzdes/.svn/text-base/rosetta_scripts.linuxgccrelease.svn-base
- enzdes/.svn/text-base/enzdes.xml.svn-base
- enzdes/.svn/text-base/commandline.svn-base
- enzdes/.svn/prop-base
- enzdes/.svn/prop-base/rosetta_scripts.linuxgccrelease.svn-base
- enzdes/.svn/prop-base/commandline.svn-base
- enzdes/.svn/all-wcprops
- enzdes/README
- enzdes/commandline
- enzdes/enzdes_test_0001.pdb
- enzdes/enzdes.xml
- enzdes/enzdes_test.pdb
- enzdes/D2N_aX_confs.pdb
- enzdes/score.sc
- enzdes/Est_ha_d2n.cst
- enzdes/D2N_aX.params
- enzdes/enzflags
- enzdes/rosetta_scripts.linuxgccrelease
- flxbb_design
- flxbb_design/.svn
- flxbb_design/.svn/tmp
- flxbb_design/.svn/tmp/props
- flxbb_design/.svn/tmp/text-base
- flxbb_design/.svn/tmp/prop-base
- flxbb_design/.svn/props
- flxbb_design/.svn/entries
- flxbb_design/.svn/text-base
- flxbb_design/.svn/text-base/flags.svn-base
- flxbb_design/.svn/text-base/pdb2gb1.ent.svn-base
- flxbb_design/.svn/text-base/README.svn-base
- flxbb_design/.svn/text-base/flxbb.xml.svn-base
- flxbb_design/.svn/prop-base
- flxbb_design/.svn/all-wcprops
- flxbb_design/flags
- flxbb_design/README
- flxbb_design/flxbb.xml
- flxbb_design/pdb2gb1.ent
- ligand_docking
- ligand_docking/.svn
- ligand_docking/.svn/tmp
- ligand_docking/.svn/tmp/props
- ligand_docking/.svn/tmp/text-base
- ligand_docking/.svn/tmp/prop-base
- ligand_docking/.svn/props
- ligand_docking/.svn/entries
- ligand_docking/.svn/text-base
- ligand_docking/.svn/text-base/flags.svn-base
- ligand_docking/.svn/text-base/rosetta-41240.xml.svn-base
- ligand_docking/.svn/text-base/README.svn-base
- ligand_docking/.svn/text-base/rosetta-3.2.xml.svn-base
- ligand_docking/.svn/prop-base
- ligand_docking/.svn/all-wcprops
- ligand_docking/flags
- ligand_docking/README
- ligand_docking/rosetta-41240.xml
- ligand_docking/rosetta-3.2.xml
- ligand_docking/inputs
- ligand_docking/inputs/.svn
- ligand_docking/inputs/.svn/tmp
- ligand_docking/inputs/.svn/tmp/props
- ligand_docking/inputs/.svn/tmp/text-base
- ligand_docking/inputs/.svn/tmp/prop-base
- ligand_docking/inputs/.svn/props
- ligand_docking/inputs/.svn/entries
- ligand_docking/inputs/.svn/text-base
- ligand_docking/inputs/.svn/text-base/7cpa_7cpa_native.pdb.svn-base
- ligand_docking/inputs/.svn/text-base/7cpa_7cpa_native.pdb.gz.svn-base
- ligand_docking/inputs/.svn/text-base/7cpa_7cpa_input.pdb.gz.svn-base
- ligand_docking/inputs/.svn/text-base/ZN1.params.svn-base
- ligand_docking/inputs/.svn/text-base/7cpa_confs.pdb.gz.svn-base
- ligand_docking/inputs/.svn/text-base/7cpa.params.svn-base
- ligand_docking/inputs/.svn/text-base/7cpa_confs.pdb.svn-base
- ligand_docking/inputs/.svn/text-base/7cpa_7cpa_input.pdb.svn-base
- ligand_docking/inputs/.svn/prop-base
- ligand_docking/inputs/.svn/prop-base/7cpa_7cpa_native.pdb.svn-base
- ligand_docking/inputs/.svn/prop-base/7cpa_7cpa_native.pdb.gz.svn-base
- ligand_docking/inputs/.svn/prop-base/7cpa_7cpa_input.pdb.gz.svn-base
- ligand_docking/inputs/.svn/prop-base/7cpa_confs.pdb.gz.svn-base
- ligand_docking/inputs/.svn/prop-base/7cpa_confs.pdb.svn-base
- ligand_docking/inputs/.svn/prop-base/7cpa_7cpa_input.pdb.svn-base
- ligand_docking/inputs/.svn/all-wcprops
- ligand_docking/inputs/ZN1.params
- ligand_docking/inputs/7cpa.params
- ligand_docking/inputs/7cpa_7cpa_input.pdb
- ligand_docking/inputs/7cpa_7cpa_native.pdb
- ligand_docking/inputs/7cpa_7cpa_native.pdb.gz
- ligand_docking/inputs/7cpa_7cpa_input.pdb.gz
- ligand_docking/inputs/7cpa_confs.pdb.gz
- ligand_docking/inputs/7cpa_confs.pdb
- LoopRemodel
- LoopRemodel/log
- LoopRemodel/.svn
- LoopRemodel/.svn/tmp
- LoopRemodel/.svn/tmp/props
- LoopRemodel/.svn/tmp/text-base
- LoopRemodel/.svn/tmp/prop-base
- LoopRemodel/.svn/props
- LoopRemodel/.svn/entries
- LoopRemodel/.svn/text-base
- LoopRemodel/.svn/text-base/flags.svn-base
- LoopRemodel/.svn/text-base/3a67.ppk_0001.pdb.svn-base
- LoopRemodel/.svn/text-base/loop_remodel.xml.svn-base
- LoopRemodel/.svn/text-base/run.sh.svn-base
- LoopRemodel/.svn/text-base/log.svn-base
- LoopRemodel/.svn/text-base/3a67.ppk.pdb.svn-base
- LoopRemodel/.svn/text-base/score.sc.svn-base
- LoopRemodel/.svn/prop-base
- LoopRemodel/.svn/prop-base/run.sh.svn-base
- LoopRemodel/.svn/all-wcprops
- LoopRemodel/3a67.ppk_0001.pdb
- LoopRemodel/flags
- LoopRemodel/score.sc
- LoopRemodel/loop_remodel.xml
- LoopRemodel/3a67.ppk.pdb
- LoopRemodel/run.sh
- pp-interfaceredesign
- pp-interfaceredesign/log
- pp-interfaceredesign/.svn
- pp-interfaceredesign/.svn/tmp
- pp-interfaceredesign/.svn/tmp/props
- pp-interfaceredesign/.svn/tmp/text-base
- pp-interfaceredesign/.svn/tmp/prop-base
- pp-interfaceredesign/.svn/props
- pp-interfaceredesign/.svn/entries
- pp-interfaceredesign/.svn/text-base
- pp-interfaceredesign/.svn/text-base/flags.svn-base
- pp-interfaceredesign/.svn/text-base/readme.svn-base
- pp-interfaceredesign/.svn/text-base/run.sh.svn-base
- pp-interfaceredesign/.svn/text-base/log.svn-base
- pp-interfaceredesign/.svn/text-base/2wpt.ppk_0001.pdb.svn-base
- pp-interfaceredesign/.svn/text-base/flexbb-interfacedesign.xml.svn-base
- pp-interfaceredesign/.svn/text-base/score.sc.svn-base
- pp-interfaceredesign/.svn/text-base/2wpt.ppk.pdb.svn-base
- pp-interfaceredesign/.svn/text-base/rosetta_scripts.default.linuxiccrelease.svn-base
- pp-interfaceredesign/.svn/prop-base
- pp-interfaceredesign/.svn/prop-base/run.sh.svn-base
- pp-interfaceredesign/.svn/prop-base/rosetta_scripts.default.linuxiccrelease.svn-base
- pp-interfaceredesign/.svn/all-wcprops
- pp-interfaceredesign/flexbb-interfacedesign.xml
- pp-interfaceredesign/flags
- pp-interfaceredesign/2wpt.ppk.pdb
- pp-interfaceredesign/score.sc
- pp-interfaceredesign/2wpt.ppk_0001.pdb
- pp-interfaceredesign/rosetta_scripts.default.linuxiccrelease
- pp-interfaceredesign/readme
- pp-interfaceredesign/run.sh
- RosettaDNA
- RosettaDNA/.svn
- RosettaDNA/.svn/tmp
- RosettaDNA/.svn/tmp/props
- RosettaDNA/.svn/tmp/text-base
- RosettaDNA/.svn/tmp/prop-base
- RosettaDNA/.svn/props
- RosettaDNA/.svn/entries
- RosettaDNA/.svn/text-base
- RosettaDNA/.svn/text-base/predspec.flags.svn-base
- RosettaDNA/.svn/text-base/resfile.flags.svn-base
- RosettaDNA/.svn/text-base/resfile.script.svn-base
- RosettaDNA/.svn/text-base/predspec.script.svn-base
- RosettaDNA/.svn/text-base/design.flags.svn-base
- RosettaDNA/.svn/text-base/README.txt.svn-base
- RosettaDNA/.svn/text-base/msoleft.resfile.svn-base
- RosettaDNA/.svn/text-base/design.script.svn-base
- RosettaDNA/.svn/text-base/run.bash.svn-base
- RosettaDNA/.svn/text-base/msoleft.pdb.svn-base
- RosettaDNA/.svn/prop-base
- RosettaDNA/.svn/all-wcprops
- RosettaDNA/resfile.script
- RosettaDNA/predspec.script
- RosettaDNA/resfile.flags
- RosettaDNA/run.bash
- RosettaDNA/design.script
- RosettaDNA/README.txt
- RosettaDNA/msoleft.resfile
- RosettaDNA/msoleft.pdb
- RosettaDNA/predspec.flags
- RosettaDNA/design.flags
