# Supplementary material for: RosettaScripts: A Scripting Language Interface to the Rosetta Macromolecular Modeling Suite
Source: PLoS One. 2011 Jun 24;6(6):e20161. doi: 10.1371/journal.pone.0020161 (PMC3123292; doi:10.1371/journal.pone.0020161)
Supplement: Supplemental Information S1 — Protocols, input, and output files for all examples given in the paper. (BZ2) [file pone.0020161.s001.bz2 › enzdes/commandline]

./rosetta_scripts.linuxgccrelease -nstruct 1 -jd2:ntrials 1 -parser:protocol $2 @enzflags -database /work/khare/minirosetta_database -out::overwrite -s $1
