# Supplementary material for: RosettaScripts: A Scripting Language Interface to the Rosetta Macromolecular Modeling Suite
Source: PLoS One. 2011 Jun 24;6(6):e20161. doi: 10.1371/journal.pone.0020161 (PMC3123292; doi:10.1371/journal.pone.0020161)
Supplement: Supplemental Information S1 — Protocols, input, and output files for all examples given in the paper. (BZ2) [file pone.0020161.s001.bz2 › enzdes/enzdes_test_0001.pdb]

REMARK   0 BONE TEMPLATE X D2N    0 MATCH MOTIF A HIS    37  1                  
REMARK   0 BONE TEMPLATE X D2N    0 MATCH MOTIF A TYR    90  2                  
ATOM      1  N   LYS A   1      35.852   0.898 -13.814  1.00  0.00              
ATOM      2  CA  LYS A   1      37.282   1.075 -14.223  1.00  0.00              
ATOM      3  C   LYS A   1      37.677   2.535 -13.971  1.00  0.00              
ATOM      4  O   LYS A   1      37.108   3.448 -14.568  1.00  0.00              
ATOM      5  CB  LYS A   1      37.444   0.724 -15.711  1.00  0.00              
ATOM      6  CG  LYS A   1      38.829   0.226 -16.096  1.00  0.00              
ATOM      7  CD  LYS A   1      38.901  -0.230 -17.555  1.00  0.00              
ATOM      8  CE  LYS A   1      40.346  -0.484 -17.961  1.00  0.00              
ATOM      9  NZ  LYS A   1      40.579  -0.444 -19.446  1.00  0.00              
ATOM     10 1H   LYS A   1      35.173   0.601 -14.485  1.00  0.00              
ATOM     11 2H   LYS A   1      35.614   0.242 -13.098  1.00  0.00              
ATOM     12 3H   LYS A   1      35.337   1.674 -13.449  1.00  0.00              
ATOM     13  HA  LYS A   1      37.919   0.416 -13.632  1.00  0.00              
ATOM     14 1HB  LYS A   1      36.707  -0.046 -15.940  1.00  0.00              
ATOM     15 2HB  LYS A   1      37.214   1.625 -16.279  1.00  0.00              
ATOM     16 1HG  LYS A   1      39.543   1.036 -15.942  1.00  0.00              
ATOM     17 2HG  LYS A   1      39.087  -0.613 -15.450  1.00  0.00              
ATOM     18 1HD  LYS A   1      38.317  -1.145 -17.662  1.00  0.00              
ATOM     19 2HD  LYS A   1      38.471   0.549 -18.184  1.00  0.00              
ATOM     20 1HE  LYS A   1      40.971   0.275 -17.494  1.00  0.00              
ATOM     21 2HE  LYS A   1      40.636  -1.468 -17.593  1.00  0.00              
ATOM     22 1HZ  LYS A   1      41.555  -0.621 -19.638  1.00  0.00              
ATOM     23 2HZ  LYS A   1      40.014  -1.151 -19.895  1.00  0.00              
ATOM     24 3HZ  LYS A   1      40.325   0.466 -19.802  1.00  0.00              
ATOM     25  N   PRO A   2      38.646   2.768 -13.070  1.00  0.00              
ATOM     26  CA  PRO A   2      39.122   4.113 -12.730  1.00  0.00              
ATOM     27  C   PRO A   2      39.655   4.921 -13.912  1.00  0.00              
ATOM     28  O   PRO A   2      40.278   4.377 -14.818  1.00  0.00              
ATOM     29  CB  PRO A   2      40.202   3.845 -11.686  1.00  0.00              
ATOM     30  CG  PRO A   2      40.717   2.497 -12.087  1.00  0.00              
ATOM     31  CD  PRO A   2      39.454   1.749 -12.380  1.00  0.00              
ATOM     32  HA  PRO A   2      38.322   4.764 -12.348  1.00  0.00              
ATOM     33 1HB  PRO A   2      40.988   4.614 -11.713  1.00  0.00              
ATOM     34 2HB  PRO A   2      39.787   3.844 -10.667  1.00  0.00              
ATOM     35 1HG  PRO A   2      41.379   2.568 -12.962  1.00  0.00              
ATOM     36 2HG  PRO A   2      41.303   2.038 -11.277  1.00  0.00              
ATOM     37 1HD  PRO A   2      39.630   0.869 -13.016  1.00  0.00              
ATOM     38 2HD  PRO A   2      38.961   1.390 -11.464  1.00  0.00              
ATOM     39  N   ARG A   3      39.384   6.225 -13.878  1.00  0.00              
ATOM     40  CA  ARG A   3      39.818   7.159 -14.906  1.00  0.00              
ATOM     41  C   ARG A   3      41.115   7.819 -14.453  1.00  0.00              
ATOM     42  O   ARG A   3      41.150   8.599 -13.498  1.00  0.00              
ATOM     43  CB  ARG A   3      38.728   8.200 -15.153  1.00  0.00              
ATOM     44  CG  ARG A   3      37.504   7.600 -15.847  1.00  0.00              
ATOM     45  CD  ARG A   3      36.263   8.456 -15.697  1.00  0.00              
ATOM     46  NE  ARG A   3      35.135   7.882 -16.430  1.00  0.00              
ATOM     47  CZ  ARG A   3      33.924   8.430 -16.498  1.00  0.00              
ATOM     48  NH1 ARG A   3      33.663   9.575 -15.878  1.00  0.00              
ATOM     49  NH2 ARG A   3      32.975   7.835 -17.201  1.00  0.00              
ATOM     50  H   ARG A   3      38.849   6.570 -13.094  1.00  0.00              
ATOM     51  HA  ARG A   3      39.961   6.630 -15.849  1.00  0.00              
ATOM     52 1HB  ARG A   3      38.455   8.612 -14.182  1.00  0.00              
ATOM     53 2HB  ARG A   3      39.171   8.984 -15.768  1.00  0.00              
ATOM     54 1HG  ARG A   3      37.726   7.490 -16.909  1.00  0.00              
ATOM     55 2HG  ARG A   3      37.307   6.619 -15.414  1.00  0.00              
ATOM     56 1HD  ARG A   3      36.005   8.524 -14.641  1.00  0.00              
ATOM     57 2HD  ARG A   3      36.471   9.453 -16.084  1.00  0.00              
ATOM     58  HE  ARG A   3      35.086   7.030 -16.973  1.00  0.00              
ATOM     59 1HH1 ARG A   3      34.389  10.037 -15.349  1.00  0.00              
ATOM     60 2HH1 ARG A   3      32.740   9.979 -15.938  1.00  0.00              
ATOM     61 1HH2 ARG A   3      33.175   6.969 -17.682  1.00  0.00              
ATOM     62 2HH2 ARG A   3      32.056   8.248 -17.254  1.00  0.00              
ATOM     63  N   VAL A   4      42.190   7.475 -15.144  1.00  0.00              
ATOM     64  CA  VAL A   4      43.486   7.996 -14.799  1.00  0.00              
ATOM     65  C   VAL A   4      44.023   8.949 -15.843  1.00  0.00              
ATOM     66  O   VAL A   4      44.127   8.614 -17.025  1.00  0.00              
ATOM     67  CB  VAL A   4      44.514   6.857 -14.604  1.00  0.00              
ATOM     68  CG1 VAL A   4      45.899   7.467 -14.296  1.00  0.00              
ATOM     69  CG2 VAL A   4      44.074   5.941 -13.443  1.00  0.00              
ATOM     70  H   VAL A   4      42.107   6.839 -15.924  1.00  0.00              
ATOM     71  HA  VAL A   4      43.444   8.591 -13.886  1.00  0.00              
ATOM     72  HB  VAL A   4      44.538   6.244 -15.505  1.00  0.00              
ATOM     73 1HG1 VAL A   4      46.627   6.667 -14.158  1.00  0.00              
ATOM     74 2HG1 VAL A   4      46.210   8.101 -15.126  1.00  0.00              
ATOM     75 3HG1 VAL A   4      45.840   8.063 -13.386  1.00  0.00              
ATOM     76 1HG2 VAL A   4      44.803   5.142 -13.313  1.00  0.00              
ATOM     77 2HG2 VAL A   4      44.008   6.525 -12.525  1.00  0.00              
ATOM     78 3HG2 VAL A   4      43.099   5.509 -13.670  1.00  0.00              
ATOM     79  N   LEU A   5      44.350  10.149 -15.381  1.00  0.00              
ATOM     80  CA  LEU A   5      44.917  11.177 -16.218  1.00  0.00              
ATOM     81  C   LEU A   5      46.430  11.126 -15.980  1.00  0.00              
ATOM     82  O   LEU A   5      46.898  11.301 -14.845  1.00  0.00              
ATOM     83  CB  LEU A   5      44.329  12.531 -15.785  1.00  0.00              
ATOM     84  CG  LEU A   5      44.387  13.733 -16.702  1.00  0.00              
ATOM     85  CD1 LEU A   5      43.757  13.411 -18.049  1.00  0.00              
ATOM     86  CD2 LEU A   5      43.643  14.900 -16.027  1.00  0.00              
ATOM     87  H   LEU A   5      44.192  10.343 -14.402  1.00  0.00              
ATOM     88  HA  LEU A   5      44.665  10.980 -17.259  1.00  0.00              
ATOM     89 1HB  LEU A   5      43.285  12.244 -15.676  1.00  0.00              
ATOM     90 2HB  LEU A   5      44.721  12.851 -14.819  1.00  0.00              
ATOM     91  HG  LEU A   5      45.436  14.011 -16.805  1.00  0.00              
ATOM     92 1HD1 LEU A   5      43.809  14.288 -18.694  1.00  0.00              
ATOM     93 2HD1 LEU A   5      44.296  12.586 -18.515  1.00  0.00              
ATOM     94 3HD1 LEU A   5      42.715  13.128 -17.905  1.00  0.00              
ATOM     95 1HD2 LEU A   5      43.676  15.776 -16.676  1.00  0.00              
ATOM     96 2HD2 LEU A   5      42.605  14.617 -15.851  1.00  0.00              
ATOM     97 3HD2 LEU A   5      44.121  15.135 -15.076  1.00  0.00              
ATOM     98  N   LEU A   6      47.196  10.842 -17.033  1.00  0.00              
ATOM     99  CA  LEU A   6      48.650  10.768 -16.928  1.00  0.00              
ATOM    100  C   LEU A   6      49.214  12.006 -17.619  1.00  0.00              
ATOM    101  O   LEU A   6      48.760  12.373 -18.701  1.00  0.00              
ATOM    102  CB  LEU A   6      49.170   9.492 -17.615  1.00  0.00              
ATOM    103  CG  LEU A   6      48.662   8.186 -16.975  1.00  0.00              
ATOM    104  CD1 LEU A   6      49.217   6.982 -17.720  1.00  0.00              
ATOM    105  CD2 LEU A   6      49.135   8.143 -15.481  1.00  0.00              
ATOM    106  H   LEU A   6      46.758  10.674 -17.927  1.00  0.00              
ATOM    107  HA  LEU A   6      48.939  10.746 -15.878  1.00  0.00              
ATOM    108 1HB  LEU A   6      48.730   9.630 -18.601  1.00  0.00              
ATOM    109 2HB  LEU A   6      50.257   9.493 -17.699  1.00  0.00              
ATOM    110  HG  LEU A   6      47.572   8.222 -16.986  1.00  0.00              
ATOM    111 1HD1 LEU A   6      48.850   6.066 -17.257  1.00  0.00              
ATOM    112 2HD1 LEU A   6      48.893   7.017 -18.760  1.00  0.00              
ATOM    113 3HD1 LEU A   6      50.305   6.998 -17.677  1.00  0.00              
ATOM    114 1HD2 LEU A   6      48.781   7.223 -15.014  1.00  0.00              
ATOM    115 2HD2 LEU A   6      50.224   8.175 -15.443  1.00  0.00              
ATOM    116 3HD2 LEU A   6      48.728   9.001 -14.945  1.00  0.00              
ATOM    117  N   ALA A   7      50.194  12.654 -17.003  1.00  0.00              
ATOM    118  CA  ALA A   7      50.738  13.864 -17.618  1.00  0.00              
ATOM    119  C   ALA A   7      52.244  13.876 -17.644  1.00  0.00              
ATOM    120  O   ALA A   7      52.905  13.281 -16.778  1.00  0.00              
ATOM    121  CB  ALA A   7      50.225  15.100 -16.894  1.00  0.00              
ATOM    122  H   ALA A   7      50.574  12.336 -16.123  1.00  0.00              
ATOM    123  HA  ALA A   7      50.398  13.913 -18.653  1.00  0.00              
ATOM    124 1HB  ALA A   7      50.636  15.993 -17.364  1.00  0.00              
ATOM    125 2HB  ALA A   7      49.137  15.129 -16.949  1.00  0.00              
ATOM    126 3HB  ALA A   7      50.535  15.065 -15.851  1.00  0.00              
ATOM    127  N   ALA A   8      52.791  14.595 -18.620  1.00  0.00              
ATOM    128  CA  ALA A   8      54.227  14.710 -18.754  1.00  0.00              
ATOM    129  C   ALA A   8      54.608  16.160 -18.989  1.00  0.00              
ATOM    130  O   ALA A   8      53.956  16.848 -19.778  1.00  0.00              
ATOM    131  CB  ALA A   8      54.735  13.824 -19.884  1.00  0.00              
ATOM    132  H   ALA A   8      52.194  15.073 -19.281  1.00  0.00              
ATOM    133  HA  ALA A   8      54.695  14.330 -17.845  1.00  0.00              
ATOM    134 1HB  ALA A   8      55.815  13.934 -19.973  1.00  0.00              
ATOM    135 2HB  ALA A   8      54.492  12.784 -19.669  1.00  0.00              
ATOM    136 3HB  ALA A   8      54.262  14.122 -20.819  1.00  0.00              
ATOM    137  N   SER A   9      55.527  16.609 -18.249  1.00  0.00              
ATOM    138  CA  SER A   9      56.080  17.945 -18.423  1.00  0.00              
ATOM    139  C   SER A   9      57.450  17.752 -19.087  1.00  0.00              
ATOM    140  O   SER A   9      57.916  16.614 -19.241  1.00  0.00              
ATOM    141  CB  SER A   9      56.192  18.676 -17.099  1.00  0.00              
ATOM    142  OG  SER A   9      57.108  18.063 -16.236  1.00  0.00              
ATOM    143  H   SER A   9      55.864  16.032 -17.490  1.00  0.00              
ATOM    144  HA  SER A   9      55.434  18.608 -19.001  1.00  0.00              
ATOM    145 1HB  SER A   9      56.515  19.699 -17.293  1.00  0.00              
ATOM    146 2HB  SER A   9      55.212  18.691 -16.625  1.00  0.00              
ATOM    147  HG  SER A   9      57.027  17.109 -16.308  1.00  0.00              
ATOM    148  N   GLY A  10      58.127  18.847 -19.405  1.00  0.00              
ATOM    149  CA  GLY A  10      59.379  18.757 -20.149  1.00  0.00              
ATOM    150  C   GLY A  10      60.683  18.200 -19.635  1.00  0.00              
ATOM    151  O   GLY A  10      61.716  18.861 -19.795  1.00  0.00              
ATOM    152  H   GLY A  10      57.822  19.747 -19.064  1.00  0.00              
ATOM    153 1HA  GLY A  10      59.224  18.140 -21.034  1.00  0.00              
ATOM    154 2HA  GLY A  10      59.685  19.757 -20.453  1.00  0.00              
ATOM    155  N   ALA A  11      60.846  16.991 -19.313  1.00  0.00              
ATOM    156  CA  ALA A  11      62.036  16.323 -18.772  1.00  0.00              
ATOM    157  C   ALA A  11      62.418  15.206 -19.747  1.00  0.00              
ATOM    158  O   ALA A  11      61.555  14.659 -20.424  1.00  0.00              
ATOM    159  CB  ALA A  11      61.782  15.778 -17.374  1.00  0.00              
ATOM    160  H   ALA A  11      59.945  16.542 -19.223  1.00  0.00              
ATOM    161  HA  ALA A  11      62.834  17.014 -18.500  1.00  0.00              
ATOM    162 1HB  ALA A  11      62.673  15.261 -17.019  1.00  0.00              
ATOM    163 2HB  ALA A  11      61.547  16.601 -16.699  1.00  0.00              
ATOM    164 3HB  ALA A  11      60.946  15.080 -17.402  1.00  0.00              
ATOM    165  N   PRO A  12      63.691  14.837 -19.802  1.00  0.00              
ATOM    166  CA  PRO A  12      64.066  13.756 -20.701  1.00  0.00              
ATOM    167  C   PRO A  12      63.349  12.461 -20.275  1.00  0.00              
ATOM    168  O   PRO A  12      63.167  11.564 -21.099  1.00  0.00              
ATOM    169  CB  PRO A  12      65.589  13.660 -20.565  1.00  0.00              
ATOM    170  CG  PRO A  12      65.888  14.318 -19.261  1.00  0.00              
ATOM    171  CD  PRO A  12      64.863  15.413 -19.124  1.00  0.00              
ATOM    172  HA  PRO A  12      63.753  13.965 -21.725  1.00  0.00              
ATOM    173 1HB  PRO A  12      65.929  12.614 -20.570  1.00  0.00              
ATOM    174 2HB  PRO A  12      66.101  14.170 -21.395  1.00  0.00              
ATOM    175 1HG  PRO A  12      65.816  13.603 -18.429  1.00  0.00              
ATOM    176 2HG  PRO A  12      66.908  14.728 -19.247  1.00  0.00              
ATOM    177 1HD  PRO A  12      64.646  15.649 -18.071  1.00  0.00              
ATOM    178 2HD  PRO A  12      65.188  16.349 -19.602  1.00  0.00              
ATOM    179  N   ALA A  13      62.933  12.374 -19.007  1.00  0.00              
ATOM    180  CA  ALA A  13      62.187  11.202 -18.519  1.00  0.00              
ATOM    181  C   ALA A  13      60.877  10.960 -19.253  1.00  0.00              
ATOM    182  O   ALA A  13      60.325   9.841 -19.222  1.00  0.00              
ATOM    183  CB  ALA A  13      61.916  11.344 -17.027  1.00  0.00              
ATOM    184  H   ALA A  13      63.135  13.130 -18.369  1.00  0.00              
ATOM    185  HA  ALA A  13      62.791  10.309 -18.681  1.00  0.00              
ATOM    186 1HB  ALA A  13      61.376  10.467 -16.672  1.00  0.00              
ATOM    187 2HB  ALA A  13      62.863  11.430 -16.493  1.00  0.00              
ATOM    188 3HB  ALA A  13      61.317  12.236 -16.850  1.00  0.00              
ATOM    189  N   ALA A  14      60.368  12.001 -19.979  1.00  0.00              
ATOM    190  CA  ALA A  14      59.136  11.912 -20.762  1.00  0.00              
ATOM    191  C   ALA A  14      59.323  10.900 -21.899  1.00  0.00              
ATOM    192  O   ALA A  14      58.350  10.422 -22.478  1.00  0.00              
ATOM    193  CB  ALA A  14      58.742  13.277 -21.306  1.00  0.00              
ATOM    194  H   ALA A  14      60.876  12.875 -19.957  1.00  0.00              
ATOM    195  HA  ALA A  14      58.328  11.583 -20.107  1.00  0.00              
ATOM    196 1HB  ALA A  14      57.829  13.184 -21.895  1.00  0.00              
ATOM    197 2HB  ALA A  14      58.570  13.964 -20.477  1.00  0.00              
ATOM    198 3HB  ALA A  14      59.542  13.662 -21.937  1.00  0.00              
ATOM    199  N   ILE A  15      60.563  10.532 -22.185  1.00  0.00              
ATOM    200  CA  ILE A  15      60.790   9.544 -23.233  1.00  0.00              
ATOM    201  C   ILE A  15      60.182   8.196 -22.813  1.00  0.00              
ATOM    202  O   ILE A  15      59.860   7.359 -23.658  1.00  0.00              
ATOM    203  CB  ILE A  15      62.290   9.366 -23.535  1.00  0.00              
ATOM    204  CG1 ILE A  15      62.483   8.661 -24.881  1.00  0.00              
ATOM    205  CG2 ILE A  15      62.968   8.585 -22.419  1.00  0.00              
ATOM    206  CD1 ILE A  15      63.902   8.712 -25.398  1.00  0.00              
ATOM    207  H   ILE A  15      61.356  10.919 -21.693  1.00  0.00              
ATOM    208  HA  ILE A  15      60.266   9.825 -24.146  1.00  0.00              
ATOM    209  HB  ILE A  15      62.753  10.348 -23.625  1.00  0.00              
ATOM    210 1HG1 ILE A  15      62.181   7.622 -24.749  1.00  0.00              
ATOM    211 2HG1 ILE A  15      61.818   9.143 -25.597  1.00  0.00              
ATOM    212 1HG2 ILE A  15      64.027   8.468 -22.649  1.00  0.00              
ATOM    213 2HG2 ILE A  15      62.859   9.125 -21.479  1.00  0.00              
ATOM    214 3HG2 ILE A  15      62.505   7.603 -22.329  1.00  0.00              
ATOM    215 1HD1 ILE A  15      63.960   8.193 -26.355  1.00  0.00              
ATOM    216 2HD1 ILE A  15      64.205   9.752 -25.532  1.00  0.00              
ATOM    217 3HD1 ILE A  15      64.569   8.231 -24.683  1.00  0.00              
ATOM    218  N   LYS A  16      59.981   8.027 -21.505  1.00  0.00              
ATOM    219  CA  LYS A  16      59.404   6.814 -20.929  1.00  0.00              
ATOM    220  C   LYS A  16      57.901   6.940 -20.732  1.00  0.00              
ATOM    221  O   LYS A  16      57.247   6.013 -20.252  1.00  0.00              
ATOM    222  CB  LYS A  16      60.033   6.534 -19.550  1.00  0.00              
ATOM    223  CG  LYS A  16      61.500   6.175 -19.620  1.00  0.00              
ATOM    224  CD  LYS A  16      62.127   6.141 -18.238  1.00  0.00              
ATOM    225  CE  LYS A  16      63.559   5.626 -18.304  1.00  0.00              
ATOM    226  NZ  LYS A  16      64.168   5.638 -16.963  1.00  0.00              
ATOM    227  H   LYS A  16      60.246   8.785 -20.892  1.00  0.00              
ATOM    228  HA  LYS A  16      59.600   5.965 -21.585  1.00  0.00              
ATOM    229 1HB  LYS A  16      59.899   7.434 -18.949  1.00  0.00              
ATOM    230 2HB  LYS A  16      59.472   5.713 -19.103  1.00  0.00              
ATOM    231 1HG  LYS A  16      61.594   5.194 -20.087  1.00  0.00              
ATOM    232 2HG  LYS A  16      62.010   6.918 -20.232  1.00  0.00              
ATOM    233 1HD  LYS A  16      62.117   7.152 -17.827  1.00  0.00              
ATOM    234 2HD  LYS A  16      61.531   5.486 -17.602  1.00  0.00              
ATOM    235 1HE  LYS A  16      63.540   4.612 -18.701  1.00  0.00              
ATOM    236 2HE  LYS A  16      64.122   6.269 -18.980  1.00  0.00              
ATOM    237 1HZ  LYS A  16      65.116   5.295 -17.021  1.00  0.00              
ATOM    238 2HZ  LYS A  16      64.173   6.582 -16.603  1.00  0.00              
ATOM    239 3HZ  LYS A  16      63.633   5.045 -16.345  1.00  0.00              
ATOM    240  N   PHE A  17      57.344   8.084 -21.087  1.00  0.00              
ATOM    241  CA  PHE A  17      55.921   8.293 -20.854  1.00  0.00              
ATOM    242  C   PHE A  17      55.027   7.305 -21.580  1.00  0.00              
ATOM    243  O   PHE A  17      54.029   6.897 -21.034  1.00  0.00              
ATOM    244  CB  PHE A  17      55.552   9.738 -21.209  1.00  0.00              
ATOM    245  CG  PHE A  17      54.128  10.112 -20.874  1.00  0.00              
ATOM    246  CD1 PHE A  17      53.735  10.334 -19.550  1.00  0.00              
ATOM    247  CD2 PHE A  17      53.191  10.296 -21.892  1.00  0.00              
ATOM    248  CE1 PHE A  17      52.423  10.741 -19.254  1.00  0.00              
ATOM    249  CE2 PHE A  17      51.874  10.704 -21.608  1.00  0.00              
ATOM    250  CZ  PHE A  17      51.490  10.930 -20.289  1.00  0.00              
ATOM    251  H   PHE A  17      57.885   8.820 -21.518  1.00  0.00              
ATOM    252  HA  PHE A  17      55.687   8.112 -19.804  1.00  0.00              
ATOM    253 1HB  PHE A  17      56.190  10.433 -20.664  1.00  0.00              
ATOM    254 2HB  PHE A  17      55.670   9.902 -22.279  1.00  0.00              
ATOM    255  HD1 PHE A  17      54.459  10.188 -18.748  1.00  0.00              
ATOM    256  HD2 PHE A  17      53.496  10.118 -22.924  1.00  0.00              
ATOM    257  HE1 PHE A  17      52.126  10.911 -18.219  1.00  0.00              
ATOM    258  HE2 PHE A  17      51.155  10.842 -22.415  1.00  0.00              
ATOM    259  HZ  PHE A  17      50.475  11.249 -20.057  1.00  0.00              
ATOM    260  N   GLY A  18      55.373   6.928 -22.810  1.00  0.00              
ATOM    261  CA  GLY A  18      54.559   5.951 -23.530  1.00  0.00              
ATOM    262  C   GLY A  18      54.455   4.640 -22.756  1.00  0.00              
ATOM    263  O   GLY A  18      53.369   4.069 -22.593  1.00  0.00              
ATOM    264  H   GLY A  18      56.195   7.309 -23.257  1.00  0.00              
ATOM    265 1HA  GLY A  18      53.558   6.358 -23.674  1.00  0.00              
ATOM    266 2HA  GLY A  18      55.013   5.755 -24.500  1.00  0.00              
ATOM    267  N   ASN A  19      55.594   4.157 -22.268  1.00  0.00              
ATOM    268  CA  ASN A  19      55.618   2.925 -21.506  1.00  0.00              
ATOM    269  C   ASN A  19      54.763   3.077 -20.229  1.00  0.00              
ATOM    270  O   ASN A  19      53.998   2.180 -19.878  1.00  0.00              
ATOM    271  CB  ASN A  19      57.058   2.564 -21.146  1.00  0.00              
ATOM    272  CG  ASN A  19      57.145   1.311 -20.306  1.00  0.00              
ATOM    273  OD1 ASN A  19      57.047   1.360 -19.070  1.00  0.00              
ATOM    274  ND2 ASN A  19      57.312   0.173 -20.968  1.00  0.00              
ATOM    275  H   ASN A  19      56.459   4.653 -22.428  1.00  0.00              
ATOM    276  HA  ASN A  19      55.201   2.113 -22.103  1.00  0.00              
ATOM    277 1HB  ASN A  19      57.840   2.561 -21.907  1.00  0.00              
ATOM    278 2HB  ASN A  19      57.182   3.434 -20.501  1.00  0.00              
ATOM    279 1HD2 ASN A  19      57.376  -0.691 -20.468  1.00  0.00              
ATOM    280 2HD2 ASN A  19      57.373   0.179 -21.966  1.00  0.00              
ATOM    281  N   LEU A  20      54.872   4.226 -19.563  1.00  0.00              
ATOM    282  CA  LEU A  20      54.079   4.474 -18.364  1.00  0.00              
ATOM    283  C   LEU A  20      52.575   4.329 -18.682  1.00  0.00              
ATOM    284  O   LEU A  20      51.805   3.703 -17.926  1.00  0.00              
ATOM    285  CB  LEU A  20      54.383   5.877 -17.797  1.00  0.00              
ATOM    286  CG  LEU A  20      53.507   6.269 -16.598  1.00  0.00              
ATOM    287  CD1 LEU A  20      54.003   5.513 -15.355  1.00  0.00              
ATOM    288  CD2 LEU A  20      53.572   7.791 -16.355  1.00  0.00              
ATOM    289  H   LEU A  20      55.510   4.939 -19.887  1.00  0.00              
ATOM    290  HA  LEU A  20      54.320   3.729 -17.606  1.00  0.00              
ATOM    291 1HB  LEU A  20      55.413   5.721 -17.482  1.00  0.00              
ATOM    292 2HB  LEU A  20      54.352   6.641 -18.573  1.00  0.00              
ATOM    293  HG  LEU A  20      52.476   6.024 -16.856  1.00  0.00              
ATOM    294 1HD1 LEU A  20      53.389   5.782 -14.496  1.00  0.00              
ATOM    295 2HD1 LEU A  20      53.931   4.439 -15.529  1.00  0.00              
ATOM    296 3HD1 LEU A  20      55.040   5.780 -15.157  1.00  0.00              
ATOM    297 1HD2 LEU A  20      52.944   8.050 -15.502  1.00  0.00              
ATOM    298 2HD2 LEU A  20      54.602   8.084 -16.151  1.00  0.00              
ATOM    299 3HD2 LEU A  20      53.215   8.317 -17.240  1.00  0.00              
ATOM    300  N   CYS A  21      52.140   4.890 -19.802  1.00  0.00              
ATOM    301  CA  CYS A  21      50.739   4.784 -20.180  1.00  0.00              
ATOM    302  C   CYS A  21      50.373   3.298 -20.342  1.00  0.00              
ATOM    303  O   CYS A  21      49.316   2.848 -19.870  1.00  0.00              
ATOM    304  CB  CYS A  21      50.480   5.553 -21.493  1.00  0.00              
ATOM    305  SG  CYS A  21      50.526   7.404 -21.335  1.00  0.00              
ATOM    306  H   CYS A  21      52.775   5.396 -20.403  1.00  0.00              
ATOM    307  HA  CYS A  21      50.060   5.234 -19.456  1.00  0.00              
ATOM    308 1HB  CYS A  21      51.236   5.297 -22.236  1.00  0.00              
ATOM    309 2HB  CYS A  21      49.491   5.311 -21.882  1.00  0.00              
ATOM    310  HG  CYS A  21      50.270   7.659 -22.614  1.00  0.00              
ATOM    311  N   HIS A  22      51.234   2.544 -21.023  1.00  0.00              
ATOM    312  CA  HIS A  22      50.997   1.107 -21.224  1.00  0.00              
ATOM    313  C   HIS A  22      50.787   0.388 -19.890  1.00  0.00              
ATOM    314  O   HIS A  22      49.948  -0.503 -19.798  1.00  0.00              
ATOM    315  CB  HIS A  22      52.183   0.462 -21.967  1.00  0.00              
ATOM    316  CG  HIS A  22      52.110   0.616 -23.457  1.00  0.00              
ATOM    317  ND1 HIS A  22      51.130   0.014 -24.220  1.00  0.00              
ATOM    318  CD2 HIS A  22      52.896   1.297 -24.332  1.00  0.00              
ATOM    319  CE1 HIS A  22      51.316   0.311 -25.497  1.00  0.00              
ATOM    320  NE2 HIS A  22      52.385   1.089 -25.591  1.00  0.00              
ATOM    321  H   HIS A  22      52.067   2.964 -21.410  1.00  0.00              
ATOM    322  HA  HIS A  22      50.093   0.964 -21.816  1.00  0.00              
ATOM    323 1HB  HIS A  22      53.120   0.921 -21.650  1.00  0.00              
ATOM    324 2HB  HIS A  22      52.216  -0.608 -21.763  1.00  0.00              
ATOM    325  HD2 HIS A  22      53.784   1.916 -24.198  1.00  0.00              
ATOM    326  HE1 HIS A  22      50.641  -0.075 -26.260  1.00  0.00              
ATOM    327  HE2 HIS A  22      52.768   1.471 -26.444  1.00  0.00              
ATOM    328  N   CYS A  23      51.552   0.762 -18.863  1.00  0.00              
ATOM    329  CA  CYS A  23      51.397   0.129 -17.542  1.00  0.00              
ATOM    330  C   CYS A  23      50.007   0.313 -16.956  1.00  0.00              
ATOM    331  O   CYS A  23      49.530  -0.521 -16.189  1.00  0.00              
ATOM    332  CB  CYS A  23      52.405   0.708 -16.542  1.00  0.00              
ATOM    333  SG  CYS A  23      54.135   0.380 -16.874  1.00  0.00              
ATOM    334  H   CYS A  23      52.247   1.485 -18.983  1.00  0.00              
ATOM    335  HA  CYS A  23      51.602  -0.942 -17.548  1.00  0.00              
ATOM    336 1HB  CYS A  23      52.323   1.795 -16.510  1.00  0.00              
ATOM    337 2HB  CYS A  23      52.225   0.300 -15.547  1.00  0.00              
ATOM    338  HG  CYS A  23      54.605   1.032 -15.815  1.00  0.00              
ATOM    339  N   PHE A  24      49.350   1.410 -17.309  1.00  0.00              
ATOM    340  CA  PHE A  24      48.030   1.719 -16.747  1.00  0.00              
ATOM    341  C   PHE A  24      46.810   1.287 -17.558  1.00  0.00              
ATOM    342  O   PHE A  24      45.739   1.094 -16.992  1.00  0.00              
ATOM    343  CB  PHE A  24      47.918   3.243 -16.537  1.00  0.00              
ATOM    344  CG  PHE A  24      48.592   3.758 -15.288  1.00  0.00              
ATOM    345  CD1 PHE A  24      47.860   3.963 -14.121  1.00  0.00              
ATOM    346  CD2 PHE A  24      49.946   4.075 -15.291  1.00  0.00              
ATOM    347  CE1 PHE A  24      48.469   4.482 -12.977  1.00  0.00              
ATOM    348  CE2 PHE A  24      50.567   4.590 -14.160  1.00  0.00              
ATOM    349  CZ  PHE A  24      49.834   4.799 -12.998  1.00  0.00              
ATOM    350  H   PHE A  24      49.762   2.047 -17.976  1.00  0.00              
ATOM    351  HA  PHE A  24      47.908   1.212 -15.789  1.00  0.00              
ATOM    352 1HB  PHE A  24      48.379   3.772 -17.370  1.00  0.00              
ATOM    353 2HB  PHE A  24      46.871   3.534 -16.458  1.00  0.00              
ATOM    354  HD1 PHE A  24      46.799   3.712 -14.107  1.00  0.00              
ATOM    355  HD2 PHE A  24      50.522   3.912 -16.202  1.00  0.00              
ATOM    356  HE1 PHE A  24      47.883   4.639 -12.072  1.00  0.00              
ATOM    357  HE2 PHE A  24      51.630   4.831 -14.184  1.00  0.00              
ATOM    358  HZ  PHE A  24      50.313   5.207 -12.109  1.00  0.00              
ATOM    359  N   THR A  25      46.968   1.137 -18.876  1.00  0.00              
ATOM    360  CA  THR A  25      45.840   0.838 -19.757  1.00  0.00              
ATOM    361  C   THR A  25      44.950  -0.370 -19.478  1.00  0.00              
ATOM    362  O   THR A  25      43.747  -0.327 -19.719  1.00  0.00              
ATOM    363  CB  THR A  25      46.291   0.757 -21.231  1.00  0.00              
ATOM    364  OG1 THR A  25      47.336  -0.206 -21.369  1.00  0.00              
ATOM    365  CG2 THR A  25      46.768   2.097 -21.703  1.00  0.00              
ATOM    366  H   THR A  25      47.891   1.233 -19.274  1.00  0.00              
ATOM    367  HA  THR A  25      45.082   1.616 -19.662  1.00  0.00              
ATOM    368  HB  THR A  25      45.449   0.434 -21.842  1.00  0.00              
ATOM    369  HG1 THR A  25      47.529  -0.593 -20.512  1.00  0.00              
ATOM    370 1HG2 THR A  25      47.082   2.024 -22.744  1.00  0.00              
ATOM    371 2HG2 THR A  25      45.959   2.822 -21.617  1.00  0.00              
ATOM    372 3HG2 THR A  25      47.610   2.419 -21.091  1.00  0.00              
ATOM    373  N   GLU A  26      45.508  -1.453 -18.983  1.00  0.00              
ATOM    374  CA  GLU A  26      44.646  -2.594 -18.724  1.00  0.00              
ATOM    375  C   GLU A  26      43.762  -2.313 -17.501  1.00  0.00              
ATOM    376  O   GLU A  26      42.547  -2.504 -17.536  1.00  0.00              
ATOM    377  CB  GLU A  26      45.496  -3.849 -18.516  1.00  0.00              
ATOM    378  CG  GLU A  26      46.269  -4.246 -19.782  1.00  0.00              
ATOM    379  CD  GLU A  26      45.350  -4.640 -20.939  1.00  0.00              
ATOM    380  OE1 GLU A  26      44.881  -5.802 -20.965  1.00  0.00              
ATOM    381  OE2 GLU A  26      45.088  -3.776 -21.813  1.00  0.00              
ATOM    382  H   GLU A  26      46.494  -1.525 -18.778  1.00  0.00              
ATOM    383  HA  GLU A  26      43.979  -2.754 -19.572  1.00  0.00              
ATOM    384 1HB  GLU A  26      46.186  -3.634 -17.700  1.00  0.00              
ATOM    385 2HB  GLU A  26      44.817  -4.648 -18.218  1.00  0.00              
ATOM    386 1HG  GLU A  26      46.954  -3.474 -20.132  1.00  0.00              
ATOM    387 2HG  GLU A  26      46.838  -5.121 -19.471  1.00  0.00              
ATOM    388  N   TRP A  27      44.377  -1.816 -16.439  1.00  0.00              
ATOM    389  CA  TRP A  27      43.657  -1.519 -15.215  1.00  0.00              
ATOM    390  C   TRP A  27      42.734  -0.290 -15.280  1.00  0.00              
ATOM    391  O   TRP A  27      41.644  -0.278 -14.711  1.00  0.00              
ATOM    392  CB  TRP A  27      44.672  -1.341 -14.082  1.00  0.00              
ATOM    393  CG  TRP A  27      44.080  -0.855 -12.804  1.00  0.00              
ATOM    394  CD1 TRP A  27      43.141  -1.488 -12.038  1.00  0.00              
ATOM    395  CD2 TRP A  27      44.354   0.392 -12.158  1.00  0.00              
ATOM    396  NE1 TRP A  27      42.807  -0.707 -10.955  1.00  0.00              
ATOM    397  CE2 TRP A  27      43.535   0.453 -11.004  1.00  0.00              
ATOM    398  CE3 TRP A  27      45.209   1.470 -12.444  1.00  0.00              
ATOM    399  CZ2 TRP A  27      43.547   1.551 -10.135  1.00  0.00              
ATOM    400  CZ3 TRP A  27      45.220   2.564 -11.576  1.00  0.00              
ATOM    401  CH2 TRP A  27      44.393   2.595 -10.436  1.00  0.00              
ATOM    402  H   TRP A  27      45.371  -1.639 -16.481  1.00  0.00              
ATOM    403  HA  TRP A  27      42.982  -2.340 -14.974  1.00  0.00              
ATOM    404 1HB  TRP A  27      45.154  -2.292 -13.854  1.00  0.00              
ATOM    405 2HB  TRP A  27      45.428  -0.610 -14.367  1.00  0.00              
ATOM    406  HD1 TRP A  27      42.809  -2.468 -12.376  1.00  0.00              
ATOM    407  HE1 TRP A  27      42.135  -0.948 -10.241  1.00  0.00              
ATOM    408  HE3 TRP A  27      45.868   1.493 -13.312  1.00  0.00              
ATOM    409  HZ2 TRP A  27      42.895   1.538  -9.261  1.00  0.00              
ATOM    410  HZ3 TRP A  27      45.886   3.396 -11.804  1.00  0.00              
ATOM    411  HH2 TRP A  27      44.424   3.465  -9.780  1.00  0.00              
ATOM    412  N   ALA A  28      43.143   0.745 -15.997  1.00  0.00              
ATOM    413  CA  ALA A  28      42.332   1.948 -16.020  1.00  0.00              
ATOM    414  C   ALA A  28      42.040   2.499 -17.382  1.00  0.00              
ATOM    415  O   ALA A  28      42.605   2.060 -18.376  1.00  0.00              
ATOM    416  CB  ALA A  28      43.032   3.003 -15.222  1.00  0.00              
ATOM    417  H   ALA A  28      44.002   0.721 -16.527  1.00  0.00              
ATOM    418  HA  ALA A  28      41.366   1.727 -15.566  1.00  0.00              
ATOM    419 1HB  ALA A  28      42.437   3.916 -15.227  1.00  0.00              
ATOM    420 2HB  ALA A  28      43.159   2.659 -14.195  1.00  0.00              
ATOM    421 3HB  ALA A  28      44.008   3.204 -15.661  1.00  0.00              
ATOM    422  N   GLU A  29      41.147   3.477 -17.409  1.00  0.00              
ATOM    423  CA  GLU A  29      40.857   4.184 -18.643  1.00  0.00              
ATOM    424  C   GLU A  29      41.874   5.332 -18.495  1.00  0.00              
ATOM    425  O   GLU A  29      41.913   6.026 -17.464  1.00  0.00              
ATOM    426  CB  GLU A  29      39.424   4.698 -18.641  1.00  0.00              
ATOM    427  CG  GLU A  29      38.946   5.090 -20.020  1.00  0.00              
ATOM    428  CD  GLU A  29      37.558   5.694 -19.979  1.00  0.00              
ATOM    429  OE1 GLU A  29      36.710   5.150 -19.236  1.00  0.00              
ATOM    430  OE2 GLU A  29      37.320   6.704 -20.688  1.00  0.00              
ATOM    431  H   GLU A  29      40.658   3.739 -16.565  1.00  0.00              
ATOM    432  HA  GLU A  29      40.984   3.512 -19.493  1.00  0.00              
ATOM    433 1HB  GLU A  29      38.800   3.900 -18.237  1.00  0.00              
ATOM    434 2HB  GLU A  29      39.394   5.558 -17.971  1.00  0.00              
ATOM    435 1HG  GLU A  29      39.620   5.774 -20.534  1.00  0.00              
ATOM    436 2HG  GLU A  29      38.912   4.144 -20.558  1.00  0.00              
ATOM    437  N   VAL A  30      42.717   5.482 -19.505  1.00  0.00              
ATOM    438  CA  VAL A  30      43.801   6.462 -19.512  1.00  0.00              
ATOM    439  C   VAL A  30      43.694   7.564 -20.558  1.00  0.00              
ATOM    440  O   VAL A  30      43.361   7.291 -21.709  1.00  0.00              
ATOM    441  CB  VAL A  30      45.146   5.722 -19.762  1.00  0.00              
ATOM    442  CG1 VAL A  30      46.318   6.712 -19.852  1.00  0.00              
ATOM    443  CG2 VAL A  30      45.364   4.655 -18.660  1.00  0.00              
ATOM    444  H   VAL A  30      42.592   4.880 -20.307  1.00  0.00              
ATOM    445  HA  VAL A  30      43.846   7.011 -18.570  1.00  0.00              
ATOM    446  HB  VAL A  30      45.089   5.197 -20.716  1.00  0.00              
ATOM    447 1HG1 VAL A  30      47.244   6.164 -20.027  1.00  0.00              
ATOM    448 2HG1 VAL A  30      46.146   7.406 -20.675  1.00  0.00              
ATOM    449 3HG1 VAL A  30      46.397   7.268 -18.918  1.00  0.00              
ATOM    450 1HG2 VAL A  30      46.306   4.136 -18.836  1.00  0.00              
ATOM    451 2HG2 VAL A  30      45.394   5.141 -17.685  1.00  0.00              
ATOM    452 3HG2 VAL A  30      44.545   3.936 -18.682  1.00  0.00              
ATOM    453  N   ARG A  31      43.949   8.804 -20.139  1.00  0.00              
ATOM    454  CA  ARG A  31      44.004   9.940 -21.047  1.00  0.00              
ATOM    455  C   ARG A  31      45.323  10.609 -20.679  1.00  0.00              
ATOM    456  O   ARG A  31      45.718  10.632 -19.499  1.00  0.00              
ATOM    457  CB  ARG A  31      42.843  10.908 -20.841  1.00  0.00              
ATOM    458  CG  ARG A  31      41.546  10.430 -21.460  1.00  0.00              
ATOM    459  CD  ARG A  31      40.390  11.328 -21.083  1.00  0.00              
ATOM    460  NE  ARG A  31      39.165  10.939 -21.785  1.00  0.00              
ATOM    461  CZ  ARG A  31      38.017  11.607 -21.711  1.00  0.00              
ATOM    462  NH1 ARG A  31      37.925  12.697 -20.961  1.00  0.00              
ATOM    463  NH2 ARG A  31      36.969  11.192 -22.398  1.00  0.00              
ATOM    464  H   ARG A  31      44.109   8.954 -19.153  1.00  0.00              
ATOM    465  HA  ARG A  31      43.909   9.594 -22.077  1.00  0.00              
ATOM    466 1HB  ARG A  31      42.720  11.033 -19.766  1.00  0.00              
ATOM    467 2HB  ARG A  31      43.139  11.858 -21.285  1.00  0.00              
ATOM    468 1HG  ARG A  31      41.661  10.423 -22.544  1.00  0.00              
ATOM    469 2HG  ARG A  31      41.348   9.416 -21.109  1.00  0.00              
ATOM    470 1HD  ARG A  31      40.222  11.257 -20.009  1.00  0.00              
ATOM    471 2HD  ARG A  31      40.640  12.355 -21.345  1.00  0.00              
ATOM    472  HE  ARG A  31      38.996  10.154 -22.400  1.00  0.00              
ATOM    473 1HH1 ARG A  31      38.731  13.021 -20.445  1.00  0.00              
ATOM    474 2HH1 ARG A  31      37.050  13.198 -20.910  1.00  0.00              
ATOM    475 1HH2 ARG A  31      37.043  10.367 -22.978  1.00  0.00              
ATOM    476 2HH2 ARG A  31      36.098  11.699 -22.341  1.00  0.00              
ATOM    477  N   ALA A  32      46.011  11.146 -21.682  1.00  0.00              
ATOM    478  CA  ALA A  32      47.297  11.777 -21.461  1.00  0.00              
ATOM    479  C   ALA A  32      47.295  13.278 -21.754  1.00  0.00              
ATOM    480  O   ALA A  32      46.637  13.746 -22.700  1.00  0.00              
ATOM    481  CB  ALA A  32      48.365  11.071 -22.331  1.00  0.00              
ATOM    482  H   ALA A  32      45.632  11.115 -22.618  1.00  0.00              
ATOM    483  HA  ALA A  32      47.563  11.669 -20.409  1.00  0.00              
ATOM    484 1HB  ALA A  32      49.335  11.542 -22.168  1.00  0.00              
ATOM    485 2HB  ALA A  32      48.422  10.018 -22.054  1.00  0.00              
ATOM    486 3HB  ALA A  32      48.093  11.156 -23.382  1.00  0.00              
ATOM    487  N   VAL A  33      48.051  14.014 -20.942  1.00  0.00              
ATOM    488  CA  VAL A  33      48.209  15.469 -21.077  1.00  0.00              
ATOM    489  C   VAL A  33      49.709  15.767 -21.139  1.00  0.00              
ATOM    490  O   VAL A  33      50.464  15.357 -20.258  1.00  0.00              
ATOM    491  CB  VAL A  33      47.567  16.245 -19.912  1.00  0.00              
ATOM    492  CG1 VAL A  33      47.842  17.735 -20.049  1.00  0.00              
ATOM    493  CG2 VAL A  33      46.070  15.983 -19.857  1.00  0.00              
ATOM    494  H   VAL A  33      48.536  13.533 -20.198  1.00  0.00              
ATOM    495  HA  VAL A  33      47.728  15.837 -21.984  1.00  0.00              
ATOM    496  HB  VAL A  33      47.986  15.884 -18.972  1.00  0.00              
ATOM    497 1HG1 VAL A  33      47.381  18.268 -19.217  1.00  0.00              
ATOM    498 2HG1 VAL A  33      48.917  17.910 -20.040  1.00  0.00              
ATOM    499 3HG1 VAL A  33      47.422  18.097 -20.987  1.00  0.00              
ATOM    500 1HG2 VAL A  33      45.633  16.539 -19.028  1.00  0.00              
ATOM    501 2HG2 VAL A  33      45.611  16.305 -20.792  1.00  0.00              
ATOM    502 3HG2 VAL A  33      45.892  14.917 -19.714  1.00  0.00              
ATOM    503  N   VAL A  34      50.155  16.461 -22.185  1.00  0.00              
ATOM    504  CA  VAL A  34      51.567  16.805 -22.280  1.00  0.00              
ATOM    505  C   VAL A  34      51.743  18.299 -22.444  1.00  0.00              
ATOM    506  O   VAL A  34      50.892  18.965 -23.037  1.00  0.00              
ATOM    507  CB  VAL A  34      52.253  16.086 -23.456  1.00  0.00              
ATOM    508  CG1 VAL A  34      52.335  14.590 -23.191  1.00  0.00              
ATOM    509  CG2 VAL A  34      51.508  16.355 -24.754  1.00  0.00              
ATOM    510  H   VAL A  34      49.526  16.757 -22.918  1.00  0.00              
ATOM    511  HA  VAL A  34      52.100  16.549 -21.363  1.00  0.00              
ATOM    512  HB  VAL A  34      53.259  16.488 -23.579  1.00  0.00              
ATOM    513 1HG1 VAL A  34      52.823  14.096 -24.031  1.00  0.00              
ATOM    514 2HG1 VAL A  34      52.911  14.412 -22.283  1.00  0.00              
ATOM    515 3HG1 VAL A  34      51.329  14.186 -23.069  1.00  0.00              
ATOM    516 1HG2 VAL A  34      52.006  15.840 -25.574  1.00  0.00              
ATOM    517 2HG2 VAL A  34      50.484  15.992 -24.666  1.00  0.00              
ATOM    518 3HG2 VAL A  34      51.498  17.427 -24.952  1.00  0.00              
ATOM    519  N   THR A  35      52.837  18.792 -21.862  1.00  0.00              
ATOM    520  CA  THR A  35      53.152  20.212 -21.974  1.00  0.00              
ATOM    521  C   THR A  35      53.941  20.311 -23.293  1.00  0.00              
ATOM    522  O   THR A  35      54.473  19.314 -23.782  1.00  0.00              
ATOM    523  CB  THR A  35      53.978  20.750 -20.791  1.00  0.00              
ATOM    524  OG1 THR A  35      55.267  20.123 -20.781  1.00  0.00              
ATOM    525  CG2 THR A  35      53.271  20.467 -19.474  1.00  0.00              
ATOM    526  H   THR A  35      53.446  18.194 -21.320  1.00  0.00              
ATOM    527  HA  THR A  35      52.233  20.797 -21.933  1.00  0.00              
ATOM    528  HB  THR A  35      54.108  21.825 -20.909  1.00  0.00              
ATOM    529  HG1 THR A  35      55.781  20.460 -20.043  1.00  0.00              
ATOM    530 1HG2 THR A  35      53.870  20.855 -18.650  1.00  0.00              
ATOM    531 2HG2 THR A  35      52.295  20.952 -19.475  1.00  0.00              
ATOM    532 3HG2 THR A  35      53.142  19.392 -19.355  1.00  0.00              
ATOM    533  N   GLU A  36      54.095  21.510 -23.795  1.00  0.00              
ATOM    534  CA  GLU A  36      54.798  21.844 -25.032  1.00  0.00              
ATOM    535  C   GLU A  36      56.185  21.178 -25.049  1.00  0.00              
ATOM    536  O   GLU A  36      56.577  20.583 -26.046  1.00  0.00              
ATOM    537  CB  GLU A  36      54.930  23.360 -25.185  1.00  0.00              
ATOM    538  CG  GLU A  36      55.646  23.804 -26.453  1.00  0.00              
ATOM    539  CD  GLU A  36      55.710  25.303 -26.548  1.00  0.00              
ATOM    540  OE1 GLU A  36      55.198  25.957 -25.671  1.00  0.00              
ATOM    541  OE2 GLU A  36      56.365  25.795 -27.436  1.00  0.00              
ATOM    542  H   GLU A  36      53.687  22.252 -23.244  1.00  0.00              
ATOM    543  HA  GLU A  36      54.229  21.482 -25.889  1.00  0.00              
ATOM    544 1HB  GLU A  36      53.919  23.770 -25.178  1.00  0.00              
ATOM    545 2HB  GLU A  36      55.475  23.723 -24.314  1.00  0.00              
ATOM    546 1HG  GLU A  36      56.651  23.392 -26.550  1.00  0.00              
ATOM    547 2HG  GLU A  36      55.017  23.416 -27.252  1.00  0.00              
ATOM    548  N   HIS A  37      56.889  21.291 -23.936  1.00  0.00              
ATOM    549  CA  HIS A  37      58.228  20.719 -23.848  1.00  0.00              
ATOM    550  C   HIS A  37      58.282  19.209 -23.716  1.00  0.00              
ATOM    551  O   HIS A  37      59.292  18.601 -24.071  1.00  0.00              
ATOM    552  CB  HIS A  37      58.978  21.345 -22.668  1.00  0.00              
ATOM    553  CG  HIS A  37      59.262  22.804 -22.841  1.00  0.00              
ATOM    554  ND1 HIS A  37      58.298  23.776 -22.668  1.00  0.00              
ATOM    555  CD2 HIS A  37      60.400  23.458 -23.173  1.00  0.00              
ATOM    556  CE1 HIS A  37      58.833  24.965 -22.885  1.00  0.00              
ATOM    557  NE2 HIS A  37      60.106  24.799 -23.193  1.00  0.00              
ATOM    558  H   HIS A  37      56.493  21.764 -23.137  1.00  0.00              
ATOM    559  HA  HIS A  37      58.779  20.932 -24.765  1.00  0.00              
ATOM    560 1HB  HIS A  37      58.389  21.249 -21.755  1.00  0.00              
ATOM    561 2HB  HIS A  37      59.941  20.853 -22.532  1.00  0.00              
ATOM    562  HD2 HIS A  37      61.410  23.117 -23.403  1.00  0.00              
ATOM    563  HE1 HIS A  37      58.230  25.869 -22.797  1.00  0.00              
ATOM    564  HE2 HIS A  37      60.765  25.534 -23.410  1.00  0.00              
ATOM    565  N   ALA A  38      57.207  18.592 -23.225  1.00  0.00              
ATOM    566  CA  ALA A  38      57.196  17.144 -23.100  1.00  0.00              
ATOM    567  C   ALA A  38      57.280  16.499 -24.472  1.00  0.00              
ATOM    568  O   ALA A  38      57.978  15.507 -24.644  1.00  0.00              
ATOM    569  CB  ALA A  38      55.949  16.678 -22.361  1.00  0.00              
ATOM    570  H   ALA A  38      56.395  19.118 -22.937  1.00  0.00              
ATOM    571  HA  ALA A  38      57.972  16.760 -22.437  1.00  0.00              
ATOM    572 1HB  ALA A  38      55.956  15.590 -22.286  1.00  0.00              
ATOM    573 2HB  ALA A  38      55.936  17.109 -21.360  1.00  0.00              
ATOM    574 3HB  ALA A  38      55.063  16.997 -22.906  1.00  0.00              
ATOM    575  N   LEU A  39      56.612  17.101 -25.517  1.00  0.00              
ATOM    576  CA  LEU A  39      56.695  16.619 -26.902  1.00  0.00              
ATOM    577  C   LEU A  39      58.095  16.769 -27.515  1.00  0.00              
ATOM    578  O   LEU A  39      58.373  16.220 -28.594  1.00  0.00              
ATOM    579  CB  LEU A  39      55.667  17.360 -27.766  1.00  0.00              
ATOM    580  CG  LEU A  39      54.199  17.061 -27.436  1.00  0.00              
ATOM    581  CD1 LEU A  39      53.285  17.950 -28.267  1.00  0.00              
ATOM    582  CD2 LEU A  39      53.908  15.591 -27.700  1.00  0.00              
ATOM    583  H   LEU A  39      56.113  17.956 -25.323  1.00  0.00              
ATOM    584  HA  LEU A  39      56.507  15.547 -26.928  1.00  0.00              
ATOM    585 1HB  LEU A  39      55.910  18.385 -27.491  1.00  0.00              
ATOM    586 2HB  LEU A  39      55.854  17.216 -28.830  1.00  0.00              
ATOM    587  HG  LEU A  39      54.065  17.241 -26.369  1.00  0.00              
ATOM    588 1HD1 LEU A  39      52.245  17.731 -28.025  1.00  0.00              
ATOM    589 2HD1 LEU A  39      53.495  18.997 -28.044  1.00  0.00              
ATOM    590 3HD1 LEU A  39      53.458  17.762 -29.326  1.00  0.00              
ATOM    591 1HD2 LEU A  39      52.865  15.379 -27.464  1.00  0.00              
ATOM    592 2HD2 LEU A  39      54.096  15.366 -28.750  1.00  0.00              
ATOM    593 3HD2 LEU A  39      54.553  14.973 -27.075  1.00  0.00              
ATOM    594  N   LYS A  40      59.262  17.569 -26.781  1.00  0.00              
ATOM    595  CA  LYS A  40      60.658  17.708 -27.225  1.00  0.00              
ATOM    596  C   LYS A  40      61.436  16.441 -26.842  1.00  0.00              
ATOM    597  O   LYS A  40      62.492  16.143 -27.421  1.00  0.00              
ATOM    598  CB  LYS A  40      61.312  18.947 -26.611  1.00  0.00              
ATOM    599  CG  LYS A  40      60.683  20.266 -27.038  1.00  0.00              
ATOM    600  CD  LYS A  40      61.382  21.449 -26.385  1.00  0.00              
ATOM    601  CE  LYS A  40      60.791  22.771 -26.854  1.00  0.00              
ATOM    602  NZ  LYS A  40      61.107  23.046 -28.282  1.00  0.00              
ATOM    603  H   LYS A  40      58.964  18.041 -25.940  1.00  0.00              
ATOM    604  HA  LYS A  40      60.685  17.881 -28.300  1.00  0.00              
ATOM    605 1HB  LYS A  40      61.237  18.843 -25.528  1.00  0.00              
ATOM    606 2HB  LYS A  40      62.361  18.934 -26.905  1.00  0.00              
ATOM    607 1HG  LYS A  40      60.759  20.351 -28.122  1.00  0.00              
ATOM    608 2HG  LYS A  40      59.632  20.260 -26.747  1.00  0.00              
ATOM    609 1HD  LYS A  40      61.271  21.365 -25.303  1.00  0.00              
ATOM    610 2HD  LYS A  40      62.440  21.414 -26.645  1.00  0.00              
ATOM    611 1HE  LYS A  40      59.711  22.727 -26.724  1.00  0.00              
ATOM    612 2HE  LYS A  40      61.199  23.567 -26.233  1.00  0.00              
ATOM    613 1HZ  LYS A  40      60.698  23.929 -28.553  1.00  0.00              
ATOM    614 2HZ  LYS A  40      62.109  23.087 -28.404  1.00  0.00              
ATOM    615 3HZ  LYS A  40      60.728  22.308 -28.859  1.00  0.00              
ATOM    616  N   PHE A  41      60.679  15.676 -25.800  1.00  0.00              
ATOM    617  CA  PHE A  41      61.268  14.413 -25.345  1.00  0.00              
ATOM    618  C   PHE A  41      60.455  13.135 -25.536  1.00  0.00              
ATOM    619  O   PHE A  41      60.994  12.038 -25.418  1.00  0.00              
ATOM    620  CB  PHE A  41      61.617  14.546 -23.860  1.00  0.00              
ATOM    621  CG  PHE A  41      62.522  15.704 -23.552  1.00  0.00              
ATOM    622  CD1 PHE A  41      62.018  16.863 -22.980  1.00  0.00              
ATOM    623  CD2 PHE A  41      63.878  15.638 -23.833  1.00  0.00              
ATOM    624  CE1 PHE A  41      62.850  17.929 -22.696  1.00  0.00              
ATOM    625  CE2 PHE A  41      64.713  16.701 -23.548  1.00  0.00              
ATOM    626  CZ  PHE A  41      64.196  17.849 -22.979  1.00  0.00              
ATOM    627  H   PHE A  41      59.755  15.930 -25.480  1.00  0.00              
ATOM    628  HA  PHE A  41      62.175  14.202 -25.914  1.00  0.00              
ATOM    629 1HB  PHE A  41      60.711  14.692 -23.275  1.00  0.00              
ATOM    630 2HB  PHE A  41      62.130  13.649 -23.516  1.00  0.00              
ATOM    631  HD1 PHE A  41      60.953  16.927 -22.756  1.00  0.00              
ATOM    632  HD2 PHE A  41      64.285  14.732 -24.282  1.00  0.00              
ATOM    633  HE1 PHE A  41      62.441  18.835 -22.247  1.00  0.00              
ATOM    634  HE2 PHE A  41      65.777  16.636 -23.773  1.00  0.00              
ATOM    635  HZ  PHE A  41      64.853  18.689 -22.756  1.00  0.00              
ATOM    636  N   LEU A  42      59.173  13.268 -25.831  1.00  0.00              
ATOM    637  CA  LEU A  42      58.297  12.123 -26.003  1.00  0.00              
ATOM    638  C   LEU A  42      57.998  11.794 -27.477  1.00  0.00              
ATOM    639  O   LEU A  42      57.831  12.693 -28.303  1.00  0.00              
ATOM    640  CB  LEU A  42      56.988  12.369 -25.242  1.00  0.00              
ATOM    641  CG  LEU A  42      55.866  11.365 -25.532  1.00  0.00              
ATOM    642  CD1 LEU A  42      56.257   9.983 -25.024  1.00  0.00              
ATOM    643  CD2 LEU A  42      54.578  11.837 -24.871  1.00  0.00              
ATOM    644  H   LEU A  42      58.793  14.198 -25.940  1.00  0.00              
ATOM    645  HA  LEU A  42      58.771  11.235 -25.586  1.00  0.00              
ATOM    646 1HB  LEU A  42      57.349  12.243 -24.223  1.00  0.00              
ATOM    647 2HB  LEU A  42      56.629  13.390 -25.376  1.00  0.00              
ATOM    648  HG  LEU A  42      55.705  11.361 -26.609  1.00  0.00              
ATOM    649 1HD1 LEU A  42      55.454   9.277 -25.234  1.00  0.00              
ATOM    650 2HD1 LEU A  42      57.167   9.656 -25.527  1.00  0.00              
ATOM    651 3HD1 LEU A  42      56.430  10.026 -23.950  1.00  0.00              
ATOM    652 1HD2 LEU A  42      53.781  11.122 -25.079  1.00  0.00              
ATOM    653 2HD2 LEU A  42      54.727  11.912 -23.794  1.00  0.00              
ATOM    654 3HD2 LEU A  42      54.301  12.813 -25.269  1.00  0.00              
ATOM    655  N   ASP A  43      57.936  10.503 -27.798  1.00  0.00              
ATOM    656  CA  ASP A  43      57.607  10.064 -29.158  1.00  0.00              
ATOM    657  C   ASP A  43      56.177   9.566 -29.076  1.00  0.00              
ATOM    658  O   ASP A  43      55.902   8.574 -28.385  1.00  0.00              
ATOM    659  CB  ASP A  43      58.496   8.899 -29.604  1.00  0.00              
ATOM    660  CG  ASP A  43      58.236   8.486 -31.059  1.00  0.00              
ATOM    661  OD1 ASP A  43      57.093   8.653 -31.544  1.00  0.00              
ATOM    662  OD2 ASP A  43      59.172   7.982 -31.719  1.00  0.00              
ATOM    663  H   ASP A  43      58.120   9.809 -27.088  1.00  0.00              
ATOM    664  HA  ASP A  43      57.753  10.888 -29.857  1.00  0.00              
ATOM    665 1HB  ASP A  43      59.559   9.076 -29.439  1.00  0.00              
ATOM    666 2HB  ASP A  43      58.147   8.121 -28.925  1.00  0.00              
ATOM    667  N   LYS A  44      55.266  10.236 -29.776  1.00  0.00              
ATOM    668  CA  LYS A  44      53.861   9.851 -29.747  1.00  0.00              
ATOM    669  C   LYS A  44      53.576   8.415 -30.155  1.00  0.00              
ATOM    670  O   LYS A  44      52.596   7.818 -29.700  1.00  0.00              
ATOM    671  CB  LYS A  44      53.026  10.781 -30.632  1.00  0.00              
ATOM    672  CG  LYS A  44      52.805  12.145 -30.040  1.00  0.00              
ATOM    673  CD  LYS A  44      51.555  12.781 -30.628  1.00  0.00              
ATOM    674  CE  LYS A  44      51.863  13.762 -31.734  1.00  0.00              
ATOM    675  NZ  LYS A  44      50.808  14.836 -31.811  1.00  0.00              
ATOM    676  H   LYS A  44      55.548  11.026 -30.339  1.00  0.00              
ATOM    677  HA  LYS A  44      53.482   9.913 -28.726  1.00  0.00              
ATOM    678 1HB  LYS A  44      53.551  10.873 -31.583  1.00  0.00              
ATOM    679 2HB  LYS A  44      52.066  10.291 -30.795  1.00  0.00              
ATOM    680 1HG  LYS A  44      52.697  12.040 -28.960  1.00  0.00              
ATOM    681 2HG  LYS A  44      53.675  12.763 -30.259  1.00  0.00              
ATOM    682 1HD  LYS A  44      50.918  11.991 -31.027  1.00  0.00              
ATOM    683 2HD  LYS A  44      51.025  13.306 -29.833  1.00  0.00              
ATOM    684 1HE  LYS A  44      52.835  14.210 -31.533  1.00  0.00              
ATOM    685 2HE  LYS A  44      51.904  13.214 -32.675  1.00  0.00              
ATOM    686 1HZ  LYS A  44      51.035  15.478 -32.557  1.00  0.00              
ATOM    687 2HZ  LYS A  44      49.909  14.413 -31.993  1.00  0.00              
ATOM    688 3HZ  LYS A  44      50.773  15.337 -30.935  1.00  0.00              
ATOM    689  N   LEU A  45      54.415   7.862 -31.022  1.00  0.00              
ATOM    690  CA  LEU A  45      54.202   6.493 -31.462  1.00  0.00              
ATOM    691  C   LEU A  45      54.502   5.473 -30.353  1.00  0.00              
ATOM    692  O   LEU A  45      54.192   4.296 -30.503  1.00  0.00              
ATOM    693  CB  LEU A  45      55.048   6.202 -32.714  1.00  0.00              
ATOM    694  CG  LEU A  45      54.629   7.044 -33.939  1.00  0.00              
ATOM    695  CD1 LEU A  45      55.631   6.855 -35.068  1.00  0.00              
ATOM    696  CD2 LEU A  45      53.223   6.642 -34.380  1.00  0.00              
ATOM    697  H   LEU A  45      55.204   8.378 -31.384  1.00  0.00              
ATOM    698  HA  LEU A  45      53.150   6.347 -31.704  1.00  0.00              
ATOM    699 1HB  LEU A  45      56.023   6.515 -32.345  1.00  0.00              
ATOM    700 2HB  LEU A  45      55.072   5.137 -32.947  1.00  0.00              
ATOM    701  HG  LEU A  45      54.593   8.086 -33.619  1.00  0.00              
ATOM    702 1HD1 LEU A  45      55.328   7.453 -35.928  1.00  0.00              
ATOM    703 2HD1 LEU A  45      56.619   7.175 -34.735  1.00  0.00              
ATOM    704 3HD1 LEU A  45      55.665   5.804 -35.351  1.00  0.00              
ATOM    705 1HD2 LEU A  45      52.929   7.238 -35.244  1.00  0.00              
ATOM    706 2HD2 LEU A  45      53.213   5.585 -34.647  1.00  0.00              
ATOM    707 3HD2 LEU A  45      52.521   6.817 -33.564  1.00  0.00              
ATOM    708  N   SER A  46      55.085   5.917 -29.238  1.00  0.00              
ATOM    709  CA  SER A  46      55.379   4.998 -28.126  1.00  0.00              
ATOM    710  C   SER A  46      54.166   4.821 -27.219  1.00  0.00              
ATOM    711  O   SER A  46      54.153   3.963 -26.323  1.00  0.00              
ATOM    712  CB  SER A  46      56.540   5.516 -27.279  1.00  0.00              
ATOM    713  OG  SER A  46      56.156   6.679 -26.568  1.00  0.00              
ATOM    714  H   SER A  46      55.330   6.893 -29.148  1.00  0.00              
ATOM    715  HA  SER A  46      55.774   4.035 -28.453  1.00  0.00              
ATOM    716 1HB  SER A  46      56.834   4.736 -26.577  1.00  0.00              
ATOM    717 2HB  SER A  46      57.377   5.746 -27.937  1.00  0.00              
ATOM    718  HG  SER A  46      55.243   6.892 -26.773  1.00  0.00              
ATOM    719  N   LEU A  47      53.144   5.632 -27.431  1.00  0.00              
ATOM    720  CA  LEU A  47      51.948   5.530 -26.608  1.00  0.00              
ATOM    721  C   LEU A  47      50.982   4.440 -27.059  1.00  0.00              
ATOM    722  O   LEU A  47      51.001   4.022 -28.220  1.00  0.00              
ATOM    723  CB  LEU A  47      51.201   6.873 -26.620  1.00  0.00              
ATOM    724  CG  LEU A  47      51.856   8.030 -25.837  1.00  0.00              
ATOM    725  CD1 LEU A  47      50.987   9.256 -25.948  1.00  0.00              
ATOM    726  CD2 LEU A  47      51.989   7.647 -24.403  1.00  0.00              
ATOM    727  H   LEU A  47      53.180   6.328 -28.162  1.00  0.00              
ATOM    728  HA  LEU A  47      52.229   5.284 -25.585  1.00  0.00              
ATOM    729 1HB  LEU A  47      51.238   7.087 -27.687  1.00  0.00              
ATOM    730 2HB  LEU A  47      50.163   6.760 -26.308  1.00  0.00              
ATOM    731  HG  LEU A  47      52.860   8.167 -26.241  1.00  0.00              
ATOM    732 1HD1 LEU A  47      51.444  10.078 -25.397  1.00  0.00              
ATOM    733 2HD1 LEU A  47      50.885   9.536 -26.997  1.00  0.00              
ATOM    734 3HD1 LEU A  47      50.003   9.043 -25.531  1.00  0.00              
ATOM    735 1HD2 LEU A  47      52.453   8.465 -23.850  1.00  0.00              
ATOM    736 2HD2 LEU A  47      51.002   7.441 -23.988  1.00  0.00              
ATOM    737 3HD2 LEU A  47      52.611   6.755 -24.320  1.00  0.00              
ATOM    738  N   PRO A  48      50.149   3.935 -26.131  1.00  0.00              
ATOM    739  CA  PRO A  48      49.161   2.902 -26.481  1.00  0.00              
ATOM    740  C   PRO A  48      48.262   3.527 -27.535  1.00  0.00              
ATOM    741  O   PRO A  48      47.950   4.720 -27.442  1.00  0.00              
ATOM    742  CB  PRO A  48      48.376   2.709 -25.189  1.00  0.00              
ATOM    743  CG  PRO A  48      49.383   3.028 -24.113  1.00  0.00              
ATOM    744  CD  PRO A  48      50.236   4.138 -24.662  1.00  0.00              
ATOM    745  HA  PRO A  48      49.627   1.968 -26.829  1.00  0.00              
ATOM    746 1HB  PRO A  48      47.505   3.380 -25.142  1.00  0.00              
ATOM    747 2HB  PRO A  48      47.996   1.681 -25.098  1.00  0.00              
ATOM    748 1HG  PRO A  48      48.886   3.341 -23.183  1.00  0.00              
ATOM    749 2HG  PRO A  48      49.997   2.148 -23.869  1.00  0.00              
ATOM    750 1HD  PRO A  48      49.861   5.132 -24.375  1.00  0.00              
ATOM    751 2HD  PRO A  48      51.277   4.074 -24.313  1.00  0.00              
ATOM    752  N   GLN A  49      47.810   2.752 -28.517  1.00  0.00              
ATOM    753  CA  GLN A  49      46.920   3.309 -29.563  1.00  0.00              
ATOM    754  C   GLN A  49      45.607   3.873 -29.001  1.00  0.00              
ATOM    755  O   GLN A  49      45.090   4.868 -29.502  1.00  0.00              
ATOM    756  CB  GLN A  49      46.549   2.216 -30.587  1.00  0.00              
ATOM    757  CG  GLN A  49      47.699   1.688 -31.453  1.00  0.00              
ATOM    758  CD  GLN A  49      47.964   2.564 -32.657  1.00  0.00              
ATOM    759  OE1 GLN A  49      47.286   3.560 -32.856  1.00  0.00              
ATOM    760  NE2 GLN A  49      48.952   2.189 -33.473  1.00  0.00              
ATOM    761  H   GLN A  49      48.069   1.777 -28.559  1.00  0.00              
ATOM    762  HA  GLN A  49      47.426   4.127 -30.075  1.00  0.00              
ATOM    763 1HB  GLN A  49      46.123   1.387 -30.022  1.00  0.00              
ATOM    764 2HB  GLN A  49      45.785   2.641 -31.238  1.00  0.00              
ATOM    765 1HG  GLN A  49      48.661   1.390 -31.038  1.00  0.00              
ATOM    766 2HG  GLN A  49      47.158   0.801 -31.784  1.00  0.00              
ATOM    767 1HE2 GLN A  49      49.166   2.735 -34.284  1.00  0.00              
ATOM    768 2HE2 GLN A  49      49.479   1.363 -33.274  1.00  0.00              
ATOM    769  N   GLU A  50      45.087   3.237 -27.954  1.00  0.00              
ATOM    770  CA  GLU A  50      43.804   3.622 -27.364  1.00  0.00              
ATOM    771  C   GLU A  50      43.817   4.902 -26.519  1.00  0.00              
ATOM    772  O   GLU A  50      42.762   5.384 -26.126  1.00  0.00              
ATOM    773  CB  GLU A  50      43.290   2.473 -26.483  1.00  0.00              
ATOM    774  CG  GLU A  50      44.040   2.410 -25.122  1.00  0.00              
ATOM    775  CD  GLU A  50      43.878   1.084 -24.378  1.00  0.00              
ATOM    776  OE1 GLU A  50      44.442   0.068 -24.831  1.00  0.00              
ATOM    777  OE2 GLU A  50      43.197   1.066 -23.335  1.00  0.00              
ATOM    778  H   GLU A  50      45.599   2.463 -27.556  1.00  0.00              
ATOM    779  HA  GLU A  50      43.079   3.823 -28.154  1.00  0.00              
ATOM    780 1HB  GLU A  50      42.224   2.643 -26.329  1.00  0.00              
ATOM    781 2HB  GLU A  50      43.434   1.551 -27.046  1.00  0.00              
ATOM    782 1HG  GLU A  50      45.107   2.615 -25.205  1.00  0.00              
ATOM    783 2HG  GLU A  50      43.566   3.193 -24.532  1.00  0.00              
ATOM    784  N   VAL A  51      45.000   5.432 -26.232  1.00  0.00              
ATOM    785  CA  VAL A  51      45.108   6.621 -25.401  1.00  0.00              
ATOM    786  C   VAL A  51      45.073   7.948 -26.146  1.00  0.00              
ATOM    787  O   VAL A  51      45.923   8.221 -26.983  1.00  0.00              
ATOM    788  CB  VAL A  51      46.401   6.598 -24.551  1.00  0.00              
ATOM    789  CG1 VAL A  51      46.566   7.934 -23.789  1.00  0.00              
ATOM    790  CG2 VAL A  51      46.349   5.426 -23.571  1.00  0.00              
ATOM    791  H   VAL A  51      45.842   5.007 -26.594  1.00  0.00              
ATOM    792  HA  VAL A  51      44.252   6.717 -24.732  1.00  0.00              
ATOM    793  HB  VAL A  51      47.254   6.433 -25.209  1.00  0.00              
ATOM    794 1HG1 VAL A  51      47.480   7.904 -23.195  1.00  0.00              
ATOM    795 2HG1 VAL A  51      46.625   8.755 -24.503  1.00  0.00              
ATOM    796 3HG1 VAL A  51      45.711   8.085 -23.130  1.00  0.00              
ATOM    797 1HG2 VAL A  51      47.260   5.410 -22.973  1.00  0.00              
ATOM    798 2HG2 VAL A  51      45.486   5.540 -22.915  1.00  0.00              
ATOM    799 3HG2 VAL A  51      46.263   4.491 -24.125  1.00  0.00              
ATOM    800  N   THR A  52      44.080   8.771 -25.826  1.00  0.00              
ATOM    801  CA  THR A  52      43.973  10.083 -26.436  1.00  0.00              
ATOM    802  C   THR A  52      45.000  11.002 -25.764  1.00  0.00              
ATOM    803  O   THR A  52      45.133  11.016 -24.530  1.00  0.00              
ATOM    804  CB  THR A  52      42.560  10.680 -26.247  1.00  0.00              
ATOM    805  OG1 THR A  52      41.608   9.841 -26.896  1.00  0.00              
ATOM    806  CG2 THR A  52      42.475  12.075 -26.854  1.00  0.00              
ATOM    807  H   THR A  52      43.387   8.485 -25.149  1.00  0.00              
ATOM    808  HA  THR A  52      44.183  10.012 -27.503  1.00  0.00              
ATOM    809  HB  THR A  52      42.339  10.737 -25.181  1.00  0.00              
ATOM    810  HG1 THR A  52      42.061   9.098 -27.302  1.00  0.00              
ATOM    811 1HG2 THR A  52      41.471  12.474 -26.708  1.00  0.00              
ATOM    812 2HG2 THR A  52      43.200  12.727 -26.368  1.00  0.00              
ATOM    813 3HG2 THR A  52      42.692  12.021 -27.920  1.00  0.00              
ATOM    814  N   LEU A  53      45.747  11.728 -26.590  1.00  0.00              
ATOM    815  CA  LEU A  53      46.768  12.657 -26.122  1.00  0.00              
ATOM    816  C   LEU A  53      46.277  14.091 -26.301  1.00  0.00              
ATOM    817  O   LEU A  53      45.920  14.504 -27.413  1.00  0.00              
ATOM    818  CB  LEU A  53      48.056  12.471 -26.924  1.00  0.00              
ATOM    819  CG  LEU A  53      49.205  13.431 -26.574  1.00  0.00              
ATOM    820  CD1 LEU A  53      49.742  13.082 -25.185  1.00  0.00              
ATOM    821  CD2 LEU A  53      50.309  13.301 -27.585  1.00  0.00              
ATOM    822  H   LEU A  53      45.594  11.625 -27.583  1.00  0.00              
ATOM    823  HA  LEU A  53      46.977  12.470 -25.069  1.00  0.00              
ATOM    824 1HB  LEU A  53      48.312  11.459 -26.615  1.00  0.00              
ATOM    825 2HB  LEU A  53      47.869  12.487 -27.998  1.00  0.00              
ATOM    826  HG  LEU A  53      48.812  14.446 -26.644  1.00  0.00              
ATOM    827 1HD1 LEU A  53      50.557  13.759 -24.929  1.00  0.00              
ATOM    828 2HD1 LEU A  53      48.943  13.184 -24.450  1.00  0.00              
ATOM    829 3HD1 LEU A  53      50.109  12.056 -25.184  1.00  0.00              
ATOM    830 1HD2 LEU A  53      51.118  13.986 -27.329  1.00  0.00              
ATOM    831 2HD2 LEU A  53      50.685  12.278 -27.585  1.00  0.00              
ATOM    832 3HD2 LEU A  53      49.926  13.547 -28.576  1.00  0.00              
ATOM    833  N   TYR A  54      46.265  14.844 -25.212  1.00  0.00              
ATOM    834  CA  TYR A  54      45.809  16.229 -25.255  1.00  0.00              
ATOM    835  C   TYR A  54      46.970  17.199 -25.073  1.00  0.00              
ATOM    836  O   TYR A  54      47.878  16.937 -24.289  1.00  0.00              
ATOM    837  CB  TYR A  54      44.776  16.502 -24.162  1.00  0.00              
ATOM    838  CG  TYR A  54      43.544  15.636 -24.213  1.00  0.00              
ATOM    839  CD1 TYR A  54      43.512  14.412 -23.556  1.00  0.00              
ATOM    840  CD2 TYR A  54      42.385  16.063 -24.880  1.00  0.00              
ATOM    841  CE1 TYR A  54      42.357  13.634 -23.545  1.00  0.00              
ATOM    842  CE2 TYR A  54      41.219  15.285 -24.877  1.00  0.00              
ATOM    843  CZ  TYR A  54      41.219  14.076 -24.201  1.00  0.00              
ATOM    844  OH  TYR A  54      40.081  13.297 -24.150  1.00  0.00              
ATOM    845  H   TYR A  54      46.577  14.456 -24.333  1.00  0.00              
ATOM    846  HA  TYR A  54      45.348  16.437 -26.221  1.00  0.00              
ATOM    847 1HB  TYR A  54      45.274  16.350 -23.203  1.00  0.00              
ATOM    848 2HB  TYR A  54      44.478  17.545 -24.255  1.00  0.00              
ATOM    849  HD1 TYR A  54      44.410  14.066 -23.044  1.00  0.00              
ATOM    850  HD2 TYR A  54      42.403  17.016 -25.409  1.00  0.00              
ATOM    851  HE1 TYR A  54      42.343  12.676 -23.026  1.00  0.00              
ATOM    852  HE2 TYR A  54      40.330  15.635 -25.401  1.00  0.00              
ATOM    853  HH  TYR A  54      39.339  13.686 -24.618  1.00  0.00              
ATOM    854  N   THR A  55      46.942  18.276 -25.812  1.00  0.00              
ATOM    855  CA  THR A  55      47.962  19.300 -25.775  1.00  0.00              
ATOM    856  C   THR A  55      47.282  20.658 -25.592  1.00  0.00              
ATOM    857  O   THR A  55      46.056  20.774 -25.658  1.00  0.00              
ATOM    858  CB  THR A  55      48.729  19.388 -27.103  1.00  0.00              
ATOM    859  OG1 THR A  55      47.798  19.764 -28.133  1.00  0.00              
ATOM    860  CG2 THR A  55      49.359  18.039 -27.450  1.00  0.00              
ATOM    861  H   THR A  55      46.175  18.368 -26.462  1.00  0.00              
ATOM    862  HA  THR A  55      48.673  19.084 -24.977  1.00  0.00              
ATOM    863  HB  THR A  55      49.512  20.140 -27.012  1.00  0.00              
ATOM    864  HG1 THR A  55      46.914  19.817 -27.761  1.00  0.00              
ATOM    865 1HG2 THR A  55      49.897  18.121 -28.394  1.00  0.00              
ATOM    866 2HG2 THR A  55      50.051  17.748 -26.659  1.00  0.00              
ATOM    867 3HG2 THR A  55      48.576  17.286 -27.542  1.00  0.00              
ATOM    868  N   ASP A  56      48.047  21.767 -25.441  1.00  0.00              
ATOM    869  CA  ASP A  56      47.531  23.109 -25.250  1.00  0.00              
ATOM    870  C   ASP A  56      46.574  23.467 -26.373  1.00  0.00              
ATOM    871  O   ASP A  56      45.514  24.042 -26.127  1.00  0.00              
ATOM    872  CB  ASP A  56      48.674  24.124 -25.179  1.00  0.00              
ATOM    873  CG  ASP A  56      49.518  24.036 -23.914  1.00  0.00              
ATOM    874  OD1 ASP A  56      49.132  23.325 -23.016  1.00  0.00              
ATOM    875  OD2 ASP A  56      50.610  24.550 -23.915  1.00  0.00              
ATOM    876  H   ASP A  56      49.047  21.624 -25.463  1.00  0.00              
ATOM    877  HA  ASP A  56      46.973  23.159 -24.315  1.00  0.00              
ATOM    878 1HB  ASP A  56      49.327  24.105 -26.052  1.00  0.00              
ATOM    879 2HB  ASP A  56      48.105  25.053 -25.172  1.00  0.00              
ATOM    880  N   GLU A  57      46.921  23.114 -27.609  1.00  0.00              
ATOM    881  CA  GLU A  57      46.048  23.478 -28.738  1.00  0.00              
ATOM    882  C   GLU A  57      44.644  22.887 -28.625  1.00  0.00              
ATOM    883  O   GLU A  57      43.671  23.490 -29.080  1.00  0.00              
ATOM    884  CB  GLU A  57      46.683  23.035 -30.058  1.00  0.00              
ATOM    885  CG  GLU A  57      47.908  23.840 -30.469  1.00  0.00              
ATOM    886  CD  GLU A  57      48.525  23.293 -31.726  1.00  0.00              
ATOM    887  OE1 GLU A  57      48.053  22.292 -32.210  1.00  0.00              
ATOM    888  OE2 GLU A  57      49.394  23.936 -32.266  1.00  0.00              
ATOM    889  H   GLU A  57      47.771  22.600 -27.790  1.00  0.00              
ATOM    890  HA  GLU A  57      45.898  24.558 -28.755  1.00  0.00              
ATOM    891 1HB  GLU A  57      46.960  21.987 -29.942  1.00  0.00              
ATOM    892 2HB  GLU A  57      45.915  23.124 -30.827  1.00  0.00              
ATOM    893 1HG  GLU A  57      47.704  24.903 -30.597  1.00  0.00              
ATOM    894 2HG  GLU A  57      48.596  23.701 -29.636  1.00  0.00              
ATOM    895  N   ASP A  58      44.546  21.696 -27.954  1.00  0.00              
ATOM    896  CA  ASP A  58      43.238  21.072 -27.806  1.00  0.00              
ATOM    897  C   ASP A  58      42.247  21.905 -26.973  1.00  0.00              
ATOM    898  O   ASP A  58      41.023  21.763 -27.101  1.00  0.00              
ATOM    899  CB  ASP A  58      43.407  19.658 -27.221  1.00  0.00              
ATOM    900  CG  ASP A  58      44.011  18.695 -28.236  1.00  0.00              
ATOM    901  OD1 ASP A  58      43.415  18.554 -29.314  1.00  0.00              
ATOM    902  OD2 ASP A  58      45.078  18.094 -27.990  1.00  0.00              
ATOM    903  H   ASP A  58      45.341  21.288 -27.484  1.00  0.00              
ATOM    904  HA  ASP A  58      42.751  21.001 -28.779  1.00  0.00              
ATOM    905 1HB  ASP A  58      43.963  19.640 -26.284  1.00  0.00              
ATOM    906 2HB  ASP A  58      42.364  19.404 -27.031  1.00  0.00              
ATOM    907  N   GLU A  59      42.760  22.772 -26.117  1.00  0.00              
ATOM    908  CA  GLU A  59      41.866  23.639 -25.355  1.00  0.00              
ATOM    909  C   GLU A  59      40.978  24.422 -26.332  1.00  0.00              
ATOM    910  O   GLU A  59      39.801  24.672 -26.066  1.00  0.00              
ATOM    911  CB  GLU A  59      42.679  24.620 -24.519  1.00  0.00              
ATOM    912  CG  GLU A  59      43.421  23.970 -23.365  1.00  0.00              
ATOM    913  CD  GLU A  59      42.672  24.113 -22.046  1.00  0.00              
ATOM    914  OE1 GLU A  59      41.488  23.739 -21.974  1.00  0.00              
ATOM    915  OE2 GLU A  59      43.266  24.591 -21.077  1.00  0.00              
ATOM    916  H   GLU A  59      43.757  22.849 -25.977  1.00  0.00              
ATOM    917  HA  GLU A  59      41.246  23.037 -24.689  1.00  0.00              
ATOM    918 1HB  GLU A  59      43.391  25.097 -25.192  1.00  0.00              
ATOM    919 2HB  GLU A  59      41.983  25.366 -24.136  1.00  0.00              
ATOM    920 1HG  GLU A  59      43.644  22.917 -23.532  1.00  0.00              
ATOM    921 2HG  GLU A  59      44.352  24.533 -23.310  1.00  0.00              
ATOM    922  N   TRP A  60      41.536  24.784 -27.485  1.00  0.00              
ATOM    923  CA  TRP A  60      40.768  25.546 -28.451  1.00  0.00              
ATOM    924  C   TRP A  60      39.925  24.729 -29.424  1.00  0.00              
ATOM    925  O   TRP A  60      39.109  25.286 -30.157  1.00  0.00              
ATOM    926  CB  TRP A  60      41.699  26.504 -29.178  1.00  0.00              
ATOM    927  CG  TRP A  60      42.503  27.291 -28.195  1.00  0.00              
ATOM    928  CD1 TRP A  60      43.816  27.095 -27.863  1.00  0.00              
ATOM    929  CD2 TRP A  60      42.025  28.337 -27.340  1.00  0.00              
ATOM    930  NE1 TRP A  60      44.185  27.946 -26.855  1.00  0.00              
ATOM    931  CE2 TRP A  60      43.108  28.722 -26.509  1.00  0.00              
ATOM    932  CE3 TRP A  60      40.787  28.985 -27.189  1.00  0.00              
ATOM    933  CZ2 TRP A  60      42.993  29.731 -25.535  1.00  0.00              
ATOM    934  CZ3 TRP A  60      40.673  29.995 -26.213  1.00  0.00              
ATOM    935  CH2 TRP A  60      41.775  30.351 -25.400  1.00  0.00              
ATOM    936  H   TRP A  60      42.491  24.536 -27.701  1.00  0.00              
ATOM    937  HA  TRP A  60      39.992  26.115 -27.940  1.00  0.00              
ATOM    938 1HB  TRP A  60      42.387  25.950 -29.817  1.00  0.00              
ATOM    939 2HB  TRP A  60      41.121  27.201 -29.785  1.00  0.00              
ATOM    940  HD1 TRP A  60      44.355  26.329 -28.418  1.00  0.00              
ATOM    941  HE1 TRP A  60      45.101  27.996 -26.433  1.00  0.00              
ATOM    942  HE3 TRP A  60      39.910  28.748 -27.791  1.00  0.00              
ATOM    943  HZ2 TRP A  60      43.866  29.982 -24.931  1.00  0.00              
ATOM    944  HZ3 TRP A  60      39.712  30.496 -26.099  1.00  0.00              
ATOM    945  HH2 TRP A  60      41.653  31.134 -24.651  1.00  0.00              
ATOM    946  N   SER A  61      40.121  23.412 -29.438  1.00  0.00              
ATOM    947  CA  SER A  61      39.316  22.531 -30.288  1.00  0.00              
ATOM    948  C   SER A  61      37.993  22.279 -29.544  1.00  0.00              
ATOM    949  O   SER A  61      36.936  22.114 -30.152  1.00  0.00              
ATOM    950  CB  SER A  61      40.034  21.187 -30.522  1.00  0.00              
ATOM    951  OG  SER A  61      41.204  21.343 -31.307  1.00  0.00              
ATOM    952  H   SER A  61      40.838  23.009 -28.852  1.00  0.00              
ATOM    953  HA  SER A  61      39.212  22.894 -31.312  1.00  0.00              
ATOM    954 1HB  SER A  61      40.307  20.765 -29.555  1.00  0.00              
ATOM    955 2HB  SER A  61      39.350  20.510 -31.032  1.00  0.00              
ATOM    956  HG  SER A  61      41.313  22.269 -31.537  1.00  0.00              
ATOM    957  N   SER A  62      38.072  22.254 -28.215  1.00  0.00              
ATOM    958  CA  SER A  62      36.908  22.025 -27.360  1.00  0.00              
ATOM    959  C   SER A  62      36.063  23.288 -27.168  1.00  0.00              
ATOM    960  O   SER A  62      34.832  23.227 -27.135  1.00  0.00              
ATOM    961  CB  SER A  62      37.375  21.517 -25.987  1.00  0.00              
ATOM    962  OG  SER A  62      36.310  21.485 -25.046  1.00  0.00              
ATOM    963  H   SER A  62      38.975  22.400 -27.788  1.00  0.00              
ATOM    964  HA  SER A  62      36.276  21.203 -27.699  1.00  0.00              
ATOM    965 1HB  SER A  62      37.777  20.511 -26.106  1.00  0.00              
ATOM    966 2HB  SER A  62      38.158  22.178 -25.618  1.00  0.00              
ATOM    967  HG  SER A  62      35.503  21.792 -25.466  1.00  0.00              
ATOM    968  N   TRP A  63      36.730  24.432 -27.040  1.00  0.00              
ATOM    969  CA  TRP A  63      36.021  25.690 -26.815  1.00  0.00              
ATOM    970  C   TRP A  63      36.179  26.669 -27.972  1.00  0.00              
ATOM    971  O   TRP A  63      37.281  26.876 -28.471  1.00  0.00              
ATOM    972  CB  TRP A  63      36.520  26.343 -25.528  1.00  0.00              
ATOM    973  CG  TRP A  63      35.634  27.437 -25.018  1.00  0.00              
ATOM    974  CD1 TRP A  63      34.657  27.329 -24.066  1.00  0.00              
ATOM    975  CD2 TRP A  63      35.649  28.809 -25.427  1.00  0.00              
ATOM    976  NE1 TRP A  63      34.068  28.555 -23.854  1.00  0.00              
ATOM    977  CE2 TRP A  63      34.655  29.481 -24.675  1.00  0.00              
ATOM    978  CE3 TRP A  63      36.407  29.536 -26.352  1.00  0.00              
ATOM    979  CZ2 TRP A  63      34.397  30.846 -24.823  1.00  0.00              
ATOM    980  CZ3 TRP A  63      36.151  30.903 -26.501  1.00  0.00              
ATOM    981  CH2 TRP A  63      35.153  31.540 -25.736  1.00  0.00              
ATOM    982  H   TRP A  63      37.738  24.439 -27.098  1.00  0.00              
ATOM    983  HA  TRP A  63      34.952  25.500 -26.723  1.00  0.00              
ATOM    984 1HB  TRP A  63      36.586  25.603 -24.730  1.00  0.00              
ATOM    985 2HB  TRP A  63      37.500  26.791 -25.690  1.00  0.00              
ATOM    986  HD1 TRP A  63      34.495  26.342 -23.637  1.00  0.00              
ATOM    987  HE1 TRP A  63      33.322  28.744 -23.200  1.00  0.00              
ATOM    988  HE3 TRP A  63      37.191  29.088 -26.962  1.00  0.00              
ATOM    989  HZ2 TRP A  63      33.616  31.303 -24.214  1.00  0.00              
ATOM    990  HZ3 TRP A  63      36.742  31.465 -27.224  1.00  0.00              
ATOM    991  HH2 TRP A  63      34.979  32.607 -25.874  1.00  0.00              
ATOM    992  N   ASN A  64      35.071  27.285 -28.375  1.00  0.00              
ATOM    993  CA  ASN A  64      35.082  28.237 -29.475  1.00  0.00              
ATOM    994  C   ASN A  64      34.227  29.460 -29.143  1.00  0.00              
ATOM    995  O   ASN A  64      34.519  30.573 -29.572  1.00  0.00              
ATOM    996  CB  ASN A  64      34.565  27.547 -30.744  1.00  0.00              
ATOM    997  CG  ASN A  64      34.796  28.369 -31.990  1.00  0.00              
ATOM    998  OD1 ASN A  64      33.982  29.222 -32.346  1.00  0.00              
ATOM    999  ND2 ASN A  64      35.921  28.126 -32.658  1.00  0.00              
ATOM   1000  H   ASN A  64      34.199  27.086 -27.905  1.00  0.00              
ATOM   1001  HA  ASN A  64      36.101  28.581 -29.656  1.00  0.00              
ATOM   1002 1HB  ASN A  64      34.794  26.499 -30.942  1.00  0.00              
ATOM   1003 2HB  ASN A  64      33.521  27.640 -30.446  1.00  0.00              
ATOM   1004 1HD2 ASN A  64      36.128  28.640 -33.491  1.00  0.00              
ATOM   1005 2HD2 ASN A  64      36.558  27.431 -32.328  1.00  0.00              
ATOM   1006  N   LYS A  65      33.171  29.243 -28.371  1.00  0.00              
ATOM   1007  CA  LYS A  65      32.273  30.316 -27.969  1.00  0.00              
ATOM   1008  C   LYS A  65      31.744  30.056 -26.564  1.00  0.00              
ATOM   1009  O   LYS A  65      31.864  28.945 -26.030  1.00  0.00              
ATOM   1010  CB  LYS A  65      31.106  30.424 -28.955  1.00  0.00              
ATOM   1011  CG  LYS A  65      31.496  30.958 -30.329  1.00  0.00              
ATOM   1012  CD  LYS A  65      31.935  32.427 -30.263  1.00  0.00              
ATOM   1013  CE  LYS A  65      32.342  32.954 -31.638  1.00  0.00              
ATOM   1014  NZ  LYS A  65      32.733  34.393 -31.604  1.00  0.00              
ATOM   1015  H   LYS A  65      32.987  28.302 -28.053  1.00  0.00              
ATOM   1016  HA  LYS A  65      32.812  31.264 -27.958  1.00  0.00              
ATOM   1017 1HB  LYS A  65      30.682  29.425 -29.059  1.00  0.00              
ATOM   1018 2HB  LYS A  65      30.366  31.086 -28.504  1.00  0.00              
ATOM   1019 1HG  LYS A  65      32.317  30.353 -30.715  1.00  0.00              
ATOM   1020 2HG  LYS A  65      30.636  30.868 -30.992  1.00  0.00              
ATOM   1021 1HD  LYS A  65      31.104  33.021 -29.879  1.00  0.00              
ATOM   1022 2HD  LYS A  65      32.782  32.506 -29.582  1.00  0.00              
ATOM   1023 1HE  LYS A  65      33.184  32.362 -31.995  1.00  0.00              
ATOM   1024 2HE  LYS A  65      31.497  32.829 -32.315  1.00  0.00              
ATOM   1025 1HZ  LYS A  65      32.992  34.693 -32.533  1.00  0.00              
ATOM   1026 2HZ  LYS A  65      31.954  34.947 -31.276  1.00  0.00              
ATOM   1027 3HZ  LYS A  65      33.518  34.514 -30.980  1.00  0.00              
ATOM   1028  N   ILE A  66      31.162  31.087 -25.966  1.00  0.00              
ATOM   1029  CA  ILE A  66      30.612  30.974 -24.625  1.00  0.00              
ATOM   1030  C   ILE A  66      29.672  29.784 -24.551  1.00  0.00              
ATOM   1031  O   ILE A  66      28.931  29.509 -25.495  1.00  0.00              
ATOM   1032  CB  ILE A  66      29.821  32.232 -24.240  1.00  0.00              
ATOM   1033  CG1 ILE A  66      30.664  33.474 -24.513  1.00  0.00              
ATOM   1034  CG2 ILE A  66      29.423  32.167 -22.766  1.00  0.00              
ATOM   1035  CD1 ILE A  66      31.924  33.536 -23.695  1.00  0.00              
ATOM   1036  H   ILE A  66      31.098  31.971 -26.451  1.00  0.00              
ATOM   1037  HA  ILE A  66      31.405  30.805 -23.898  1.00  0.00              
ATOM   1038  HB  ILE A  66      28.927  32.293 -24.860  1.00  0.00              
ATOM   1039 1HG1 ILE A  66      30.916  33.469 -25.573  1.00  0.00              
ATOM   1040 2HG1 ILE A  66      30.042  34.342 -24.293  1.00  0.00              
ATOM   1041 1HG2 ILE A  66      28.863  33.063 -22.500  1.00  0.00              
ATOM   1042 2HG2 ILE A  66      28.803  31.288 -22.595  1.00  0.00              
ATOM   1043 3HG2 ILE A  66      30.320  32.104 -22.149  1.00  0.00              
ATOM   1044 1HD1 ILE A  66      32.474  34.445 -23.940  1.00  0.00              
ATOM   1045 2HD1 ILE A  66      31.671  33.541 -22.634  1.00  0.00              
ATOM   1046 3HD1 ILE A  66      32.544  32.668 -23.915  1.00  0.00              
ATOM   1047  N   GLY A  67      29.707  29.086 -23.423  1.00  0.00              
ATOM   1048  CA  GLY A  67      28.852  27.933 -23.238  1.00  0.00              
ATOM   1049  C   GLY A  67      29.544  26.615 -23.534  1.00  0.00              
ATOM   1050  O   GLY A  67      29.222  25.595 -22.928  1.00  0.00              
ATOM   1051  H   GLY A  67      30.335  29.357 -22.680  1.00  0.00              
ATOM   1052 1HA  GLY A  67      28.509  27.906 -22.204  1.00  0.00              
ATOM   1053 2HA  GLY A  67      27.993  28.016 -23.902  1.00  0.00              
ATOM   1054  N   ASP A  68      30.491  26.623 -24.467  1.00  0.00              
ATOM   1055  CA  ASP A  68      31.203  25.399 -24.815  1.00  0.00              
ATOM   1056  C   ASP A  68      31.998  24.863 -23.629  1.00  0.00              
ATOM   1057  O   ASP A  68      32.307  25.595 -22.689  1.00  0.00              
ATOM   1058  CB  ASP A  68      32.169  25.634 -25.982  1.00  0.00              
ATOM   1059  CG  ASP A  68      31.458  25.865 -27.300  1.00  0.00              
ATOM   1060  OD1 ASP A  68      30.236  25.594 -27.385  1.00  0.00              
ATOM   1061  OD2 ASP A  68      32.141  26.304 -28.247  1.00  0.00              
ATOM   1062  H   ASP A  68      30.726  27.481 -24.944  1.00  0.00              
ATOM   1063  HA  ASP A  68      30.490  24.629 -25.110  1.00  0.00              
ATOM   1064 1HB  ASP A  68      32.890  26.430 -25.796  1.00  0.00              
ATOM   1065 2HB  ASP A  68      32.684  24.673 -26.000  1.00  0.00              
ATOM   1066  N   PRO A  69      32.339  23.567 -23.663  1.00  0.00              
ATOM   1067  CA  PRO A  69      33.110  22.941 -22.580  1.00  0.00              
ATOM   1068  C   PRO A  69      34.559  23.407 -22.607  1.00  0.00              
ATOM   1069  O   PRO A  69      35.141  23.577 -23.682  1.00  0.00              
ATOM   1070  CB  PRO A  69      32.986  21.453 -22.888  1.00  0.00              
ATOM   1071  CG  PRO A  69      32.954  21.437 -24.406  1.00  0.00              
ATOM   1072  CD  PRO A  69      32.022  22.593 -24.727  1.00  0.00              
ATOM   1073  HA  PRO A  69      32.727  23.198 -21.581  1.00  0.00              
ATOM   1074 1HB  PRO A  69      33.837  20.885 -22.483  1.00  0.00              
ATOM   1075 2HB  PRO A  69      32.074  21.025 -22.447  1.00  0.00              
ATOM   1076 1HG  PRO A  69      33.961  21.578 -24.827  1.00  0.00              
ATOM   1077 2HG  PRO A  69      32.579  20.475 -24.786  1.00  0.00              
ATOM   1078 1HD  PRO A  69      32.209  23.013 -25.726  1.00  0.00              
ATOM   1079 2HD  PRO A  69      30.964  22.295 -24.697  1.00  0.00              
ATOM   1080  N   VAL A  70      35.129  23.664 -21.433  1.00  0.00              
ATOM   1081  CA  VAL A  70      36.530  24.077 -21.358  1.00  0.00              
ATOM   1082  C   VAL A  70      37.278  22.793 -21.035  1.00  0.00              
ATOM   1083  O   VAL A  70      37.023  22.155 -20.007  1.00  0.00              
ATOM   1084  CB  VAL A  70      36.735  25.130 -20.258  1.00  0.00              
ATOM   1085  CG1 VAL A  70      38.199  25.509 -20.159  1.00  0.00              
ATOM   1086  CG2 VAL A  70      35.890  26.358 -20.576  1.00  0.00              
ATOM   1087  H   VAL A  70      34.596  23.575 -20.580  1.00  0.00              
ATOM   1088  HA  VAL A  70      36.874  24.487 -22.308  1.00  0.00              
ATOM   1089  HB  VAL A  70      36.381  24.725 -19.310  1.00  0.00              
ATOM   1090 1HG1 VAL A  70      38.329  26.256 -19.375  1.00  0.00              
ATOM   1091 2HG1 VAL A  70      38.788  24.624 -19.918  1.00  0.00              
ATOM   1092 3HG1 VAL A  70      38.533  25.921 -21.111  1.00  0.00              
ATOM   1093 1HG2 VAL A  70      36.031  27.108 -19.799  1.00  0.00              
ATOM   1094 2HG2 VAL A  70      36.196  26.770 -21.538  1.00  0.00              
ATOM   1095 3HG2 VAL A  70      34.838  26.075 -20.620  1.00  0.00              
ATOM   1096  N   LEU A  71      38.200  22.407 -21.907  1.00  0.00              
ATOM   1097  CA  LEU A  71      38.920  21.133 -21.727  1.00  0.00              
ATOM   1098  C   LEU A  71      39.598  20.908 -20.364  1.00  0.00              
ATOM   1099  O   LEU A  71      39.462  19.842 -19.797  1.00  0.00              
ATOM   1100  CB  LEU A  71      39.956  20.930 -22.856  1.00  0.00              
ATOM   1101  CG  LEU A  71      40.774  19.625 -22.793  1.00  0.00              
ATOM   1102  CD1 LEU A  71      39.853  18.420 -22.994  1.00  0.00              
ATOM   1103  CD2 LEU A  71      41.870  19.642 -23.871  1.00  0.00              
ATOM   1104  H   LEU A  71      38.417  22.986 -22.705  1.00  0.00              
ATOM   1105  HA  LEU A  71      38.211  20.306 -21.750  1.00  0.00              
ATOM   1106 1HB  LEU A  71      39.283  20.903 -23.711  1.00  0.00              
ATOM   1107 2HB  LEU A  71      40.625  21.785 -22.948  1.00  0.00              
ATOM   1108  HG  LEU A  71      41.267  19.598 -21.821  1.00  0.00              
ATOM   1109 1HD1 LEU A  71      40.439  17.502 -22.948  1.00  0.00              
ATOM   1110 2HD1 LEU A  71      39.096  18.406 -22.210  1.00  0.00              
ATOM   1111 3HD1 LEU A  71      39.368  18.492 -23.967  1.00  0.00              
ATOM   1112 1HD2 LEU A  71      42.444  18.717 -23.820  1.00  0.00              
ATOM   1113 2HD2 LEU A  71      41.411  19.731 -24.856  1.00  0.00              
ATOM   1114 3HD2 LEU A  71      42.534  20.490 -23.702  1.00  0.00              
ATOM   1115  N   HIS A  72      40.318  21.879 -19.820  1.00  0.00              
ATOM   1116  CA  HIS A  72      40.957  21.576 -18.544  1.00  0.00              
ATOM   1117  C   HIS A  72      39.936  21.308 -17.440  1.00  0.00              
ATOM   1118  O   HIS A  72      40.198  20.531 -16.516  1.00  0.00              
ATOM   1119  CB  HIS A  72      41.961  22.670 -18.136  1.00  0.00              
ATOM   1120  CG  HIS A  72      41.343  23.998 -17.821  1.00  0.00              
ATOM   1121  ND1 HIS A  72      41.297  25.041 -18.728  1.00  0.00              
ATOM   1122  CD2 HIS A  72      40.815  24.482 -16.672  1.00  0.00              
ATOM   1123  CE1 HIS A  72      40.770  26.103 -18.147  1.00  0.00              
ATOM   1124  NE2 HIS A  72      40.468  25.793 -16.897  1.00  0.00              
ATOM   1125  H   HIS A  72      40.446  22.794 -20.229  1.00  0.00              
ATOM   1126  HA  HIS A  72      41.495  20.632 -18.619  1.00  0.00              
ATOM   1127 1HB  HIS A  72      42.503  22.368 -17.239  1.00  0.00              
ATOM   1128 2HB  HIS A  72      42.670  22.849 -18.944  1.00  0.00              
ATOM   1129  HD2 HIS A  72      40.645  24.033 -15.693  1.00  0.00              
ATOM   1130  HE1 HIS A  72      40.648  27.035 -18.699  1.00  0.00              
ATOM   1131  HE2 HIS A  72      40.051  26.412 -16.216  1.00  0.00              
ATOM   1132  N   ILE A  73      38.773  21.952 -17.523  1.00  0.00              
ATOM   1133  CA  ILE A  73      37.705  21.730 -16.534  1.00  0.00              
ATOM   1134  C   ILE A  73      37.096  20.331 -16.748  1.00  0.00              
ATOM   1135  O   ILE A  73      36.835  19.602 -15.782  1.00  0.00              
ATOM   1136  CB  ILE A  73      36.586  22.801 -16.655  1.00  0.00              
ATOM   1137  CG1 ILE A  73      37.157  24.195 -16.347  1.00  0.00              
ATOM   1138  CG2 ILE A  73      35.400  22.460 -15.726  1.00  0.00              
ATOM   1139  CD1 ILE A  73      37.719  24.359 -14.943  1.00  0.00              
ATOM   1140  H   ILE A  73      38.617  22.606 -18.277  1.00  0.00              
ATOM   1141  HA  ILE A  73      38.110  21.741 -15.523  1.00  0.00              
ATOM   1142  HB  ILE A  73      36.238  22.836 -17.687  1.00  0.00              
ATOM   1143 1HG1 ILE A  73      37.948  24.389 -17.070  1.00  0.00              
ATOM   1144 2HG1 ILE A  73      36.351  24.914 -16.492  1.00  0.00              
ATOM   1145 1HG2 ILE A  73      34.628  23.223 -15.826  1.00  0.00              
ATOM   1146 2HG2 ILE A  73      34.989  21.490 -16.002  1.00  0.00              
ATOM   1147 3HG2 ILE A  73      35.745  22.427 -14.692  1.00  0.00              
ATOM   1148 1HD1 ILE A  73      38.098  25.374 -14.818  1.00  0.00              
ATOM   1149 2HD1 ILE A  73      36.932  24.174 -14.211  1.00  0.00              
ATOM   1150 3HD1 ILE A  73      38.530  23.649 -14.790  1.00  0.00              
ATOM   1151  N   GLU A  74      36.871  19.942 -18.007  1.00  0.00              
ATOM   1152  CA  GLU A  74      36.289  18.618 -18.291  1.00  0.00              
ATOM   1153  C   GLU A  74      37.220  17.467 -17.891  1.00  0.00              
ATOM   1154  O   GLU A  74      36.760  16.418 -17.409  1.00  0.00              
ATOM   1155  CB  GLU A  74      35.918  18.486 -19.786  1.00  0.00              
ATOM   1156  CG  GLU A  74      34.852  19.502 -20.240  1.00  0.00              
ATOM   1157  CD  GLU A  74      33.604  19.480 -19.354  1.00  0.00              
ATOM   1158  OE1 GLU A  74      32.930  18.423 -19.295  1.00  0.00              
ATOM   1159  OE2 GLU A  74      33.303  20.513 -18.710  1.00  0.00              
ATOM   1160  H   GLU A  74      37.099  20.555 -18.777  1.00  0.00              
ATOM   1161  HA  GLU A  74      35.384  18.477 -17.698  1.00  0.00              
ATOM   1162 1HB  GLU A  74      36.836  18.630 -20.356  1.00  0.00              
ATOM   1163 2HB  GLU A  74      35.552  17.470 -19.935  1.00  0.00              
ATOM   1164 1HG  GLU A  74      35.223  20.525 -20.294  1.00  0.00              
ATOM   1165 2HG  GLU A  74      34.582  19.161 -21.239  1.00  0.00              
ATOM   1166  N   LEU A  75      38.524  17.647 -18.100  1.00  0.00              
ATOM   1167  CA  LEU A  75      39.465  16.596 -17.724  1.00  0.00              
ATOM   1168  C   LEU A  75      39.575  16.513 -16.194  1.00  0.00              
ATOM   1169  O   LEU A  75      39.678  15.429 -15.628  1.00  0.00              
ATOM   1170  CB  LEU A  75      40.843  16.848 -18.368  1.00  0.00              
ATOM   1171  CG  LEU A  75      40.882  16.715 -19.903  1.00  0.00              
ATOM   1172  CD1 LEU A  75      42.297  16.956 -20.443  1.00  0.00              
ATOM   1173  CD2 LEU A  75      40.423  15.319 -20.283  1.00  0.00              
ATOM   1174  H   LEU A  75      38.877  18.498 -18.514  1.00  0.00              
ATOM   1175  HA  LEU A  75      39.090  15.631 -18.065  1.00  0.00              
ATOM   1176 1HB  LEU A  75      40.986  17.888 -18.079  1.00  0.00              
ATOM   1177 2HB  LEU A  75      41.620  16.234 -17.912  1.00  0.00              
ATOM   1178  HG  LEU A  75      40.166  17.430 -20.308  1.00  0.00              
ATOM   1179 1HD1 LEU A  75      42.295  16.856 -21.528  1.00  0.00              
ATOM   1180 2HD1 LEU A  75      42.623  17.960 -20.173  1.00  0.00              
ATOM   1181 3HD1 LEU A  75      42.980  16.224 -20.013  1.00  0.00              
ATOM   1182 1HD2 LEU A  75      40.445  15.212 -21.368  1.00  0.00              
ATOM   1183 2HD2 LEU A  75      41.087  14.582 -19.831  1.00  0.00              
ATOM   1184 3HD2 LEU A  75      39.406  15.160 -19.924  1.00  0.00              
ATOM   1185  N   ARG A  76      39.545  17.655 -15.521  1.00  0.00              
ATOM   1186  CA  ARG A  76      39.620  17.647 -14.063  1.00  0.00              
ATOM   1187  C   ARG A  76      38.408  16.910 -13.450  1.00  0.00              
ATOM   1188  O   ARG A  76      38.545  16.158 -12.474  1.00  0.00              
ATOM   1189  CB  ARG A  76      39.699  19.088 -13.552  1.00  0.00              
ATOM   1190  CG  ARG A  76      40.041  19.188 -12.080  1.00  0.00              
ATOM   1191  CD  ARG A  76      38.825  19.614 -11.327  1.00  0.00              
ATOM   1192  NE  ARG A  76      38.493  18.629 -10.329  1.00  0.00              
ATOM   1193  CZ  ARG A  76      37.267  18.191 -10.086  1.00  0.00              
ATOM   1194  NH1 ARG A  76      36.236  18.656 -10.776  1.00  0.00              
ATOM   1195  NH2 ARG A  76      37.084  17.271  -9.155  1.00  0.00              
ATOM   1196  H   ARG A  76      39.470  18.538 -16.005  1.00  0.00              
ATOM   1197  HA  ARG A  76      40.536  17.150 -13.743  1.00  0.00              
ATOM   1198 1HB  ARG A  76      40.458  19.595 -14.146  1.00  0.00              
ATOM   1199 2HB  ARG A  76      38.727  19.545 -13.739  1.00  0.00              
ATOM   1200 1HG  ARG A  76      40.383  18.212 -11.736  1.00  0.00              
ATOM   1201 2HG  ARG A  76      40.843  19.917 -11.960  1.00  0.00              
ATOM   1202 1HD  ARG A  76      39.024  20.571 -10.846  1.00  0.00              
ATOM   1203 2HD  ARG A  76      37.996  19.723 -12.026  1.00  0.00              
ATOM   1204  HE  ARG A  76      39.097  18.135  -9.685  1.00  0.00              
ATOM   1205 1HH1 ARG A  76      36.384  19.350 -11.495  1.00  0.00              
ATOM   1206 2HH1 ARG A  76      35.306  18.314 -10.581  1.00  0.00              
ATOM   1207 1HH2 ARG A  76      37.877  16.913  -8.641  1.00  0.00              
ATOM   1208 2HH2 ARG A  76      36.154  16.931  -8.962  1.00  0.00              
ATOM   1209  N   ARG A  77      37.224  17.117 -14.022  1.00  0.00              
ATOM   1210  CA  ARG A  77      36.021  16.455 -13.524  1.00  0.00              
ATOM   1211  C   ARG A  77      36.033  14.967 -13.878  1.00  0.00              
ATOM   1212  O   ARG A  77      35.660  14.120 -13.073  1.00  0.00              
ATOM   1213  CB  ARG A  77      34.775  17.105 -14.119  1.00  0.00              
ATOM   1214  CG  ARG A  77      34.490  18.505 -13.582  1.00  0.00              
ATOM   1215  CD  ARG A  77      33.339  19.159 -14.356  1.00  0.00              
ATOM   1216  NE  ARG A  77      32.901  20.427 -13.778  1.00  0.00              
ATOM   1217  CZ  ARG A  77      32.205  21.339 -14.448  1.00  0.00              
ATOM   1218  NH1 ARG A  77      31.875  21.119 -15.722  1.00  0.00              
ATOM   1219  NH2 ARG A  77      31.834  22.466 -13.846  1.00  0.00              
ATOM   1220  H   ARG A  77      37.151  17.741 -14.813  1.00  0.00              
ATOM   1221  HA  ARG A  77      35.948  16.586 -12.444  1.00  0.00              
ATOM   1222 1HB  ARG A  77      34.922  17.148 -15.197  1.00  0.00              
ATOM   1223 2HB  ARG A  77      33.935  16.448 -13.893  1.00  0.00              
ATOM   1224 1HG  ARG A  77      34.226  18.425 -12.527  1.00  0.00              
ATOM   1225 2HG  ARG A  77      35.394  19.106 -13.686  1.00  0.00              
ATOM   1226 1HD  ARG A  77      33.663  19.349 -15.379  1.00  0.00              
ATOM   1227 2HD  ARG A  77      32.487  18.480 -14.365  1.00  0.00              
ATOM   1228  HE  ARG A  77      33.042  20.794 -12.846  1.00  0.00              
ATOM   1229 1HH1 ARG A  77      32.155  20.259 -16.172  1.00  0.00              
ATOM   1230 2HH1 ARG A  77      31.346  21.813 -16.230  1.00  0.00              
ATOM   1231 1HH2 ARG A  77      32.083  22.624 -12.879  1.00  0.00              
ATOM   1232 2HH2 ARG A  77      31.306  23.158 -14.357  1.00  0.00              
ATOM   1233  N   TRP A  78      36.467  14.666 -15.093  1.00  0.00              
ATOM   1234  CA  TRP A  78      36.550  13.298 -15.583  1.00  0.00              
ATOM   1235  C   TRP A  78      37.521  12.420 -14.776  1.00  0.00              
ATOM   1236  O   TRP A  78      37.234  11.270 -14.477  1.00  0.00              
ATOM   1237  CB  TRP A  78      37.004  13.323 -17.051  1.00  0.00              
ATOM   1238  CG  TRP A  78      37.262  11.979 -17.636  1.00  0.00              
ATOM   1239  CD1 TRP A  78      36.355  11.159 -18.277  1.00  0.00              
ATOM   1240  CD2 TRP A  78      38.514  11.279 -17.641  1.00  0.00              
ATOM   1241  NE1 TRP A  78      36.984   9.991 -18.671  1.00  0.00              
ATOM   1242  CE2 TRP A  78      38.300  10.040 -18.289  1.00  0.00              
ATOM   1243  CE3 TRP A  78      39.795  11.577 -17.149  1.00  0.00              
ATOM   1244  CZ2 TRP A  78      39.321   9.105 -18.465  1.00  0.00              
ATOM   1245  CZ3 TRP A  78      40.816  10.647 -17.321  1.00  0.00              
ATOM   1246  CH2 TRP A  78      40.572   9.418 -17.970  1.00  0.00              
ATOM   1247  H   TRP A  78      36.750  15.423 -15.698  1.00  0.00              
ATOM   1248  HA  TRP A  78      35.573  12.821 -15.514  1.00  0.00              
ATOM   1249 1HB  TRP A  78      36.239  13.785 -17.675  1.00  0.00              
ATOM   1250 2HB  TRP A  78      37.935  13.881 -17.147  1.00  0.00              
ATOM   1251  HD1 TRP A  78      35.336  11.531 -18.372  1.00  0.00              
ATOM   1252  HE1 TRP A  78      36.547   9.224 -19.161  1.00  0.00              
ATOM   1253  HE3 TRP A  78      40.028  12.510 -16.638  1.00  0.00              
ATOM   1254  HZ2 TRP A  78      39.097   8.172 -18.983  1.00  0.00              
ATOM   1255  HZ3 TRP A  78      41.809  10.889 -16.942  1.00  0.00              
ATOM   1256  HH2 TRP A  78      41.387   8.702 -18.082  1.00  0.00              
ATOM   1257  N   ALA A  79      38.668  12.966 -14.411  1.00  0.00              
ATOM   1258  CA  ALA A  79      39.675  12.189 -13.703  1.00  0.00              
ATOM   1259  C   ALA A  79      39.363  11.740 -12.274  1.00  0.00              
ATOM   1260  O   ALA A  79      38.819  12.505 -11.492  1.00  0.00              
ATOM   1261  CB  ALA A  79      40.985  12.972 -13.694  1.00  0.00              
ATOM   1262  H   ALA A  79      38.854  13.936 -14.623  1.00  0.00              
ATOM   1263  HA  ALA A  79      39.822  11.245 -14.229  1.00  0.00              
ATOM   1264 1HB  ALA A  79      41.747  12.399 -13.166  1.00  0.00              
ATOM   1265 2HB  ALA A  79      41.310  13.149 -14.719  1.00  0.00              
ATOM   1266 3HB  ALA A  79      40.835  13.925 -13.190  1.00  0.00              
ATOM   1267  N   ASP A  80      39.721  10.499 -11.944  1.00  0.00              
ATOM   1268  CA  ASP A  80      39.567  10.008 -10.571  1.00  0.00              
ATOM   1269  C   ASP A  80      40.904  10.302  -9.912  1.00  0.00              
ATOM   1270  O   ASP A  80      41.001  10.476  -8.697  1.00  0.00              
ATOM   1271  CB  ASP A  80      39.351   8.491 -10.521  1.00  0.00              
ATOM   1272  CG  ASP A  80      37.996   8.082 -11.044  1.00  0.00              
ATOM   1273  OD1 ASP A  80      37.012   8.715 -10.624  1.00  0.00              
ATOM   1274  OD2 ASP A  80      37.928   7.133 -11.862  1.00  0.00              
ATOM   1275  H   ASP A  80      40.105   9.883 -12.647  1.00  0.00              
ATOM   1276  HA  ASP A  80      38.704  10.483 -10.104  1.00  0.00              
ATOM   1277 1HB  ASP A  80      40.140   7.923 -11.015  1.00  0.00              
ATOM   1278 2HB  ASP A  80      39.403   8.326  -9.444  1.00  0.00              
ATOM   1279  N   VAL A  81      41.949  10.340 -10.732  1.00  0.00              
ATOM   1280  CA  VAL A  81      43.304  10.606 -10.245  1.00  0.00              
ATOM   1281  C   VAL A  81      44.191  11.234 -11.340  1.00  0.00              
ATOM   1282  O   VAL A  81      44.017  10.974 -12.532  1.00  0.00              
ATOM   1283  CB  VAL A  81      43.964   9.273  -9.728  1.00  0.00              
ATOM   1284  CG1 VAL A  81      43.703   8.163 -10.687  1.00  0.00              
ATOM   1285  CG2 VAL A  81      45.475   9.423  -9.584  1.00  0.00              
ATOM   1286  H   VAL A  81      41.803  10.181 -11.719  1.00  0.00              
ATOM   1287  HA  VAL A  81      43.299  11.343  -9.441  1.00  0.00              
ATOM   1288  HB  VAL A  81      43.579   9.050  -8.733  1.00  0.00              
ATOM   1289 1HG1 VAL A  81      44.164   7.247 -10.318  1.00  0.00              
ATOM   1290 2HG1 VAL A  81      42.628   8.013 -10.786  1.00  0.00              
ATOM   1291 3HG1 VAL A  81      44.126   8.415 -11.659  1.00  0.00              
ATOM   1292 1HG2 VAL A  81      45.902   8.487  -9.225  1.00  0.00              
ATOM   1293 2HG2 VAL A  81      45.909   9.672 -10.553  1.00  0.00              
ATOM   1294 3HG2 VAL A  81      45.696  10.218  -8.872  1.00  0.00              
ATOM   1295  N   LEU A  82      45.130  12.071 -10.919  1.00  0.00              
ATOM   1296  CA  LEU A  82      46.082  12.695 -11.833  1.00  0.00              
ATOM   1297  C   LEU A  82      47.485  12.272 -11.420  1.00  0.00              
ATOM   1298  O   LEU A  82      47.843  12.325 -10.238  1.00  0.00              
ATOM   1299  CB  LEU A  82      45.986  14.227 -11.766  1.00  0.00              
ATOM   1300  CG  LEU A  82      47.150  15.026 -12.406  1.00  0.00              
ATOM   1301  CD1 LEU A  82      47.286  14.691 -13.924  1.00  0.00              
ATOM   1302  CD2 LEU A  82      46.862  16.535 -12.230  1.00  0.00              
ATOM   1303  H   LEU A  82      45.185  12.281  -9.933  1.00  0.00              
ATOM   1304  HA  LEU A  82      45.869  12.379 -12.854  1.00  0.00              
ATOM   1305 1HB  LEU A  82      45.079  14.373 -12.351  1.00  0.00              
ATOM   1306 2HB  LEU A  82      45.821  14.577 -10.747  1.00  0.00              
ATOM   1307  HG  LEU A  82      48.055  14.783 -11.848  1.00  0.00              
ATOM   1308 1HD1 LEU A  82      48.109  15.264 -14.351  1.00  0.00              
ATOM   1309 2HD1 LEU A  82      47.485  13.626 -14.045  1.00  0.00              
ATOM   1310 3HD1 LEU A  82      46.361  14.949 -14.438  1.00  0.00              
ATOM   1311 1HD2 LEU A  82      47.672  17.114 -12.674  1.00  0.00              
ATOM   1312 2HD2 LEU A  82      45.923  16.787 -12.723  1.00  0.00              
ATOM   1313 3HD2 LEU A  82      46.789  16.771 -11.168  1.00  0.00              
ATOM   1314  N   VAL A  83      48.273  11.827 -12.393  1.00  0.00              
ATOM   1315  CA  VAL A  83      49.643  11.430 -12.137  1.00  0.00              
ATOM   1316  C   VAL A  83      50.527  12.236 -13.083  1.00  0.00              
ATOM   1317  O   VAL A  83      50.344  12.184 -14.309  1.00  0.00              
ATOM   1318  CB  VAL A  83      49.877   9.909 -12.446  1.00  0.00              
ATOM   1319  CG1 VAL A  83      51.314   9.533 -12.101  1.00  0.00              
ATOM   1320  CG2 VAL A  83      48.876   9.047 -11.687  1.00  0.00              
ATOM   1321  H   VAL A  83      47.910  11.763 -13.333  1.00  0.00              
ATOM   1322  HA  VAL A  83      49.923  11.618 -11.100  1.00  0.00              
ATOM   1323  HB  VAL A  83      49.704   9.733 -13.508  1.00  0.00              
ATOM   1324 1HG1 VAL A  83      51.476   8.476 -12.317  1.00  0.00              
ATOM   1325 2HG1 VAL A  83      52.001  10.133 -12.697  1.00  0.00              
ATOM   1326 3HG1 VAL A  83      51.494   9.718 -11.042  1.00  0.00              
ATOM   1327 1HG2 VAL A  83      49.053   7.996 -11.914  1.00  0.00              
ATOM   1328 2HG2 VAL A  83      48.994   9.212 -10.616  1.00  0.00              
ATOM   1329 3HG2 VAL A  83      47.863   9.316 -11.986  1.00  0.00              
ATOM   1330  N   ILE A  84      51.469  12.991 -12.521  1.00  0.00              
ATOM   1331  CA  ILE A  84      52.385  13.820 -13.325  1.00  0.00              
ATOM   1332  C   ILE A  84      53.743  13.148 -13.228  1.00  0.00              
ATOM   1333  O   ILE A  84      54.393  13.177 -12.183  1.00  0.00              
ATOM   1334  CB  ILE A  84      52.475  15.277 -12.835  1.00  0.00              
ATOM   1335  CG1 ILE A  84      51.087  15.921 -12.817  1.00  0.00              
ATOM   1336  CG2 ILE A  84      53.425  16.075 -13.714  1.00  0.00              
ATOM   1337  CD1 ILE A  84      51.019  17.202 -12.016  1.00  0.00              
ATOM   1338  H   ILE A  84      51.557  12.994 -11.515  1.00  0.00              
ATOM   1339  HA  ILE A  84      52.058  13.856 -14.363  1.00  0.00              
ATOM   1340  HB  ILE A  84      52.838  15.284 -11.807  1.00  0.00              
ATOM   1341 1HG1 ILE A  84      50.810  16.124 -13.851  1.00  0.00              
ATOM   1342 2HG1 ILE A  84      50.397  15.191 -12.393  1.00  0.00              
ATOM   1343 1HG2 ILE A  84      53.477  17.103 -13.355  1.00  0.00              
ATOM   1344 2HG2 ILE A  84      54.417  15.628 -13.678  1.00  0.00              
ATOM   1345 3HG2 ILE A  84      53.062  16.069 -14.742  1.00  0.00              
ATOM   1346 1HD1 ILE A  84      50.004  17.599 -12.049  1.00  0.00              
ATOM   1347 2HD1 ILE A  84      51.294  17.000 -10.980  1.00  0.00              
ATOM   1348 3HD1 ILE A  84      51.707  17.933 -12.438  1.00  0.00              
ATOM   1349  N   ALA A  85      54.167  12.536 -14.331  1.00  0.00              
ATOM   1350  CA  ALA A  85      55.373  11.718 -14.338  1.00  0.00              
ATOM   1351  C   ALA A  85      56.130  11.989 -15.641  1.00  0.00              
ATOM   1352  O   ALA A  85      55.956  11.267 -16.616  1.00  0.00              
ATOM   1353  CB  ALA A  85      54.964  10.229 -14.277  1.00  0.00              
ATOM   1354  H   ALA A  85      53.639  12.642 -15.186  1.00  0.00              
ATOM   1355  HA  ALA A  85      55.969  11.966 -13.459  1.00  0.00              
ATOM   1356 1HB  ALA A  85      55.858   9.606 -14.281  1.00  0.00              
ATOM   1357 2HB  ALA A  85      54.398  10.044 -13.364  1.00  0.00              
ATOM   1358 3HB  ALA A  85      54.348   9.986 -15.142  1.00  0.00              
ATOM   1359  N   PRO A  86      56.887  12.476 -16.173  1.00  0.00              
ATOM   1360  CA  PRO A  86      57.612  13.326 -15.230  1.00  0.00              
ATOM   1361  C   PRO A  86      57.105  14.698 -14.848  1.00  0.00              
ATOM   1362  O   PRO A  86      56.354  15.345 -15.590  1.00  0.00              
ATOM   1363  CB  PRO A  86      58.975  13.453 -15.915  1.00  0.00              
ATOM   1364  CG  PRO A  86      58.667  13.371 -17.372  1.00  0.00              
ATOM   1365  CD  PRO A  86      57.553  12.365 -17.489  1.00  0.00              
ATOM   1366  HA  PRO A  86      57.648  12.902 -14.216  1.00  0.00              
ATOM   1367 1HB  PRO A  86      59.466  14.404 -15.664  1.00  0.00              
ATOM   1368 2HB  PRO A  86      59.658  12.646 -15.607  1.00  0.00              
ATOM   1369 1HG  PRO A  86      58.359  14.350 -17.768  1.00  0.00              
ATOM   1370 2HG  PRO A  86      59.549  13.054 -17.947  1.00  0.00              
ATOM   1371 1HD  PRO A  86      56.864  12.603 -18.313  1.00  0.00              
ATOM   1372 2HD  PRO A  86      57.929  11.348 -17.668  1.00  0.00              
ATOM   1373  N   LEU A  87      57.484  15.095 -13.604  1.00  0.00              
ATOM   1374  CA  LEU A  87      57.214  16.433 -13.086  1.00  0.00              
ATOM   1375  C   LEU A  87      58.568  17.133 -13.226  1.00  0.00              
ATOM   1376  O   LEU A  87      59.578  16.696 -12.662  1.00  0.00              
ATOM   1377  CB  LEU A  87      56.828  16.422 -11.591  1.00  0.00              
ATOM   1378  CG  LEU A  87      56.636  17.830 -10.992  1.00  0.00              
ATOM   1379  CD1 LEU A  87      55.426  18.510 -11.601  1.00  0.00              
ATOM   1380  CD2 LEU A  87      56.446  17.731  -9.474  1.00  0.00              
ATOM   1381  H   LEU A  87      57.958  14.426 -13.015  1.00  0.00              
ATOM   1382  HA  LEU A  87      56.387  16.878 -13.639  1.00  0.00              
ATOM   1383 1HB  LEU A  87      55.873  15.901 -11.659  1.00  0.00              
ATOM   1384 2HB  LEU A  87      57.524  15.829 -10.998  1.00  0.00              
ATOM   1385  HG  LEU A  87      57.555  18.387 -11.174  1.00  0.00              
ATOM   1386 1HD1 LEU A  87      55.308  19.502 -11.166  1.00  0.00              
ATOM   1387 2HD1 LEU A  87      55.565  18.601 -12.678  1.00  0.00              
ATOM   1388 3HD1 LEU A  87      54.536  17.917 -11.398  1.00  0.00              
ATOM   1389 1HD2 LEU A  87      56.312  18.730  -9.059  1.00  0.00              
ATOM   1390 2HD2 LEU A  87      55.566  17.126  -9.256  1.00  0.00              
ATOM   1391 3HD2 LEU A  87      57.324  17.267  -9.026  1.00  0.00              
ATOM   1392  N   SER A  88      58.605  18.202 -13.996  1.00  0.00              
ATOM   1393  CA  SER A  88      59.851  18.939 -14.197  1.00  0.00              
ATOM   1394  C   SER A  88      60.055  19.962 -13.070  1.00  0.00              
ATOM   1395  O   SER A  88      59.176  20.160 -12.237  1.00  0.00              
ATOM   1396  CB  SER A  88      59.844  19.624 -15.549  1.00  0.00              
ATOM   1397  OG  SER A  88      58.923  20.679 -15.600  1.00  0.00              
ATOM   1398  H   SER A  88      57.765  18.520 -14.457  1.00  0.00              
ATOM   1399  HA  SER A  88      60.717  18.292 -14.351  1.00  0.00              
ATOM   1400 1HB  SER A  88      60.842  20.014 -15.747  1.00  0.00              
ATOM   1401 2HB  SER A  88      59.585  18.890 -16.311  1.00  0.00              
ATOM   1402  HG  SER A  88      58.950  21.085 -16.469  1.00  0.00              
ATOM   1403  N   VAL A  89      61.219  20.575 -13.049  1.00  0.00              
ATOM   1404  CA  VAL A  89      61.499  21.658 -12.119  1.00  0.00              
ATOM   1405  C   VAL A  89      60.567  22.830 -12.418  1.00  0.00              
ATOM   1406  O   VAL A  89      60.012  23.444 -11.502  1.00  0.00              
ATOM   1407  CB  VAL A  89      62.965  22.125 -12.202  1.00  0.00              
ATOM   1408  CG1 VAL A  89      63.173  23.377 -11.362  1.00  0.00              
ATOM   1409  CG2 VAL A  89      63.904  21.018 -11.748  1.00  0.00              
ATOM   1410  H   VAL A  89      61.923  20.312 -13.724  1.00  0.00              
ATOM   1411  HA  VAL A  89      61.333  21.297 -11.103  1.00  0.00              
ATOM   1412  HB  VAL A  89      63.209  22.341 -13.242  1.00  0.00              
ATOM   1413 1HG1 VAL A  89      64.214  23.693 -11.433  1.00  0.00              
ATOM   1414 2HG1 VAL A  89      62.527  24.173 -11.730  1.00  0.00              
ATOM   1415 3HG1 VAL A  89      62.930  23.161 -10.322  1.00  0.00              
ATOM   1416 1HG2 VAL A  89      64.935  21.365 -11.814  1.00  0.00              
ATOM   1417 2HG2 VAL A  89      63.676  20.749 -10.716  1.00  0.00              
ATOM   1418 3HG2 VAL A  89      63.774  20.145 -12.388  1.00  0.00              
ATOM   1419  N   TYR A  90      60.390  23.148 -13.702  1.00  0.00              
ATOM   1420  CA  TYR A  90      59.503  24.253 -14.051  1.00  0.00              
ATOM   1421  C   TYR A  90      58.047  23.967 -13.662  1.00  0.00              
ATOM   1422  O   TYR A  90      57.360  24.832 -13.105  1.00  0.00              
ATOM   1423  CB  TYR A  90      59.597  24.549 -15.549  1.00  0.00              
ATOM   1424  CG  TYR A  90      60.858  25.279 -15.953  1.00  0.00              
ATOM   1425  CD1 TYR A  90      61.918  24.601 -16.537  1.00  0.00              
ATOM   1426  CD2 TYR A  90      60.985  26.645 -15.749  1.00  0.00              
ATOM   1427  CE1 TYR A  90      63.073  25.263 -16.907  1.00  0.00              
ATOM   1428  CE2 TYR A  90      62.135  27.317 -16.116  1.00  0.00              
ATOM   1429  CZ  TYR A  90      63.177  26.622 -16.695  1.00  0.00              
ATOM   1430  OH  TYR A  90      64.324  27.287 -17.062  1.00  0.00              
ATOM   1431  H   TYR A  90      60.864  22.629 -14.425  1.00  0.00              
ATOM   1432  HA  TYR A  90      59.793  25.148 -13.500  1.00  0.00              
ATOM   1433 1HB  TYR A  90      59.548  23.591 -16.071  1.00  0.00              
ATOM   1434 2HB  TYR A  90      58.728  25.151 -15.813  1.00  0.00              
ATOM   1435  HD1 TYR A  90      61.829  23.527 -16.702  1.00  0.00              
ATOM   1436  HD2 TYR A  90      60.158  27.188 -15.291  1.00  0.00              
ATOM   1437  HE1 TYR A  90      63.898  24.717 -17.365  1.00  0.00              
ATOM   1438  HE2 TYR A  90      62.216  28.391 -15.947  1.00  0.00              
ATOM   1439  HH  TYR A  90      64.291  28.228 -16.871  1.00  0.00              
ATOM   1440  N   ALA A  91      57.570  22.762 -13.956  1.00  0.00              
ATOM   1441  CA  ALA A  91      56.197  22.433 -13.594  1.00  0.00              
ATOM   1442  C   ALA A  91      56.067  22.428 -12.070  1.00  0.00              
ATOM   1443  O   ALA A  91      55.064  22.867 -11.534  1.00  0.00              
ATOM   1444  CB  ALA A  91      55.788  21.091 -14.184  1.00  0.00              
ATOM   1445  H   ALA A  91      58.135  22.070 -14.426  1.00  0.00              
ATOM   1446  HA  ALA A  91      55.527  23.230 -13.921  1.00  0.00              
ATOM   1447 1HB  ALA A  91      54.764  20.862 -13.887  1.00  0.00              
ATOM   1448 2HB  ALA A  91      55.848  21.138 -15.271  1.00  0.00              
ATOM   1449 3HB  ALA A  91      56.455  20.314 -13.816  1.00  0.00              
ATOM   1450  N   LEU A  92      57.097  21.961 -11.375  1.00  0.00              
ATOM   1451  CA  LEU A  92      57.060  21.927  -9.923  1.00  0.00              
ATOM   1452  C   LEU A  92      56.838  23.365  -9.422  1.00  0.00              
ATOM   1453  O   LEU A  92      55.995  23.626  -8.551  1.00  0.00              
ATOM   1454  CB  LEU A  92      58.388  21.389  -9.397  1.00  0.00              
ATOM   1455  CG  LEU A  92      58.569  21.470  -7.873  1.00  0.00              
ATOM   1456  CD1 LEU A  92      57.485  20.646  -7.218  1.00  0.00              
ATOM   1457  CD2 LEU A  92      59.960  20.951  -7.482  1.00  0.00              
ATOM   1458  H   LEU A  92      57.920  21.623 -11.855  1.00  0.00              
ATOM   1459  HA  LEU A  92      56.250  21.277  -9.593  1.00  0.00              
ATOM   1460 1HB  LEU A  92      58.292  20.349  -9.707  1.00  0.00              
ATOM   1461 2HB  LEU A  92      59.237  21.843  -9.906  1.00  0.00              
ATOM   1462  HG  LEU A  92      58.521  22.524  -7.597  1.00  0.00              
ATOM   1463 1HD1 LEU A  92      57.597  20.692  -6.134  1.00  0.00              
ATOM   1464 2HD1 LEU A  92      56.508  21.043  -7.496  1.00  0.00              
ATOM   1465 3HD1 LEU A  92      57.564  19.611  -7.547  1.00  0.00              
ATOM   1466 1HD2 LEU A  92      60.080  21.013  -6.400  1.00  0.00              
ATOM   1467 2HD2 LEU A  92      60.064  19.914  -7.801  1.00  0.00              
ATOM   1468 3HD2 LEU A  92      60.725  21.559  -7.967  1.00  0.00              
ATOM   1469  N   GLY A  93      57.605  24.294  -9.984  1.00  0.00              
ATOM   1470  CA  GLY A  93      57.514  25.692  -9.594  1.00  0.00              
ATOM   1471  C   GLY A  93      56.157  26.289  -9.917  1.00  0.00              
ATOM   1472  O   GLY A  93      55.595  27.005  -9.100  1.00  0.00              
ATOM   1473  H   GLY A  93      58.267  24.025 -10.698  1.00  0.00              
ATOM   1474 1HA  GLY A  93      57.680  25.773  -8.519  1.00  0.00              
ATOM   1475 2HA  GLY A  93      58.277  26.260 -10.123  1.00  0.00              
ATOM   1476  N   LYS A  94      55.628  25.969 -11.099  1.00  0.00              
ATOM   1477  CA  LYS A  94      54.343  26.503 -11.512  1.00  0.00              
ATOM   1478  C   LYS A  94      53.224  26.017 -10.603  1.00  0.00              
ATOM   1479  O   LYS A  94      52.274  26.743 -10.343  1.00  0.00              
ATOM   1480  CB  LYS A  94      54.048  26.120 -12.963  1.00  0.00              
ATOM   1481  CG  LYS A  94      54.935  26.812 -13.989  1.00  0.00              
ATOM   1482  CD  LYS A  94      54.659  28.307 -14.041  1.00  0.00              
ATOM   1483  CE  LYS A  94      55.496  28.988 -15.113  1.00  0.00              
ATOM   1484  NZ  LYS A  94      55.249  30.455 -15.164  1.00  0.00              
ATOM   1485  H   LYS A  94      56.122  25.342 -11.718  1.00  0.00              
ATOM   1486  HA  LYS A  94      54.358  27.593 -11.448  1.00  0.00              
ATOM   1487 1HB  LYS A  94      54.177  25.040 -13.040  1.00  0.00              
ATOM   1488 2HB  LYS A  94      53.005  26.374 -13.155  1.00  0.00              
ATOM   1489 1HG  LYS A  94      55.977  26.643 -13.716  1.00  0.00              
ATOM   1490 2HG  LYS A  94      54.741  26.372 -14.967  1.00  0.00              
ATOM   1491 1HD  LYS A  94      53.600  28.458 -14.255  1.00  0.00              
ATOM   1492 2HD  LYS A  94      54.896  28.738 -13.068  1.00  0.00              
ATOM   1493 1HE  LYS A  94      56.547  28.805 -14.895  1.00  0.00              
ATOM   1494 2HE  LYS A  94      55.244  28.544 -16.076  1.00  0.00              
ATOM   1495 1HZ  LYS A  94      55.822  30.867 -15.887  1.00  0.00              
ATOM   1496 2HZ  LYS A  94      54.275  30.626 -15.368  1.00  0.00              
ATOM   1497 3HZ  LYS A  94      55.484  30.866 -14.272  1.00  0.00              
ATOM   1498  N   ILE A  95      53.317  24.771 -10.146  1.00  0.00              
ATOM   1499  CA  ILE A  95      52.290  24.247  -9.258  1.00  0.00              
ATOM   1500  C   ILE A  95      52.385  24.995  -7.924  1.00  0.00              
ATOM   1501  O   ILE A  95      51.388  25.503  -7.419  1.00  0.00              
ATOM   1502  CB  ILE A  95      52.482  22.743  -8.983  1.00  0.00              
ATOM   1503  CG1 ILE A  95      52.256  21.942 -10.270  1.00  0.00              
ATOM   1504  CG2 ILE A  95      51.516  22.288  -7.880  1.00  0.00              
ATOM   1505  CD1 ILE A  95      52.700  20.482 -10.154  1.00  0.00              
ATOM   1506  H   ILE A  95      54.093  24.179 -10.404  1.00  0.00              
ATOM   1507  HA  ILE A  95      51.299  24.412  -9.680  1.00  0.00              
ATOM   1508  HB  ILE A  95      53.510  22.568  -8.669  1.00  0.00              
ATOM   1509 1HG1 ILE A  95      51.192  21.988 -10.499  1.00  0.00              
ATOM   1510 2HG1 ILE A  95      52.818  22.437 -11.063  1.00  0.00              
ATOM   1511 1HG2 ILE A  95      51.655  21.224  -7.690  1.00  0.00              
ATOM   1512 2HG2 ILE A  95      51.714  22.848  -6.968  1.00  0.00              
ATOM   1513 3HG2 ILE A  95      50.488  22.467  -8.199  1.00  0.00              
ATOM   1514 1HD1 ILE A  95      52.515  19.968 -11.097  1.00  0.00              
ATOM   1515 2HD1 ILE A  95      53.765  20.442  -9.923  1.00  0.00              
ATOM   1516 3HD1 ILE A  95      52.138  19.993  -9.360  1.00  0.00              
ATOM   1517  N   ALA A  96      53.584  25.079  -7.367  1.00  0.00              
ATOM   1518  CA  ALA A  96      53.759  25.714  -6.054  1.00  0.00              
ATOM   1519  C   ALA A  96      53.395  27.203  -6.131  1.00  0.00              
ATOM   1520  O   ALA A  96      53.020  27.800  -5.130  1.00  0.00              
ATOM   1521  CB  ALA A  96      55.231  25.546  -5.589  1.00  0.00              
ATOM   1522  H   ALA A  96      54.392  24.705  -7.844  1.00  0.00              
ATOM   1523  HA  ALA A  96      53.102  25.222  -5.337  1.00  0.00              
ATOM   1524 1HB  ALA A  96      55.360  26.017  -4.615  1.00  0.00              
ATOM   1525 2HB  ALA A  96      55.470  24.485  -5.513  1.00  0.00              
ATOM   1526 3HB  ALA A  96      55.896  26.018  -6.310  1.00  0.00              
ATOM   1527  N   GLY A  97      53.521  27.795  -7.318  1.00  0.00              
ATOM   1528  CA  GLY A  97      53.182  29.200  -7.477  1.00  0.00              
ATOM   1529  C   GLY A  97      51.707  29.446  -7.800  1.00  0.00              
ATOM   1530  O   GLY A  97      51.265  30.595  -7.872  1.00  0.00              
ATOM   1531  H   GLY A  97      53.853  27.275  -8.118  1.00  0.00              
ATOM   1532 1HA  GLY A  97      53.411  29.729  -6.552  1.00  0.00              
ATOM   1533 2HA  GLY A  97      53.774  29.619  -8.290  1.00  0.00              
ATOM   1534  N   GLY A  98      50.940  28.375  -7.970  1.00  0.00              
ATOM   1535  CA  GLY A  98      49.526  28.517  -8.305  1.00  0.00              
ATOM   1536  C   GLY A  98      49.335  29.075  -9.707  1.00  0.00              
ATOM   1537  O   GLY A  98      48.325  29.708 -10.011  1.00  0.00              
ATOM   1538  H   GLY A  98      51.331  27.449  -7.868  1.00  0.00              
ATOM   1539 1HA  GLY A  98      49.046  27.540  -8.248  1.00  0.00              
ATOM   1540 2HA  GLY A  98      49.057  29.193  -7.591  1.00  0.00              
ATOM   1541  N   LEU A  99      50.304  28.837 -10.579  1.00  0.00              
ATOM   1542  CA  LEU A  99      50.294  29.464 -11.914  1.00  0.00              
ATOM   1543  C   LEU A  99      49.708  28.529 -12.968  1.00  0.00              
ATOM   1544  O   LEU A  99      49.793  27.307 -12.835  1.00  0.00              
ATOM   1545  CB  LEU A  99      51.739  29.850 -12.298  1.00  0.00              
ATOM   1546  CG  LEU A  99      52.393  30.814 -11.304  1.00  0.00              
ATOM   1547  CD1 LEU A  99      53.846  31.107 -11.691  1.00  0.00              
ATOM   1548  CD2 LEU A  99      51.582  32.114 -11.256  1.00  0.00              
ATOM   1549  H   LEU A  99      51.063  28.218 -10.332  1.00  0.00              
ATOM   1550  HA  LEU A  99      49.671  30.358 -11.893  1.00  0.00              
ATOM   1551 1HB  LEU A  99      52.205  28.867 -12.246  1.00  0.00              
ATOM   1552 2HB  LEU A  99      51.799  30.226 -13.319  1.00  0.00              
ATOM   1553  HG  LEU A  99      52.341  30.348 -10.319  1.00  0.00              
ATOM   1554 1HD1 LEU A  99      54.285  31.794 -10.968  1.00  0.00              
ATOM   1555 2HD1 LEU A  99      54.415  30.177 -11.699  1.00  0.00              
ATOM   1556 3HD1 LEU A  99      53.874  31.559 -12.683  1.00  0.00              
ATOM   1557 1HD2 LEU A  99      52.043  32.804 -10.549  1.00  0.00              
ATOM   1558 2HD2 LEU A  99      51.564  32.568 -12.248  1.00  0.00              
ATOM   1559 3HD2 LEU A  99      50.563  31.897 -10.937  1.00  0.00              
ATOM   1560  N   CYS A 100      49.177  29.079 -14.072  1.00  0.00              
ATOM   1561  CA  CYS A 100      48.502  28.286 -15.081  1.00  0.00              
ATOM   1562  C   CYS A 100      48.646  28.918 -16.455  1.00  0.00              
ATOM   1563  O   CYS A 100      47.767  29.654 -16.928  1.00  0.00              
ATOM   1564  CB  CYS A 100      47.044  28.322 -14.620  1.00  0.00              
ATOM   1565  SG  CYS A 100      46.340  29.982 -14.490  1.00  0.00              
ATOM   1566  H   CYS A 100      49.247  30.079 -14.198  1.00  0.00              
ATOM   1567  HA  CYS A 100      48.902  27.277 -15.178  1.00  0.00              
ATOM   1568 1HB  CYS A 100      46.412  27.780 -15.324  1.00  0.00              
ATOM   1569 2HB  CYS A 100      46.951  27.876 -13.630  1.00  0.00              
ATOM   1570  HG  CYS A 100      45.136  29.591 -14.086  1.00  0.00              
ATOM   1571  N   ASP A 101      49.770  28.622 -17.095  1.00  0.00              
ATOM   1572  CA  ASP A 101      50.034  29.160 -18.414  1.00  0.00              
ATOM   1573  C   ASP A 101      49.903  28.101 -19.496  1.00  0.00              
ATOM   1574  O   ASP A 101      50.255  28.350 -20.640  1.00  0.00              
ATOM   1575  CB  ASP A 101      51.431  29.785 -18.460  1.00  0.00              
ATOM   1576  CG  ASP A 101      52.566  28.806 -18.195  1.00  0.00              
ATOM   1577  OD1 ASP A 101      52.290  27.652 -17.968  1.00  0.00              
ATOM   1578  OD2 ASP A 101      53.701  29.181 -18.377  1.00  0.00              
ATOM   1579  H   ASP A 101      50.453  28.016 -16.665  1.00  0.00              
ATOM   1580  HA  ASP A 101      49.285  29.912 -18.663  1.00  0.00              
ATOM   1581 1HB  ASP A 101      51.631  30.334 -19.380  1.00  0.00              
ATOM   1582 2HB  ASP A 101      51.354  30.485 -17.627  1.00  0.00              
ATOM   1583  N   ASN A 102      49.393  26.861 -19.136  1.00  0.00              
ATOM   1584  CA  ASN A 102      49.241  25.815 -20.143  1.00  0.00              
ATOM   1585  C   ASN A 102      48.139  24.846 -19.687  1.00  0.00              
ATOM   1586  O   ASN A 102      47.545  25.022 -18.621  1.00  0.00              
ATOM   1587  CB  ASN A 102      50.543  25.080 -20.399  1.00  0.00              
ATOM   1588  CG  ASN A 102      51.117  24.421 -19.176  1.00  0.00              
ATOM   1589  OD1 ASN A 102      50.432  23.672 -18.470  1.00  0.00              
ATOM   1590  ND2 ASN A 102      52.346  24.759 -18.877  1.00  0.00              
ATOM   1591  H   ASN A 102      49.123  26.668 -18.183  1.00  0.00              
ATOM   1592  HA  ASN A 102      48.882  26.251 -21.077  1.00  0.00              
ATOM   1593 1HB  ASN A 102      50.645  24.404 -21.250  1.00  0.00              
ATOM   1594 2HB  ASN A 102      51.097  25.997 -20.597  1.00  0.00              
ATOM   1595 1HD2 ASN A 102      52.793  24.359 -18.075  1.00  0.00              
ATOM   1596 2HD2 ASN A 102      52.837  25.415 -19.449  1.00  0.00              
ATOM   1597  N   LEU A 103      47.829  23.850 -20.505  1.00  0.00              
ATOM   1598  CA  LEU A 103      46.769  22.902 -20.167  1.00  0.00              
ATOM   1599  C   LEU A 103      46.977  22.199 -18.837  1.00  0.00              
ATOM   1600  O   LEU A 103      46.046  22.080 -18.039  1.00  0.00              
ATOM   1601  CB  LEU A 103      46.621  21.849 -21.273  1.00  0.00              
ATOM   1602  CG  LEU A 103      45.653  20.677 -20.974  1.00  0.00              
ATOM   1603  CD1 LEU A 103      44.270  21.215 -20.687  1.00  0.00              
ATOM   1604  CD2 LEU A 103      45.570  19.730 -22.203  1.00  0.00              
ATOM   1605  H   LEU A 103      48.328  23.740 -21.376  1.00  0.00              
ATOM   1606  HA  LEU A 103      45.824  23.435 -20.060  1.00  0.00              
ATOM   1607 1HB  LEU A 103      46.207  22.476 -22.060  1.00  0.00              
ATOM   1608 2HB  LEU A 103      47.588  21.458 -21.589  1.00  0.00              
ATOM   1609  HG  LEU A 103      46.079  20.107 -20.148  1.00  0.00              
ATOM   1610 1HD1 LEU A 103      43.593  20.386 -20.479  1.00  0.00              
ATOM   1611 2HD1 LEU A 103      44.310  21.876 -19.822  1.00  0.00              
ATOM   1612 3HD1 LEU A 103      43.909  21.769 -21.552  1.00  0.00              
ATOM   1613 1HD2 LEU A 103      44.887  18.909 -21.983  1.00  0.00              
ATOM   1614 2HD2 LEU A 103      45.204  20.285 -23.067  1.00  0.00              
ATOM   1615 3HD2 LEU A 103      46.560  19.330 -22.422  1.00  0.00              
ATOM   1616  N   LEU A 104      48.125  21.484 -18.618  1.00  0.00              
ATOM   1617  CA  LEU A 104      48.438  20.732 -17.393  1.00  0.00              
ATOM   1618  C   LEU A 104      48.317  21.579 -16.134  1.00  0.00              
ATOM   1619  O   LEU A 104      47.610  21.206 -15.194  1.00  0.00              
ATOM   1620  CB  LEU A 104      49.860  20.136 -17.473  1.00  0.00              
ATOM   1621  CG  LEU A 104      50.330  19.406 -16.213  1.00  0.00              
ATOM   1622  CD1 LEU A 104      49.313  18.298 -15.883  1.00  0.00              
ATOM   1623  CD2 LEU A 104      51.773  18.817 -16.421  1.00  0.00              
ATOM   1624  H   LEU A 104      48.846  21.619 -19.311  1.00  0.00              
ATOM   1625  HA  LEU A 104      47.723  19.920 -17.270  1.00  0.00              
ATOM   1626 1HB  LEU A 104      49.708  19.424 -18.281  1.00  0.00              
ATOM   1627 2HB  LEU A 104      50.594  20.881 -17.778  1.00  0.00              
ATOM   1628  HG  LEU A 104      50.394  20.146 -15.415  1.00  0.00              
ATOM   1629 1HD1 LEU A 104      49.633  17.766 -14.986  1.00  0.00              
ATOM   1630 2HD1 LEU A 104      48.334  18.743 -15.709  1.00  0.00              
ATOM   1631 3HD1 LEU A 104      49.254  17.598 -16.715  1.00  0.00              
ATOM   1632 1HD2 LEU A 104      52.090  18.302 -15.512  1.00  0.00              
ATOM   1633 2HD2 LEU A 104      51.763  18.111 -17.252  1.00  0.00              
ATOM   1634 3HD2 LEU A 104      52.470  19.626 -16.640  1.00  0.00              
ATOM   1635  N   THR A 105      49.001  22.714 -16.148  1.00  0.00              
ATOM   1636  CA  THR A 105      48.889  23.584 -14.998  1.00  0.00              
ATOM   1637  C   THR A 105      47.501  24.190 -14.839  1.00  0.00              
ATOM   1638  O   THR A 105      47.118  24.525 -13.705  1.00  0.00              
ATOM   1639  CB  THR A 105      49.922  24.725 -15.073  1.00  0.00              
ATOM   1640  OG1 THR A 105      49.764  25.435 -16.308  1.00  0.00              
ATOM   1641  CG2 THR A 105      51.336  24.171 -14.988  1.00  0.00              
ATOM   1642  H   THR A 105      49.540  23.019 -16.946  1.00  0.00              
ATOM   1643  HA  THR A 105      48.950  22.995 -14.083  1.00  0.00              
ATOM   1644  HB  THR A 105      49.751  25.412 -14.245  1.00  0.00              
ATOM   1645  HG1 THR A 105      49.897  24.831 -17.043  1.00  0.00              
ATOM   1646 1HG2 THR A 105      52.051  24.991 -15.042  1.00  0.00              
ATOM   1647 2HG2 THR A 105      51.462  23.640 -14.044  1.00  0.00              
ATOM   1648 3HG2 THR A 105      51.507  23.484 -15.816  1.00  0.00              
ATOM   1649  N   CYS A 106      46.634  24.354 -15.895  1.00  0.00              
ATOM   1650  CA  CYS A 106      45.244  24.804 -15.703  1.00  0.00              
ATOM   1651  C   CYS A 106      44.456  23.703 -14.955  1.00  0.00              
ATOM   1652  O   CYS A 106      43.690  23.997 -14.030  1.00  0.00              
ATOM   1653  CB  CYS A 106      44.566  25.154 -17.045  1.00  0.00              
ATOM   1654  SG  CYS A 106      45.049  26.794 -17.602  1.00  0.00              
ATOM   1655  H   CYS A 106      46.988  24.238 -16.834  1.00  0.00              
ATOM   1656  HA  CYS A 106      45.162  25.722 -15.121  1.00  0.00              
ATOM   1657 1HB  CYS A 106      44.859  24.438 -17.813  1.00  0.00              
ATOM   1658 2HB  CYS A 106      43.482  25.143 -16.932  1.00  0.00              
ATOM   1659  HG  CYS A 106      44.328  26.779 -18.719  1.00  0.00              
ATOM   1660  N   ILE A 107      44.664  22.446 -15.346  1.00  0.00              
ATOM   1661  CA  ILE A 107      43.988  21.337 -14.695  1.00  0.00              
ATOM   1662  C   ILE A 107      44.377  21.349 -13.220  1.00  0.00              
ATOM   1663  O   ILE A 107      43.524  21.233 -12.319  1.00  0.00              
ATOM   1664  CB  ILE A 107      44.442  19.993 -15.306  1.00  0.00              
ATOM   1665  CG1 ILE A 107      43.972  19.891 -16.767  1.00  0.00              
ATOM   1666  CG2 ILE A 107      43.923  18.811 -14.439  1.00  0.00              
ATOM   1667  CD1 ILE A 107      44.549  18.656 -17.486  1.00  0.00              
ATOM   1668  H   ILE A 107      45.301  22.256 -16.107  1.00  0.00              
ATOM   1669  HA  ILE A 107      42.907  21.440 -14.784  1.00  0.00              
ATOM   1670  HB  ILE A 107      45.531  19.970 -15.345  1.00  0.00              
ATOM   1671 1HG1 ILE A 107      42.884  19.844 -16.755  1.00  0.00              
ATOM   1672 2HG1 ILE A 107      44.290  20.803 -17.274  1.00  0.00              
ATOM   1673 1HG2 ILE A 107      44.247  17.868 -14.878  1.00  0.00              
ATOM   1674 2HG2 ILE A 107      44.323  18.897 -13.429  1.00  0.00              
ATOM   1675 3HG2 ILE A 107      42.834  18.838 -14.402  1.00  0.00              
ATOM   1676 1HD1 ILE A 107      44.187  18.630 -18.514  1.00  0.00              
ATOM   1677 2HD1 ILE A 107      45.638  18.710 -17.487  1.00  0.00              
ATOM   1678 3HD1 ILE A 107      44.231  17.752 -16.969  1.00  0.00              
ATOM   1679  N   ILE A 108      45.669  21.511 -12.961  1.00  0.00              
ATOM   1680  CA  ILE A 108      46.158  21.502 -11.571  1.00  0.00              
ATOM   1681  C   ILE A 108      45.641  22.684 -10.752  1.00  0.00              
ATOM   1682  O   ILE A 108      45.307  22.523  -9.587  1.00  0.00              
ATOM   1683  CB  ILE A 108      47.715  21.470 -11.546  1.00  0.00              
ATOM   1684  CG1 ILE A 108      48.200  20.209 -12.283  1.00  0.00              
ATOM   1685  CG2 ILE A 108      48.244  21.460 -10.069  1.00  0.00              
ATOM   1686  CD1 ILE A 108      49.696  20.239 -12.662  1.00  0.00              
ATOM   1687  H   ILE A 108      46.329  21.642 -13.714  1.00  0.00              
ATOM   1688  HA  ILE A 108      45.757  20.646 -11.029  1.00  0.00              
ATOM   1689  HB  ILE A 108      48.097  22.351 -12.061  1.00  0.00              
ATOM   1690 1HG1 ILE A 108      48.009  19.358 -11.630  1.00  0.00              
ATOM   1691 2HG1 ILE A 108      47.600  20.112 -13.188  1.00  0.00              
ATOM   1692 1HG2 ILE A 108      49.334  21.437 -10.073  1.00  0.00              
ATOM   1693 2HG2 ILE A 108      47.902  22.357  -9.554  1.00  0.00              
ATOM   1694 3HG2 ILE A 108      47.865  20.578  -9.552  1.00  0.00              
ATOM   1695 1HD1 ILE A 108      49.960  19.316 -13.178  1.00  0.00              
ATOM   1696 2HD1 ILE A 108      49.889  21.089 -13.318  1.00  0.00              
ATOM   1697 3HD1 ILE A 108      50.299  20.333 -11.760  1.00  0.00              
ATOM   1698  N   ARG A 109      45.588  23.870 -11.362  1.00  0.00              
ATOM   1699  CA  ARG A 109      45.095  25.072 -10.682  1.00  0.00              
ATOM   1700  C   ARG A 109      43.587  24.949 -10.416  1.00  0.00              
ATOM   1701  O   ARG A 109      43.026  25.666  -9.576  1.00  0.00              
ATOM   1702  CB  ARG A 109      45.393  26.315 -11.537  1.00  0.00              
ATOM   1703  CG  ARG A 109      44.984  27.664 -10.915  1.00  0.00              
ATOM   1704  CD  ARG A 109      45.640  27.904  -9.529  1.00  0.00              
ATOM   1705  NE  ARG A 109      45.191  29.186  -8.998  1.00  0.00              
ATOM   1706  CZ  ARG A 109      43.983  29.402  -8.483  1.00  0.00              
ATOM   1707  NH1 ARG A 109      43.105  28.411  -8.421  1.00  0.00              
ATOM   1708  NH2 ARG A 109      43.645  30.621  -8.048  1.00  0.00              
ATOM   1709  H   ARG A 109      45.897  23.939 -12.321  1.00  0.00              
ATOM   1710  HA  ARG A 109      45.629  25.209  -9.741  1.00  0.00              
ATOM   1711 1HB  ARG A 109      46.466  26.323 -11.724  1.00  0.00              
ATOM   1712 2HB  ARG A 109      44.861  26.187 -12.480  1.00  0.00              
ATOM   1713 1HG  ARG A 109      45.287  28.464 -11.591  1.00  0.00              
ATOM   1714 2HG  ARG A 109      43.900  27.677 -10.799  1.00  0.00              
ATOM   1715 1HD  ARG A 109      45.349  27.099  -8.855  1.00  0.00              
ATOM   1716 2HD  ARG A 109      46.723  27.907  -9.646  1.00  0.00              
ATOM   1717  HE  ARG A 109      45.685  30.066  -8.935  1.00  0.00              
ATOM   1718 1HH1 ARG A 109      43.356  27.495  -8.764  1.00  0.00              
ATOM   1719 2HH1 ARG A 109      42.189  28.576  -8.030  1.00  0.00              
ATOM   1720 1HH2 ARG A 109      44.311  31.379  -8.111  1.00  0.00              
ATOM   1721 2HH2 ARG A 109      42.727  30.778  -7.659  1.00  0.00              
ATOM   1722  N   ALA A 110      42.920  24.049 -11.134  1.00  0.00              
ATOM   1723  CA  ALA A 110      41.486  23.833 -10.922  1.00  0.00              
ATOM   1724  C   ALA A 110      41.263  22.603 -10.026  1.00  0.00              
ATOM   1725  O   ALA A 110      40.117  22.219  -9.737  1.00  0.00              
ATOM   1726  CB  ALA A 110      40.780  23.607 -12.270  1.00  0.00              
ATOM   1727  H   ALA A 110      43.401  23.504 -11.835  1.00  0.00              
ATOM   1728  HA  ALA A 110      41.065  24.721 -10.451  1.00  0.00              
ATOM   1729 1HB  ALA A 110      39.715  23.448 -12.100  1.00  0.00              
ATOM   1730 2HB  ALA A 110      40.919  24.482 -12.905  1.00  0.00              
ATOM   1731 3HB  ALA A 110      41.203  22.732 -12.760  1.00  0.00              
ATOM   1732  N   TRP A 111      42.352  21.992  -9.580  1.00  0.00              
ATOM   1733  CA  TRP A 111      42.247  20.760  -8.807  1.00  0.00              
ATOM   1734  C   TRP A 111      41.563  20.859  -7.451  1.00  0.00              
ATOM   1735  O   TRP A 111      41.725  21.838  -6.732  1.00  0.00              
ATOM   1736  CB  TRP A 111      43.646  20.131  -8.634  1.00  0.00              
ATOM   1737  CG  TRP A 111      43.619  18.646  -8.393  1.00  0.00              
ATOM   1738  CD1 TRP A 111      43.765  18.000  -7.183  1.00  0.00              
ATOM   1739  CD2 TRP A 111      43.358  17.627  -9.368  1.00  0.00              
ATOM   1740  NE1 TRP A 111      43.604  16.642  -7.350  1.00  0.00              
ATOM   1741  CE2 TRP A 111      43.351  16.389  -8.678  1.00  0.00              
ATOM   1742  CE3 TRP A 111      43.123  17.641 -10.753  1.00  0.00              
ATOM   1743  CZ2 TRP A 111      43.111  15.170  -9.337  1.00  0.00              
ATOM   1744  CZ3 TRP A 111      42.882  16.424 -11.409  1.00  0.00              
ATOM   1745  CH2 TRP A 111      42.877  15.201 -10.692  1.00  0.00              
ATOM   1746  H   TRP A 111      43.266  22.376  -9.772  1.00  0.00              
ATOM   1747  HA  TRP A 111      41.602  20.051  -9.327  1.00  0.00              
ATOM   1748 1HB  TRP A 111      44.244  20.288  -9.532  1.00  0.00              
ATOM   1749 2HB  TRP A 111      44.154  20.574  -7.778  1.00  0.00              
ATOM   1750  HD1 TRP A 111      43.976  18.622  -6.315  1.00  0.00              
ATOM   1751  HE1 TRP A 111      43.663  15.948  -6.619  1.00  0.00              
ATOM   1752  HE3 TRP A 111      43.116  18.556 -11.344  1.00  0.00              
ATOM   1753  HZ2 TRP A 111      43.117  14.248  -8.756  1.00  0.00              
ATOM   1754  HZ3 TRP A 111      42.699  16.440 -12.484  1.00  0.00              
ATOM   1755  HH2 TRP A 111      42.685  14.269 -11.224  1.00  0.00              
ATOM   1756  N   ASP A 112      40.781  19.827  -7.141  1.00  0.00              
ATOM   1757  CA  ASP A 112      40.100  19.676  -5.854  1.00  0.00              
ATOM   1758  C   ASP A 112      40.943  18.562  -5.219  1.00  0.00              
ATOM   1759  O   ASP A 112      40.889  17.404  -5.656  1.00  0.00              
ATOM   1760  CB  ASP A 112      38.663  19.187  -6.066  1.00  0.00              
ATOM   1761  CG  ASP A 112      37.930  18.920  -4.746  1.00  0.00              
ATOM   1762  OD1 ASP A 112      38.607  18.678  -3.714  1.00  0.00              
ATOM   1763  OD2 ASP A 112      36.683  18.941  -4.750  1.00  0.00              
ATOM   1764  H   ASP A 112      40.661  19.115  -7.847  1.00  0.00              
ATOM   1765  HA  ASP A 112      40.070  20.636  -5.337  1.00  0.00              
ATOM   1766 1HB  ASP A 112      38.071  19.842  -6.706  1.00  0.00              
ATOM   1767 2HB  ASP A 112      38.855  18.247  -6.584  1.00  0.00              
ATOM   1768  N   TYR A 113      41.720  18.896  -4.199  1.00  0.00              
ATOM   1769  CA  TYR A 113      42.594  17.901  -3.587  1.00  0.00              
ATOM   1770  C   TYR A 113      41.931  16.739  -2.839  1.00  0.00              
ATOM   1771  O   TYR A 113      42.615  15.934  -2.202  1.00  0.00              
ATOM   1772  CB  TYR A 113      43.667  18.601  -2.745  1.00  0.00              
ATOM   1773  CG  TYR A 113      44.707  19.276  -3.637  1.00  0.00              
ATOM   1774  CD1 TYR A 113      45.756  18.537  -4.207  1.00  0.00              
ATOM   1775  CD2 TYR A 113      44.574  20.621  -4.009  1.00  0.00              
ATOM   1776  CE1 TYR A 113      46.638  19.115  -5.130  1.00  0.00              
ATOM   1777  CE2 TYR A 113      45.454  21.208  -4.935  1.00  0.00              
ATOM   1778  CZ  TYR A 113      46.481  20.439  -5.488  1.00  0.00              
ATOM   1779  OH  TYR A 113      47.337  20.992  -6.405  1.00  0.00              
ATOM   1780  H   TYR A 113      41.717  19.838  -3.835  1.00  0.00              
ATOM   1781  HA  TYR A 113      43.082  17.310  -4.362  1.00  0.00              
ATOM   1782 1HB  TYR A 113      43.158  19.334  -2.117  1.00  0.00              
ATOM   1783 2HB  TYR A 113      44.129  17.841  -2.115  1.00  0.00              
ATOM   1784  HD1 TYR A 113      45.881  17.493  -3.919  1.00  0.00              
ATOM   1785  HD2 TYR A 113      43.773  21.213  -3.567  1.00  0.00              
ATOM   1786  HE1 TYR A 113      47.447  18.526  -5.562  1.00  0.00              
ATOM   1787  HE2 TYR A 113      45.332  22.255  -5.215  1.00  0.00              
ATOM   1788  HH  TYR A 113      47.140  21.913  -6.595  1.00  0.00              
ATOM   1789  N   THR A 114      40.606  16.639  -2.935  1.00  0.00              
ATOM   1790  CA  THR A 114      39.926  15.490  -2.356  1.00  0.00              
ATOM   1791  C   THR A 114      40.299  14.351  -3.318  1.00  0.00              
ATOM   1792  O   THR A 114      40.287  13.184  -2.943  1.00  0.00              
ATOM   1793  CB  THR A 114      38.368  15.644  -2.333  1.00  0.00              
ATOM   1794  OG1 THR A 114      37.866  15.813  -3.668  1.00  0.00              
ATOM   1795  CG2 THR A 114      37.957  16.848  -1.486  1.00  0.00              
ATOM   1796  H   THR A 114      40.061  17.348  -3.404  1.00  0.00              
ATOM   1797  HA  THR A 114      40.262  15.341  -1.330  1.00  0.00              
ATOM   1798  HB  THR A 114      37.929  14.740  -1.912  1.00  0.00              
ATOM   1799  HG1 THR A 114      38.598  15.795  -4.289  1.00  0.00              
ATOM   1800 1HG2 THR A 114      36.871  16.936  -1.484  1.00  0.00              
ATOM   1801 2HG2 THR A 114      38.314  16.713  -0.465  1.00  0.00              
ATOM   1802 3HG2 THR A 114      38.394  17.753  -1.906  1.00  0.00              
ATOM   1803  N   LYS A 115      40.615  14.688  -4.573  1.00  0.00              
ATOM   1804  CA  LYS A 115      41.024  13.663  -5.536  1.00  0.00              
ATOM   1805  C   LYS A 115      42.541  13.502  -5.476  1.00  0.00              
ATOM   1806  O   LYS A 115      43.282  14.482  -5.416  1.00  0.00              
ATOM   1807  CB  LYS A 115      40.621  14.034  -6.959  1.00  0.00              
ATOM   1808  CG  LYS A 115      39.132  13.968  -7.232  1.00  0.00              
ATOM   1809  CD  LYS A 115      38.897  14.227  -8.728  1.00  0.00              
ATOM   1810  CE  LYS A 115      37.464  14.061  -9.119  1.00  0.00              
ATOM   1811  NZ  LYS A 115      37.306  14.375 -10.573  1.00  0.00              
ATOM   1812  H   LYS A 115      40.575  15.653  -4.869  1.00  0.00              
ATOM   1813  HA  LYS A 115      40.549  12.713  -5.288  1.00  0.00              
ATOM   1814 1HB  LYS A 115      40.975  15.050  -7.137  1.00  0.00              
ATOM   1815 2HB  LYS A 115      41.140  13.347  -7.628  1.00  0.00              
ATOM   1816 1HG  LYS A 115      38.771  12.979  -6.948  1.00  0.00              
ATOM   1817 2HG  LYS A 115      38.635  14.723  -6.625  1.00  0.00              
ATOM   1818 1HD  LYS A 115      39.211  15.246  -8.958  1.00  0.00              
ATOM   1819 2HD  LYS A 115      39.502  13.525  -9.301  1.00  0.00              
ATOM   1820 1HE  LYS A 115      37.170  13.033  -8.913  1.00  0.00              
ATOM   1821 2HE  LYS A 115      36.864  14.738  -8.511  1.00  0.00              
ATOM   1822 1HZ  LYS A 115      36.338  14.263 -10.838  1.00  0.00              
ATOM   1823 2HZ  LYS A 115      37.595  15.328 -10.746  1.00  0.00              
ATOM   1824 3HZ  LYS A 115      37.879  13.746 -11.117  1.00  0.00              
ATOM   1825  N   PRO A 116      43.024  12.256  -5.496  1.00  0.00              
ATOM   1826  CA  PRO A 116      44.461  12.004  -5.434  1.00  0.00              
ATOM   1827  C   PRO A 116      45.278  12.559  -6.612  1.00  0.00              
ATOM   1828  O   PRO A 116      44.885  12.470  -7.776  1.00  0.00              
ATOM   1829  CB  PRO A 116      44.536  10.474  -5.315  1.00  0.00              
ATOM   1830  CG  PRO A 116      43.304  10.007  -6.055  1.00  0.00              
ATOM   1831  CD  PRO A 116      42.249  11.007  -5.656  1.00  0.00              
ATOM   1832  HA  PRO A 116      44.947  12.517  -4.591  1.00  0.00              
ATOM   1833 1HB  PRO A 116      45.458  10.079  -5.767  1.00  0.00              
ATOM   1834 2HB  PRO A 116      44.528  10.151  -4.264  1.00  0.00              
ATOM   1835 1HG  PRO A 116      43.472   9.999  -7.142  1.00  0.00              
ATOM   1836 2HG  PRO A 116      43.030   8.982  -5.764  1.00  0.00              
ATOM   1837 1HD  PRO A 116      41.468  11.116  -6.423  1.00  0.00              
ATOM   1838 2HD  PRO A 116      41.743  10.727  -4.720  1.00  0.00              
ATOM   1839  N   LEU A 117      46.436  13.124  -6.298  1.00  0.00              
ATOM   1840  CA  LEU A 117      47.305  13.675  -7.322  1.00  0.00              
ATOM   1841  C   LEU A 117      48.711  13.214  -6.968  1.00  0.00              
ATOM   1842  O   LEU A 117      49.241  13.537  -5.893  1.00  0.00              
ATOM   1843  CB  LEU A 117      47.207  15.207  -7.323  1.00  0.00              
ATOM   1844  CG  LEU A 117      47.758  15.973  -8.542  1.00  0.00              
ATOM   1845  CD1 LEU A 117      47.335  17.431  -8.461  1.00  0.00              
ATOM   1846  CD2 LEU A 117      49.277  15.872  -8.605  1.00  0.00              
ATOM   1847  H   LEU A 117      46.722  13.174  -5.331  1.00  0.00              
ATOM   1848  HA  LEU A 117      47.003  13.299  -8.299  1.00  0.00              
ATOM   1849 1HB  LEU A 117      46.124  15.315  -7.298  1.00  0.00              
ATOM   1850 2HB  LEU A 117      47.636  15.640  -6.419  1.00  0.00              
ATOM   1851  HG  LEU A 117      47.365  15.486  -9.435  1.00  0.00              
ATOM   1852 1HD1 LEU A 117      47.725  17.972  -9.323  1.00  0.00              
ATOM   1853 2HD1 LEU A 117      46.247  17.494  -8.456  1.00  0.00              
ATOM   1854 3HD1 LEU A 117      47.729  17.874  -7.547  1.00  0.00              
ATOM   1855 1HD2 LEU A 117      49.642  16.420  -9.474  1.00  0.00              
ATOM   1856 2HD2 LEU A 117      49.708  16.298  -7.699  1.00  0.00              
ATOM   1857 3HD2 LEU A 117      49.569  14.825  -8.688  1.00  0.00              
ATOM   1858  N   PHE A 118      49.316  12.439  -7.858  1.00  0.00              
ATOM   1859  CA  PHE A 118      50.661  11.921  -7.604  1.00  0.00              
ATOM   1860  C   PHE A 118      51.665  12.577  -8.543  1.00  0.00              
ATOM   1861  O   PHE A 118      51.343  12.857  -9.696  1.00  0.00              
ATOM   1862  CB  PHE A 118      50.738  10.411  -7.877  1.00  0.00              
ATOM   1863  CG  PHE A 118      49.867   9.556  -6.990  1.00  0.00              
ATOM   1864  CD1 PHE A 118      48.509   9.423  -7.239  1.00  0.00              
ATOM   1865  CD2 PHE A 118      50.432   8.843  -5.930  1.00  0.00              
ATOM   1866  CE1 PHE A 118      47.714   8.588  -6.451  1.00  0.00              
ATOM   1867  CE2 PHE A 118      49.647   8.002  -5.130  1.00  0.00              
ATOM   1868  CZ  PHE A 118      48.287   7.876  -5.392  1.00  0.00              
ATOM   1869  H   PHE A 118      48.851  12.199  -8.722  1.00  0.00              
ATOM   1870  HA  PHE A 118      50.933  12.093  -6.562  1.00  0.00              
ATOM   1871 1HB  PHE A 118      50.426  10.198  -8.898  1.00  0.00              
ATOM   1872 2HB  PHE A 118      51.757  10.055  -7.728  1.00  0.00              
ATOM   1873  HD1 PHE A 118      48.062   9.980  -8.063  1.00  0.00              
ATOM   1874  HD2 PHE A 118      51.499   8.946  -5.729  1.00  0.00              
ATOM   1875  HE1 PHE A 118      46.649   8.492  -6.662  1.00  0.00              
ATOM   1876  HE2 PHE A 118      50.096   7.449  -4.305  1.00  0.00              
ATOM   1877  HZ  PHE A 118      47.669   7.226  -4.774  1.00  0.00              
ATOM   1878  N   VAL A 119      52.883  12.784  -8.063  1.00  0.00              
ATOM   1879  CA  VAL A 119      53.929  13.352  -8.895  1.00  0.00              
ATOM   1880  C   VAL A 119      55.202  12.542  -8.789  1.00  0.00              
ATOM   1881  O   VAL A 119      55.562  12.055  -7.706  1.00  0.00              
ATOM   1882  CB  VAL A 119      54.248  14.836  -8.543  1.00  0.00              
ATOM   1883  CG1 VAL A 119      52.984  15.674  -8.684  1.00  0.00              
ATOM   1884  CG2 VAL A 119      54.793  14.956  -7.108  1.00  0.00              
ATOM   1885  H   VAL A 119      53.092  12.545  -7.104  1.00  0.00              
ATOM   1886  HA  VAL A 119      53.662  13.310  -9.952  1.00  0.00              
ATOM   1887  HB  VAL A 119      55.034  15.197  -9.207  1.00  0.00              
ATOM   1888 1HG1 VAL A 119      53.207  16.713  -8.438  1.00  0.00              
ATOM   1889 2HG1 VAL A 119      52.620  15.615  -9.710  1.00  0.00              
ATOM   1890 3HG1 VAL A 119      52.220  15.297  -8.005  1.00  0.00              
ATOM   1891 1HG2 VAL A 119      55.009  16.001  -6.886  1.00  0.00              
ATOM   1892 2HG2 VAL A 119      54.049  14.581  -6.405  1.00  0.00              
ATOM   1893 3HG2 VAL A 119      55.708  14.370  -7.016  1.00  0.00              
ATOM   1894  N   ALA A 120      55.862  12.366  -9.933  1.00  0.00              
ATOM   1895  CA  ALA A 120      57.137  11.657 -10.017  1.00  0.00              
ATOM   1896  C   ALA A 120      58.139  12.660 -10.559  1.00  0.00              
ATOM   1897  O   ALA A 120      58.284  12.775 -11.769  1.00  0.00              
ATOM   1898  CB  ALA A 120      57.016  10.474 -11.003  1.00  0.00              
ATOM   1899  H   ALA A 120      55.453  12.744 -10.775  1.00  0.00              
ATOM   1900  HA  ALA A 120      57.387  11.268  -9.030  1.00  0.00              
ATOM   1901 1HB  ALA A 120      57.970   9.950 -11.060  1.00  0.00              
ATOM   1902 2HB  ALA A 120      56.245   9.786 -10.654  1.00  0.00              
ATOM   1903 3HB  ALA A 120      56.749  10.849 -11.990  1.00  0.00              
ATOM   1904  N   PRO A 121      58.845  13.394  -9.681  1.00  0.00              
ATOM   1905  CA  PRO A 121      59.821  14.373 -10.171  1.00  0.00              
ATOM   1906  C   PRO A 121      60.940  13.714 -10.974  1.00  0.00              
ATOM   1907  O   PRO A 121      61.373  12.583 -10.688  1.00  0.00              
ATOM   1908  CB  PRO A 121      60.347  15.032  -8.874  1.00  0.00              
ATOM   1909  CG  PRO A 121      59.206  14.833  -7.892  1.00  0.00              
ATOM   1910  CD  PRO A 121      58.782  13.417  -8.201  1.00  0.00              
ATOM   1911  HA  PRO A 121      59.378  15.106 -10.862  1.00  0.00              
ATOM   1912 1HB  PRO A 121      61.273  14.551  -8.525  1.00  0.00              
ATOM   1913 2HB  PRO A 121      60.573  16.097  -9.026  1.00  0.00              
ATOM   1914 1HG  PRO A 121      59.548  14.962  -6.854  1.00  0.00              
ATOM   1915 2HG  PRO A 121      58.405  15.568  -8.060  1.00  0.00              
ATOM   1916 1HD  PRO A 121      59.456  12.673  -7.752  1.00  0.00              
ATOM   1917 2HD  PRO A 121      57.769  13.196  -7.832  1.00  0.00              
ATOM   1918  N   ALA A 122      61.350  14.448 -11.974  1.00  0.00              
ATOM   1919  CA  ALA A 122      62.474  14.072 -12.811  1.00  0.00              
ATOM   1920  C   ALA A 122      63.263  15.342 -13.105  1.00  0.00              
ATOM   1921  O   ALA A 122      62.693  16.383 -13.417  1.00  0.00              
ATOM   1922  CB  ALA A 122      62.010  13.392 -14.091  1.00  0.00              
ATOM   1923  H   ALA A 122      60.894  15.335 -12.132  1.00  0.00              
ATOM   1924  HA  ALA A 122      63.086  13.349 -12.272  1.00  0.00              
ATOM   1925 1HB  ALA A 122      62.876  13.151 -14.708  1.00  0.00              
ATOM   1926 2HB  ALA A 122      61.475  12.475 -13.843  1.00  0.00              
ATOM   1927 3HB  ALA A 122      61.349  14.061 -14.639  1.00  0.00              
ATOM   1928  N   MET A 123      64.570  15.291 -12.858  1.00  0.00              
ATOM   1929  CA  MET A 123      65.423  16.457 -13.051  1.00  0.00              
ATOM   1930  C   MET A 123      66.889  16.067 -12.871  1.00  0.00              
ATOM   1931  O   MET A 123      67.215  14.987 -12.334  1.00  0.00              
ATOM   1932  CB  MET A 123      65.039  17.568 -12.075  1.00  0.00              
ATOM   1933  CG  MET A 123      65.220  17.208 -10.607  1.00  0.00              
ATOM   1934  SD  MET A 123      64.500  18.433  -9.497  1.00  0.00              
ATOM   1935  CE  MET A 123      62.756  18.069  -9.675  1.00  0.00              
ATOM   1936  H   MET A 123      64.942  14.482 -12.381  1.00  0.00              
ATOM   1937  HA  MET A 123      65.284  16.857 -14.054  1.00  0.00              
ATOM   1938 1HB  MET A 123      65.659  18.430 -12.317  1.00  0.00              
ATOM   1939 2HB  MET A 123      63.992  17.808 -12.264  1.00  0.00              
ATOM   1940 1HG  MET A 123      64.744  16.243 -10.433  1.00  0.00              
ATOM   1941 2HG  MET A 123      66.288  17.127 -10.407  1.00  0.00              
ATOM   1942 1HE  MET A 123      62.176  18.746  -9.048  1.00  0.00              
ATOM   1943 2HE  MET A 123      62.462  18.198 -10.718  1.00  0.00              
ATOM   1944 3HE  MET A 123      62.567  17.039  -9.370  1.00  0.00              
ATOM   1945  N   ASN A 124      67.780  16.942 -13.314  1.00  0.00              
ATOM   1946  CA  ASN A 124      69.192  16.681 -13.172  1.00  0.00              
ATOM   1947  C   ASN A 124      69.554  16.785 -11.697  1.00  0.00              
ATOM   1948  O   ASN A 124      69.005  17.615 -10.956  1.00  0.00              
ATOM   1949  CB  ASN A 124      70.033  17.626 -14.011  1.00  0.00              
ATOM   1950  CG  ASN A 124      69.926  17.378 -15.490  1.00  0.00              
ATOM   1951  OD1 ASN A 124      69.601  16.271 -15.933  1.00  0.00              
ATOM   1952  ND2 ASN A 124      70.279  18.378 -16.257  1.00  0.00              
ATOM   1953  H   ASN A 124      67.480  17.800 -13.754  1.00  0.00              
ATOM   1954  HA  ASN A 124      69.424  15.686 -13.553  1.00  0.00              
ATOM   1955 1HB  ASN A 124      70.017  18.701 -13.826  1.00  0.00              
ATOM   1956 2HB  ASN A 124      70.973  17.209 -13.651  1.00  0.00              
ATOM   1957 1HD2 ASN A 124      70.234  18.286 -17.251  1.00  0.00              
ATOM   1958 2HD2 ASN A 124      70.594  19.235 -15.848  1.00  0.00              
ATOM   1959  N   THR A 125      70.474  15.936 -11.263  1.00  0.00              
ATOM   1960  CA  THR A 125      70.877  15.871  -9.855  1.00  0.00              
ATOM   1961  C   THR A 125      71.145  17.247  -9.246  1.00  0.00              
ATOM   1962  O   THR A 125      70.798  17.506  -8.087  1.00  0.00              
ATOM   1963  CB  THR A 125      72.160  15.053  -9.723  1.00  0.00              
ATOM   1964  OG1 THR A 125      71.950  13.773 -10.318  1.00  0.00              
ATOM   1965  CG2 THR A 125      72.545  14.871  -8.247  1.00  0.00              
ATOM   1966  H   THR A 125      70.910  15.313 -11.928  1.00  0.00              
ATOM   1967  HA  THR A 125      70.085  15.407  -9.266  1.00  0.00              
ATOM   1968  HB  THR A 125      72.966  15.572 -10.242  1.00  0.00              
ATOM   1969  HG1 THR A 125      71.055  13.723 -10.661  1.00  0.00              
ATOM   1970 1HG2 THR A 125      73.462  14.286  -8.182  1.00  0.00              
ATOM   1971 2HG2 THR A 125      72.702  15.847  -7.790  1.00  0.00              
ATOM   1972 3HG2 THR A 125      71.743  14.350  -7.725  1.00  0.00              
ATOM   1973  N   LEU A 126      71.766  18.132 -10.025  1.00  0.00              
ATOM   1974  CA  LEU A 126      72.070  19.473  -9.531  1.00  0.00              
ATOM   1975  C   LEU A 126      70.784  20.232  -9.208  1.00  0.00              
ATOM   1976  O   LEU A 126      70.751  20.986  -8.247  1.00  0.00              
ATOM   1977  CB  LEU A 126      72.907  20.244 -10.559  1.00  0.00              
ATOM   1978  CG  LEU A 126      74.336  19.726 -10.759  1.00  0.00              
ATOM   1979  CD1 LEU A 126      74.999  20.457 -11.919  1.00  0.00              
ATOM   1980  CD2 LEU A 126      75.131  19.919  -9.476  1.00  0.00              
ATOM   1981  H   LEU A 126      72.032  17.883 -10.967  1.00  0.00              
ATOM   1982  HA  LEU A 126      72.625  19.400  -8.596  1.00  0.00              
ATOM   1983 1HB  LEU A 126      72.312  20.052 -11.451  1.00  0.00              
ATOM   1984 2HB  LEU A 126      72.915  21.314 -10.353  1.00  0.00              
ATOM   1985  HG  LEU A 126      74.269  18.654 -10.952  1.00  0.00              
ATOM   1986 1HD1 LEU A 126      76.014  20.081 -12.053  1.00  0.00              
ATOM   1987 2HD1 LEU A 126      74.428  20.286 -12.831  1.00  0.00              
ATOM   1988 3HD1 LEU A 126      75.033  21.524 -11.705  1.00  0.00              
ATOM   1989 1HD2 LEU A 126      76.147  19.549  -9.619  1.00  0.00              
ATOM   1990 2HD2 LEU A 126      75.162  20.979  -9.222  1.00  0.00              
ATOM   1991 3HD2 LEU A 126      74.655  19.366  -8.666  1.00  0.00              
ATOM   1992  N   MET A 127      69.738  20.058 -10.015  1.00  0.00              
ATOM   1993  CA  MET A 127      68.481  20.761  -9.723  1.00  0.00              
ATOM   1994  C   MET A 127      67.745  20.045  -8.587  1.00  0.00              
ATOM   1995  O   MET A 127      67.050  20.683  -7.784  1.00  0.00              
ATOM   1996  CB  MET A 127      67.602  20.837 -10.970  1.00  0.00              
ATOM   1997  CG  MET A 127      68.138  21.749 -12.064  1.00  0.00              
ATOM   1998  SD  MET A 127      66.954  21.998 -13.402  1.00  0.00              
ATOM   1999  CE  MET A 127      67.058  20.422 -14.243  1.00  0.00              
ATOM   2000  H   MET A 127      69.788  19.455 -10.823  1.00  0.00              
ATOM   2001  HA  MET A 127      68.692  21.786  -9.414  1.00  0.00              
ATOM   2002 1HB  MET A 127      67.511  19.822 -11.355  1.00  0.00              
ATOM   2003 2HB  MET A 127      66.623  21.194 -10.647  1.00  0.00              
ATOM   2004 1HG  MET A 127      68.379  22.712 -11.615  1.00  0.00              
ATOM   2005 2HG  MET A 127      69.044  21.299 -12.467  1.00  0.00              
ATOM   2006 1HE  MET A 127      66.381  20.419 -15.098  1.00  0.00              
ATOM   2007 2HE  MET A 127      68.079  20.259 -14.588  1.00  0.00              
ATOM   2008 3HE  MET A 127      66.775  19.623 -13.555  1.00  0.00              
ATOM   2009  N   TRP A 128      67.876  18.716  -8.520  1.00  0.00              
ATOM   2010  CA  TRP A 128      67.269  18.005  -7.398  1.00  0.00              
ATOM   2011  C   TRP A 128      67.837  18.490  -6.053  1.00  0.00              
ATOM   2012  O   TRP A 128      67.090  18.698  -5.102  1.00  0.00              
ATOM   2013  CB  TRP A 128      67.465  16.491  -7.534  1.00  0.00              
ATOM   2014  CG  TRP A 128      66.867  15.739  -6.373  1.00  0.00              
ATOM   2015  CD1 TRP A 128      67.544  15.243  -5.280  1.00  0.00              
ATOM   2016  CD2 TRP A 128      65.473  15.511  -6.120  1.00  0.00              
ATOM   2017  NE1 TRP A 128      66.652  14.734  -4.370  1.00  0.00              
ATOM   2018  CE2 TRP A 128      65.377  14.885  -4.855  1.00  0.00              
ATOM   2019  CE3 TRP A 128      64.296  15.784  -6.833  1.00  0.00              
ATOM   2020  CZ2 TRP A 128      64.145  14.525  -4.285  1.00  0.00              
ATOM   2021  CZ3 TRP A 128      63.065  15.423  -6.258  1.00  0.00              
ATOM   2022  CH2 TRP A 128      63.008  14.804  -4.998  1.00  0.00              
ATOM   2023  H   TRP A 128      68.381  18.191  -9.220  1.00  0.00              
ATOM   2024  HA  TRP A 128      66.199  18.210  -7.366  1.00  0.00              
ATOM   2025 1HB  TRP A 128      66.982  16.128  -8.442  1.00  0.00              
ATOM   2026 2HB  TRP A 128      68.527  16.251  -7.567  1.00  0.00              
ATOM   2027  HD1 TRP A 128      68.629  15.321  -5.296  1.00  0.00              
ATOM   2028  HE1 TRP A 128      66.892  14.314  -3.483  1.00  0.00              
ATOM   2029  HE3 TRP A 128      64.288  16.265  -7.811  1.00  0.00              
ATOM   2030  HZ2 TRP A 128      64.138  14.044  -3.307  1.00  0.00              
ATOM   2031  HZ3 TRP A 128      62.152  15.635  -6.816  1.00  0.00              
ATOM   2032  HH2 TRP A 128      62.036  14.539  -4.581  1.00  0.00              
ATOM   2033  N   ASN A 129      69.151  18.667  -5.976  1.00  0.00              
ATOM   2034  CA  ASN A 129      69.791  19.122  -4.748  1.00  0.00              
ATOM   2035  C   ASN A 129      69.623  20.613  -4.456  1.00  0.00              
ATOM   2036  O   ASN A 129      69.875  21.059  -3.331  1.00  0.00              
ATOM   2037  CB  ASN A 129      71.295  18.795  -4.780  1.00  0.00              
ATOM   2038  CG  ASN A 129      71.569  17.295  -4.731  1.00  0.00              
ATOM   2039  OD1 ASN A 129      70.799  16.548  -4.157  1.00  0.00              
ATOM   2040  ND2 ASN A 129      72.682  16.866  -5.313  1.00  0.00              
ATOM   2041  H   ASN A 129      69.721  18.482  -6.789  1.00  0.00              
ATOM   2042  HA  ASN A 129      69.351  18.611  -3.890  1.00  0.00              
ATOM   2043 1HB  ASN A 129      71.955  19.272  -5.506  1.00  0.00              
ATOM   2044 2HB  ASN A 129      71.474  19.222  -3.793  1.00  0.00              
ATOM   2045 1HD2 ASN A 129      72.904  15.891  -5.307  1.00  0.00              
ATOM   2046 2HD2 ASN A 129      73.297  17.517  -5.757  1.00  0.00              
ATOM   2047  N   ASN A 130      69.232  21.393  -5.464  1.00  0.00              
ATOM   2048  CA  ASN A 130      69.034  22.839  -5.286  1.00  0.00              
ATOM   2049  C   ASN A 130      67.920  23.044  -4.258  1.00  0.00              
ATOM   2050  O   ASN A 130      66.930  22.297  -4.231  1.00  0.00              
ATOM   2051  CB  ASN A 130      68.704  23.482  -6.647  1.00  0.00              
ATOM   2052  CG  ASN A 130      68.181  24.905  -6.538  1.00  0.00              
ATOM   2053  OD1 ASN A 130      67.025  25.116  -6.226  1.00  0.00              
ATOM   2054  ND2 ASN A 130      69.042  25.888  -6.814  1.00  0.00              
ATOM   2055  H   ASN A 130      69.068  20.982  -6.372  1.00  0.00              
ATOM   2056  HA  ASN A 130      69.948  23.293  -4.901  1.00  0.00              
ATOM   2057 1HB  ASN A 130      69.407  23.421  -7.479  1.00  0.00              
ATOM   2058 2HB  ASN A 130      67.864  22.812  -6.832  1.00  0.00              
ATOM   2059 1HD2 ASN A 130      68.746  26.842  -6.756  1.00  0.00              
ATOM   2060 2HD2 ASN A 130      69.981  25.671  -7.078  1.00  0.00              
ATOM   2061  N   PRO A 131      68.064  24.059  -3.393  1.00  0.00              
ATOM   2062  CA  PRO A 131      67.090  24.372  -2.339  1.00  0.00              
ATOM   2063  C   PRO A 131      65.614  24.487  -2.693  1.00  0.00              
ATOM   2064  O   PRO A 131      64.760  24.169  -1.858  1.00  0.00              
ATOM   2065  CB  PRO A 131      67.661  25.652  -1.706  1.00  0.00              
ATOM   2066  CG  PRO A 131      68.432  26.262  -2.838  1.00  0.00              
ATOM   2067  CD  PRO A 131      69.130  25.068  -3.424  1.00  0.00              
ATOM   2068  HA  PRO A 131      66.976  23.557  -1.609  1.00  0.00              
ATOM   2069 1HB  PRO A 131      66.861  26.315  -1.345  1.00  0.00              
ATOM   2070 2HB  PRO A 131      68.304  25.423  -0.843  1.00  0.00              
ATOM   2071 1HG  PRO A 131      67.761  26.756  -3.556  1.00  0.00              
ATOM   2072 2HG  PRO A 131      69.133  27.027  -2.474  1.00  0.00              
ATOM   2073 1HD  PRO A 131      69.489  25.256  -4.447  1.00  0.00              
ATOM   2074 2HD  PRO A 131      70.003  24.763  -2.828  1.00  0.00              
ATOM   2075  N   PHE A 132      65.280  24.894  -3.917  1.00  0.00              
ATOM   2076  CA  PHE A 132      63.862  25.014  -4.252  1.00  0.00              
ATOM   2077  C   PHE A 132      63.134  23.676  -4.362  1.00  0.00              
ATOM   2078  O   PHE A 132      61.915  23.616  -4.199  1.00  0.00              
ATOM   2079  CB  PHE A 132      63.693  25.843  -5.527  1.00  0.00              
ATOM   2080  CG  PHE A 132      63.887  27.313  -5.287  1.00  0.00              
ATOM   2081  CD1 PHE A 132      62.892  28.063  -4.662  1.00  0.00              
ATOM   2082  CD2 PHE A 132      65.105  27.919  -5.596  1.00  0.00              
ATOM   2083  CE1 PHE A 132      63.107  29.395  -4.334  1.00  0.00              
ATOM   2084  CE2 PHE A 132      65.338  29.248  -5.276  1.00  0.00              
ATOM   2085  CZ  PHE A 132      64.337  30.002  -4.639  1.00  0.00              
ATOM   2086  H   PHE A 132      65.972  25.121  -4.617  1.00  0.00              
ATOM   2087  HA  PHE A 132      63.330  25.508  -3.438  1.00  0.00              
ATOM   2088 1HB  PHE A 132      64.425  25.537  -6.273  1.00  0.00              
ATOM   2089 2HB  PHE A 132      62.689  25.711  -5.929  1.00  0.00              
ATOM   2090  HD1 PHE A 132      61.936  27.592  -4.430  1.00  0.00              
ATOM   2091  HD2 PHE A 132      65.881  27.333  -6.091  1.00  0.00              
ATOM   2092  HE1 PHE A 132      62.322  29.968  -3.840  1.00  0.00              
ATOM   2093  HE2 PHE A 132      66.295  29.709  -5.518  1.00  0.00              
ATOM   2094  HZ  PHE A 132      64.508  31.047  -4.384  1.00  0.00              
ATOM   2095  N   THR A 133      63.871  22.600  -4.612  1.00  0.00              
ATOM   2096  CA  THR A 133      63.238  21.294  -4.715  1.00  0.00              
ATOM   2097  C   THR A 133      62.559  20.940  -3.388  1.00  0.00              
ATOM   2098  O   THR A 133      61.365  20.641  -3.348  1.00  0.00              
ATOM   2099  CB  THR A 133      64.271  20.220  -5.099  1.00  0.00              
ATOM   2100  OG1 THR A 133      64.774  20.510  -6.415  1.00  0.00              
ATOM   2101  CG2 THR A 133      63.632  18.803  -5.099  1.00  0.00              
ATOM   2102  H   THR A 133      64.871  22.673  -4.733  1.00  0.00              
ATOM   2103  HA  THR A 133      62.454  21.323  -5.472  1.00  0.00              
ATOM   2104  HB  THR A 133      65.090  20.243  -4.380  1.00  0.00              
ATOM   2105  HG1 THR A 133      64.351  21.304  -6.751  1.00  0.00              
ATOM   2106 1HG2 THR A 133      64.386  18.065  -5.374  1.00  0.00              
ATOM   2107 2HG2 THR A 133      63.248  18.578  -4.104  1.00  0.00              
ATOM   2108 3HG2 THR A 133      62.815  18.773  -5.819  1.00  0.00              
ATOM   2109  N   GLU A 134      63.312  20.967  -2.302  1.00  0.00              
ATOM   2110  CA  GLU A 134      62.730  20.667  -0.989  1.00  0.00              
ATOM   2111  C   GLU A 134      61.629  21.675  -0.670  1.00  0.00              
ATOM   2112  O   GLU A 134      60.574  21.303  -0.156  1.00  0.00              
ATOM   2113  CB  GLU A 134      63.827  20.727   0.084  1.00  0.00              
ATOM   2114  CG  GLU A 134      63.355  20.479   1.508  1.00  0.00              
ATOM   2115  CD  GLU A 134      63.007  19.019   1.774  1.00  0.00              
ATOM   2116  OE1 GLU A 134      63.191  18.163   0.878  1.00  0.00              
ATOM   2117  OE2 GLU A 134      62.551  18.722   2.899  1.00  0.00              
ATOM   2118  H   GLU A 134      64.294  21.194  -2.365  1.00  0.00              
ATOM   2119  HA  GLU A 134      62.293  19.668  -0.998  1.00  0.00              
ATOM   2120 1HB  GLU A 134      64.571  19.975  -0.179  1.00  0.00              
ATOM   2121 2HB  GLU A 134      64.276  21.719   0.026  1.00  0.00              
ATOM   2122 1HG  GLU A 134      64.068  20.806   2.264  1.00  0.00              
ATOM   2123 2HG  GLU A 134      62.447  21.075   1.584  1.00  0.00              
ATOM   2124  N   ARG A 135      61.833  22.955  -0.987  1.00  0.00              
ATOM   2125  CA  ARG A 135      60.794  23.951  -0.683  1.00  0.00              
ATOM   2126  C   ARG A 135      59.486  23.730  -1.426  1.00  0.00              
ATOM   2127  O   ARG A 135      58.405  23.805  -0.840  1.00  0.00              
ATOM   2128  CB  ARG A 135      61.263  25.380  -1.012  1.00  0.00              
ATOM   2129  CG  ARG A 135      62.469  25.877  -0.227  1.00  0.00              
ATOM   2130  CD  ARG A 135      62.642  27.384  -0.468  1.00  0.00              
ATOM   2131  NE  ARG A 135      63.805  27.929   0.215  1.00  0.00              
ATOM   2132  CZ  ARG A 135      64.173  29.202   0.152  1.00  0.00              
ATOM   2133  NH1 ARG A 135      63.467  30.062  -0.570  1.00  0.00              
ATOM   2134  NH2 ARG A 135      65.236  29.606   0.824  1.00  0.00              
ATOM   2135  H   ARG A 135      62.688  23.256  -1.433  1.00  0.00              
ATOM   2136  HA  ARG A 135      60.584  23.950   0.387  1.00  0.00              
ATOM   2137 1HB  ARG A 135      61.502  25.400  -2.074  1.00  0.00              
ATOM   2138 2HB  ARG A 135      60.420  26.044  -0.817  1.00  0.00              
ATOM   2139 1HG  ARG A 135      62.301  25.676   0.831  1.00  0.00              
ATOM   2140 2HG  ARG A 135      63.351  25.331  -0.565  1.00  0.00              
ATOM   2141 1HD  ARG A 135      62.757  27.561  -1.537  1.00  0.00              
ATOM   2142 2HD  ARG A 135      61.756  27.904  -0.107  1.00  0.00              
ATOM   2143  HE  ARG A 135      64.479  27.465   0.809  1.00  0.00              
ATOM   2144 1HH1 ARG A 135      62.649  29.745  -1.071  1.00  0.00              
ATOM   2145 2HH1 ARG A 135      63.750  31.030  -0.616  1.00  0.00              
ATOM   2146 1HH2 ARG A 135      65.760  28.944   1.380  1.00  0.00              
ATOM   2147 2HH2 ARG A 135      65.520  30.573   0.779  1.00  0.00              
ATOM   2148  N   HIS A 136      59.570  23.487  -2.732  1.00  0.00              
ATOM   2149  CA  HIS A 136      58.346  23.274  -3.491  1.00  0.00              
ATOM   2150  C   HIS A 136      57.707  21.919  -3.154  1.00  0.00              
ATOM   2151  O   HIS A 136      56.488  21.823  -3.054  1.00  0.00              
ATOM   2152  CB  HIS A 136      58.635  23.361  -4.993  1.00  0.00              
ATOM   2153  CG  HIS A 136      59.014  24.734  -5.461  1.00  0.00              
ATOM   2154  ND1 HIS A 136      59.687  24.961  -6.646  1.00  0.00              
ATOM   2155  CD2 HIS A 136      58.816  25.958  -4.896  1.00  0.00              
ATOM   2156  CE1 HIS A 136      59.885  26.263  -6.791  1.00  0.00              
ATOM   2157  NE2 HIS A 136      59.365  26.889  -5.746  1.00  0.00              
ATOM   2158  H   HIS A 136      60.459  23.446  -3.210  1.00  0.00              
ATOM   2159  HA  HIS A 136      57.614  24.036  -3.226  1.00  0.00              
ATOM   2160 1HB  HIS A 136      59.466  22.705  -5.255  1.00  0.00              
ATOM   2161 2HB  HIS A 136      57.752  23.072  -5.562  1.00  0.00              
ATOM   2162  HD2 HIS A 136      58.336  26.279  -3.971  1.00  0.00              
ATOM   2163  HE1 HIS A 136      60.403  26.651  -7.667  1.00  0.00              
ATOM   2164  HE2 HIS A 136      59.367  27.887  -5.591  1.00  0.00              
ATOM   2165  N   LEU A 137      58.506  20.871  -2.989  1.00  0.00              
ATOM   2166  CA  LEU A 137      57.903  19.569  -2.665  1.00  0.00              
ATOM   2167  C   LEU A 137      57.193  19.618  -1.329  1.00  0.00              
ATOM   2168  O   LEU A 137      56.168  18.959  -1.128  1.00  0.00              
ATOM   2169  CB  LEU A 137      58.961  18.466  -2.662  1.00  0.00              
ATOM   2170  CG  LEU A 137      59.469  18.183  -4.091  1.00  0.00              
ATOM   2171  CD1 LEU A 137      60.527  17.112  -4.040  1.00  0.00              
ATOM   2172  CD2 LEU A 137      58.298  17.768  -4.983  1.00  0.00              
ATOM   2173  H   LEU A 137      59.510  20.940  -3.079  1.00  0.00              
ATOM   2174  HA  LEU A 137      57.146  19.322  -3.408  1.00  0.00              
ATOM   2175 1HB  LEU A 137      59.723  18.953  -2.056  1.00  0.00              
ATOM   2176 2HB  LEU A 137      58.609  17.570  -2.151  1.00  0.00              
ATOM   2177  HG  LEU A 137      59.870  19.118  -4.483  1.00  0.00              
ATOM   2178 1HD1 LEU A 137      60.889  16.909  -5.048  1.00  0.00              
ATOM   2179 2HD1 LEU A 137      61.357  17.449  -3.419  1.00  0.00              
ATOM   2180 3HD1 LEU A 137      60.103  16.202  -3.617  1.00  0.00              
ATOM   2181 1HD2 LEU A 137      58.662  17.570  -5.992  1.00  0.00              
ATOM   2182 2HD2 LEU A 137      57.835  16.867  -4.580  1.00  0.00              
ATOM   2183 3HD2 LEU A 137      57.562  18.571  -5.015  1.00  0.00              
ATOM   2184  N   LEU A 138      57.727  20.415  -0.414  1.00  0.00              
ATOM   2185  CA  LEU A 138      57.107  20.569   0.905  1.00  0.00              
ATOM   2186  C   LEU A 138      55.745  21.232   0.691  1.00  0.00              
ATOM   2187  O   LEU A 138      54.736  20.832   1.279  1.00  0.00              
ATOM   2188  CB  LEU A 138      58.003  21.455   1.777  1.00  0.00              
ATOM   2189  CG  LEU A 138      57.911  21.364   3.298  1.00  0.00              
ATOM   2190  CD1 LEU A 138      56.501  21.683   3.737  1.00  0.00              
ATOM   2191  CD2 LEU A 138      58.316  19.972   3.745  1.00  0.00              
ATOM   2192  H   LEU A 138      58.573  20.926  -0.623  1.00  0.00              
ATOM   2193  HA  LEU A 138      56.996  19.591   1.373  1.00  0.00              
ATOM   2194 1HB  LEU A 138      58.977  21.078   1.470  1.00  0.00              
ATOM   2195 2HB  LEU A 138      57.918  22.507   1.505  1.00  0.00              
ATOM   2196  HG  LEU A 138      58.633  22.071   3.709  1.00  0.00              
ATOM   2197 1HD1 LEU A 138      56.434  21.618   4.823  1.00  0.00              
ATOM   2198 2HD1 LEU A 138      56.240  22.692   3.418  1.00  0.00              
ATOM   2199 3HD1 LEU A 138      55.810  20.970   3.289  1.00  0.00              
ATOM   2200 1HD2 LEU A 138      58.251  19.906   4.832  1.00  0.00              
ATOM   2201 2HD2 LEU A 138      57.648  19.236   3.296  1.00  0.00              
ATOM   2202 3HD2 LEU A 138      59.340  19.772   3.430  1.00  0.00              
ATOM   2203  N   SER A 139      55.698  22.254  -0.157  1.00  0.00              
ATOM   2204  CA  SER A 139      54.407  22.912  -0.409  1.00  0.00              
ATOM   2205  C   SER A 139      53.406  21.944  -1.040  1.00  0.00              
ATOM   2206  O   SER A 139      52.225  21.982  -0.716  1.00  0.00              
ATOM   2207  CB  SER A 139      54.579  24.116  -1.338  1.00  0.00              
ATOM   2208  OG  SER A 139      55.335  25.125  -0.719  1.00  0.00              
ATOM   2209  H   SER A 139      56.523  22.591  -0.632  1.00  0.00              
ATOM   2210  HA  SER A 139      53.984  23.390   0.476  1.00  0.00              
ATOM   2211 1HB  SER A 139      55.085  23.786  -2.245  1.00  0.00              
ATOM   2212 2HB  SER A 139      53.594  24.504  -1.593  1.00  0.00              
ATOM   2213  HG  SER A 139      55.585  24.841   0.164  1.00  0.00              
ATOM   2214  N   LEU A 140      53.870  21.099  -1.956  1.00  0.00              
ATOM   2215  CA  LEU A 140      52.977  20.146  -2.616  1.00  0.00              
ATOM   2216  C   LEU A 140      52.450  19.132  -1.598  1.00  0.00              
ATOM   2217  O   LEU A 140      51.276  18.725  -1.640  1.00  0.00              
ATOM   2218  CB  LEU A 140      53.712  19.433  -3.767  1.00  0.00              
ATOM   2219  CG  LEU A 140      53.571  20.058  -5.187  1.00  0.00              
ATOM   2220  CD1 LEU A 140      53.918  21.504  -5.182  1.00  0.00              
ATOM   2221  CD2 LEU A 140      54.444  19.284  -6.169  1.00  0.00              
ATOM   2222  H   LEU A 140      54.849  21.109  -2.204  1.00  0.00              
ATOM   2223  HA  LEU A 140      52.115  20.674  -3.022  1.00  0.00              
ATOM   2224 1HB  LEU A 140      54.738  19.548  -3.420  1.00  0.00              
ATOM   2225 2HB  LEU A 140      53.461  18.373  -3.811  1.00  0.00              
ATOM   2226  HG  LEU A 140      52.532  19.935  -5.493  1.00  0.00              
ATOM   2227 1HD1 LEU A 140      53.809  21.908  -6.188  1.00  0.00              
ATOM   2228 2HD1 LEU A 140      53.251  22.036  -4.504  1.00  0.00              
ATOM   2229 3HD1 LEU A 140      54.948  21.630  -4.851  1.00  0.00              
ATOM   2230 1HD2 LEU A 140      54.346  19.720  -7.164  1.00  0.00              
ATOM   2231 2HD2 LEU A 140      55.485  19.336  -5.850  1.00  0.00              
ATOM   2232 3HD2 LEU A 140      54.125  18.242  -6.197  1.00  0.00              
ATOM   2233  N   ASP A 141      53.321  18.717  -0.689  1.00  0.00              
ATOM   2234  CA  ASP A 141      52.920  17.788   0.371  1.00  0.00              
ATOM   2235  C   ASP A 141      51.785  18.374   1.197  1.00  0.00              
ATOM   2236  O   ASP A 141      50.810  17.695   1.477  1.00  0.00              
ATOM   2237  CB  ASP A 141      54.095  17.514   1.306  1.00  0.00              
ATOM   2238  CG  ASP A 141      54.825  16.249   0.962  1.00  0.00              
ATOM   2239  OD1 ASP A 141      55.953  16.083   1.466  1.00  0.00              
ATOM   2240  OD2 ASP A 141      54.266  15.423   0.198  1.00  0.00              
ATOM   2241  H   ASP A 141      54.277  19.042  -0.722  1.00  0.00              
ATOM   2242  HA  ASP A 141      52.594  16.845  -0.068  1.00  0.00              
ATOM   2243 1HB  ASP A 141      54.792  18.348   1.383  1.00  0.00              
ATOM   2244 2HB  ASP A 141      53.564  17.394   2.251  1.00  0.00              
ATOM   2245  N   GLU A 142      51.912  19.639   1.588  1.00  0.00              
ATOM   2246  CA  GLU A 142      50.873  20.277   2.401  1.00  0.00              
ATOM   2247  C   GLU A 142      49.516  20.288   1.729  1.00  0.00              
ATOM   2248  O   GLU A 142      48.476  20.204   2.398  1.00  0.00              
ATOM   2249  CB  GLU A 142      51.279  21.709   2.744  1.00  0.00              
ATOM   2250  CG  GLU A 142      52.177  21.794   3.951  1.00  0.00              
ATOM   2251  CD  GLU A 142      52.241  23.199   4.509  1.00  0.00              
ATOM   2252  OE1 GLU A 142      52.599  24.124   3.733  1.00  0.00              
ATOM   2253  OE2 GLU A 142      51.934  23.375   5.717  1.00  0.00              
ATOM   2254  H   GLU A 142      52.729  20.172   1.327  1.00  0.00              
ATOM   2255  HA  GLU A 142      50.734  19.719   3.328  1.00  0.00              
ATOM   2256 1HB  GLU A 142      51.788  22.114   1.869  1.00  0.00              
ATOM   2257 2HB  GLU A 142      50.360  22.268   2.921  1.00  0.00              
ATOM   2258 1HG  GLU A 142      51.897  21.107   4.749  1.00  0.00              
ATOM   2259 2HG  GLU A 142      53.156  21.518   3.562  1.00  0.00              
ATOM   2260  N   LEU A 143      49.532  20.386   0.401  1.00  0.00              
ATOM   2261  CA  LEU A 143      48.311  20.405  -0.393  1.00  0.00              
ATOM   2262  C   LEU A 143      47.671  19.035  -0.413  1.00  0.00              
ATOM   2263  O   LEU A 143      46.487  18.910  -0.651  1.00  0.00              
ATOM   2264  CB  LEU A 143      48.631  20.835  -1.831  1.00  0.00              
ATOM   2265  CG  LEU A 143      49.101  22.259  -2.062  1.00  0.00              
ATOM   2266  CD1 LEU A 143      49.556  22.431  -3.524  1.00  0.00              
ATOM   2267  CD2 LEU A 143      47.954  23.214  -1.766  1.00  0.00              
ATOM   2268  H   LEU A 143      50.425  20.449  -0.068  1.00  0.00              
ATOM   2269  HA  LEU A 143      47.604  21.111   0.041  1.00  0.00              
ATOM   2270 1HB  LEU A 143      49.452  20.152  -2.041  1.00  0.00              
ATOM   2271 2HB  LEU A 143      47.803  20.627  -2.508  1.00  0.00              
ATOM   2272  HG  LEU A 143      49.899  22.457  -1.345  1.00  0.00              
ATOM   2273 1HD1 LEU A 143      49.892  23.456  -3.683  1.00  0.00              
ATOM   2274 2HD1 LEU A 143      50.377  21.744  -3.733  1.00  0.00              
ATOM   2275 3HD1 LEU A 143      48.723  22.216  -4.192  1.00  0.00              
ATOM   2276 1HD2 LEU A 143      48.285  24.240  -1.929  1.00  0.00              
ATOM   2277 2HD2 LEU A 143      47.116  22.993  -2.427  1.00  0.00              
ATOM   2278 3HD2 LEU A 143      47.639  23.095  -0.729  1.00  0.00              
ATOM   2279  N   GLY A 144      48.465  17.997  -0.180  1.00  0.00              
ATOM   2280  CA  GLY A 144      47.919  16.650  -0.183  1.00  0.00              
ATOM   2281  C   GLY A 144      48.428  15.802  -1.334  1.00  0.00              
ATOM   2282  O   GLY A 144      48.020  14.656  -1.485  1.00  0.00              
ATOM   2283  H   GLY A 144      49.450  18.128   0.001  1.00  0.00              
ATOM   2284 1HA  GLY A 144      48.192  16.153   0.748  1.00  0.00              
ATOM   2285 2HA  GLY A 144      46.834  16.706  -0.259  1.00  0.00              
ATOM   2286  N   ILE A 145      49.315  16.370  -2.148  1.00  0.00              
ATOM   2287  CA  ILE A 145      49.892  15.661  -3.302  1.00  0.00              
ATOM   2288  C   ILE A 145      50.798  14.550  -2.786  1.00  0.00              
ATOM   2289  O   ILE A 145      51.440  14.693  -1.751  1.00  0.00              
ATOM   2290  CB  ILE A 145      50.713  16.658  -4.172  1.00  0.00              
ATOM   2291  CG1 ILE A 145      49.749  17.507  -5.009  1.00  0.00              
ATOM   2292  CG2 ILE A 145      51.736  15.918  -5.034  1.00  0.00              
ATOM   2293  CD1 ILE A 145      50.353  18.780  -5.585  1.00  0.00              
ATOM   2294  H   ILE A 145      49.599  17.321  -1.963  1.00  0.00              
ATOM   2295  HA  ILE A 145      49.108  15.194  -3.897  1.00  0.00              
ATOM   2296  HB  ILE A 145      51.233  17.356  -3.517  1.00  0.00              
ATOM   2297 1HG1 ILE A 145      49.393  16.882  -5.827  1.00  0.00              
ATOM   2298 2HG1 ILE A 145      48.910  17.773  -4.366  1.00  0.00              
ATOM   2299 1HG2 ILE A 145      52.296  16.637  -5.632  1.00  0.00              
ATOM   2300 2HG2 ILE A 145      52.423  15.368  -4.392  1.00  0.00              
ATOM   2301 3HG2 ILE A 145      51.220  15.221  -5.694  1.00  0.00              
ATOM   2302 1HD1 ILE A 145      49.597  19.314  -6.161  1.00  0.00              
ATOM   2303 2HD1 ILE A 145      50.706  19.416  -4.773  1.00  0.00              
ATOM   2304 3HD1 ILE A 145      51.189  18.525  -6.235  1.00  0.00              
ATOM   2305  N   THR A 146      50.856  13.443  -3.508  1.00  0.00              
ATOM   2306  CA  THR A 146      51.687  12.322  -3.102  1.00  0.00              
ATOM   2307  C   THR A 146      52.931  12.234  -3.967  1.00  0.00              
ATOM   2308  O   THR A 146      52.851  12.094  -5.199  1.00  0.00              
ATOM   2309  CB  THR A 146      50.912  10.991  -3.211  1.00  0.00              
ATOM   2310  OG1 THR A 146      49.781  11.034  -2.341  1.00  0.00              
ATOM   2311  CG2 THR A 146      51.800   9.799  -2.823  1.00  0.00              
ATOM   2312  H   THR A 146      50.314  13.372  -4.358  1.00  0.00              
ATOM   2313  HA  THR A 146      52.013  12.459  -2.071  1.00  0.00              
ATOM   2314  HB  THR A 146      50.571  10.863  -4.238  1.00  0.00              
ATOM   2315  HG1 THR A 146      49.760  11.880  -1.887  1.00  0.00              
ATOM   2316 1HG2 THR A 146      51.227   8.876  -2.910  1.00  0.00              
ATOM   2317 2HG2 THR A 146      52.662   9.756  -3.489  1.00  0.00              
ATOM   2318 3HG2 THR A 146      52.140   9.920  -1.795  1.00  0.00              
ATOM   2319  N   LEU A 147      54.083  12.311  -3.310  1.00  0.00              
ATOM   2320  CA  LEU A 147      55.362  12.239  -3.987  1.00  0.00              
ATOM   2321  C   LEU A 147      55.834  10.806  -4.212  1.00  0.00              
ATOM   2322  O   LEU A 147      55.817   9.983  -3.293  1.00  0.00              
ATOM   2323  CB  LEU A 147      56.426  12.993  -3.173  1.00  0.00              
ATOM   2324  CG  LEU A 147      57.890  12.742  -3.562  1.00  0.00              
ATOM   2325  CD1 LEU A 147      58.160  13.271  -4.987  1.00  0.00              
ATOM   2326  CD2 LEU A 147      58.828  13.437  -2.549  1.00  0.00              
ATOM   2327  H   LEU A 147      54.063  12.423  -2.306  1.00  0.00              
ATOM   2328  HA  LEU A 147      55.279  12.694  -4.973  1.00  0.00              
ATOM   2329 1HB  LEU A 147      56.151  14.016  -3.426  1.00  0.00              
ATOM   2330 2HB  LEU A 147      56.300  12.838  -2.102  1.00  0.00              
ATOM   2331  HG  LEU A 147      58.064  11.668  -3.492  1.00  0.00              
ATOM   2332 1HD1 LEU A 147      59.201  13.088  -5.253  1.00  0.00              
ATOM   2333 2HD1 LEU A 147      57.510  12.757  -5.695  1.00  0.00              
ATOM   2334 3HD1 LEU A 147      57.961  14.341  -5.021  1.00  0.00              
ATOM   2335 1HD2 LEU A 147      59.866  13.254  -2.830  1.00  0.00              
ATOM   2336 2HD2 LEU A 147      58.634  14.510  -2.550  1.00  0.00              
ATOM   2337 3HD2 LEU A 147      58.647  13.037  -1.551  1.00  0.00              
ATOM   2338  N   ILE A 148      56.217  10.500  -5.451  1.00  0.00              
ATOM   2339  CA  ILE A 148      56.785   9.192  -5.771  1.00  0.00              
ATOM   2340  C   ILE A 148      58.222   9.652  -6.012  1.00  0.00              
ATOM   2341  O   ILE A 148      58.571  10.216  -7.060  1.00  0.00              
ATOM   2342  CB  ILE A 148      56.174   8.564  -7.045  1.00  0.00              
ATOM   2343  CG1 ILE A 148      54.647   8.447  -6.859  1.00  0.00              
ATOM   2344  CG2 ILE A 148      56.752   7.164  -7.268  1.00  0.00              
ATOM   2345  CD1 ILE A 148      53.930   7.857  -8.048  1.00  0.00              
ATOM   2346  H   ILE A 148      56.114  11.185  -6.186  1.00  0.00              
ATOM   2347  HA  ILE A 148      56.647   8.500  -4.941  1.00  0.00              
ATOM   2348  HB  ILE A 148      56.406   9.198  -7.900  1.00  0.00              
ATOM   2349 1HG1 ILE A 148      54.474   7.822  -5.984  1.00  0.00              
ATOM   2350 2HG1 ILE A 148      54.266   9.451  -6.668  1.00  0.00              
ATOM   2351 1HG2 ILE A 148      56.316   6.729  -8.167  1.00  0.00              
ATOM   2352 2HG2 ILE A 148      57.833   7.231  -7.386  1.00  0.00              
ATOM   2353 3HG2 ILE A 148      56.519   6.533  -6.410  1.00  0.00              
ATOM   2354 1HD1 ILE A 148      52.861   7.808  -7.841  1.00  0.00              
ATOM   2355 2HD1 ILE A 148      54.101   8.483  -8.925  1.00  0.00              
ATOM   2356 3HD1 ILE A 148      54.307   6.854  -8.240  1.00  0.00              
ATOM   2357  N   PRO A 149      59.075   9.448  -5.016  1.00  0.00              
ATOM   2358  CA  PRO A 149      60.483   9.828  -5.023  1.00  0.00              
ATOM   2359  C   PRO A 149      61.336   9.342  -6.173  1.00  0.00              
ATOM   2360  O   PRO A 149      61.157   8.235  -6.647  1.00  0.00              
ATOM   2361  CB  PRO A 149      60.978   9.309  -3.670  1.00  0.00              
ATOM   2362  CG  PRO A 149      60.129   8.073  -3.467  1.00  0.00              
ATOM   2363  CD  PRO A 149      58.763   8.570  -3.867  1.00  0.00              
ATOM   2364  HA  PRO A 149      60.631  10.912  -5.141  1.00  0.00              
ATOM   2365 1HB  PRO A 149      62.053   9.077  -3.696  1.00  0.00              
ATOM   2366 2HB  PRO A 149      60.828  10.053  -2.874  1.00  0.00              
ATOM   2367 1HG  PRO A 149      60.482   7.241  -4.094  1.00  0.00              
ATOM   2368 2HG  PRO A 149      60.170   7.729  -2.423  1.00  0.00              
ATOM   2369 1HD  PRO A 149      58.089   7.749  -4.154  1.00  0.00              
ATOM   2370 2HD  PRO A 149      58.268   9.123  -3.056  1.00  0.00              
ATOM   2371  N   PRO A 150      62.279  10.191  -6.643  1.00  0.00              
ATOM   2372  CA  PRO A 150      63.188   9.854  -7.744  1.00  0.00              
ATOM   2373  C   PRO A 150      64.201   8.824  -7.253  1.00  0.00              
ATOM   2374  O   PRO A 150      64.310   8.568  -6.053  1.00  0.00              
ATOM   2375  CB  PRO A 150      63.851  11.191  -8.078  1.00  0.00              
ATOM   2376  CG  PRO A 150      63.898  11.868  -6.750  1.00  0.00              
ATOM   2377  CD  PRO A 150      62.521  11.572  -6.170  1.00  0.00              
ATOM   2378  HA  PRO A 150      62.666   9.420  -8.609  1.00  0.00              
ATOM   2379 1HB  PRO A 150      64.854  11.048  -8.507  1.00  0.00              
ATOM   2380 2HB  PRO A 150      63.264  11.760  -8.814  1.00  0.00              
ATOM   2381 1HG  PRO A 150      64.710  11.465  -6.126  1.00  0.00              
ATOM   2382 2HG  PRO A 150      64.082  12.947  -6.860  1.00  0.00              
ATOM   2383 1HD  PRO A 150      62.510  11.635  -5.072  1.00  0.00              
ATOM   2384 2HD  PRO A 150      61.755  12.270  -6.539  1.00  0.00              
ATOM   2385  N   ILE A 151      64.944   8.244  -8.176  1.00  0.00              
ATOM   2386  CA  ILE A 151      65.913   7.237  -7.804  1.00  0.00              
ATOM   2387  C   ILE A 151      67.300   7.816  -7.698  1.00  0.00              
ATOM   2388  O   ILE A 151      67.727   8.597  -8.545  1.00  0.00              
ATOM   2389  CB  ILE A 151      65.880   6.041  -8.786  1.00  0.00              
ATOM   2390  CG1 ILE A 151      65.576   6.508 -10.209  1.00  0.00              
ATOM   2391  CG2 ILE A 151      64.777   5.088  -8.366  1.00  0.00              
ATOM   2392  CD1 ILE A 151      65.315   5.360 -11.178  1.00  0.00              
ATOM   2393  H   ILE A 151      64.845   8.496  -9.149  1.00  0.00              
ATOM   2394  HA  ILE A 151      65.729   6.884  -6.790  1.00  0.00              
ATOM   2395  HB  ILE A 151      66.845   5.535  -8.762  1.00  0.00              
ATOM   2396 1HG1 ILE A 151      64.700   7.153 -10.158  1.00  0.00              
ATOM   2397 2HG1 ILE A 151      66.434   7.088 -10.550  1.00  0.00              
ATOM   2398 1HG2 ILE A 151      64.746   4.242  -9.053  1.00  0.00              
ATOM   2399 2HG2 ILE A 151      64.972   4.728  -7.357  1.00  0.00              
ATOM   2400 3HG2 ILE A 151      63.819   5.608  -8.387  1.00  0.00              
ATOM   2401 1HD1 ILE A 151      65.106   5.761 -12.170  1.00  0.00              
ATOM   2402 2HD1 ILE A 151      66.193   4.716 -11.225  1.00  0.00              
ATOM   2403 3HD1 ILE A 151      64.459   4.781 -10.835  1.00  0.00              
ATOM   2404  N   LYS A 152      67.978   7.456  -6.612  1.00  0.00              
ATOM   2405  CA  LYS A 152      69.324   7.927  -6.331  1.00  0.00              
ATOM   2406  C   LYS A 152      70.346   7.091  -7.091  1.00  0.00              
ATOM   2407  O   LYS A 152      71.340   6.649  -6.522  1.00  0.00              
ATOM   2408  CB  LYS A 152      69.584   7.853  -4.821  1.00  0.00              
ATOM   2409  CG  LYS A 152      70.623   8.832  -4.291  1.00  0.00              
ATOM   2410  CD  LYS A 152      70.560   8.894  -2.761  1.00  0.00              
ATOM   2411  CE  LYS A 152      71.693   9.735  -2.150  1.00  0.00              
ATOM   2412  NZ  LYS A 152      71.610  11.195  -2.489  1.00  0.00              
ATOM   2413  H   LYS A 152      67.530   6.828  -5.960  1.00  0.00              
ATOM   2414  HA  LYS A 152      69.430   8.961  -6.662  1.00  0.00              
ATOM   2415 1HB  LYS A 152      68.632   8.042  -4.323  1.00  0.00              
ATOM   2416 2HB  LYS A 152      69.911   6.836  -4.602  1.00  0.00              
ATOM   2417 1HG  LYS A 152      71.610   8.497  -4.611  1.00  0.00              
ATOM   2418 2HG  LYS A 152      70.420   9.815  -4.714  1.00  0.00              
ATOM   2419 1HD  LYS A 152      69.604   9.330  -2.470  1.00  0.00              
ATOM   2420 2HD  LYS A 152      70.629   7.879  -2.369  1.00  0.00              
ATOM   2421 1HE  LYS A 152      71.653   9.627  -1.067  1.00  0.00              
ATOM   2422 2HE  LYS A 152      72.643   9.347  -2.518  1.00  0.00              
ATOM   2423 1HZ  LYS A 152      72.381  11.685  -2.058  1.00  0.00              
ATOM   2424 2HZ  LYS A 152      71.655  11.312  -3.492  1.00  0.00              
ATOM   2425 3HZ  LYS A 152      70.738  11.571  -2.146  1.00  0.00              
ATOM   2426  N   ASN A 153      70.970  11.365  -8.070  1.00  0.00              
ATOM   2427  CA  ASN A 153      69.599  11.580  -7.585  1.00  0.00              
ATOM   2428  C   ASN A 153      68.750  12.453  -8.508  1.00  0.00              
ATOM   2429  O   ASN A 153      69.273  13.247  -9.283  1.00  0.00              
ATOM   2430  CB  ASN A 153      69.630  12.199  -6.198  1.00  0.00              
ATOM   2431  CG  ASN A 153      68.412  11.843  -5.383  1.00  0.00              
ATOM   2432  OD1 ASN A 153      68.301  12.233  -4.223  1.00  0.00              
ATOM   2433  ND2 ASN A 153      67.490  11.087  -5.978  1.00  0.00              
ATOM   2434  H   ASN A 153      71.501  12.154  -8.409  1.00  0.00              
ATOM   2435  HA  ASN A 153      69.075  10.625  -7.521  1.00  0.00              
ATOM   2436 1HB  ASN A 153      70.527  12.139  -5.580  1.00  0.00              
ATOM   2437 2HB  ASN A 153      69.519  13.214  -6.579  1.00  0.00              
ATOM   2438 1HD2 ASN A 153      66.663  10.824  -5.480  1.00  0.00              
ATOM   2439 2HD2 ASN A 153      67.625  10.784  -6.921  1.00  0.00              
ATOM   2440  N   GLY A 154      67.434  12.290  -8.429  1.00  0.00              
ATOM   2441  CA  GLY A 154      66.528  13.066  -9.270  1.00  0.00              
ATOM   2442  C   GLY A 154      66.023  12.317 -10.503  1.00  0.00              
ATOM   2443  O   GLY A 154      65.155  12.834 -11.212  1.00  0.00              
ATOM   2444  H   GLY A 154      67.049  11.620  -7.779  1.00  0.00              
ATOM   2445 1HA  GLY A 154      65.656  13.355  -8.682  1.00  0.00              
ATOM   2446 2HA  GLY A 154      67.043  13.960  -9.618  1.00  0.00              
ATOM   2447  N   ALA A 155      66.554  11.125 -10.785  1.00  0.00              
ATOM   2448  CA  ALA A 155      66.096  10.355 -11.964  1.00  0.00              
ATOM   2449  C   ALA A 155      64.678   9.888 -11.664  1.00  0.00              
ATOM   2450  O   ALA A 155      64.386   9.485 -10.538  1.00  0.00              
ATOM   2451  CB  ALA A 155      66.999   9.151 -12.196  1.00  0.00              
ATOM   2452  H   ALA A 155      67.275  10.737 -10.194  1.00  0.00              
ATOM   2453  HA  ALA A 155      66.144  10.999 -12.842  1.00  0.00              
ATOM   2454 1HB  ALA A 155      66.648   8.597 -13.066  1.00  0.00              
ATOM   2455 2HB  ALA A 155      68.020   9.490 -12.370  1.00  0.00              
ATOM   2456 3HB  ALA A 155      66.975   8.504 -11.320  1.00  0.00              
ATOM   2457  N   MET A 156      63.790   9.932 -12.651  1.00  0.00              
ATOM   2458  CA  MET A 156      62.413   9.538 -12.393  1.00  0.00              
ATOM   2459  C   MET A 156      62.213   8.116 -11.848  1.00  0.00              
ATOM   2460  O   MET A 156      62.924   7.192 -12.235  1.00  0.00              
ATOM   2461  CB  MET A 156      61.559   9.678 -13.661  1.00  0.00              
ATOM   2462  CG  MET A 156      60.049   9.634 -13.360  1.00  0.00              
ATOM   2463  SD  MET A 156      58.966   9.915 -14.779  1.00  0.00              
ATOM   2464  CE  MET A 156      59.037   8.279 -15.552  1.00  0.00              
ATOM   2465  H   MET A 156      64.050  10.234 -13.579  1.00  0.00              
ATOM   2466  HA  MET A 156      61.984  10.173 -11.619  1.00  0.00              
ATOM   2467 1HB  MET A 156      61.829  10.627 -14.121  1.00  0.00              
ATOM   2468 2HB  MET A 156      61.839   8.859 -14.325  1.00  0.00              
ATOM   2469 1HG  MET A 156      59.813   8.652 -12.951  1.00  0.00              
ATOM   2470 2HG  MET A 156      59.829  10.400 -12.617  1.00  0.00              
ATOM   2471 1HE  MET A 156      58.419   8.273 -16.450  1.00  0.00              
ATOM   2472 2HE  MET A 156      60.069   8.047 -15.819  1.00  0.00              
ATOM   2473 3HE  MET A 156      58.666   7.530 -14.852  1.00  0.00              
ATOM   2474  N   ALA A 157      61.245   7.961 -10.955  1.00  0.00              
ATOM   2475  CA  ALA A 157      60.903   6.647 -10.413  1.00  0.00              
ATOM   2476  C   ALA A 157      60.554   5.760 -11.612  1.00  0.00              
ATOM   2477  O   ALA A 157      60.089   6.241 -12.656  1.00  0.00              
ATOM   2478  CB  ALA A 157      59.699   6.770  -9.502  1.00  0.00              
ATOM   2479  H   ALA A 157      60.731   8.772 -10.641  1.00  0.00              
ATOM   2480  HA  ALA A 157      61.749   6.277  -9.834  1.00  0.00              
ATOM   2481 1HB  ALA A 157      59.447   5.789  -9.100  1.00  0.00              
ATOM   2482 2HB  ALA A 157      59.931   7.450  -8.682  1.00  0.00              
ATOM   2483 3HB  ALA A 157      58.853   7.158 -10.068  1.00  0.00              
ATOM   2484  N   GLU A 158      60.767   4.465 -11.489  1.00  0.00              
ATOM   2485  CA  GLU A 158      60.435   3.590 -12.614  1.00  0.00              
ATOM   2486  C   GLU A 158      58.932   3.488 -12.837  1.00  0.00              
ATOM   2487  O   GLU A 158      58.142   3.486 -11.885  1.00  0.00              
ATOM   2488  CB  GLU A 158      61.033   2.195 -12.362  1.00  0.00              
ATOM   2489  CG  GLU A 158      62.548   2.168 -12.511  1.00  0.00              
ATOM   2490  CD  GLU A 158      63.164   0.831 -12.136  1.00  0.00              
ATOM   2491  OE1 GLU A 158      62.450  -0.182 -12.131  1.00  0.00              
ATOM   2492  OE2 GLU A 158      64.374   0.800 -11.864  1.00  0.00              
ATOM   2493  H   GLU A 158      61.150   4.060 -10.647  1.00  0.00              
ATOM   2494  HA  GLU A 158      60.850   3.999 -13.536  1.00  0.00              
ATOM   2495 1HB  GLU A 158      60.748   1.905 -11.350  1.00  0.00              
ATOM   2496 2HB  GLU A 158      60.571   1.516 -13.079  1.00  0.00              
ATOM   2497 1HG  GLU A 158      62.890   2.433 -13.511  1.00  0.00              
ATOM   2498 2HG  GLU A 158      62.889   2.920 -11.801  1.00  0.00              
ATOM   2499  N   PRO A 159      58.509   3.399 -14.108  1.00  0.00              
ATOM   2500  CA  PRO A 159      57.084   3.288 -14.406  1.00  0.00              
ATOM   2501  C   PRO A 159      56.373   2.220 -13.561  1.00  0.00              
ATOM   2502  O   PRO A 159      55.248   2.429 -13.086  1.00  0.00              
ATOM   2503  CB  PRO A 159      57.073   2.952 -15.908  1.00  0.00              
ATOM   2504  CG  PRO A 159      58.263   3.727 -16.416  1.00  0.00              
ATOM   2505  CD  PRO A 159      59.317   3.465 -15.342  1.00  0.00              
ATOM   2506  HA  PRO A 159      56.528   4.209 -14.175  1.00  0.00              
ATOM   2507 1HB  PRO A 159      57.174   1.870 -16.080  1.00  0.00              
ATOM   2508 2HB  PRO A 159      56.133   3.268 -16.385  1.00  0.00              
ATOM   2509 1HG  PRO A 159      58.577   3.369 -17.408  1.00  0.00              
ATOM   2510 2HG  PRO A 159      58.026   4.796 -16.520  1.00  0.00              
ATOM   2511 1HD  PRO A 159      59.864   2.527 -15.516  1.00  0.00              
ATOM   2512 2HD  PRO A 159      60.067   4.268 -15.290  1.00  0.00              
ATOM   2513  N   SER A 160      57.014   1.078 -13.347  1.00  0.00              
ATOM   2514  CA  SER A 160      56.359   0.019 -12.554  1.00  0.00              
ATOM   2515  C   SER A 160      56.059   0.467 -11.144  1.00  0.00              
ATOM   2516  O   SER A 160      55.052   0.065 -10.587  1.00  0.00              
ATOM   2517  CB  SER A 160      57.222  -1.244 -12.496  1.00  0.00              
ATOM   2518  OG  SER A 160      58.481  -0.984 -11.914  1.00  0.00              
ATOM   2519  H   SER A 160      57.941   0.916 -13.714  1.00  0.00              
ATOM   2520  HA  SER A 160      55.453  -0.372 -13.019  1.00  0.00              
ATOM   2521 1HB  SER A 160      56.700  -1.995 -11.904  1.00  0.00              
ATOM   2522 2HB  SER A 160      57.364  -1.617 -13.509  1.00  0.00              
ATOM   2523  HG  SER A 160      58.536  -0.056 -11.672  1.00  0.00              
ATOM   2524  N   LEU A 161      56.940   1.281 -10.566  1.00  0.00              
ATOM   2525  CA  LEU A 161      56.705   1.768  -9.207  1.00  0.00              
ATOM   2526  C   LEU A 161      55.606   2.823  -9.226  1.00  0.00              
ATOM   2527  O   LEU A 161      54.753   2.875  -8.335  1.00  0.00              
ATOM   2528  CB  LEU A 161      57.992   2.361  -8.609  1.00  0.00              
ATOM   2529  CG  LEU A 161      57.837   3.029  -7.229  1.00  0.00              
ATOM   2530  CD1 LEU A 161      57.265   2.015  -6.202  1.00  0.00              
ATOM   2531  CD2 LEU A 161      59.177   3.531  -6.774  1.00  0.00              
ATOM   2532  H   LEU A 161      57.775   1.570 -11.055  1.00  0.00              
ATOM   2533  HA  LEU A 161      56.376   0.943  -8.576  1.00  0.00              
ATOM   2534 1HB  LEU A 161      58.581   1.450  -8.516  1.00  0.00              
ATOM   2535 2HB  LEU A 161      58.484   3.042  -9.304  1.00  0.00              
ATOM   2536  HG  LEU A 161      57.180   3.890  -7.358  1.00  0.00              
ATOM   2537 1HD1 LEU A 161      57.160   2.500  -5.231  1.00  0.00              
ATOM   2538 2HD1 LEU A 161      56.289   1.667  -6.540  1.00  0.00              
ATOM   2539 3HD1 LEU A 161      57.943   1.167  -6.112  1.00  0.00              
ATOM   2540 1HD2 LEU A 161      59.075   4.006  -5.798  1.00  0.00              
ATOM   2541 2HD2 LEU A 161      59.873   2.695  -6.701  1.00  0.00              
ATOM   2542 3HD2 LEU A 161      59.557   4.258  -7.492  1.00  0.00              
ATOM   2543  N   ILE A 162      55.609   3.668 -10.247  1.00  0.00              
ATOM   2544  CA  ILE A 162      54.585   4.696 -10.293  1.00  0.00              
ATOM   2545  C   ILE A 162      53.222   4.008 -10.365  1.00  0.00              
ATOM   2546  O   ILE A 162      52.281   4.353  -9.643  1.00  0.00              
ATOM   2547  CB  ILE A 162      54.820   5.631 -11.505  1.00  0.00              
ATOM   2548  CG1 ILE A 162      56.164   6.370 -11.306  1.00  0.00              
ATOM   2549  CG2 ILE A 162      53.661   6.621 -11.626  1.00  0.00              
ATOM   2550  CD1 ILE A 162      56.700   7.105 -12.528  1.00  0.00              
ATOM   2551  H   ILE A 162      56.294   3.622 -10.988  1.00  0.00              
ATOM   2552  HA  ILE A 162      54.579   5.273  -9.369  1.00  0.00              
ATOM   2553  HB  ILE A 162      54.888   5.029 -12.410  1.00  0.00              
ATOM   2554 1HG1 ILE A 162      56.022   7.092 -10.502  1.00  0.00              
ATOM   2555 2HG1 ILE A 162      56.900   5.626 -10.999  1.00  0.00              
ATOM   2556 1HG2 ILE A 162      53.830   7.277 -12.479  1.00  0.00              
ATOM   2557 2HG2 ILE A 162      52.729   6.075 -11.768  1.00  0.00              
ATOM   2558 3HG2 ILE A 162      53.596   7.219 -10.717  1.00  0.00              
ATOM   2559 1HD1 ILE A 162      57.645   7.587 -12.278  1.00  0.00              
ATOM   2560 2HD1 ILE A 162      56.859   6.395 -13.340  1.00  0.00              
ATOM   2561 3HD1 ILE A 162      55.982   7.860 -12.843  1.00  0.00              
ATOM   2562  N   TYR A 163      53.142   3.001 -11.222  1.00  0.00              
ATOM   2563  CA  TYR A 163      51.924   2.243 -11.402  1.00  0.00              
ATOM   2564  C   TYR A 163      51.478   1.512 -10.137  1.00  0.00              
ATOM   2565  O   TYR A 163      50.324   1.634  -9.726  1.00  0.00              
ATOM   2566  CB  TYR A 163      52.117   1.232 -12.525  1.00  0.00              
ATOM   2567  CG  TYR A 163      50.951   0.286 -12.687  1.00  0.00              
ATOM   2568  CD1 TYR A 163      49.670   0.770 -12.965  1.00  0.00              
ATOM   2569  CD2 TYR A 163      51.118  -1.092 -12.534  1.00  0.00              
ATOM   2570  CE1 TYR A 163      48.577  -0.087 -13.083  1.00  0.00              
ATOM   2571  CE2 TYR A 163      50.026  -1.965 -12.652  1.00  0.00              
ATOM   2572  CZ  TYR A 163      48.761  -1.450 -12.925  1.00  0.00              
ATOM   2573  OH  TYR A 163      47.680  -2.283 -13.023  1.00  0.00              
ATOM   2574  H   TYR A 163      53.958   2.757 -11.765  1.00  0.00              
ATOM   2575  HA  TYR A 163      51.105   2.914 -11.663  1.00  0.00              
ATOM   2576 1HB  TYR A 163      52.263   1.797 -13.447  1.00  0.00              
ATOM   2577 2HB  TYR A 163      53.021   0.667 -12.298  1.00  0.00              
ATOM   2578  HD1 TYR A 163      49.529   1.844 -13.090  1.00  0.00              
ATOM   2579  HD2 TYR A 163      52.113  -1.481 -12.320  1.00  0.00              
ATOM   2580  HE1 TYR A 163      47.586   0.311 -13.300  1.00  0.00              
ATOM   2581  HE2 TYR A 163      50.171  -3.039 -12.529  1.00  0.00              
ATOM   2582  HH  TYR A 163      47.904  -3.207 -12.886  1.00  0.00              
ATOM   2583  N   SER A 164      52.365   0.746  -9.513  1.00  0.00              
ATOM   2584  CA  SER A 164      51.922   0.013  -8.332  1.00  0.00              
ATOM   2585  C   SER A 164      51.539   0.953  -7.183  1.00  0.00              
ATOM   2586  O   SER A 164      50.617   0.657  -6.422  1.00  0.00              
ATOM   2587  CB  SER A 164      52.992  -1.009  -7.891  1.00  0.00              
ATOM   2588  OG  SER A 164      54.202  -0.386  -7.531  1.00  0.00              
ATOM   2589  H   SER A 164      53.323   0.652  -9.820  1.00  0.00              
ATOM   2590  HA  SER A 164      51.071  -0.642  -8.523  1.00  0.00              
ATOM   2591 1HB  SER A 164      52.611  -1.565  -7.035  1.00  0.00              
ATOM   2592 2HB  SER A 164      53.179  -1.697  -8.715  1.00  0.00              
ATOM   2593  HG  SER A 164      54.115   0.565  -7.634  1.00  0.00              
ATOM   2594  N   THR A 165      52.220   2.096  -7.070  1.00  0.00              
ATOM   2595  CA  THR A 165      51.908   3.058  -6.011  1.00  0.00              
ATOM   2596  C   THR A 165      50.486   3.557  -6.203  1.00  0.00              
ATOM   2597  O   THR A 165      49.707   3.624  -5.239  1.00  0.00              
ATOM   2598  CB  THR A 165      52.857   4.292  -6.030  1.00  0.00              
ATOM   2599  OG1 THR A 165      54.199   3.864  -5.811  1.00  0.00              
ATOM   2600  CG2 THR A 165      52.478   5.311  -4.928  1.00  0.00              
ATOM   2601  H   THR A 165      52.962   2.306  -7.722  1.00  0.00              
ATOM   2602  HA  THR A 165      51.996   2.576  -5.037  1.00  0.00              
ATOM   2603  HB  THR A 165      52.787   4.778  -7.003  1.00  0.00              
ATOM   2604  HG1 THR A 165      54.216   2.910  -5.701  1.00  0.00              
ATOM   2605 1HG2 THR A 165      53.160   6.160  -4.969  1.00  0.00              
ATOM   2606 2HG2 THR A 165      51.457   5.656  -5.088  1.00  0.00              
ATOM   2607 3HG2 THR A 165      52.551   4.834  -3.952  1.00  0.00              
ATOM   2608  N   VAL A 166      50.126   3.910  -7.441  1.00  0.00              
ATOM   2609  CA  VAL A 166      48.768   4.408  -7.676  1.00  0.00              
ATOM   2610  C   VAL A 166      47.713   3.311  -7.528  1.00  0.00              
ATOM   2611  O   VAL A 166      46.636   3.524  -6.959  1.00  0.00              
ATOM   2612  CB  VAL A 166      48.621   5.071  -9.099  1.00  0.00              
ATOM   2613  CG1 VAL A 166      47.153   5.493  -9.342  1.00  0.00              
ATOM   2614  CG2 VAL A 166      49.515   6.308  -9.187  1.00  0.00              
ATOM   2615  H   VAL A 166      50.767   3.842  -8.219  1.00  0.00              
ATOM   2616  HA  VAL A 166      48.479   5.143  -6.923  1.00  0.00              
ATOM   2617  HB  VAL A 166      48.968   4.367  -9.855  1.00  0.00              
ATOM   2618 1HG1 VAL A 166      47.064   5.949 -10.328  1.00  0.00              
ATOM   2619 2HG1 VAL A 166      46.509   4.616  -9.289  1.00  0.00              
ATOM   2620 3HG1 VAL A 166      46.851   6.213  -8.582  1.00  0.00              
ATOM   2621 1HG2 VAL A 166      49.412   6.763 -10.172  1.00  0.00              
ATOM   2622 2HG2 VAL A 166      49.218   7.026  -8.422  1.00  0.00              
ATOM   2623 3HG2 VAL A 166      50.554   6.018  -9.029  1.00  0.00              
ATOM   2624  N   ARG A 167      48.028   2.127  -8.030  1.00  0.00              
ATOM   2625  CA  ARG A 167      47.106   1.002  -7.952  1.00  0.00              
ATOM   2626  C   ARG A 167      46.822   0.577  -6.503  1.00  0.00              
ATOM   2627  O   ARG A 167      45.668   0.331  -6.133  1.00  0.00              
ATOM   2628  CB  ARG A 167      47.702  -0.163  -8.728  1.00  0.00              
ATOM   2629  CG  ARG A 167      46.870  -0.633  -9.881  1.00  0.00              
ATOM   2630  CD  ARG A 167      46.071  -1.855  -9.507  1.00  0.00              
ATOM   2631  NE  ARG A 167      45.939  -2.744 -10.656  1.00  0.00              
ATOM   2632  CZ  ARG A 167      45.321  -3.919 -10.642  1.00  0.00              
ATOM   2633  NH1 ARG A 167      44.761  -4.373  -9.531  1.00  0.00              
ATOM   2634  NH2 ARG A 167      45.275  -4.642 -11.748  1.00  0.00              
ATOM   2635  H   ARG A 167      48.925   1.998  -8.477  1.00  0.00              
ATOM   2636  HA  ARG A 167      46.164   1.263  -8.436  1.00  0.00              
ATOM   2637 1HB  ARG A 167      48.675   0.162  -9.092  1.00  0.00              
ATOM   2638 2HB  ARG A 167      47.834  -0.982  -8.020  1.00  0.00              
ATOM   2639 1HG  ARG A 167      46.194   0.172 -10.172  1.00  0.00              
ATOM   2640 2HG  ARG A 167      47.534  -0.869 -10.713  1.00  0.00              
ATOM   2641 1HD  ARG A 167      46.581  -2.378  -8.698  1.00  0.00              
ATOM   2642 2HD  ARG A 167      45.083  -1.543  -9.171  1.00  0.00              
ATOM   2643  HE  ARG A 167      46.274  -2.627 -11.603  1.00  0.00              
ATOM   2644 1HH1 ARG A 167      44.803  -3.822  -8.686  1.00  0.00              
ATOM   2645 2HH1 ARG A 167      44.294  -5.268  -9.534  1.00  0.00              
ATOM   2646 1HH2 ARG A 167      45.709  -4.296 -12.593  1.00  0.00              
ATOM   2647 2HH2 ARG A 167      44.807  -5.536 -11.744  1.00  0.00              
ATOM   2648  N   LEU A 168      47.871   0.479  -5.693  1.00  0.00              
ATOM   2649  CA  LEU A 168      47.712   0.087  -4.297  1.00  0.00              
ATOM   2650  C   LEU A 168      46.850   1.094  -3.560  1.00  0.00              
ATOM   2651  O   LEU A 168      45.984   0.725  -2.757  1.00  0.00              
ATOM   2652  CB  LEU A 168      49.070  -0.007  -3.592  1.00  0.00              
ATOM   2653  CG  LEU A 168      49.953  -1.226  -3.852  1.00  0.00              
ATOM   2654  CD1 LEU A 168      51.243  -1.100  -3.055  1.00  0.00              
ATOM   2655  CD2 LEU A 168      49.206  -2.489  -3.448  1.00  0.00              
ATOM   2656  H   LEU A 168      48.796   0.678  -6.046  1.00  0.00              
ATOM   2657  HA  LEU A 168      47.228  -0.887  -4.244  1.00  0.00              
ATOM   2658 1HB  LEU A 168      49.552   0.871  -4.019  1.00  0.00              
ATOM   2659 2HB  LEU A 168      48.975   0.119  -2.514  1.00  0.00              
ATOM   2660  HG  LEU A 168      50.132  -1.273  -4.927  1.00  0.00              
ATOM   2661 1HD1 LEU A 168      51.873  -1.970  -3.241  1.00  0.00              
ATOM   2662 2HD1 LEU A 168      51.773  -0.198  -3.361  1.00  0.00              
ATOM   2663 3HD1 LEU A 168      51.010  -1.042  -1.992  1.00  0.00              
ATOM   2664 1HD2 LEU A 168      49.836  -3.359  -3.634  1.00  0.00              
ATOM   2665 2HD2 LEU A 168      48.956  -2.441  -2.388  1.00  0.00              
ATOM   2666 3HD2 LEU A 168      48.290  -2.573  -4.033  1.00  0.00              
ATOM   2667  N   PHE A 169      47.094   2.375  -3.814  1.00  0.00              
ATOM   2668  CA  PHE A 169      46.299   3.406  -3.167  1.00  0.00              
ATOM   2669  C   PHE A 169      44.822   3.248  -3.512  1.00  0.00              
ATOM   2670  O   PHE A 169      43.965   3.238  -2.630  1.00  0.00              
ATOM   2671  CB  PHE A 169      46.756   4.800  -3.605  1.00  0.00              
ATOM   2672  CG  PHE A 169      45.826   5.894  -3.177  1.00  0.00              
ATOM   2673  CD1 PHE A 169      45.913   6.440  -1.898  1.00  0.00              
ATOM   2674  CD2 PHE A 169      44.822   6.343  -4.032  1.00  0.00              
ATOM   2675  CE1 PHE A 169      45.007   7.419  -1.471  1.00  0.00              
ATOM   2676  CE2 PHE A 169      43.909   7.317  -3.616  1.00  0.00              
ATOM   2677  CZ  PHE A 169      44.004   7.857  -2.330  1.00  0.00              
ATOM   2678  H   PHE A 169      47.827   2.648  -4.453  1.00  0.00              
ATOM   2679  HA  PHE A 169      46.407   3.332  -2.084  1.00  0.00              
ATOM   2680 1HB  PHE A 169      47.730   5.028  -3.174  1.00  0.00              
ATOM   2681 2HB  PHE A 169      46.820   4.849  -4.691  1.00  0.00              
ATOM   2682  HD1 PHE A 169      46.699   6.097  -1.225  1.00  0.00              
ATOM   2683  HD2 PHE A 169      44.749   5.920  -5.035  1.00  0.00              
ATOM   2684  HE1 PHE A 169      45.089   7.836  -0.468  1.00  0.00              
ATOM   2685  HE2 PHE A 169      43.124   7.655  -4.292  1.00  0.00              
ATOM   2686  HZ  PHE A 169      43.296   8.616  -2.000  1.00  0.00              
ATOM   2687  N   TRP A 170      44.527   3.148  -4.805  1.00  0.00              
ATOM   2688  CA  TRP A 170      43.146   3.034  -5.255  1.00  0.00              
ATOM   2689  C   TRP A 170      42.403   1.856  -4.614  1.00  0.00              
ATOM   2690  O   TRP A 170      41.299   2.018  -4.094  1.00  0.00              
ATOM   2691  CB  TRP A 170      43.102   2.909  -6.788  1.00  0.00              
ATOM   2692  CG  TRP A 170      41.715   3.061  -7.347  1.00  0.00              
ATOM   2693  CD1 TRP A 170      40.908   2.073  -7.821  1.00  0.00              
ATOM   2694  CD2 TRP A 170      40.953   4.276  -7.426  1.00  0.00              
ATOM   2695  NE1 TRP A 170      39.686   2.596  -8.193  1.00  0.00              
ATOM   2696  CE2 TRP A 170      39.692   3.946  -7.959  1.00  0.00              
ATOM   2697  CE3 TRP A 170      41.217   5.610  -7.093  1.00  0.00              
ATOM   2698  CZ2 TRP A 170      38.696   4.896  -8.167  1.00  0.00              
ATOM   2699  CZ3 TRP A 170      40.223   6.559  -7.296  1.00  0.00              
ATOM   2700  CH2 TRP A 170      38.976   6.193  -7.831  1.00  0.00              
ATOM   2701  H   TRP A 170      45.269   3.151  -5.490  1.00  0.00              
ATOM   2702  HA  TRP A 170      42.586   3.920  -4.958  1.00  0.00              
ATOM   2703 1HB  TRP A 170      43.717   3.683  -7.248  1.00  0.00              
ATOM   2704 2HB  TRP A 170      43.464   1.928  -7.095  1.00  0.00              
ATOM   2705  HD1 TRP A 170      41.320   1.066  -7.838  1.00  0.00              
ATOM   2706  HE1 TRP A 170      38.913   2.071  -8.576  1.00  0.00              
ATOM   2707  HE3 TRP A 170      42.169   5.940  -6.678  1.00  0.00              
ATOM   2708  HZ2 TRP A 170      37.741   4.575  -8.583  1.00  0.00              
ATOM   2709  HZ3 TRP A 170      40.433   7.596  -7.031  1.00  0.00              
ATOM   2710  HH2 TRP A 170      38.217   6.961  -7.982  1.00  0.00              
ATOM   2711  N   GLU A 171      43.012   0.677  -4.664  1.00  0.00              
ATOM   2712  CA  GLU A 171      42.421  -0.523  -4.098  1.00  0.00              
ATOM   2713  C   GLU A 171      42.230  -0.457  -2.583  1.00  0.00              
ATOM   2714  O   GLU A 171      41.432  -1.202  -2.024  1.00  0.00              
ATOM   2715  CB  GLU A 171      43.260  -1.742  -4.483  1.00  0.00              
ATOM   2716  CG  GLU A 171      42.681  -2.486  -5.682  1.00  0.00              
ATOM   2717  CD  GLU A 171      43.725  -2.953  -6.679  1.00  0.00              
ATOM   2718  OE1 GLU A 171      44.804  -3.422  -6.251  1.00  0.00              
ATOM   2719  OE2 GLU A 171      43.450  -2.862  -7.901  1.00  0.00              
ATOM   2720  H   GLU A 171      43.916   0.617  -5.111  1.00  0.00              
ATOM   2721  HA  GLU A 171      41.409  -0.653  -4.482  1.00  0.00              
ATOM   2722 1HB  GLU A 171      44.263  -1.380  -4.707  1.00  0.00              
ATOM   2723 2HB  GLU A 171      43.295  -2.394  -3.610  1.00  0.00              
ATOM   2724 1HG  GLU A 171      42.074  -3.348  -5.406  1.00  0.00              
ATOM   2725 2HG  GLU A 171      42.052  -1.740  -6.167  1.00  0.00              
ATOM   2726  N   SER A 172      42.950   0.440  -1.921  1.00  0.00              
ATOM   2727  CA  SER A 172      42.815   0.587  -0.480  1.00  0.00              
ATOM   2728  C   SER A 172      41.658   1.520  -0.152  1.00  0.00              
ATOM   2729  O   SER A 172      41.159   1.528   0.968  1.00  0.00              
ATOM   2730  CB  SER A 172      44.095   1.152   0.123  1.00  0.00              
ATOM   2731  OG  SER A 172      45.138   0.203   0.049  1.00  0.00              
ATOM   2732  H   SER A 172      43.602   1.031  -2.417  1.00  0.00              
ATOM   2733  HA  SER A 172      42.734  -0.365   0.047  1.00  0.00              
ATOM   2734 1HB  SER A 172      44.373   2.049  -0.429  1.00  0.00              
ATOM   2735 2HB  SER A 172      43.906   1.411   1.164  1.00  0.00              
ATOM   2736  HG  SER A 172      44.812  -0.598  -0.368  1.00  0.00              
ATOM   2737  N   GLN A 173      41.241   2.307  -1.136  1.00  0.00              
ATOM   2738  CA  GLN A 173      40.151   3.256  -0.957  1.00  0.00              
ATOM   2739  C   GLN A 173      38.903   2.784  -1.705  1.00  0.00              
ATOM   2740  O   GLN A 173      38.451   3.504  -2.625  1.00  0.00              
ATOM   2741  OXT GLN A 173      38.381   1.746  -1.406  1.00  0.00              
ATOM   2742  CB  GLN A 173      40.594   4.637  -1.462  1.00  0.00              
ATOM   2743  CG  GLN A 173      39.652   5.775  -1.103  1.00  0.00              
ATOM   2744  CD  GLN A 173      40.337   7.134  -1.136  1.00  0.00              
ATOM   2745  OE1 GLN A 173      41.308   7.370  -0.411  1.00  0.00              
ATOM   2746  NE2 GLN A 173      39.832   8.037  -1.975  1.00  0.00              
ATOM   2747  H   GLN A 173      41.695   2.244  -2.036  1.00  0.00              
ATOM   2748  HA  GLN A 173      39.888   3.315   0.099  1.00  0.00              
ATOM   2749 1HB  GLN A 173      41.578   4.828  -1.033  1.00  0.00              
ATOM   2750 2HB  GLN A 173      40.679   4.563  -2.546  1.00  0.00              
ATOM   2751 1HG  GLN A 173      38.666   5.889  -1.553  1.00  0.00              
ATOM   2752 2HG  GLN A 173      39.541   5.471  -0.062  1.00  0.00              
ATOM   2753 1HE2 GLN A 173      40.243   8.948  -2.038  1.00  0.00              
ATOM   2754 2HE2 GLN A 173      39.042   7.806  -2.544  1.00  0.00              
HETATM 2755  C6  D2N X 900      59.692  27.034 -21.682  1.00  0.00              
HETATM 2756  C2  D2N X 900      59.762  26.521 -20.252  1.00  0.00              
HETATM 2757  C4  D2N X 900      60.976  25.617 -20.036  1.00  0.00              
HETATM 2758  C7  D2N X 900      59.758  27.704 -19.285  1.00  0.00              
HETATM 2759  C8  D2N X 900      58.748  27.875 -18.342  1.00  0.00              
HETATM 2760  C10 D2N X 900      58.750  28.966 -17.490  1.00  0.00              
HETATM 2761  C12 D2N X 900      59.759  29.914 -17.567  1.00  0.00              
HETATM 2762  C11 D2N X 900      60.768  29.755 -18.500  1.00  0.00              
HETATM 2763  C9  D2N X 900      60.767  28.657 -19.348  1.00  0.00              
HETATM 2764  O2  D2N X 900      58.598  27.828 -21.817  1.00  0.00              
HETATM 2765  C16 D2N X 900      58.546  28.775 -22.736  1.00  0.00              
HETATM 2766  C15 D2N X 900      58.208  30.113 -22.395  1.00  0.00              
HETATM 2767  C14 D2N X 900      58.130  31.108 -23.366  1.00  0.00              
HETATM 2768  C13 D2N X 900      58.392  30.826 -24.712  1.00  0.00              
HETATM 2769  C3  D2N X 900      58.219  31.892 -25.773  1.00  0.00              
HETATM 2770  C1  D2N X 900      56.729  32.119 -26.163  1.00  0.00              
HETATM 2771  C5  D2N X 900      55.947  32.571 -24.919  1.00  0.00              
HETATM 2772  O1  D2N X 900      55.679  33.889 -24.909  1.00  0.00              
HETATM 2773  O3  D2N X 900      55.637  31.827 -24.015  1.00  0.00              
HETATM 2774  N1  D2N X 900      56.618  33.165 -27.199  1.00  0.00              
HETATM 2775  C18 D2N X 900      58.741  29.516 -25.063  1.00  0.00              
HETATM 2776  C17 D2N X 900      58.827  28.508 -24.103  1.00  0.00              
HETATM 2777  O4  D2N X 900      60.669  27.196 -22.388  1.00  0.00              
HETATM 2778  H1  D2N X 900      58.864  25.948 -20.085  1.00  0.00              
HETATM 2779  H2  D2N X 900      61.017  25.248 -19.018  1.00  0.00              
HETATM 2780  H3  D2N X 900      60.921  24.761 -20.700  1.00  0.00              
HETATM 2781  H4  D2N X 900      61.883  26.167 -20.248  1.00  0.00              
HETATM 2782  H8  D2N X 900      57.965  27.145 -18.262  1.00  0.00              
HETATM 2783  H10 D2N X 900      57.962  29.076 -16.765  1.00  0.00              
HETATM 2784  H12 D2N X 900      59.759  30.762 -16.906  1.00  0.00              
HETATM 2785  H11 D2N X 900      61.561  30.479 -18.569  1.00  0.00              
HETATM 2786  H9  D2N X 900      61.562  28.540 -20.064  1.00  0.00              
HETATM 2787  H13 D2N X 900      57.978  30.336 -21.357  1.00  0.00              
HETATM 2788  H15 D2N X 900      57.853  32.121 -23.071  1.00  0.00              
HETATM 2789  H6  D2N X 900      58.610  32.862 -25.447  1.00  0.00              
HETATM 2790  H7  D2N X 900      58.771  31.613 -26.680  1.00  0.00              
HETATM 2791  H5  D2N X 900      56.311  31.156 -26.485  1.00  0.00              
HETATM 2792  H17 D2N X 900      55.845  32.961 -27.831  1.00  0.00              
HETATM 2793  H18 D2N X 900      57.465  33.172 -27.766  1.00  0.00              
HETATM 2794  H19 D2N X 900      56.307  34.196 -26.781  1.00  0.00              
HETATM 2795  H16 D2N X 900      58.953  29.274 -26.104  1.00  0.00              
HETATM 2796  H14 D2N X 900      59.099  27.492 -24.379  1.00  0.00              
TER                                                                             
# All scores below are weighted scores, not raw scores.
#BEGIN_POSE_ENERGIES_TABLE enzdes_test_0001.pdb
label fa_atr fa_rep fa_sol fa_intra_rep pro_close fa_pair hbond_sr_bb hbond_lr_bb hbond_bb_sc hbond_sc dslf_ss_dst dslf_cs_ang dslf_ss_dih dslf_ca_dih rama omega fa_dun p_aa_pp ref total
weights 0.8 0.44 0.65 0.004 1 0.49 0.585 1.17 1.17 1.1 0.5 2 5 5 0.2 0.5 0.56 0.32 1 NA
pose -665.175 135.519 292.14 1.56023 16.6671 -8.01643 -52.1151 -42.5536 -11.7231 -2.22153 0 0 0 0 -11.1408 6.49129 219.506 -13.7921 -15.41 -150.263
LYS_p:NtermProteinFull_1 -2.72772 1.05561 2.0474 0.00426417 1.02139 -0.364159 0 0 -0.128023 0 0 0 0 0 0 1.00662e-05 5.03835 0 -0.65 5.29713
PRO_2 -3.79678 0.785997 1.38772 0.00195336 1.04999 0 0 0 0 0 0 0 0 0 -0.273233 0.00181369 1.39009 -0.65619 0.02 -0.0886395
ARG_3 -5.88526 0.666467 3.10112 0.00837949 0 -0.415396 0 0 -0.201416 0 0 0 0 0 0.0254407 0.014525 2.32765 0.106435 -0.98 -1.23206
VAL_4 -4.58819 0.665232 1.25352 0.0146894 0 0 0 0 0 0 0 0 0 0 -0.21686 0.0190883 0.024398 -0.35572 0.29 -2.89385
LEU_5 -4.90691 0.116702 1.1333 0.00673957 0 0 0 0 0 0 0 0 0 0 -0.0543765 5.03585e-05 2.54598 -0.118556 -0.1 -1.37707
LEU_6 -5.14849 0.842111 1.18023 0.00861151 0 0 0 0 0 0 0 0 0 0 -0.105014 0.0111407 0.290501 -0.16069 -0.1 -3.1816
ALA_7 -3.63743 0.515968 1.23518 0.000654331 0 0 0 0 0 0 0 0 0 0 0.0644334 0.00349248 0 0.0900936 0.16 -1.5676
ALA_8 -3.48472 0.306838 1.1246 0.000720922 0 0 0 0 0 0 0 0 0 0 0.199812 0.12946 0 0.279653 0.16 -1.28364
SER_9 -3.52277 0.204459 2.29832 0.00174218 0 -0.120742 0 0 -0.556998 0 0 0 0 0 0.0725927 0.162409 0.235867 -0.116745 -0.37 -1.71186
GLY_10 -1.71422 0.0773428 0.745692 0.000232805 0 0 0 0 0 0 0 0 0 0 0.993366 0.0147113 0 0.157624 -0.17 0.104752
ALA_11 -3.24669 0.585408 1.17505 0.000635475 0.00115215 0 0 0 0 0 0 0 0 0 0.110821 0.00966926 0 0.143071 0.16 -1.06088
PRO_12 -2.48923 0.582298 0.693073 0.00123714 0.00762512 0 0 0 0 0 0 0 0 0 -0.120215 0.0366081 0.397977 -0.282327 0.02 -1.15295
ALA_13 -3.18972 1.08937 0.956731 0.00093398 0 0 0 0 0 0 0 0 0 0 -0.167287 0.0105347 0 -0.0877249 0.16 -1.22716
ALA_14 -4.06724 1.19598 1.51415 0.000780389 0 0 0 0 0 0 0 0 0 0 -0.221948 0.0139058 0 -0.0591862 0.16 -1.46355
ILE_15 -2.63562 0.690233 1.29555 0.0197014 0 0 0 0 0 0 0 0 0 0 -0.0689722 0.000901351 0.713927 0.174945 0.24 0.430665
LYS_16 -2.93568 0.704904 1.25573 0.00457795 0 -0.0334905 0 0 0 0 0 0 0 0 -0.191269 0.0575863 0.939859 -0.0698667 -0.65 -0.917639
PHE_17 -6.69854 1.16505 1.71591 0.0214589 0 0 0 0 0 0 0 0 0 0 -0.0629134 0.0134498 0.426473 0.0979603 0.63 -2.69115
GLY_18 -3.42508 16.7077 1.71474 2.71322e-05 0 0 0 0 0 0 0 0 0 0 0.190425 0.0014275 0 0.261749 -0.17 15.281
ASN_19 -3.3091 0.38316 1.98191 0.00598403 0 -0.0197762 0 0 0 0 0 0 0 0 0.0571655 0.0116697 2.4072 0.16601 -0.89 0.794227
LEU_20 -5.25004 0.93206 1.52025 0.00965194 0 0 0 0 0 0 0 0 0 0 -0.0375991 0.00266613 1.37066 -0.0894747 -0.1 -1.64183
CYS_21 -4.90833 2.76111 2.1841 0.000669144 0 0 0 0 0 0 0 0 0 0 0.0515459 0.00380424 0.2478 0.156441 1.7 2.19714
HIS_22 -5.11588 0.754981 2.48074 0.00216388 0 -0.0273826 0 0 -0.0160284 0 0 0 0 0 -0.0247239 0.00321457 1.40079 0.0952615 0.56 0.113138
CYS_23 -3.45636 0.215129 1.61019 0.000945096 0 0 0 0 0 0 0 0 0 0 -0.0820513 0.05053 0.215503 0.136648 1.7 0.390532
PHE_24 -7.26743 0.80292 1.42478 0.021125 0 0 0 0 0 0 0 0 0 0 -0.0069998 0.139593 1.18701 -0.0142232 0.63 -3.08323
THR_25 -3.95527 0.631 2.52692 0.00457322 0 0.0577681 0 0 -0.127677 0 0 0 0 0 0.0388296 3.78057e-06 0.858436 0.18345 -0.27 -0.0519684
GLU_26 -1.65772 0.396634 1.32864 0.00424981 0 -0.170759 0 0 -0.000346413 0 0 0 0 0 -0.124495 0.0019038 2.8808 -0.13176 -0.81 1.71714
TRP_27 -7.6075 0.989632 2.70186 0.025132 0 0 0 0 0 0 0 0 0 0 -0.156233 0.056528 3.68697 0.0491749 0.91 0.655557
ALA_28 -4.28363 0.963044 1.65779 0.000891902 0 0 0 0 0 0 0 0 0 0 0.198731 0.154795 0 0.231818 0.16 -0.916561
GLU_29 -3.30813 0.0881606 2.10288 0.00384488 0 -0.461018 0 0 0 0 0 0 0 0 -0.0769533 0.0699644 2.12416 0.0292442 -0.81 -0.237842
VAL_30 -3.58706 0.30214 0.765637 0.0152455 0 0 0 0 0 0 0 0 0 0 -0.187221 0.16001 0.0891109 -0.329469 0.29 -2.4816
ARG_31 -5.99503 0.364481 3.141 0.00819223 0 -0.296332 0 0 0 0 0 0 0 0 -0.112355 0.0148707 2.11331 -0.077509 -0.98 -1.81937
ALA_32 -3.37044 0.51637 1.23991 0.000558321 0 0 0 0 0 0 0 0 0 0 0.0883207 0.0116293 0 0.0880189 0.16 -1.26563
VAL_33 -3.9838 0.443832 1.00715 0.0107319 0 0 0 0 0 0 0 0 0 0 -0.185789 0.0134114 0.0882252 -0.392677 0.29 -2.70892
VAL_34 -3.43585 0.484669 0.746364 0.0108432 0 0 0 0 0 0 0 0 0 0 -0.156513 0.0157652 0.567925 -0.207464 0.29 -1.68426
THR_35 -3.51294 0.319298 2.23989 0.00434529 0 -0.16743 0 0 0 0 0 0 0 0 -0.21514 0.00030697 0.0355387 -0.313093 -0.27 -1.87922
GLU_36 -1.99389 0.13877 1.18573 0.0068488 0 -0.342767 0 0 0 0 0 0 0 0 -0.0440175 0.00632834 0.836491 -0.0986429 -0.81 -1.11514
HIS_connectND1_37 -4.73506 1.42024 2.36046 0.00249154 0 -0.167323 0 0 0 -0.136606 0 0 0 0 -0.188049 0.00617693 1.07955 -0.00930177 0.56 0.192568
ALA_38 -4.28398 0.411161 1.76199 0.000717249 0 0 0 0 0 0 0 0 0 0 -0.210693 0.0882349 0 -0.162015 0.16 -2.23458
LEU_39 -2.78528 0.205992 0.903145 0.00724349 0 0 0 0 0 0 0 0 0 0 -0.071168 0.0850428 0.0672573 0.052007 -0.1 -1.63576
LYS_40 -2.85892 0.248638 1.0354 0.00427456 0 -0.192817 0 0 0 0 0 0 0 0 -0.22568 0.0120785 1.37201 -0.0185607 -0.65 -1.27357
PHE_41 -5.43724 0.341528 1.63874 0.0241949 0 0 0 0 0 0 0 0 0 0 0.0700724 0.0112187 0.255394 -0.158424 0.63 -2.62452
LEU_42 -4.02367 0.544521 1.26602 0.011587 0 0 0 0 0 0 0 0 0 0 -0.153323 0.0289923 1.34731 -0.155183 -0.1 -1.23375
ASP_43 -2.89091 0.479752 2.08799 0.0127342 0 -0.0258828 0 0 -0.218135 0 0 0 0 0 -0.0748109 0.00505789 1.18066 -0.0222083 -0.67 -0.135755
LYS_44 -2.32813 1.68764 1.17853 0.00626985 0 0.0482259 0 0 0 0 0 0 0 0 -0.148361 0.000298992 4.59202 -0.0419172 -0.65 4.34458
LEU_45 -1.7717 0.319997 1.22619 0.00764352 0 0 0 0 -0.218135 0 0 0 0 0 -0.134217 0.00589969 0.108382 0.0261506 -0.1 -0.529787
SER_46 -2.66349 0.430948 1.88241 0.00547259 0 -0.0313187 0 0 -0.0160284 0 0 0 0 0 -0.241339 2.58358e-05 0.149135 -0.138635 -0.37 -0.992813
LEU_47 -3.86231 18.6724 1.22639 0.00881552 1.57938 0 0 0 0 0 0 0 0 0 -0.203164 0.0101863 0.576008 -0.0502274 -0.1 17.8575
PRO_48 -4.27384 0.921948 1.26582 0.00143661 1.60228 0 0 0 0 0 0 0 0 0 -0.282201 0.00161766 0.485999 -0.626207 0.02 -0.883154
GLN_49 -0.901603 0.141456 0.505212 0.00481619 0 0 0 0 0 0 0 0 0 0 -0.13951 0.0573865 4.41647 -0.100578 -0.97 3.01365
GLU_50 -1.75316 0.127865 1.18063 0.00798797 0 -0.184107 0 0 0 0 0 0 0 0 -0.231548 0.0192577 2.28938 -0.0820922 -0.81 0.564214
VAL_51 -3.35593 0.257734 0.918077 0.0186553 0 0 0 0 0 0 0 0 0 0 -0.20436 0.0248737 0.113604 -0.217073 0.29 -2.15441
THR_52 -2.42403 0.1048 1.10083 0.00751037 0 -0.112097 0 0 0 0 0 0 0 0 -0.126104 0.000257836 0.129321 0.0532192 -0.27 -1.53629
LEU_53 -3.30069 1.6381 0.598716 0.00876712 0 0 0 0 0 0 0 0 0 0 -0.0323686 0.000709304 0.540061 -0.138266 -0.1 -0.784972
TYR_54 -6.31025 0.346548 2.24798 0.0221792 0 0 0 0 0 0 0 0 0 0 -0.137316 0.000400874 0.410918 -0.133019 0.51 -3.04256
THR_55 -3.44224 0.313352 2.13266 0.00954122 0 -0.0589889 0 0 -0.583975 -0.0567168 0 0 0 0 -0.124478 0.00117682 0.0746316 -0.435459 -0.27 -2.4405
ASP_56 -2.90074 0.350633 2.18883 0.00310317 0 -0.199966 0 0 -0.710224 0 0 0 0 0 -0.0302265 0.0202431 0.336041 0.0435264 -0.67 -1.56878
GLU_57 -2.30112 0.32781 1.41245 0.00537878 0 -0.00169768 0 0 0 0 0 0 0 0 -0.235172 6.38074e-06 0.875277 -0.119408 -0.81 -0.84647
ASP_58 -4.45157 0.757991 2.83824 0.00256818 0 -0.185939 0 0 -0.583975 -0.0567168 0 0 0 0 -0.160348 0.0546985 1.07521 -0.00818235 -0.67 -1.38802
GLU_59 -5.53108 0.513802 3.34398 0.00355194 0 -0.0275969 0 0 -0.212201 0 0 0 0 0 -0.189243 0.00536796 2.87238 -0.101549 -0.81 -0.132591
TRP_60 -3.29723 0.584968 1.55164 0.0230588 0 0 0 0 0 0 0 0 0 0 -0.161741 0.0469616 1.17446 0.0654196 0.91 0.897538
SER_61 -1.77449 0.121466 1.15525 0.0010357 0 -0.107746 0 0 0 0 0 0 0 0 -0.113475 2.18213e-05 0.570214 0.000172839 -0.37 -0.517547
SER_62 -2.69832 0.341796 1.71284 0.00615203 0 0.0245905 0 0 -0.0165218 0 0 0 0 0 -0.0416293 0.0147813 1.26333 0.068326 -0.37 0.305347
TRP_63 -7.18418 1.20473 2.99617 0.0250165 0 0 0 0 0 0 0 0 0 0 -0.0290726 0.000801106 4.21477 -0.0820188 0.91 2.05622
ASN_64 -2.55423 0.392656 1.48925 0.00485677 0 -0.0893152 0 0 -0.0917134 0 0 0 0 0 1.24502 0.000574587 2.89361 -0.0286294 -0.89 2.37209
LYS_65 -3.87602 0.718675 2.27254 0.00536585 0 -0.0453215 0 0 -0.103608 0 0 0 0 0 0.0325998 6.74148e-05 2.51441 0.156843 -0.65 1.02555
ILE_66 -1.60417 0.847447 0.691326 0.0249753 0 0 0 0 0 0 0 0 0 0 -0.0198721 0.000161905 1.88943 0.347942 0.24 2.41724
GLY_67 -0.966184 0.253954 0.573965 3.2273e-05 0 0 0 0 0 0 0 0 0 0 -0.0301504 0.000124872 0 -0.781785 -0.17 -1.12004
ASP_68 -3.92081 1.13242 2.54245 0.00350551 0.158386 -0.0433881 0 0 -0.195322 0 0 0 0 0 -0.0976883 0.000392761 0.532276 0.04495 -0.67 -0.51283
PRO_69 -2.50996 0.952226 1.36812 0.00317442 0.159286 0 0 0 -0.0165218 0 0 0 0 0 -0.168479 0.0180142 0.849691 -0.390099 0.02 0.285458
VAL_70 -3.4062 0.341195 1.66489 0.00933531 0 0 0 0 0 0 0 0 0 0 -0.201294 0.0739577 0.00854111 -0.261501 0.29 -1.48108
LEU_71 -4.89509 0.443714 1.5423 0.00904856 0 0 0 0 0 0 0 0 0 0 0.0137392 0.0120662 0.447997 -0.0715437 -0.1 -2.59777
HIS_72 -6.12823 0.741214 2.79338 0.00478931 0 -0.0378082 0 0 -0.212201 0 0 0 0 0 -0.119113 0.0206121 1.96404 0.0965248 0.56 -0.316798
ILE_73 -4.58948 0.374092 2.33444 0.0177381 0 0 0 0 0 0 0 0 0 0 -0.0294345 3.0014e-05 1.05444 -0.0838575 0.24 -0.682023
GLU_74 -3.98886 0.197393 2.26559 0.00500934 0 -0.160336 0 0 0 -0.016609 0 0 0 0 -0.244707 0.0033847 1.80447 -0.134042 -0.81 -1.0787
LEU_75 -5.40427 0.231415 1.32015 0.00934518 0 0 0 0 0 0 0 0 0 0 -0.103061 0.00641755 0.501148 -0.114934 -0.1 -3.65379
ARG_76 -5.88256 0.481332 3.75313 0.0198278 0 -0.294522 0 0 -0.191965 0 0 0 0 0 -0.176327 0.00201447 20.8936 -0.0770404 -0.98 17.5475
ARG_77 -3.94798 0.256906 2.90367 0.00979224 0 -0.244563 0 0 -0.0839337 -0.016609 0 0 0 0 -0.129192 0.000926554 1.31703 -0.0786543 -0.98 -0.992596
TRP_78 -9.40478 0.909452 4.1299 0.0272445 0 0 0 0 0 0 0 0 0 0 -0.135779 0.047908 0.972415 -0.00369138 0.91 -2.54733
ALA_79 -3.80114 0.490902 1.87128 0.0010188 0 0 0 0 0 0 0 0 0 0 -0.315668 0.125958 0 -0.0503989 0.16 -1.51804
ASP_80 -3.79555 0.403171 2.35011 0.00273448 0 -0.180037 0 0 -0.201416 0 0 0 0 0 -0.101782 0.000363219 0.605134 -0.141204 -0.67 -1.72848
VAL_81 -4.1124 0.81058 1.1187 0.0208371 0 0 0 0 0 0 0 0 0 0 0.0798061 0.038503 1.74945 0.0509161 0.29 0.0463943
LEU_82 -5.26753 0.477415 1.055 0.00857724 0 0 0 0 0 0 0 0 0 0 -0.0293321 0.0159931 1.16923 -0.0578493 -0.1 -2.72849
VAL_83 -4.30394 0.545463 1.18843 0.00960059 0 0 0 0 0 0 0 0 0 0 -0.177028 0.000184168 0.146088 -0.386802 0.29 -2.688
ILE_84 -5.0442 0.454193 0.959341 0.0132484 0 0 0 0 0 0 0 0 0 0 -0.139106 0.27233 0.41527 -0.315048 0.24 -3.14397
ALA_85 -2.91253 0.382487 0.954634 0.00252359 0.00251044 0 0 0 0 0 0 0 0 0 0.878038 0.00173928 0 0.1788 0.16 -0.351796
PRO_86 -4.65252 0.512006 1.40164 0.0016372 0.010044 0 0 0 0 0 0 0 0 0 -0.0710824 0.180172 0.0622799 -0.312489 0.02 -2.84831
LEU_87 -5.24851 0.393399 1.232 0.00839041 0 0 0 0 0 0 0 0 0 0 -0.0415107 8.56364e-05 0.404937 -0.121533 -0.1 -3.47274
SER_88 -3.80465 0.188522 2.44488 0.00131643 0 -0.0788685 0 0 -1.29983 0 0 0 0 0 -0.137598 0.182272 0.12811 -0.255698 -0.37 -3.00155
VAL_89 -2.87013 0.366766 1.04303 0.0138745 0 0 0 0 0 0 0 0 0 0 -0.0212837 0.00097449 0.0333906 -0.0162114 0.29 -1.15959
TYR_90 -4.19533 0.454187 1.29336 0.022838 0 0 0 0 -0.00103843 0 0 0 0 0 -0.0790121 0.00292389 0.872328 0.0353945 0.51 -1.08435
ALA_91 -3.69221 0.441825 1.60948 0.000703941 0 0 0 0 -0.741791 0 0 0 0 0 -0.216482 0.000658753 0 -0.16119 0.16 -2.59901
LEU_92 -5.67388 0.70363 1.72158 0.0100853 0 0 0 0 0 0 0 0 0 0 -0.0260267 0.0031931 0.640677 -0.0952791 -0.1 -2.81602
GLY_93 -2.90713 0.282869 1.53269 4.74785e-05 0 0 0 0 0 0 0 0 0 0 0.131722 0.00379037 0 0.272091 -0.17 -0.853923
LYS_94 -4.72274 0.301803 2.58767 0.00568753 0 -0.400774 0 0 0 0 0 0 0 0 -0.237977 0.00302104 1.80938 -0.0379774 -0.65 -1.34191
ILE_95 -4.12128 0.649392 1.04041 0.0184248 0 0 0 0 0 0 0 0 0 0 0.0241284 0.054102 0.0965601 -0.138065 0.24 -2.13632
ALA_96 -2.33409 0.170777 0.874364 0.000679946 0 0 0 0 0 0 0 0 0 0 -0.27347 0.00230554 0 -0.112391 0.16 -1.51183
GLY_97 -1.80501 0.439089 0.886046 3.38056e-06 0 0 0 0 0 0 0 0 0 0 -0.0276245 0.00630684 0 0.176255 -0.17 -0.494932
GLY_98 -1.77183 0.19426 1.0686 1.54929e-05 0 0 0 0 -0.00950267 0 0 0 0 0 -0.308672 0.261645 0 -0.604291 -0.17 -1.33978
LEU_99 -2.94796 0.293178 1.53182 0.00898912 0 0 0 0 0 0 0 0 0 0 -0.151194 0.123433 0.052581 -0.156047 -0.1 -1.3452
CYS_100 -1.79355 0.135102 0.964195 0.00614702 0 0 0 0 0 0 0 0 0 0 0.186129 9.3367e-06 1.18538 -0.387535 1.7 1.99588
ASP_101 -1.89957 0.0572087 1.96442 0.00994744 0 -0.521498 0 0 -0.107437 -0.020788 0 0 0 0 -0.171978 0.000747642 0.457918 -0.197095 -0.67 -1.09813
ASN_102 -4.64966 0.257569 4.309 0.00910339 0 -0.266451 0 0 -0.720602 -0.691495 0 0 0 0 0.0215528 0.0131596 0.401277 -0.278875 -0.89 -2.48542
LEU_103 -5.26296 0.474801 1.94527 0.0111555 0 0 0 0 -0.710224 0 0 0 0 0 0.125861 0.0116338 0.481537 -0.0858854 -0.1 -3.10881
LEU_104 -4.76021 0.50061 1.35944 0.0121069 0 0 0 0 -0.0394141 0 0 0 0 0 0.0837636 0.0214413 0.523376 -0.0858621 -0.1 -2.48475
THR_105 -4.93566 0.337995 3.40706 0.00387684 0 -0.129255 0 0 -0.788625 -0.670707 0 0 0 0 -0.144468 0.231364 0.297215 0.0979442 -0.27 -2.56326
CYS_106 -4.5873 0.524415 2.33645 0.000789882 0 0 0 0 0 0 0 0 0 0 -0.0354211 0.00415374 0.582702 0.144748 1.7 0.670537
ILE_107 -5.56261 0.392355 1.51336 0.0181975 0 0 0 0 0 0 0 0 0 0 0.0200758 0.0131661 0.221161 -0.0667334 0.24 -3.21103
ILE_108 -4.67872 1.08891 1.21876 0.014555 0 0 0 0 0 0 0 0 0 0 -0.0583856 0.00265776 1.10616 -0.0354036 0.24 -1.10145
ARG_109 -2.63132 0.21693 1.35019 0.0160011 0 0 0 0 -0.00950267 0 0 0 0 0 -0.223076 0.0164374 3.18527 -0.0466563 -0.98 0.894275
ALA_110 -2.43811 0.467698 1.10868 0.00103269 0 0 0 0 0 0 0 0 0 0 -0.0677686 0.105722 0 0.129189 0.16 -0.533558
TRP_111 -8.47316 0.605521 2.81166 0.0196756 0 0 0 0 -0.483697 0 0 0 0 0 -0.272497 0.0868952 2.24204 0.0336033 0.91 -2.51996
ASP_112 -3.81703 1.35372 2.71461 0.0124432 0 -0.356558 0 0 -0.168866 0 0 0 0 0 -0.0833156 0.0394715 0.913366 -0.169702 -0.67 -0.231849
TYR_113 -5.18816 0.760474 1.88046 0.0216118 0 0 0 0 0 0 0 0 0 0 0.514204 0.167335 0.298466 0.266656 0.51 -0.768953
THR_114 -2.06209 1.41654 1.68163 0.00544803 0 -0.197219 0 0 -0.168866 0 0 0 0 0 -0.162291 0.0204185 0.185991 0.0421525 -0.27 0.491719
LYS_115 -5.00611 1.00595 4.12957 0.00349574 0.899248 -0.0209769 0 0 -0.759595 0 0 0 0 0 -0.134163 0.000741589 1.08172 -0.023711 -0.65 0.526162
PRO_116 -3.02116 0.490844 0.907433 0.00136387 0.902248 0 0 0 0 0 0 0 0 0 -0.261982 0.00156745 0.83717 -0.532222 0.02 -0.65474
LEU_117 -5.05845 0.378649 1.15674 0.01371 0 0 0 0 0 0 0 0 0 0 0.15332 0.00618473 1.43528 -0.034394 -0.1 -2.04896
PHE_118 -6.39273 0.61468 1.48183 0.0222352 0 0 0 0 0 0 0 0 0 0 -0.163308 0.0334009 0.379222 -0.195658 0.63 -3.59032
VAL_119 -4.34074 0.303339 1.00588 0.0121826 0 0 0 0 0 0 0 0 0 0 -0.143039 0.031069 1.08784 -0.305252 0.29 -2.05872
ALA_120 -3.17167 0.215599 1.16564 0.00272865 0.0541379 0 0 0 0 0 0 0 0 0 0.604948 7.23791e-06 0 0.193496 0.16 -0.775105
PRO_121 -3.41677 0.580005 0.718309 0.0010026 0.0926379 0 0 0 0 0 0 0 0 0 -0.28883 0.120658 0.630272 -0.612402 0.02 -2.15512
ALA_122 -2.65403 0.558048 0.967281 0.000755597 0 0 0 0 0 0 0 0 0 0 0.247219 0.0266684 0 0.134816 0.16 -0.559244
MET_123 -4.21515 0.473546 1.508 0.00575951 0 0 0 0 0 0 0 0 0 0 0.0984974 0.00599158 0.804317 -0.120697 -0.34 -1.77973
ASN_124 -2.526 0.40343 1.44423 0.00390131 0 -0.0048512 0 0 0 0 0 0 0 0 -0.132169 0.0485633 0.594325 0.161864 -0.89 -0.896706
THR_125 -3.18952 0.342384 2.0521 0.0098327 0 -0.0123777 0 0 -0.12524 0 0 0 0 0 0.190462 0.00021329 0.197574 0.134248 -0.27 -0.67032
LEU_126 -2.04357 0.291997 1.03118 0.00690298 0 0 0 0 0 0 0 0 0 0 -0.105995 0.00296679 0.274199 -0.109528 -0.1 -0.751851
MET_127 -3.99418 0.508069 1.73569 0.00257619 0 0 0 0 0 0 0 0 0 0 -0.114322 0.0921726 1.1819 -0.0925905 -0.34 -1.02068
TRP_128 -7.28075 0.76282 2.85934 0.0237187 0 0 0 0 0 -0.0309259 0 0 0 0 -0.10449 3.64767e-05 0.79859 -0.0291822 0.91 -2.09084
ASN_129 -2.69205 0.177419 1.86559 0.00422139 0 -0.113714 0 0 0 0 0 0 0 0 -0.178224 0.000551951 0.629074 -0.0404585 -0.89 -1.23759
ASN_130 -3.72422 0.854265 2.78997 0.0063872 1.3158 0.00429348 0 0 -0.388656 0 0 0 0 0 -0.117793 0.00323418 2.27112 0.225284 -0.89 2.34968
PRO_131 -2.61126 0.827429 1.4727 0.00159512 1.4024 0 0 0 0 0 0 0 0 0 0.0472322 0.00112776 1.35263 -0.4358 0.02 2.07805
PHE_132 -4.47107 0.329243 2.42708 0.0208023 0 0 0 0 -0.388656 0 0 0 0 0 -0.099878 0.00190943 0.37655 0.112109 0.63 -1.06191
THR_133 -4.43485 0.657099 2.4386 0.00755988 0 0.0019483 0 0 0 0 0 0 0 0 0.160279 0.00772026 0.0665732 0.0802824 -0.27 -1.28479
GLU_134 -2.36658 0.261266 1.30597 0.0106602 0 0 0 0 0 0 0 0 0 0 -0.199554 0.00095242 1.81515 -0.110186 -0.81 -0.0923268
ARG_135 -3.84293 0.314132 1.89652 0.00859422 0 0 0 0 0 0 0 0 0 0 -0.112005 0.000340506 1.80627 -0.0619429 -0.98 -0.971023
HIS_136 -5.95715 0.533882 2.4555 0.00368291 0 -0.0279682 0 0 0 0 0 0 0 0 -0.0549621 9.28393e-06 1.06771 0.0180796 0.56 -1.40122
LEU_137 -4.73112 0.367849 1.42374 0.0153488 0 0 0 0 0 0 0 0 0 0 -0.120765 0.0120503 0.352785 -0.0967621 -0.1 -2.87687
LEU_138 -3.47515 0.47113 1.96018 0.0174887 0 0 0 0 0 0 0 0 0 0 -0.0895498 0.00330065 3.4736 -0.111205 -0.1 2.1498
SER_139 -3.34076 0.269819 1.82613 0.00136056 0 0.0443622 0 0 0 0 0 0 0 0 -0.117115 0.0009764 0.483577 0.0930769 -0.37 -1.10857
LEU_140 -5.79703 0.965378 1.42536 0.00781871 0 0 0 0 0 0 0 0 0 0 -0.11232 0.0309212 2.26494 -0.117346 -0.1 -1.43227
ASP_141 -3.21201 0.407639 2.03097 0.00822817 0 0.00651793 0 0 0 0 0 0 0 0 -0.0296101 0.00288951 3.73351 0.0565651 -0.67 2.33469
GLU_142 -2.15499 0.257227 1.16976 0.00351057 0 0.0698776 0 0 0 0 0 0 0 0 -0.218673 0.000248628 2.36173 -0.114414 -0.81 0.564276
LEU_143 -3.53365 0.307197 1.15786 0.00593151 0 0 0 0 0 0 0 0 0 0 -0.164875 2.57802e-06 0.132287 -0.0687842 -0.1 -2.26403
GLY_144 -1.46806 0.265838 0.876412 1.03816e-05 0 0 0 0 0 0 0 0 0 0 -0.113566 5.08513e-05 0 -0.810249 -0.17 -1.41956
ILE_145 -4.54752 0.959443 1.01701 0.0181228 0 0 0 0 0 0 0 0 0 0 -0.102419 0.000143336 1.72327 0.320321 0.24 -0.37163
THR_146 -2.92731 0.354695 1.43722 0.00865771 0 0.00651793 0 0 0 0 0 0 0 0 -0.00329608 0.000228462 0.0332598 -0.0269993 -0.27 -1.38703
LEU_147 -3.04352 0.391393 0.560893 0.0112852 0 0 0 0 0 0 0 0 0 0 -0.161364 0.11206 1.16769 -0.0931365 -0.1 -1.1547
ILE_148 -4.31587 0.640636 1.02108 0.0138766 3.16921 0 0 0 0 0 0 0 0 0 -0.0481653 0.00595779 0.448882 -0.224207 0.24 0.951394
PRO_149 -1.85944 0.729748 0.551223 0.00186407 3.19512 0 0 0 0 0 0 0 0 0 -0.248388 0.0018256 1.78451 -0.673284 0.02 3.50318
PRO_150 -3.63898 0.854926 1.20107 0.00267384 0.0431111 0 0 0 0 0 0 0 0 0 -0.0798574 0.0067383 0.624654 -0.542296 0.02 -1.50796
ILE_151 -3.1716 0.830055 1.4761 0.0370349 0 0 0 0 0 0 0 0 0 0 -0.202593 0.00271249 4.68345 -0.239567 0.24 3.65559
LYS_152 -1.17081 0.125153 0.986678 0.00631822 0 -0.0865019 0 0 0 0 0 0 0 0 -0.136215 1.85785 4.38671 -0.0244052 -0.65 5.29478
ASN_153 -4.28378 3.80351 3.33889 0.0327339 0 -0.11153 0 0 -0.12524 -0.0309259 0 0 0 0 0.0889446 0.000633524 5.37639 0.28403 -0.89 7.48366
GLY_154 -2.72146 3.87229 1.39264 7.04967e-06 0 0 0 0 0 0 0 0 0 0 -0.32784 0.000420614 0 -0.803993 -0.17 1.24207
ALA_155 -2.58572 1.07177 1.33107 0.000906719 0 0 0 0 0 0 0 0 0 0 -0.310629 0.0221106 0 -0.058008 0.16 -0.368498
MET_156 -4.39379 0.673888 1.44172 0.00456821 0 0 0 0 0 0 0 0 0 0 -0.196193 0.0577239 1.91105 0.152265 -0.34 -0.688763
ALA_157 -2.74327 0.401989 0.804989 0.000972279 0 0 0 0 0 0 0 0 0 0 -0.214193 0.000854572 0 -0.0751172 0.16 -1.66377
GLU_158 -2.55139 0.474144 1.41738 0.00405353 7.58825e-05 -0.144105 0 0 0 0 0 0 0 0 -0.26572 0.00102289 1.9126 0.0175268 -0.81 0.0555887
PRO_159 -3.38158 0.443888 1.28402 0.000754124 0.00107588 0 0 0 0 0 0 0 0 0 0.125829 0.00279392 0.332301 -0.338421 0.02 -1.50934
SER_160 -2.36279 0.32366 1.43122 0.00247837 0 -0.178583 0 0 0 0 0 0 0 0 -0.157461 0.00288174 0.552152 0.0552636 -0.37 -0.70118
LEU_161 -3.61964 0.4921 2.08216 0.00893602 0 0 0 0 0 0 0 0 0 0 -0.0872148 0.00179791 0.895333 -0.11179 -0.1 -0.438316
ILE_162 -5.6119 0.452908 1.35944 0.0135397 0 0 0 0 0 0 0 0 0 0 -0.0057673 0.000642933 0.27857 -0.0767697 0.24 -3.34934
TYR_163 -7.18448 0.798827 2.82731 0.0258668 0 0 0 0 0 0 0 0 0 0 0.037996 0.0219627 0.938205 -0.10512 0.51 -2.12944
SER_164 -3.4682 0.248434 2.11092 0.00172936 0 -0.108433 0 0 0 0 0 0 0 0 -0.2082 0.00274175 0.418368 0.0238523 -0.37 -1.34879
THR_165 -3.61537 0.261026 2.03439 0.00761675 0 -0.0404645 0 0 0 0 0 0 0 0 0.00677279 0.00118533 0.0447521 0.0865648 -0.27 -1.48352
VAL_166 -4.78703 0.274602 1.19125 0.0124112 0 0 0 0 0 0 0 0 0 0 -0.0420393 7.7625e-06 0.181506 -0.0286111 0.29 -2.9079
ARG_167 -7.27138 1.00881 4.15813 0.0123742 0 -0.342426 0 0 0 -0.178414 0 0 0 0 -0.136632 0.0001717 24.4774 -0.0705662 -0.98 20.6774
LEU_168 -2.95127 0.267007 1.69413 0.00752233 0 0 0 0 0 0 0 0 0 0 -0.0742298 0.00510679 0.825294 -0.101942 -0.1 -0.428376
PHE_169 -4.49715 0.548696 1.90749 0.0294738 0 0 0 0 0 0 0 0 0 0 0.0524256 0.0173992 0.420865 -0.116417 0.63 -1.00721
TRP_170 -5.15258 0.913586 2.04893 0.0221656 0 0 0 0 0 0 0 0 0 0 -0.0103445 3.88472e-05 0.871031 -0.0798851 0.91 -0.477053
GLU_171 -3.05601 0.432099 2.38285 0.00508268 0 -0.335188 0 0 0 -0.178414 0 0 0 0 -0.248619 0.00545825 5.496 -0.117968 -0.81 3.57529
SER_172 -1.7429 0.296347 1.19432 0.00155289 0 0.0072385 0 0 0 0 0 0 0 0 -0.217404 0.00151809 0.948197 -0.137208 -0.37 -0.0183325
GLN_p:CtermProteinFull_173 -1.95805 0.136676 1.42228 0.00827009 0 0 0 0 0 0 0 0 0 0 0 0 3.36282 0 -0.97 2.002
D2N_connectC6_174 -2.99291 1.15775 0.982301 0.0811066 0 0 0 0 0 -0.136606 0 0 0 0 0 0 0 0 0 -0.908353
#END_POSE_ENERGIES_TABLE enzdes_test_0001.pdb
myfilter 1
