# Supplementary material for: RosettaScripts: A Scripting Language Interface to the Rosetta Macromolecular Modeling Suite
Source: PLoS One. 2011 Jun 24;6(6):e20161. doi: 10.1371/journal.pone.0020161 (PMC3123292; doi:10.1371/journal.pone.0020161)
Supplement: Supplemental Information S1 — Protocols, input, and output files for all examples given in the paper. (BZ2) [file pone.0020161.s001.bz2 › enzdes/enzdes.xml]

<ROSETTASCRIPTS> 
      <SCOREFXNS>
                <myscore weights=enzdes.wts/> Read the enzdes.wts score function from the Rosetta database
      </SCOREFXNS>
      <FILTERS> 
                <EnzScore name="allcst" score_type=cstE scorefxn=myscore whole_pose=1 energy_cutoff=2000/> filter on the constraint scores
                <LigInterfaceEnergy name="interfE" scorefxn=myscore energy_cutoff=-1.0/> filter on the energy across the interface
                <CompoundStatement name="myfilter"> 
                        <AND filter_name="allcst"/>
                        <AND filter_name="interfE"/>
                </CompoundStatement>
        </FILTERS>

      <MOVERS>
              <AddOrRemoveMatchCsts name=cstadd cst_instruction=add_new/> add catalytic constraints 
              <EnzRepackMinimize name=cstopt cst_opt=1 minimize_rb=1 minimize_sc=1 minimize_bb=1/> 
              <EnzRepackMinimize name=desmin design=1 repack_only=0 scorefxn_minimize=myscore scorefxn_repack=myscore minimize_rb=1 minimize_sc=1 minimize_bb=1 cycles=1/> 
              <EnzRepackMinimize name=fin_min repack_only=0 design=0 scorefxn_minimize=myscore scorefxn_repack=myscore minimize_rb=1 minimize_sc=1 minimize_bb=1 cycles=1/> 
              <EnzRepackMinimize name=fin_rpkmin repack_only=1 design=0 scorefxn_minimize=myscore scorefxn_repack=myscore minimize_rb=1 minimize_sc=1 minimize_bb=1 cycles=1/> 
              <AddOrRemoveMatchCsts name=cstrem cst_instruction=remove keep_covalent=1/> remove constraints
              <AddOrRemoveMatchCsts name=cstfinadd cst_instruction=add_pregenerated/> add the last set of constraints added just prior to removing them (used for scoring typically at the end of the trajectory)
      </MOVERS>
      <PROTOCOLS>
              <Add mover_name=cstadd/>
              <Add mover_name=cstopt/>
              <Add mover_name=desmin/>
              <Add mover_name=cstrem/>
              <Add mover_name=fin_min/>
              <Add mover_name=fin_rpkmin/>
              <Add mover_name=cstfinadd filter_name=myfilter/>
      </PROTOCOLS>
</ROSETTASCRIPTS>
