# Supplementary material for: RosettaScripts: A Scripting Language Interface to the Rosetta Macromolecular Modeling Suite
Source: PLoS One. 2011 Jun 24;6(6):e20161. doi: 10.1371/journal.pone.0020161 (PMC3123292; doi:10.1371/journal.pone.0020161)
Supplement: Supplemental Information S1 — Protocols, input, and output files for all examples given in the paper. (BZ2) [file pone.0020161.s001.bz2 › enzdes/enzdes_test.pdb]

REMARK   0 BONE TEMPLATE X D2N    0 MATCH MOTIF A HIS    37  1                  
REMARK   0 BONE TEMPLATE X D2N    0 MATCH MOTIF A TYR    90  2                  
ATOM      1  N   LYS A   1      35.852   0.898 -13.814  1.00  0.00              
ATOM      2  CA  LYS A   1      37.282   1.075 -14.223  1.00  0.00              
ATOM      3  C   LYS A   1      37.677   2.535 -13.971  1.00  0.00              
ATOM      4  O   LYS A   1      37.108   3.448 -14.568  1.00  0.00              
ATOM      5  CB  LYS A   1      37.444   0.724 -15.711  1.00  0.00              
ATOM      6  CG  LYS A   1      38.829   0.226 -16.096  1.00  0.00              
ATOM      7  CD  LYS A   1      38.901  -0.230 -17.555  1.00  0.00              
ATOM      8  CE  LYS A   1      40.346  -0.484 -17.961  1.00  0.00              
ATOM      9  NZ  LYS A   1      40.579  -0.444 -19.446  1.00  0.00              
ATOM     10 1H   LYS A   1      35.173   0.601 -14.485  1.00  0.00              
ATOM     11 2H   LYS A   1      35.614   0.242 -13.098  1.00  0.00              
ATOM     12 3H   LYS A   1      35.337   1.674 -13.449  1.00  0.00              
ATOM     13  HA  LYS A   1      37.919   0.416 -13.632  1.00  0.00              
ATOM     14 1HB  LYS A   1      36.707  -0.046 -15.940  1.00  0.00              
ATOM     15 2HB  LYS A   1      37.214   1.625 -16.279  1.00  0.00              
ATOM     16 1HG  LYS A   1      39.543   1.036 -15.942  1.00  0.00              
ATOM     17 2HG  LYS A   1      39.087  -0.613 -15.450  1.00  0.00              
ATOM     18 1HD  LYS A   1      38.317  -1.145 -17.662  1.00  0.00              
ATOM     19 2HD  LYS A   1      38.471   0.549 -18.184  1.00  0.00              
ATOM     20 1HE  LYS A   1      40.971   0.275 -17.494  1.00  0.00              
ATOM     21 2HE  LYS A   1      40.636  -1.468 -17.593  1.00  0.00              
ATOM     22 1HZ  LYS A   1      41.555  -0.621 -19.638  1.00  0.00              
ATOM     23 2HZ  LYS A   1      40.014  -1.151 -19.895  1.00  0.00              
ATOM     24 3HZ  LYS A   1      40.325   0.466 -19.802  1.00  0.00              
ATOM     25  N   PRO A   2      38.646   2.768 -13.070  1.00  0.00              
ATOM     26  CA  PRO A   2      39.122   4.113 -12.730  1.00  0.00              
ATOM     27  C   PRO A   2      39.655   4.921 -13.912  1.00  0.00              
ATOM     28  O   PRO A   2      40.278   4.377 -14.818  1.00  0.00              
ATOM     29  CB  PRO A   2      40.202   3.845 -11.686  1.00  0.00              
ATOM     30  CG  PRO A   2      40.717   2.497 -12.087  1.00  0.00              
ATOM     31  CD  PRO A   2      39.454   1.749 -12.380  1.00  0.00              
ATOM     32  NV  PRO A   2      38.632   2.759 -13.073  1.00  0.00              
ATOM     33  HA  PRO A   2      38.322   4.764 -12.348  1.00  0.00              
ATOM     34 1HB  PRO A   2      40.988   4.614 -11.713  1.00  0.00              
ATOM     35 2HB  PRO A   2      39.787   3.844 -10.667  1.00  0.00              
ATOM     36 1HG  PRO A   2      41.379   2.568 -12.962  1.00  0.00              
ATOM     37 2HG  PRO A   2      41.303   2.038 -11.277  1.00  0.00              
ATOM     38 1HD  PRO A   2      39.630   0.869 -13.016  1.00  0.00              
ATOM     39 2HD  PRO A   2      38.961   1.390 -11.464  1.00  0.00              
ATOM     40  N   ARG A   3      39.384   6.225 -13.878  1.00  0.00              
ATOM     41  CA  ARG A   3      39.818   7.159 -14.906  1.00  0.00              
ATOM     42  C   ARG A   3      41.115   7.819 -14.453  1.00  0.00              
ATOM     43  O   ARG A   3      41.150   8.599 -13.498  1.00  0.00              
ATOM     44  CB  ARG A   3      38.728   8.200 -15.153  1.00  0.00              
ATOM     45  CG  ARG A   3      37.504   7.600 -15.847  1.00  0.00              
ATOM     46  CD  ARG A   3      36.263   8.456 -15.697  1.00  0.00              
ATOM     47  NE  ARG A   3      35.135   7.882 -16.430  1.00  0.00              
ATOM     48  CZ  ARG A   3      33.924   8.430 -16.498  1.00  0.00              
ATOM     49  NH1 ARG A   3      33.663   9.575 -15.878  1.00  0.00              
ATOM     50  NH2 ARG A   3      32.975   7.835 -17.201  1.00  0.00              
ATOM     51  H   ARG A   3      38.849   6.570 -13.094  1.00  0.00              
ATOM     52  HA  ARG A   3      39.961   6.630 -15.849  1.00  0.00              
ATOM     53 1HB  ARG A   3      38.455   8.612 -14.182  1.00  0.00              
ATOM     54 2HB  ARG A   3      39.171   8.984 -15.768  1.00  0.00              
ATOM     55 1HG  ARG A   3      37.726   7.490 -16.909  1.00  0.00              
ATOM     56 2HG  ARG A   3      37.307   6.619 -15.414  1.00  0.00              
ATOM     57 1HD  ARG A   3      36.005   8.524 -14.641  1.00  0.00              
ATOM     58 2HD  ARG A   3      36.471   9.453 -16.084  1.00  0.00              
ATOM     59  HE  ARG A   3      35.086   7.030 -16.973  1.00  0.00              
ATOM     60 1HH1 ARG A   3      34.389  10.037 -15.349  1.00  0.00              
ATOM     61 2HH1 ARG A   3      32.740   9.979 -15.938  1.00  0.00              
ATOM     62 1HH2 ARG A   3      33.175   6.969 -17.682  1.00  0.00              
ATOM     63 2HH2 ARG A   3      32.056   8.248 -17.254  1.00  0.00              
ATOM     64  N   VAL A   4      42.190   7.475 -15.144  1.00  0.00              
ATOM     65  CA  VAL A   4      43.486   7.996 -14.799  1.00  0.00              
ATOM     66  C   VAL A   4      44.023   8.949 -15.843  1.00  0.00              
ATOM     67  O   VAL A   4      44.127   8.614 -17.025  1.00  0.00              
ATOM     68  CB  VAL A   4      44.514   6.857 -14.604  1.00  0.00              
ATOM     69  CG1 VAL A   4      45.899   7.467 -14.296  1.00  0.00              
ATOM     70  CG2 VAL A   4      44.074   5.941 -13.443  1.00  0.00              
ATOM     71  H   VAL A   4      42.107   6.839 -15.924  1.00  0.00              
ATOM     72  HA  VAL A   4      43.444   8.591 -13.886  1.00  0.00              
ATOM     73  HB  VAL A   4      44.538   6.244 -15.505  1.00  0.00              
ATOM     74 1HG1 VAL A   4      46.627   6.667 -14.158  1.00  0.00              
ATOM     75 2HG1 VAL A   4      46.210   8.101 -15.126  1.00  0.00              
ATOM     76 3HG1 VAL A   4      45.840   8.063 -13.386  1.00  0.00              
ATOM     77 1HG2 VAL A   4      44.803   5.142 -13.313  1.00  0.00              
ATOM     78 2HG2 VAL A   4      44.008   6.525 -12.525  1.00  0.00              
ATOM     79 3HG2 VAL A   4      43.099   5.509 -13.670  1.00  0.00              
ATOM     80  N   LEU A   5      44.350  10.149 -15.381  1.00  0.00              
ATOM     81  CA  LEU A   5      44.917  11.177 -16.218  1.00  0.00              
ATOM     82  C   LEU A   5      46.430  11.126 -15.980  1.00  0.00              
ATOM     83  O   LEU A   5      46.898  11.301 -14.845  1.00  0.00              
ATOM     84  CB  LEU A   5      44.329  12.531 -15.785  1.00  0.00              
ATOM     85  CG  LEU A   5      44.387  13.733 -16.702  1.00  0.00              
ATOM     86  CD1 LEU A   5      43.757  13.411 -18.049  1.00  0.00              
ATOM     87  CD2 LEU A   5      43.643  14.900 -16.027  1.00  0.00              
ATOM     88  H   LEU A   5      44.192  10.343 -14.402  1.00  0.00              
ATOM     89  HA  LEU A   5      44.665  10.980 -17.259  1.00  0.00              
ATOM     90 1HB  LEU A   5      43.285  12.244 -15.676  1.00  0.00              
ATOM     91 2HB  LEU A   5      44.721  12.851 -14.819  1.00  0.00              
ATOM     92  HG  LEU A   5      45.436  14.011 -16.805  1.00  0.00              
ATOM     93 1HD1 LEU A   5      43.809  14.288 -18.694  1.00  0.00              
ATOM     94 2HD1 LEU A   5      44.296  12.586 -18.515  1.00  0.00              
ATOM     95 3HD1 LEU A   5      42.715  13.128 -17.905  1.00  0.00              
ATOM     96 1HD2 LEU A   5      43.676  15.776 -16.676  1.00  0.00              
ATOM     97 2HD2 LEU A   5      42.605  14.617 -15.851  1.00  0.00              
ATOM     98 3HD2 LEU A   5      44.121  15.135 -15.076  1.00  0.00              
ATOM     99  N   LEU A   6      47.196  10.842 -17.033  1.00  0.00              
ATOM    100  CA  LEU A   6      48.650  10.768 -16.928  1.00  0.00              
ATOM    101  C   LEU A   6      49.214  12.006 -17.619  1.00  0.00              
ATOM    102  O   LEU A   6      48.760  12.373 -18.701  1.00  0.00              
ATOM    103  CB  LEU A   6      49.170   9.492 -17.615  1.00  0.00              
ATOM    104  CG  LEU A   6      48.662   8.186 -16.975  1.00  0.00              
ATOM    105  CD1 LEU A   6      49.217   6.982 -17.720  1.00  0.00              
ATOM    106  CD2 LEU A   6      49.135   8.143 -15.481  1.00  0.00              
ATOM    107  H   LEU A   6      46.758  10.674 -17.927  1.00  0.00              
ATOM    108  HA  LEU A   6      48.939  10.746 -15.878  1.00  0.00              
ATOM    109 1HB  LEU A   6      48.730   9.630 -18.601  1.00  0.00              
ATOM    110 2HB  LEU A   6      50.257   9.493 -17.699  1.00  0.00              
ATOM    111  HG  LEU A   6      47.572   8.222 -16.986  1.00  0.00              
ATOM    112 1HD1 LEU A   6      48.850   6.066 -17.257  1.00  0.00              
ATOM    113 2HD1 LEU A   6      48.893   7.017 -18.760  1.00  0.00              
ATOM    114 3HD1 LEU A   6      50.305   6.998 -17.677  1.00  0.00              
ATOM    115 1HD2 LEU A   6      48.781   7.223 -15.014  1.00  0.00              
ATOM    116 2HD2 LEU A   6      50.224   8.175 -15.443  1.00  0.00              
ATOM    117 3HD2 LEU A   6      48.728   9.001 -14.945  1.00  0.00              
ATOM    118  N   ALA A   7      50.194  12.654 -17.003  1.00  0.00              
ATOM    119  CA  ALA A   7      50.738  13.864 -17.618  1.00  0.00              
ATOM    120  C   ALA A   7      52.243  13.861 -17.674  1.00  0.00              
ATOM    121  O   ALA A   7      52.916  13.274 -16.812  1.00  0.00              
ATOM    122  CB  ALA A   7      50.253  15.099 -16.872  1.00  0.00              
ATOM    123  H   ALA A   7      50.574  12.336 -16.123  1.00  0.00              
ATOM    124  HA  ALA A   7      50.378  13.926 -18.645  1.00  0.00              
ATOM    125 1HB  ALA A   7      50.664  15.992 -17.343  1.00  0.00              
ATOM    126 2HB  ALA A   7      49.164  15.139 -16.905  1.00  0.00              
ATOM    127 3HB  ALA A   7      50.584  15.051 -15.836  1.00  0.00              
ATOM    128  N   ALA A   8      52.777  14.559 -18.672  1.00  0.00              
ATOM    129  CA  ALA A   8      54.210  14.720 -18.794  1.00  0.00              
ATOM    130  C   ALA A   8      54.547  16.184 -19.009  1.00  0.00              
ATOM    131  O   ALA A   8      53.823  16.885 -19.720  1.00  0.00              
ATOM    132  CB  ALA A   8      54.753  13.864 -19.930  1.00  0.00              
ATOM    133  H   ALA A   8      52.173  14.988 -19.359  1.00  0.00              
ATOM    134  HA  ALA A   8      54.683  14.344 -17.886  1.00  0.00              
ATOM    135 1HB  ALA A   8      55.830  14.008 -20.010  1.00  0.00              
ATOM    136 2HB  ALA A   8      54.541  12.814 -19.729  1.00  0.00              
ATOM    137 3HB  ALA A   8      54.278  14.158 -20.865  1.00  0.00              
ATOM    138  N   SER A   9      55.511  16.463 -18.350  1.00  0.00              
ATOM    139  CA  SER A   9      56.112  17.772 -18.568  1.00  0.00              
ATOM    140  C   SER A   9      57.489  17.506 -19.192  1.00  0.00              
ATOM    141  O   SER A   9      57.855  16.346 -19.429  1.00  0.00              
ATOM    142  CB  SER A   9      56.221  18.555 -17.274  1.00  0.00              
ATOM    143  OG  SER A   9      57.112  17.960 -16.372  1.00  0.00              
ATOM    144  H   SER A   9      55.851  15.886 -17.593  1.00  0.00              
ATOM    145  HA  SER A   9      55.502  18.430 -19.188  1.00  0.00              
ATOM    146 1HB  SER A   9      56.568  19.562 -17.505  1.00  0.00              
ATOM    147 2HB  SER A   9      55.235  18.609 -16.815  1.00  0.00              
ATOM    148  HG  SER A   9      57.011  17.006 -16.405  1.00  0.00              
ATOM    149  N   GLY A  10      58.233  18.573 -19.472  1.00  0.00              
ATOM    150  CA  GLY A  10      59.513  18.474 -20.165  1.00  0.00              
ATOM    151  C   GLY A  10      60.809  17.975 -19.576  1.00  0.00              
ATOM    152  O   GLY A  10      61.826  18.666 -19.706  1.00  0.00              
ATOM    153  H   GLY A  10      57.894  19.482 -19.193  1.00  0.00              
ATOM    154 1HA  GLY A  10      59.404  17.808 -21.021  1.00  0.00              
ATOM    155 2HA  GLY A  10      59.808  19.463 -20.510  1.00  0.00              
ATOM    156  N   SER A  11      60.996  16.781 -19.214  1.00  0.00              
ATOM    157  CA  SER A  11      62.209  16.147 -18.682  1.00  0.00              
ATOM    158  C   SER A  11      62.620  15.047 -19.664  1.00  0.00              
ATOM    159  O   SER A  11      61.777  14.512 -20.375  1.00  0.00              
ATOM    160  CB  SER A  11      61.972  15.585 -17.294  1.00  0.00              
ATOM    161  OG  SER A  11      61.641  16.585 -16.370  1.00  0.00              
ATOM    162  H   SER A  11      60.104  16.325 -19.081  1.00  0.00              
ATOM    163  HA  SER A  11      62.987  16.861 -18.411  1.00  0.00              
ATOM    164 1HB  SER A  11      61.155  14.865 -17.345  1.00  0.00              
ATOM    165 2HB  SER A  11      62.878  15.081 -16.962  1.00  0.00              
ATOM    166  HG  SER A  11      61.916  16.311 -15.491  1.00  0.00              
ATOM    167  N   PRO A  12      63.894  14.679 -19.689  1.00  0.00              
ATOM    168  CA  PRO A  12      64.289  13.587 -20.566  1.00  0.00              
ATOM    169  C   PRO A  12      63.489  12.322 -20.203  1.00  0.00              
ATOM    170  O   PRO A  12      63.251  11.480 -21.070  1.00  0.00              
ATOM    171  CB  PRO A  12      65.793  13.427 -20.319  1.00  0.00              
ATOM    172  CG  PRO A  12      66.251  14.788 -19.918  1.00  0.00              
ATOM    173  CD  PRO A  12      65.106  15.381 -19.140  1.00  0.00              
ATOM    174  NV  PRO A  12      63.928  14.756 -19.771  1.00  0.00              
ATOM    175  HA  PRO A  12      64.061  13.814 -21.608  1.00  0.00              
ATOM    176 1HB  PRO A  12      65.995  12.690 -19.527  1.00  0.00              
ATOM    177 2HB  PRO A  12      66.315  13.081 -21.223  1.00  0.00              
ATOM    178 1HG  PRO A  12      67.162  14.736 -19.304  1.00  0.00              
ATOM    179 2HG  PRO A  12      66.491  15.402 -20.799  1.00  0.00              
ATOM    180 1HD  PRO A  12      65.163  15.141 -18.068  1.00  0.00              
ATOM    181 2HD  PRO A  12      65.072  16.478 -19.222  1.00  0.00              
ATOM    182  N   ALA A  13      63.065  12.200 -18.941  1.00  0.00              
ATOM    183  CA  ALA A  13      62.255  11.049 -18.507  1.00  0.00              
ATOM    184  C   ALA A  13      60.935  10.913 -19.250  1.00  0.00              
ATOM    185  O   ALA A  13      60.272   9.858 -19.185  1.00  0.00              
ATOM    186  CB  ALA A  13      61.991  11.136 -17.010  1.00  0.00              
ATOM    187  H   ALA A  13      63.305  12.914 -18.269  1.00  0.00              
ATOM    188  HA  ALA A  13      62.810  10.133 -18.711  1.00  0.00              
ATOM    189 1HB  ALA A  13      61.403  10.274 -16.695  1.00  0.00              
ATOM    190 2HB  ALA A  13      62.940  11.145 -16.473  1.00  0.00              
ATOM    191 3HB  ALA A  13      61.441  12.050 -16.791  1.00  0.00              
ATOM    192  N   ALA A  14      60.521  11.960 -19.948  1.00  0.00              
ATOM    193  CA  ALA A  14      59.254  11.878 -20.675  1.00  0.00              
ATOM    194  C   ALA A  14      59.400  10.903 -21.850  1.00  0.00              
ATOM    195  O   ALA A  14      58.407  10.469 -22.430  1.00  0.00              
ATOM    196  CB  ALA A  14      58.818  13.254 -21.158  1.00  0.00              
ATOM    197  H   ALA A  14      61.059  12.815 -19.991  1.00  0.00              
ATOM    198  HA  ALA A  14      58.482  11.519 -19.993  1.00  0.00              
ATOM    199 1HB  ALA A  14      57.879  13.165 -21.706  1.00  0.00              
ATOM    200 2HB  ALA A  14      58.676  13.913 -20.301  1.00  0.00              
ATOM    201 3HB  ALA A  14      59.582  13.668 -21.813  1.00  0.00              
ATOM    202  N   ILE A  15      60.626  10.516 -22.168  1.00  0.00              
ATOM    203  CA  ILE A  15      60.811   9.535 -23.231  1.00  0.00              
ATOM    204  C   ILE A  15      60.182   8.196 -22.813  1.00  0.00              
ATOM    205  O   ILE A  15      59.845   7.366 -23.659  1.00  0.00              
ATOM    206  CB  ILE A  15      62.300   9.328 -23.565  1.00  0.00              
ATOM    207  CG1 ILE A  15      62.451   8.634 -24.921  1.00  0.00              
ATOM    208  CG2 ILE A  15      62.983   8.521 -22.471  1.00  0.00              
ATOM    209  CD1 ILE A  15      63.861   8.660 -25.466  1.00  0.00              
ATOM    210  H   ILE A  15      61.437  10.884 -21.692  1.00  0.00              
ATOM    211  HA  ILE A  15      60.275   9.837 -24.130  1.00  0.00              
ATOM    212  HB  ILE A  15      62.782  10.301 -23.654  1.00  0.00              
ATOM    213 1HG1 ILE A  15      62.130   7.600 -24.794  1.00  0.00              
ATOM    214 2HG1 ILE A  15      61.783   9.138 -25.619  1.00  0.00              
ATOM    215 1HG2 ILE A  15      64.034   8.384 -22.723  1.00  0.00              
ATOM    216 2HG2 ILE A  15      62.904   9.053 -21.523  1.00  0.00              
ATOM    217 3HG2 ILE A  15      62.501   7.548 -22.382  1.00  0.00              
ATOM    218 1HD1 ILE A  15      63.889   8.150 -26.429  1.00  0.00              
ATOM    219 2HD1 ILE A  15      64.183   9.695 -25.595  1.00  0.00              
ATOM    220 3HD1 ILE A  15      64.531   8.157 -24.770  1.00  0.00              
ATOM    221  N   LYS A  16      59.981   8.027 -21.505  1.00  0.00              
ATOM    222  CA  LYS A  16      59.404   6.814 -20.929  1.00  0.00              
ATOM    223  C   LYS A  16      57.901   6.940 -20.732  1.00  0.00              
ATOM    224  O   LYS A  16      57.247   6.013 -20.252  1.00  0.00              
ATOM    225  CB  LYS A  16      60.033   6.534 -19.550  1.00  0.00              
ATOM    226  CG  LYS A  16      61.500   6.175 -19.620  1.00  0.00              
ATOM    227  CD  LYS A  16      62.127   6.141 -18.238  1.00  0.00              
ATOM    228  CE  LYS A  16      63.559   5.626 -18.304  1.00  0.00              
ATOM    229  NZ  LYS A  16      64.168   5.638 -16.963  1.00  0.00              
ATOM    230  H   LYS A  16      60.246   8.785 -20.892  1.00  0.00              
ATOM    231  HA  LYS A  16      59.600   5.965 -21.585  1.00  0.00              
ATOM    232 1HB  LYS A  16      59.899   7.434 -18.949  1.00  0.00              
ATOM    233 2HB  LYS A  16      59.472   5.713 -19.103  1.00  0.00              
ATOM    234 1HG  LYS A  16      61.594   5.194 -20.087  1.00  0.00              
ATOM    235 2HG  LYS A  16      62.010   6.918 -20.232  1.00  0.00              
ATOM    236 1HD  LYS A  16      62.117   7.152 -17.827  1.00  0.00              
ATOM    237 2HD  LYS A  16      61.531   5.486 -17.602  1.00  0.00              
ATOM    238 1HE  LYS A  16      63.540   4.612 -18.701  1.00  0.00              
ATOM    239 2HE  LYS A  16      64.122   6.269 -18.980  1.00  0.00              
ATOM    240 1HZ  LYS A  16      65.116   5.295 -17.021  1.00  0.00              
ATOM    241 2HZ  LYS A  16      64.173   6.582 -16.603  1.00  0.00              
ATOM    242 3HZ  LYS A  16      63.633   5.045 -16.345  1.00  0.00              
ATOM    243  N   PHE A  17      57.344   8.084 -21.087  1.00  0.00              
ATOM    244  CA  PHE A  17      55.921   8.293 -20.854  1.00  0.00              
ATOM    245  C   PHE A  17      55.027   7.305 -21.580  1.00  0.00              
ATOM    246  O   PHE A  17      54.029   6.897 -21.034  1.00  0.00              
ATOM    247  CB  PHE A  17      55.552   9.738 -21.209  1.00  0.00              
ATOM    248  CG  PHE A  17      54.128  10.112 -20.874  1.00  0.00              
ATOM    249  CD1 PHE A  17      53.735  10.334 -19.550  1.00  0.00              
ATOM    250  CD2 PHE A  17      53.191  10.296 -21.892  1.00  0.00              
ATOM    251  CE1 PHE A  17      52.423  10.741 -19.254  1.00  0.00              
ATOM    252  CE2 PHE A  17      51.874  10.704 -21.608  1.00  0.00              
ATOM    253  CZ  PHE A  17      51.490  10.930 -20.289  1.00  0.00              
ATOM    254  H   PHE A  17      57.885   8.820 -21.518  1.00  0.00              
ATOM    255  HA  PHE A  17      55.687   8.112 -19.804  1.00  0.00              
ATOM    256 1HB  PHE A  17      56.190  10.433 -20.664  1.00  0.00              
ATOM    257 2HB  PHE A  17      55.670   9.902 -22.279  1.00  0.00              
ATOM    258  HD1 PHE A  17      54.459  10.188 -18.748  1.00  0.00              
ATOM    259  HD2 PHE A  17      53.496  10.118 -22.924  1.00  0.00              
ATOM    260  HE1 PHE A  17      52.126  10.911 -18.219  1.00  0.00              
ATOM    261  HE2 PHE A  17      51.155  10.842 -22.415  1.00  0.00              
ATOM    262  HZ  PHE A  17      50.475  11.249 -20.057  1.00  0.00              
ATOM    263  N   GLY A  18      55.373   6.928 -22.810  1.00  0.00              
ATOM    264  CA  GLY A  18      54.559   5.951 -23.530  1.00  0.00              
ATOM    265  C   GLY A  18      54.455   4.640 -22.756  1.00  0.00              
ATOM    266  O   GLY A  18      53.369   4.069 -22.593  1.00  0.00              
ATOM    267  H   GLY A  18      56.195   7.309 -23.257  1.00  0.00              
ATOM    268 1HA  GLY A  18      53.558   6.358 -23.674  1.00  0.00              
ATOM    269 2HA  GLY A  18      55.013   5.755 -24.500  1.00  0.00              
ATOM    270  N   ASN A  19      55.594   4.157 -22.268  1.00  0.00              
ATOM    271  CA  ASN A  19      55.618   2.925 -21.506  1.00  0.00              
ATOM    272  C   ASN A  19      54.763   3.077 -20.229  1.00  0.00              
ATOM    273  O   ASN A  19      53.998   2.180 -19.878  1.00  0.00              
ATOM    274  CB  ASN A  19      57.058   2.564 -21.146  1.00  0.00              
ATOM    275  CG  ASN A  19      57.145   1.311 -20.306  1.00  0.00              
ATOM    276  OD1 ASN A  19      57.047   1.360 -19.070  1.00  0.00              
ATOM    277  ND2 ASN A  19      57.312   0.173 -20.968  1.00  0.00              
ATOM    278  H   ASN A  19      56.459   4.653 -22.428  1.00  0.00              
ATOM    279  HA  ASN A  19      55.201   2.113 -22.103  1.00  0.00              
ATOM    280 1HB  ASN A  19      57.840   2.561 -21.907  1.00  0.00              
ATOM    281 2HB  ASN A  19      57.182   3.434 -20.501  1.00  0.00              
ATOM    282 1HD2 ASN A  19      57.376  -0.691 -20.468  1.00  0.00              
ATOM    283 2HD2 ASN A  19      57.373   0.179 -21.966  1.00  0.00              
ATOM    284  N   LEU A  20      54.872   4.226 -19.563  1.00  0.00              
ATOM    285  CA  LEU A  20      54.079   4.474 -18.364  1.00  0.00              
ATOM    286  C   LEU A  20      52.575   4.329 -18.682  1.00  0.00              
ATOM    287  O   LEU A  20      51.805   3.703 -17.926  1.00  0.00              
ATOM    288  CB  LEU A  20      54.383   5.877 -17.797  1.00  0.00              
ATOM    289  CG  LEU A  20      53.507   6.269 -16.598  1.00  0.00              
ATOM    290  CD1 LEU A  20      54.003   5.513 -15.355  1.00  0.00              
ATOM    291  CD2 LEU A  20      53.572   7.791 -16.355  1.00  0.00              
ATOM    292  H   LEU A  20      55.510   4.939 -19.887  1.00  0.00              
ATOM    293  HA  LEU A  20      54.320   3.729 -17.606  1.00  0.00              
ATOM    294 1HB  LEU A  20      55.413   5.721 -17.482  1.00  0.00              
ATOM    295 2HB  LEU A  20      54.352   6.641 -18.573  1.00  0.00              
ATOM    296  HG  LEU A  20      52.476   6.024 -16.856  1.00  0.00              
ATOM    297 1HD1 LEU A  20      53.389   5.782 -14.496  1.00  0.00              
ATOM    298 2HD1 LEU A  20      53.931   4.439 -15.529  1.00  0.00              
ATOM    299 3HD1 LEU A  20      55.040   5.780 -15.157  1.00  0.00              
ATOM    300 1HD2 LEU A  20      52.944   8.050 -15.502  1.00  0.00              
ATOM    301 2HD2 LEU A  20      54.602   8.084 -16.151  1.00  0.00              
ATOM    302 3HD2 LEU A  20      53.215   8.317 -17.240  1.00  0.00              
ATOM    303  N   CYS A  21      52.140   4.890 -19.802  1.00  0.00              
ATOM    304  CA  CYS A  21      50.739   4.784 -20.180  1.00  0.00              
ATOM    305  C   CYS A  21      50.373   3.298 -20.342  1.00  0.00              
ATOM    306  O   CYS A  21      49.316   2.848 -19.870  1.00  0.00              
ATOM    307  CB  CYS A  21      50.480   5.553 -21.493  1.00  0.00              
ATOM    308  SG  CYS A  21      50.526   7.404 -21.335  1.00  0.00              
ATOM    309  H   CYS A  21      52.775   5.396 -20.403  1.00  0.00              
ATOM    310  HA  CYS A  21      50.060   5.234 -19.456  1.00  0.00              
ATOM    311 1HB  CYS A  21      51.236   5.297 -22.236  1.00  0.00              
ATOM    312 2HB  CYS A  21      49.491   5.311 -21.882  1.00  0.00              
ATOM    313  HG  CYS A  21      50.270   7.659 -22.614  1.00  0.00              
ATOM    314  N   HIS A  22      51.234   2.544 -21.023  1.00  0.00              
ATOM    315  CA  HIS A  22      50.997   1.107 -21.224  1.00  0.00              
ATOM    316  C   HIS A  22      50.787   0.388 -19.890  1.00  0.00              
ATOM    317  O   HIS A  22      49.948  -0.503 -19.798  1.00  0.00              
ATOM    318  CB  HIS A  22      52.183   0.462 -21.967  1.00  0.00              
ATOM    319  CG  HIS A  22      52.110   0.616 -23.457  1.00  0.00              
ATOM    320  ND1 HIS A  22      51.130   0.014 -24.220  1.00  0.00              
ATOM    321  CD2 HIS A  22      52.896   1.297 -24.332  1.00  0.00              
ATOM    322  CE1 HIS A  22      51.316   0.311 -25.497  1.00  0.00              
ATOM    323  NE2 HIS A  22      52.385   1.089 -25.591  1.00  0.00              
ATOM    324  H   HIS A  22      52.067   2.964 -21.410  1.00  0.00              
ATOM    325  HA  HIS A  22      50.093   0.964 -21.816  1.00  0.00              
ATOM    326 1HB  HIS A  22      53.120   0.921 -21.650  1.00  0.00              
ATOM    327 2HB  HIS A  22      52.216  -0.608 -21.763  1.00  0.00              
ATOM    328  HD2 HIS A  22      53.784   1.916 -24.198  1.00  0.00              
ATOM    329  HE1 HIS A  22      50.641  -0.075 -26.260  1.00  0.00              
ATOM    330  HE2 HIS A  22      52.768   1.471 -26.444  1.00  0.00              
ATOM    331  N   CYS A  23      51.552   0.762 -18.863  1.00  0.00              
ATOM    332  CA  CYS A  23      51.397   0.129 -17.542  1.00  0.00              
ATOM    333  C   CYS A  23      50.007   0.313 -16.956  1.00  0.00              
ATOM    334  O   CYS A  23      49.530  -0.521 -16.189  1.00  0.00              
ATOM    335  CB  CYS A  23      52.405   0.708 -16.542  1.00  0.00              
ATOM    336  SG  CYS A  23      54.135   0.380 -16.874  1.00  0.00              
ATOM    337  H   CYS A  23      52.247   1.485 -18.983  1.00  0.00              
ATOM    338  HA  CYS A  23      51.602  -0.942 -17.548  1.00  0.00              
ATOM    339 1HB  CYS A  23      52.323   1.795 -16.510  1.00  0.00              
ATOM    340 2HB  CYS A  23      52.225   0.300 -15.547  1.00  0.00              
ATOM    341  HG  CYS A  23      54.605   1.032 -15.815  1.00  0.00              
ATOM    342  N   PHE A  24      49.350   1.410 -17.309  1.00  0.00              
ATOM    343  CA  PHE A  24      48.030   1.719 -16.747  1.00  0.00              
ATOM    344  C   PHE A  24      46.810   1.287 -17.558  1.00  0.00              
ATOM    345  O   PHE A  24      45.739   1.094 -16.992  1.00  0.00              
ATOM    346  CB  PHE A  24      47.918   3.243 -16.537  1.00  0.00              
ATOM    347  CG  PHE A  24      48.592   3.758 -15.288  1.00  0.00              
ATOM    348  CD1 PHE A  24      47.860   3.963 -14.121  1.00  0.00              
ATOM    349  CD2 PHE A  24      49.946   4.075 -15.291  1.00  0.00              
ATOM    350  CE1 PHE A  24      48.469   4.482 -12.977  1.00  0.00              
ATOM    351  CE2 PHE A  24      50.567   4.590 -14.160  1.00  0.00              
ATOM    352  CZ  PHE A  24      49.834   4.799 -12.998  1.00  0.00              
ATOM    353  H   PHE A  24      49.762   2.047 -17.976  1.00  0.00              
ATOM    354  HA  PHE A  24      47.908   1.212 -15.789  1.00  0.00              
ATOM    355 1HB  PHE A  24      48.379   3.772 -17.370  1.00  0.00              
ATOM    356 2HB  PHE A  24      46.871   3.534 -16.458  1.00  0.00              
ATOM    357  HD1 PHE A  24      46.799   3.712 -14.107  1.00  0.00              
ATOM    358  HD2 PHE A  24      50.522   3.912 -16.202  1.00  0.00              
ATOM    359  HE1 PHE A  24      47.883   4.639 -12.072  1.00  0.00              
ATOM    360  HE2 PHE A  24      51.630   4.831 -14.184  1.00  0.00              
ATOM    361  HZ  PHE A  24      50.313   5.207 -12.109  1.00  0.00              
ATOM    362  N   THR A  25      46.968   1.137 -18.876  1.00  0.00              
ATOM    363  CA  THR A  25      45.840   0.838 -19.757  1.00  0.00              
ATOM    364  C   THR A  25      44.950  -0.370 -19.478  1.00  0.00              
ATOM    365  O   THR A  25      43.747  -0.327 -19.719  1.00  0.00              
ATOM    366  CB  THR A  25      46.291   0.757 -21.231  1.00  0.00              
ATOM    367  OG1 THR A  25      47.336  -0.206 -21.369  1.00  0.00              
ATOM    368  CG2 THR A  25      46.768   2.097 -21.703  1.00  0.00              
ATOM    369  H   THR A  25      47.891   1.233 -19.274  1.00  0.00              
ATOM    370  HA  THR A  25      45.082   1.616 -19.662  1.00  0.00              
ATOM    371  HB  THR A  25      45.449   0.434 -21.842  1.00  0.00              
ATOM    372  HG1 THR A  25      47.529  -0.593 -20.512  1.00  0.00              
ATOM    373 1HG2 THR A  25      47.082   2.024 -22.744  1.00  0.00              
ATOM    374 2HG2 THR A  25      45.959   2.822 -21.617  1.00  0.00              
ATOM    375 3HG2 THR A  25      47.610   2.419 -21.091  1.00  0.00              
ATOM    376  N   GLU A  26      45.508  -1.453 -18.983  1.00  0.00              
ATOM    377  CA  GLU A  26      44.646  -2.594 -18.724  1.00  0.00              
ATOM    378  C   GLU A  26      43.762  -2.313 -17.501  1.00  0.00              
ATOM    379  O   GLU A  26      42.547  -2.504 -17.536  1.00  0.00              
ATOM    380  CB  GLU A  26      45.496  -3.849 -18.516  1.00  0.00              
ATOM    381  CG  GLU A  26      46.269  -4.246 -19.782  1.00  0.00              
ATOM    382  CD  GLU A  26      45.350  -4.640 -20.939  1.00  0.00              
ATOM    383  OE1 GLU A  26      44.881  -5.802 -20.965  1.00  0.00              
ATOM    384  OE2 GLU A  26      45.088  -3.776 -21.813  1.00  0.00              
ATOM    385  H   GLU A  26      46.494  -1.525 -18.778  1.00  0.00              
ATOM    386  HA  GLU A  26      43.979  -2.754 -19.572  1.00  0.00              
ATOM    387 1HB  GLU A  26      46.186  -3.634 -17.700  1.00  0.00              
ATOM    388 2HB  GLU A  26      44.817  -4.648 -18.218  1.00  0.00              
ATOM    389 1HG  GLU A  26      46.954  -3.474 -20.132  1.00  0.00              
ATOM    390 2HG  GLU A  26      46.838  -5.121 -19.471  1.00  0.00              
ATOM    391  N   TRP A  27      44.377  -1.816 -16.439  1.00  0.00              
ATOM    392  CA  TRP A  27      43.657  -1.519 -15.215  1.00  0.00              
ATOM    393  C   TRP A  27      42.734  -0.290 -15.280  1.00  0.00              
ATOM    394  O   TRP A  27      41.644  -0.278 -14.711  1.00  0.00              
ATOM    395  CB  TRP A  27      44.672  -1.341 -14.082  1.00  0.00              
ATOM    396  CG  TRP A  27      44.080  -0.855 -12.804  1.00  0.00              
ATOM    397  CD1 TRP A  27      43.141  -1.488 -12.038  1.00  0.00              
ATOM    398  CD2 TRP A  27      44.354   0.392 -12.158  1.00  0.00              
ATOM    399  NE1 TRP A  27      42.807  -0.707 -10.955  1.00  0.00              
ATOM    400  CE2 TRP A  27      43.535   0.453 -11.004  1.00  0.00              
ATOM    401  CE3 TRP A  27      45.209   1.470 -12.444  1.00  0.00              
ATOM    402  CZ2 TRP A  27      43.547   1.551 -10.135  1.00  0.00              
ATOM    403  CZ3 TRP A  27      45.220   2.564 -11.576  1.00  0.00              
ATOM    404  CH2 TRP A  27      44.393   2.595 -10.436  1.00  0.00              
ATOM    405  H   TRP A  27      45.371  -1.639 -16.481  1.00  0.00              
ATOM    406  HA  TRP A  27      42.982  -2.340 -14.974  1.00  0.00              
ATOM    407 1HB  TRP A  27      45.154  -2.292 -13.854  1.00  0.00              
ATOM    408 2HB  TRP A  27      45.428  -0.610 -14.367  1.00  0.00              
ATOM    409  HD1 TRP A  27      42.809  -2.468 -12.376  1.00  0.00              
ATOM    410  HE1 TRP A  27      42.135  -0.948 -10.241  1.00  0.00              
ATOM    411  HE3 TRP A  27      45.868   1.493 -13.312  1.00  0.00              
ATOM    412  HZ2 TRP A  27      42.895   1.538  -9.261  1.00  0.00              
ATOM    413  HZ3 TRP A  27      45.886   3.396 -11.804  1.00  0.00              
ATOM    414  HH2 TRP A  27      44.424   3.465  -9.780  1.00  0.00              
ATOM    415  N   ALA A  28      43.143   0.745 -15.997  1.00  0.00              
ATOM    416  CA  ALA A  28      42.332   1.948 -16.020  1.00  0.00              
ATOM    417  C   ALA A  28      42.040   2.499 -17.382  1.00  0.00              
ATOM    418  O   ALA A  28      42.605   2.060 -18.376  1.00  0.00              
ATOM    419  CB  ALA A  28      43.032   3.003 -15.222  1.00  0.00              
ATOM    420  H   ALA A  28      44.002   0.721 -16.527  1.00  0.00              
ATOM    421  HA  ALA A  28      41.366   1.727 -15.566  1.00  0.00              
ATOM    422 1HB  ALA A  28      42.437   3.916 -15.227  1.00  0.00              
ATOM    423 2HB  ALA A  28      43.159   2.659 -14.195  1.00  0.00              
ATOM    424 3HB  ALA A  28      44.008   3.204 -15.661  1.00  0.00              
ATOM    425  N   GLU A  29      41.147   3.477 -17.409  1.00  0.00              
ATOM    426  CA  GLU A  29      40.857   4.184 -18.643  1.00  0.00              
ATOM    427  C   GLU A  29      41.874   5.332 -18.495  1.00  0.00              
ATOM    428  O   GLU A  29      41.913   6.026 -17.464  1.00  0.00              
ATOM    429  CB  GLU A  29      39.424   4.698 -18.641  1.00  0.00              
ATOM    430  CG  GLU A  29      38.946   5.090 -20.020  1.00  0.00              
ATOM    431  CD  GLU A  29      37.558   5.694 -19.979  1.00  0.00              
ATOM    432  OE1 GLU A  29      36.710   5.150 -19.236  1.00  0.00              
ATOM    433  OE2 GLU A  29      37.320   6.704 -20.688  1.00  0.00              
ATOM    434  H   GLU A  29      40.658   3.739 -16.565  1.00  0.00              
ATOM    435  HA  GLU A  29      40.984   3.512 -19.493  1.00  0.00              
ATOM    436 1HB  GLU A  29      38.800   3.900 -18.237  1.00  0.00              
ATOM    437 2HB  GLU A  29      39.394   5.558 -17.971  1.00  0.00              
ATOM    438 1HG  GLU A  29      39.620   5.774 -20.534  1.00  0.00              
ATOM    439 2HG  GLU A  29      38.912   4.144 -20.558  1.00  0.00              
ATOM    440  N   VAL A  30      42.717   5.482 -19.505  1.00  0.00              
ATOM    441  CA  VAL A  30      43.801   6.462 -19.512  1.00  0.00              
ATOM    442  C   VAL A  30      43.694   7.564 -20.558  1.00  0.00              
ATOM    443  O   VAL A  30      43.361   7.291 -21.709  1.00  0.00              
ATOM    444  CB  VAL A  30      45.146   5.722 -19.762  1.00  0.00              
ATOM    445  CG1 VAL A  30      46.318   6.712 -19.852  1.00  0.00              
ATOM    446  CG2 VAL A  30      45.364   4.655 -18.660  1.00  0.00              
ATOM    447  H   VAL A  30      42.592   4.880 -20.307  1.00  0.00              
ATOM    448  HA  VAL A  30      43.846   7.011 -18.570  1.00  0.00              
ATOM    449  HB  VAL A  30      45.089   5.197 -20.716  1.00  0.00              
ATOM    450 1HG1 VAL A  30      47.244   6.164 -20.027  1.00  0.00              
ATOM    451 2HG1 VAL A  30      46.146   7.406 -20.675  1.00  0.00              
ATOM    452 3HG1 VAL A  30      46.397   7.268 -18.918  1.00  0.00              
ATOM    453 1HG2 VAL A  30      46.306   4.136 -18.836  1.00  0.00              
ATOM    454 2HG2 VAL A  30      45.394   5.141 -17.685  1.00  0.00              
ATOM    455 3HG2 VAL A  30      44.545   3.936 -18.682  1.00  0.00              
ATOM    456  N   ARG A  31      43.949   8.804 -20.139  1.00  0.00              
ATOM    457  CA  ARG A  31      44.004   9.940 -21.047  1.00  0.00              
ATOM    458  C   ARG A  31      45.323  10.609 -20.679  1.00  0.00              
ATOM    459  O   ARG A  31      45.718  10.632 -19.499  1.00  0.00              
ATOM    460  CB  ARG A  31      42.843  10.908 -20.841  1.00  0.00              
ATOM    461  CG  ARG A  31      41.546  10.430 -21.460  1.00  0.00              
ATOM    462  CD  ARG A  31      40.390  11.328 -21.083  1.00  0.00              
ATOM    463  NE  ARG A  31      39.165  10.939 -21.785  1.00  0.00              
ATOM    464  CZ  ARG A  31      38.017  11.607 -21.711  1.00  0.00              
ATOM    465  NH1 ARG A  31      37.925  12.697 -20.961  1.00  0.00              
ATOM    466  NH2 ARG A  31      36.969  11.192 -22.398  1.00  0.00              
ATOM    467  H   ARG A  31      44.109   8.954 -19.153  1.00  0.00              
ATOM    468  HA  ARG A  31      43.909   9.594 -22.077  1.00  0.00              
ATOM    469 1HB  ARG A  31      42.720  11.033 -19.766  1.00  0.00              
ATOM    470 2HB  ARG A  31      43.139  11.858 -21.285  1.00  0.00              
ATOM    471 1HG  ARG A  31      41.661  10.423 -22.544  1.00  0.00              
ATOM    472 2HG  ARG A  31      41.348   9.416 -21.109  1.00  0.00              
ATOM    473 1HD  ARG A  31      40.222  11.257 -20.009  1.00  0.00              
ATOM    474 2HD  ARG A  31      40.640  12.355 -21.345  1.00  0.00              
ATOM    475  HE  ARG A  31      38.996  10.154 -22.400  1.00  0.00              
ATOM    476 1HH1 ARG A  31      38.731  13.021 -20.445  1.00  0.00              
ATOM    477 2HH1 ARG A  31      37.050  13.198 -20.910  1.00  0.00              
ATOM    478 1HH2 ARG A  31      37.043  10.367 -22.978  1.00  0.00              
ATOM    479 2HH2 ARG A  31      36.098  11.699 -22.341  1.00  0.00              
ATOM    480  N   ALA A  32      46.011  11.146 -21.682  1.00  0.00              
ATOM    481  CA  ALA A  32      47.297  11.777 -21.461  1.00  0.00              
ATOM    482  C   ALA A  32      47.295  13.278 -21.754  1.00  0.00              
ATOM    483  O   ALA A  32      46.637  13.746 -22.700  1.00  0.00              
ATOM    484  CB  ALA A  32      48.365  11.071 -22.331  1.00  0.00              
ATOM    485  H   ALA A  32      45.632  11.115 -22.618  1.00  0.00              
ATOM    486  HA  ALA A  32      47.563  11.669 -20.409  1.00  0.00              
ATOM    487 1HB  ALA A  32      49.335  11.542 -22.168  1.00  0.00              
ATOM    488 2HB  ALA A  32      48.422  10.018 -22.054  1.00  0.00              
ATOM    489 3HB  ALA A  32      48.093  11.156 -23.382  1.00  0.00              
ATOM    490  N   VAL A  33      48.051  14.014 -20.942  1.00  0.00              
ATOM    491  CA  VAL A  33      48.209  15.469 -21.077  1.00  0.00              
ATOM    492  C   VAL A  33      49.709  15.766 -21.145  1.00  0.00              
ATOM    493  O   VAL A  33      50.481  15.271 -20.325  1.00  0.00              
ATOM    494  CB  VAL A  33      47.605  16.213 -19.836  1.00  0.00              
ATOM    495  CG1 VAL A  33      47.998  17.706 -19.851  1.00  0.00              
ATOM    496  CG2 VAL A  33      46.088  16.069 -19.852  1.00  0.00              
ATOM    497  H   VAL A  33      48.536  13.533 -20.198  1.00  0.00              
ATOM    498  HA  VAL A  33      47.725  15.838 -21.982  1.00  0.00              
ATOM    499  HB  VAL A  33      47.969  15.737 -18.926  1.00  0.00              
ATOM    500 1HG1 VAL A  33      47.569  18.204 -18.981  1.00  0.00              
ATOM    501 2HG1 VAL A  33      49.084  17.797 -19.822  1.00  0.00              
ATOM    502 3HG1 VAL A  33      47.618  18.173 -20.759  1.00  0.00              
ATOM    503 1HG2 VAL A  33      45.664  16.584 -18.991  1.00  0.00              
ATOM    504 2HG2 VAL A  33      45.692  16.506 -20.768  1.00  0.00              
ATOM    505 3HG2 VAL A  33      45.822  15.013 -19.809  1.00  0.00              
ATOM    506  N   VAL A  34      50.135  16.557 -22.129  1.00  0.00              
ATOM    507  CA  VAL A  34      51.550  16.884 -22.237  1.00  0.00              
ATOM    508  C   VAL A  34      51.743  18.378 -22.379  1.00  0.00              
ATOM    509  O   VAL A  34      50.896  19.064 -22.954  1.00  0.00              
ATOM    510  CB  VAL A  34      52.211  16.175 -23.434  1.00  0.00              
ATOM    511  CG1 VAL A  34      52.285  14.675 -23.190  1.00  0.00              
ATOM    512  CG2 VAL A  34      51.447  16.468 -24.716  1.00  0.00              
ATOM    513  H   VAL A  34      49.489  16.937 -22.806  1.00  0.00              
ATOM    514  HA  VAL A  34      52.091  16.606 -21.332  1.00  0.00              
ATOM    515  HB  VAL A  34      53.218  16.571 -23.568  1.00  0.00              
ATOM    516 1HG1 VAL A  34      52.755  14.189 -24.045  1.00  0.00              
ATOM    517 2HG1 VAL A  34      52.874  14.480 -22.294  1.00  0.00              
ATOM    518 3HG1 VAL A  34      51.278  14.278 -23.057  1.00  0.00              
ATOM    519 1HG2 VAL A  34      51.928  15.960 -25.551  1.00  0.00              
ATOM    520 2HG2 VAL A  34      50.422  16.112 -24.616  1.00  0.00              
ATOM    521 3HG2 VAL A  34      51.443  17.542 -24.899  1.00  0.00              
ATOM    522  N   THR A  35      52.823  18.899 -21.804  1.00  0.00              
ATOM    523  CA  THR A  35      53.139  20.315 -21.952  1.00  0.00              
ATOM    524  C   THR A  35      53.891  20.385 -23.294  1.00  0.00              
ATOM    525  O   THR A  35      54.353  19.366 -23.808  1.00  0.00              
ATOM    526  CB  THR A  35      53.998  20.872 -20.802  1.00  0.00              
ATOM    527  OG1 THR A  35      55.283  20.236 -20.811  1.00  0.00              
ATOM    528  CG2 THR A  35      53.323  20.624 -19.462  1.00  0.00              
ATOM    529  H   THR A  35      53.438  18.312 -21.257  1.00  0.00              
ATOM    530  HA  THR A  35      52.223  20.904 -21.897  1.00  0.00              
ATOM    531  HB  THR A  35      54.132  21.944 -20.947  1.00  0.00              
ATOM    532  HG1 THR A  35      55.818  20.586 -20.094  1.00  0.00              
ATOM    533 1HG2 THR A  35      53.946  21.025 -18.662  1.00  0.00              
ATOM    534 2HG2 THR A  35      52.351  21.116 -19.448  1.00  0.00              
ATOM    535 3HG2 THR A  35      53.190  19.553 -19.316  1.00  0.00              
ATOM    536  N   LYS A  36      54.030  21.579 -23.845  1.00  0.00              
ATOM    537  CA  LYS A  36      54.660  21.713 -25.157  1.00  0.00              
ATOM    538  C   LYS A  36      56.036  21.026 -25.157  1.00  0.00              
ATOM    539  O   LYS A  36      56.325  20.211 -26.025  1.00  0.00              
ATOM    540  CB  LYS A  36      54.797  23.188 -25.541  1.00  0.00              
ATOM    541  CG  LYS A  36      55.438  23.427 -26.902  1.00  0.00              
ATOM    542  CD  LYS A  36      55.500  24.911 -27.231  1.00  0.00              
ATOM    543  CE  LYS A  36      56.188  25.154 -28.566  1.00  0.00              
ATOM    544  NZ  LYS A  36      56.269  26.603 -28.895  1.00  0.00              
ATOM    545  H   LYS A  36      53.704  22.407 -23.368  1.00  0.00              
ATOM    546  HA  LYS A  36      54.036  21.240 -25.916  1.00  0.00              
ATOM    547 1HB  LYS A  36      53.794  23.614 -25.533  1.00  0.00              
ATOM    548 2HB  LYS A  36      55.400  23.665 -24.768  1.00  0.00              
ATOM    549 1HG  LYS A  36      56.448  23.015 -26.886  1.00  0.00              
ATOM    550 2HG  LYS A  36      54.848  22.910 -27.658  1.00  0.00              
ATOM    551 1HD  LYS A  36      54.482  25.301 -27.270  1.00  0.00              
ATOM    552 2HD  LYS A  36      56.052  25.419 -26.441  1.00  0.00              
ATOM    553 1HE  LYS A  36      57.193  24.737 -28.513  1.00  0.00              
ATOM    554 2HE  LYS A  36      55.622  24.637 -29.341  1.00  0.00              
ATOM    555 1HZ  LYS A  36      56.731  26.720 -29.786  1.00  0.00              
ATOM    556 2HZ  LYS A  36      55.337  26.990 -28.945  1.00  0.00              
ATOM    557 3HZ  LYS A  36      56.794  27.082 -28.178  1.00  0.00              
ATOM    558  N   HIS A  37      56.881  21.354 -24.180  1.00  0.00              
ATOM    559  CA  HIS A  37      58.225  20.788 -24.140  1.00  0.00              
ATOM    560  C   HIS A  37      58.292  19.290 -23.915  1.00  0.00              
ATOM    561  O   HIS A  37      59.304  18.668 -24.239  1.00  0.00              
ATOM    562  CB  HIS A  37      59.064  21.460 -23.048  1.00  0.00              
ATOM    563  CG  HIS A  37      59.463  22.865 -23.375  1.00  0.00              
ATOM    564  ND1 HIS A  37      60.391  23.566 -22.635  1.00  0.00              
ATOM    565  CD2 HIS A  37      59.061  23.699 -24.363  1.00  0.00              
ATOM    566  CE1 HIS A  37      60.542  24.772 -23.154  1.00  0.00              
ATOM    567  NE2 HIS A  37      59.746  24.878 -24.202  1.00  0.00              
ATOM    568  H   HIS A  37      56.588  22.000 -23.461  1.00  0.00              
ATOM    569  HA  HIS A  37      58.716  20.941 -25.101  1.00  0.00              
ATOM    570 1HB  HIS A  37      58.499  21.507 -22.116  1.00  0.00              
ATOM    571 2HB  HIS A  37      59.985  20.903 -22.887  1.00  0.00              
ATOM    572  HD2 HIS A  37      58.348  23.590 -25.181  1.00  0.00              
ATOM    573  HE1 HIS A  37      61.238  25.485 -22.709  1.00  0.00              
ATOM    574  HE2 HIS A  37      59.652  25.689 -24.796  1.00  0.00              
ATOM    575  N   ALA A  38      57.226  18.696 -23.378  1.00  0.00              
ATOM    576  CA  ALA A  38      57.226  17.258 -23.165  1.00  0.00              
ATOM    577  C   ALA A  38      57.368  16.533 -24.492  1.00  0.00              
ATOM    578  O   ALA A  38      58.046  15.515 -24.567  1.00  0.00              
ATOM    579  CB  ALA A  38      55.958  16.821 -22.445  1.00  0.00              
ATOM    580  H   ALA A  38      56.412  19.233 -23.115  1.00  0.00              
ATOM    581  HA  ALA A  38      57.982  16.926 -22.453  1.00  0.00              
ATOM    582 1HB  ALA A  38      55.975  15.740 -22.304  1.00  0.00              
ATOM    583 2HB  ALA A  38      55.904  17.312 -21.473  1.00  0.00              
ATOM    584 3HB  ALA A  38      55.089  17.095 -23.040  1.00  0.00              
ATOM    585  N   LEU A  39      56.749  17.066 -25.539  1.00  0.00              
ATOM    586  CA  LEU A  39      56.834  16.451 -26.870  1.00  0.00              
ATOM    587  C   LEU A  39      58.223  16.578 -27.511  1.00  0.00              
ATOM    588  O   LEU A  39      58.489  15.978 -28.565  1.00  0.00              
ATOM    589  CB  LEU A  39      55.758  17.048 -27.782  1.00  0.00              
ATOM    590  CG  LEU A  39      54.310  16.713 -27.377  1.00  0.00              
ATOM    591  CD1 LEU A  39      53.320  17.445 -28.272  1.00  0.00              
ATOM    592  CD2 LEU A  39      54.105  15.241 -27.459  1.00  0.00              
ATOM    593  H   LEU A  39      56.209  17.911 -25.421  1.00  0.00              
ATOM    594  HA  LEU A  39      56.677  15.376 -26.786  1.00  0.00              
ATOM    595 1HB  LEU A  39      55.958  18.106 -27.622  1.00  0.00              
ATOM    596 2HB  LEU A  39      55.932  16.799 -28.828  1.00  0.00              
ATOM    597  HG  LEU A  39      54.188  17.011 -26.335  1.00  0.00              
ATOM    598 1HD1 LEU A  39      52.302  17.196 -27.970  1.00  0.00              
ATOM    599 2HD1 LEU A  39      53.471  18.521 -28.180  1.00  0.00              
ATOM    600 3HD1 LEU A  39      53.474  17.144 -29.308  1.00  0.00              
ATOM    601 1HD2 LEU A  39      53.080  15.001 -27.172  1.00  0.00              
ATOM    602 2HD2 LEU A  39      54.285  14.904 -28.480  1.00  0.00              
ATOM    603 3HD2 LEU A  39      54.797  14.738 -26.784  1.00  0.00              
ATOM    604  N   LYS A  40      59.396  17.421 -26.835  1.00  0.00              
ATOM    605  CA  LYS A  40      60.795  17.511 -27.282  1.00  0.00              
ATOM    606  C   LYS A  40      61.546  16.247 -26.842  1.00  0.00              
ATOM    607  O   LYS A  40      62.587  15.892 -27.416  1.00  0.00              
ATOM    608  CB  LYS A  40      61.473  18.762 -26.721  1.00  0.00              
ATOM    609  CG  LYS A  40      60.931  20.074 -27.273  1.00  0.00              
ATOM    610  CD  LYS A  40      61.702  21.266 -26.727  1.00  0.00              
ATOM    611  CE  LYS A  40      61.209  22.571 -27.334  1.00  0.00              
ATOM    612  NZ  LYS A  40      62.012  23.737 -26.876  1.00  0.00              
ATOM    613  H   LYS A  40      59.099  17.960 -26.035  1.00  0.00              
ATOM    614  HA  LYS A  40      60.827  17.636 -28.364  1.00  0.00              
ATOM    615 1HB  LYS A  40      61.338  18.741 -25.639  1.00  0.00              
ATOM    616 2HB  LYS A  40      62.535  18.683 -26.954  1.00  0.00              
ATOM    617 1HG  LYS A  40      61.016  20.053 -28.360  1.00  0.00              
ATOM    618 2HG  LYS A  40      59.881  20.160 -26.993  1.00  0.00              
ATOM    619 1HD  LYS A  40      61.572  21.296 -25.644  1.00  0.00              
ATOM    620 2HD  LYS A  40      62.758  21.133 -26.961  1.00  0.00              
ATOM    621 1HE  LYS A  40      61.274  22.489 -28.418  1.00  0.00              
ATOM    622 2HE  LYS A  40      60.168  22.711 -27.043  1.00  0.00              
ATOM    623 1HZ  LYS A  40      61.653  24.580 -27.300  1.00  0.00              
ATOM    624 2HZ  LYS A  40      61.952  23.813 -25.870  1.00  0.00              
ATOM    625 3HZ  LYS A  40      62.977  23.608 -27.146  1.00  0.00              
ATOM    626  N   PHE A  41      60.782  15.556 -25.753  1.00  0.00              
ATOM    627  CA  PHE A  41      61.299  14.262 -25.298  1.00  0.00              
ATOM    628  C   PHE A  41      60.429  13.027 -25.521  1.00  0.00              
ATOM    629  O   PHE A  41      60.926  11.905 -25.466  1.00  0.00              
ATOM    630  CB  PHE A  41      61.619  14.363 -23.805  1.00  0.00              
ATOM    631  CG  PHE A  41      62.569  15.476 -23.463  1.00  0.00              
ATOM    632  CD1 PHE A  41      62.107  16.644 -22.874  1.00  0.00              
ATOM    633  CD2 PHE A  41      63.924  15.358 -23.730  1.00  0.00              
ATOM    634  CE1 PHE A  41      62.980  17.668 -22.559  1.00  0.00              
ATOM    635  CE2 PHE A  41      64.799  16.379 -23.415  1.00  0.00              
ATOM    636  CZ  PHE A  41      64.325  17.536 -22.829  1.00  0.00              
ATOM    637  H   PHE A  41      59.894  15.882 -25.399  1.00  0.00              
ATOM    638  HA  PHE A  41      62.207  14.012 -25.849  1.00  0.00              
ATOM    639 1HB  PHE A  41      60.708  14.545 -23.238  1.00  0.00              
ATOM    640 2HB  PHE A  41      62.083  13.441 -23.459  1.00  0.00              
ATOM    641  HD1 PHE A  41      61.043  16.748 -22.660  1.00  0.00              
ATOM    642  HD2 PHE A  41      64.298  14.444 -24.193  1.00  0.00              
ATOM    643  HE1 PHE A  41      62.604  18.581 -22.097  1.00  0.00              
ATOM    644  HE2 PHE A  41      65.862  16.273 -23.629  1.00  0.00              
ATOM    645  HZ  PHE A  41      65.014  18.343 -22.582  1.00  0.00              
ATOM    646  N   LEU A  42      59.146  13.224 -25.774  1.00  0.00              
ATOM    647  CA  LEU A  42      58.224  12.123 -25.990  1.00  0.00              
ATOM    648  C   LEU A  42      57.998  11.794 -27.477  1.00  0.00              
ATOM    649  O   LEU A  42      57.886  12.693 -28.313  1.00  0.00              
ATOM    650  CB  LEU A  42      56.886  12.445 -25.312  1.00  0.00              
ATOM    651  CG  LEU A  42      55.733  11.495 -25.660  1.00  0.00              
ATOM    652  CD1 LEU A  42      56.028  10.099 -25.128  1.00  0.00              
ATOM    653  CD2 LEU A  42      54.436  12.033 -25.072  1.00  0.00              
ATOM    654  H   LEU A  42      58.799  14.172 -25.818  1.00  0.00              
ATOM    655  HA  LEU A  42      58.625  11.217 -25.538  1.00  0.00              
ATOM    656 1HB  LEU A  42      57.178  12.313 -24.272  1.00  0.00              
ATOM    657 2HB  LEU A  42      56.589  13.481 -25.477  1.00  0.00              
ATOM    658  HG  LEU A  42      55.631  11.493 -26.745  1.00  0.00              
ATOM    659 1HD1 LEU A  42      55.204   9.432 -25.380  1.00  0.00              
ATOM    660 2HD1 LEU A  42      56.947   9.725 -25.580  1.00  0.00              
ATOM    661 3HD1 LEU A  42      56.144  10.139 -24.046  1.00  0.00              
ATOM    662 1HD2 LEU A  42      53.617  11.357 -25.321  1.00  0.00              
ATOM    663 2HD2 LEU A  42      54.530  12.107 -23.989  1.00  0.00              
ATOM    664 3HD2 LEU A  42      54.230  13.020 -25.487  1.00  0.00              
ATOM    665  N   ASP A  43      57.936  10.503 -27.798  1.00  0.00              
ATOM    666  CA  ASP A  43      57.607  10.064 -29.158  1.00  0.00              
ATOM    667  C   ASP A  43      56.177   9.566 -29.076  1.00  0.00              
ATOM    668  O   ASP A  43      55.902   8.574 -28.385  1.00  0.00              
ATOM    669  CB  ASP A  43      58.496   8.899 -29.604  1.00  0.00              
ATOM    670  CG  ASP A  43      58.236   8.486 -31.059  1.00  0.00              
ATOM    671  OD1 ASP A  43      57.093   8.653 -31.544  1.00  0.00              
ATOM    672  OD2 ASP A  43      59.172   7.982 -31.719  1.00  0.00              
ATOM    673  H   ASP A  43      58.120   9.809 -27.088  1.00  0.00              
ATOM    674  HA  ASP A  43      57.753  10.888 -29.857  1.00  0.00              
ATOM    675 1HB  ASP A  43      59.559   9.076 -29.439  1.00  0.00              
ATOM    676 2HB  ASP A  43      58.147   8.121 -28.925  1.00  0.00              
ATOM    677  N   LYS A  44      55.266  10.236 -29.776  1.00  0.00              
ATOM    678  CA  LYS A  44      53.861   9.851 -29.747  1.00  0.00              
ATOM    679  C   LYS A  44      53.576   8.415 -30.155  1.00  0.00              
ATOM    680  O   LYS A  44      52.596   7.818 -29.700  1.00  0.00              
ATOM    681  CB  LYS A  44      53.026  10.781 -30.632  1.00  0.00              
ATOM    682  CG  LYS A  44      52.805  12.145 -30.040  1.00  0.00              
ATOM    683  CD  LYS A  44      51.555  12.781 -30.628  1.00  0.00              
ATOM    684  CE  LYS A  44      51.863  13.762 -31.734  1.00  0.00              
ATOM    685  NZ  LYS A  44      50.808  14.836 -31.811  1.00  0.00              
ATOM    686  H   LYS A  44      55.548  11.026 -30.339  1.00  0.00              
ATOM    687  HA  LYS A  44      53.482   9.913 -28.726  1.00  0.00              
ATOM    688 1HB  LYS A  44      53.551  10.873 -31.583  1.00  0.00              
ATOM    689 2HB  LYS A  44      52.066  10.291 -30.795  1.00  0.00              
ATOM    690 1HG  LYS A  44      52.697  12.040 -28.960  1.00  0.00              
ATOM    691 2HG  LYS A  44      53.675  12.763 -30.259  1.00  0.00              
ATOM    692 1HD  LYS A  44      50.918  11.991 -31.027  1.00  0.00              
ATOM    693 2HD  LYS A  44      51.025  13.306 -29.833  1.00  0.00              
ATOM    694 1HE  LYS A  44      52.835  14.210 -31.533  1.00  0.00              
ATOM    695 2HE  LYS A  44      51.904  13.214 -32.675  1.00  0.00              
ATOM    696 1HZ  LYS A  44      51.035  15.478 -32.557  1.00  0.00              
ATOM    697 2HZ  LYS A  44      49.909  14.413 -31.993  1.00  0.00              
ATOM    698 3HZ  LYS A  44      50.773  15.337 -30.935  1.00  0.00              
ATOM    699  N   LEU A  45      54.415   7.862 -31.022  1.00  0.00              
ATOM    700  CA  LEU A  45      54.202   6.493 -31.462  1.00  0.00              
ATOM    701  C   LEU A  45      54.502   5.473 -30.353  1.00  0.00              
ATOM    702  O   LEU A  45      54.192   4.296 -30.503  1.00  0.00              
ATOM    703  CB  LEU A  45      55.048   6.202 -32.714  1.00  0.00              
ATOM    704  CG  LEU A  45      54.629   7.044 -33.939  1.00  0.00              
ATOM    705  CD1 LEU A  45      55.631   6.855 -35.068  1.00  0.00              
ATOM    706  CD2 LEU A  45      53.223   6.642 -34.380  1.00  0.00              
ATOM    707  H   LEU A  45      55.204   8.378 -31.384  1.00  0.00              
ATOM    708  HA  LEU A  45      53.150   6.347 -31.704  1.00  0.00              
ATOM    709 1HB  LEU A  45      56.023   6.515 -32.345  1.00  0.00              
ATOM    710 2HB  LEU A  45      55.072   5.137 -32.947  1.00  0.00              
ATOM    711  HG  LEU A  45      54.593   8.086 -33.619  1.00  0.00              
ATOM    712 1HD1 LEU A  45      55.328   7.453 -35.928  1.00  0.00              
ATOM    713 2HD1 LEU A  45      56.619   7.175 -34.735  1.00  0.00              
ATOM    714 3HD1 LEU A  45      55.665   5.804 -35.351  1.00  0.00              
ATOM    715 1HD2 LEU A  45      52.929   7.238 -35.244  1.00  0.00              
ATOM    716 2HD2 LEU A  45      53.213   5.585 -34.647  1.00  0.00              
ATOM    717 3HD2 LEU A  45      52.521   6.817 -33.564  1.00  0.00              
ATOM    718  N   SER A  46      55.085   5.917 -29.238  1.00  0.00              
ATOM    719  CA  SER A  46      55.379   4.998 -28.126  1.00  0.00              
ATOM    720  C   SER A  46      54.166   4.821 -27.219  1.00  0.00              
ATOM    721  O   SER A  46      54.153   3.963 -26.323  1.00  0.00              
ATOM    722  CB  SER A  46      56.540   5.516 -27.279  1.00  0.00              
ATOM    723  OG  SER A  46      56.156   6.679 -26.568  1.00  0.00              
ATOM    724  H   SER A  46      55.330   6.893 -29.148  1.00  0.00              
ATOM    725  HA  SER A  46      55.774   4.035 -28.453  1.00  0.00              
ATOM    726 1HB  SER A  46      56.834   4.736 -26.577  1.00  0.00              
ATOM    727 2HB  SER A  46      57.377   5.746 -27.937  1.00  0.00              
ATOM    728  HG  SER A  46      55.243   6.892 -26.773  1.00  0.00              
ATOM    729  N   LEU A  47      53.144   5.632 -27.431  1.00  0.00              
ATOM    730  CA  LEU A  47      51.948   5.530 -26.608  1.00  0.00              
ATOM    731  C   LEU A  47      50.982   4.440 -27.059  1.00  0.00              
ATOM    732  O   LEU A  47      51.001   4.022 -28.220  1.00  0.00              
ATOM    733  CB  LEU A  47      51.201   6.873 -26.620  1.00  0.00              
ATOM    734  CG  LEU A  47      51.856   8.030 -25.837  1.00  0.00              
ATOM    735  CD1 LEU A  47      50.987   9.256 -25.948  1.00  0.00              
ATOM    736  CD2 LEU A  47      51.989   7.647 -24.403  1.00  0.00              
ATOM    737  H   LEU A  47      53.180   6.328 -28.162  1.00  0.00              
ATOM    738  HA  LEU A  47      52.229   5.284 -25.585  1.00  0.00              
ATOM    739 1HB  LEU A  47      51.238   7.087 -27.687  1.00  0.00              
ATOM    740 2HB  LEU A  47      50.163   6.760 -26.308  1.00  0.00              
ATOM    741  HG  LEU A  47      52.860   8.167 -26.241  1.00  0.00              
ATOM    742 1HD1 LEU A  47      51.444  10.078 -25.397  1.00  0.00              
ATOM    743 2HD1 LEU A  47      50.885   9.536 -26.997  1.00  0.00              
ATOM    744 3HD1 LEU A  47      50.003   9.043 -25.531  1.00  0.00              
ATOM    745 1HD2 LEU A  47      52.453   8.465 -23.850  1.00  0.00              
ATOM    746 2HD2 LEU A  47      51.002   7.441 -23.988  1.00  0.00              
ATOM    747 3HD2 LEU A  47      52.611   6.755 -24.320  1.00  0.00              
ATOM    748  N   PRO A  48      50.149   3.935 -26.131  1.00  0.00              
ATOM    749  CA  PRO A  48      49.161   2.902 -26.481  1.00  0.00              
ATOM    750  C   PRO A  48      48.262   3.527 -27.535  1.00  0.00              
ATOM    751  O   PRO A  48      47.950   4.720 -27.442  1.00  0.00              
ATOM    752  CB  PRO A  48      48.376   2.709 -25.189  1.00  0.00              
ATOM    753  CG  PRO A  48      49.383   3.028 -24.113  1.00  0.00              
ATOM    754  CD  PRO A  48      50.236   4.138 -24.662  1.00  0.00              
ATOM    755  NV  PRO A  48      50.143   3.928 -26.119  1.00  0.00              
ATOM    756  HA  PRO A  48      49.627   1.968 -26.829  1.00  0.00              
ATOM    757 1HB  PRO A  48      47.505   3.380 -25.142  1.00  0.00              
ATOM    758 2HB  PRO A  48      47.996   1.681 -25.098  1.00  0.00              
ATOM    759 1HG  PRO A  48      48.886   3.341 -23.183  1.00  0.00              
ATOM    760 2HG  PRO A  48      49.997   2.148 -23.869  1.00  0.00              
ATOM    761 1HD  PRO A  48      49.861   5.132 -24.375  1.00  0.00              
ATOM    762 2HD  PRO A  48      51.277   4.074 -24.313  1.00  0.00              
ATOM    763  N   GLN A  49      47.810   2.752 -28.517  1.00  0.00              
ATOM    764  CA  GLN A  49      46.920   3.309 -29.563  1.00  0.00              
ATOM    765  C   GLN A  49      45.607   3.873 -29.001  1.00  0.00              
ATOM    766  O   GLN A  49      45.090   4.868 -29.502  1.00  0.00              
ATOM    767  CB  GLN A  49      46.549   2.216 -30.587  1.00  0.00              
ATOM    768  CG  GLN A  49      47.699   1.688 -31.453  1.00  0.00              
ATOM    769  CD  GLN A  49      47.964   2.564 -32.657  1.00  0.00              
ATOM    770  OE1 GLN A  49      47.286   3.560 -32.856  1.00  0.00              
ATOM    771  NE2 GLN A  49      48.952   2.189 -33.473  1.00  0.00              
ATOM    772  H   GLN A  49      48.069   1.777 -28.559  1.00  0.00              
ATOM    773  HA  GLN A  49      47.426   4.127 -30.075  1.00  0.00              
ATOM    774 1HB  GLN A  49      46.123   1.387 -30.022  1.00  0.00              
ATOM    775 2HB  GLN A  49      45.785   2.641 -31.238  1.00  0.00              
ATOM    776 1HG  GLN A  49      48.661   1.390 -31.038  1.00  0.00              
ATOM    777 2HG  GLN A  49      47.158   0.801 -31.784  1.00  0.00              
ATOM    778 1HE2 GLN A  49      49.166   2.735 -34.284  1.00  0.00              
ATOM    779 2HE2 GLN A  49      49.479   1.363 -33.274  1.00  0.00              
ATOM    780  N   GLU A  50      45.087   3.237 -27.954  1.00  0.00              
ATOM    781  CA  GLU A  50      43.804   3.622 -27.364  1.00  0.00              
ATOM    782  C   GLU A  50      43.817   4.902 -26.519  1.00  0.00              
ATOM    783  O   GLU A  50      42.762   5.384 -26.126  1.00  0.00              
ATOM    784  CB  GLU A  50      43.290   2.473 -26.483  1.00  0.00              
ATOM    785  CG  GLU A  50      44.040   2.410 -25.122  1.00  0.00              
ATOM    786  CD  GLU A  50      43.878   1.084 -24.378  1.00  0.00              
ATOM    787  OE1 GLU A  50      44.442   0.068 -24.831  1.00  0.00              
ATOM    788  OE2 GLU A  50      43.197   1.066 -23.335  1.00  0.00              
ATOM    789  H   GLU A  50      45.599   2.463 -27.556  1.00  0.00              
ATOM    790  HA  GLU A  50      43.079   3.823 -28.154  1.00  0.00              
ATOM    791 1HB  GLU A  50      42.224   2.643 -26.329  1.00  0.00              
ATOM    792 2HB  GLU A  50      43.434   1.551 -27.046  1.00  0.00              
ATOM    793 1HG  GLU A  50      45.107   2.615 -25.205  1.00  0.00              
ATOM    794 2HG  GLU A  50      43.566   3.193 -24.532  1.00  0.00              
ATOM    795  N   VAL A  51      45.000   5.432 -26.232  1.00  0.00              
ATOM    796  CA  VAL A  51      45.108   6.621 -25.401  1.00  0.00              
ATOM    797  C   VAL A  51      45.073   7.948 -26.146  1.00  0.00              
ATOM    798  O   VAL A  51      45.923   8.221 -26.983  1.00  0.00              
ATOM    799  CB  VAL A  51      46.401   6.598 -24.551  1.00  0.00              
ATOM    800  CG1 VAL A  51      46.566   7.934 -23.789  1.00  0.00              
ATOM    801  CG2 VAL A  51      46.349   5.426 -23.571  1.00  0.00              
ATOM    802  H   VAL A  51      45.842   5.007 -26.594  1.00  0.00              
ATOM    803  HA  VAL A  51      44.252   6.717 -24.732  1.00  0.00              
ATOM    804  HB  VAL A  51      47.254   6.433 -25.209  1.00  0.00              
ATOM    805 1HG1 VAL A  51      47.480   7.904 -23.195  1.00  0.00              
ATOM    806 2HG1 VAL A  51      46.625   8.755 -24.503  1.00  0.00              
ATOM    807 3HG1 VAL A  51      45.711   8.085 -23.130  1.00  0.00              
ATOM    808 1HG2 VAL A  51      47.260   5.410 -22.973  1.00  0.00              
ATOM    809 2HG2 VAL A  51      45.486   5.540 -22.915  1.00  0.00              
ATOM    810 3HG2 VAL A  51      46.263   4.491 -24.125  1.00  0.00              
ATOM    811  N   THR A  52      44.080   8.771 -25.826  1.00  0.00              
ATOM    812  CA  THR A  52      43.973  10.083 -26.436  1.00  0.00              
ATOM    813  C   THR A  52      45.000  11.002 -25.764  1.00  0.00              
ATOM    814  O   THR A  52      45.133  11.016 -24.530  1.00  0.00              
ATOM    815  CB  THR A  52      42.560  10.680 -26.247  1.00  0.00              
ATOM    816  OG1 THR A  52      41.608   9.841 -26.896  1.00  0.00              
ATOM    817  CG2 THR A  52      42.475  12.075 -26.854  1.00  0.00              
ATOM    818  H   THR A  52      43.387   8.485 -25.149  1.00  0.00              
ATOM    819  HA  THR A  52      44.183  10.012 -27.503  1.00  0.00              
ATOM    820  HB  THR A  52      42.339  10.737 -25.181  1.00  0.00              
ATOM    821  HG1 THR A  52      42.061   9.098 -27.302  1.00  0.00              
ATOM    822 1HG2 THR A  52      41.471  12.474 -26.708  1.00  0.00              
ATOM    823 2HG2 THR A  52      43.200  12.727 -26.368  1.00  0.00              
ATOM    824 3HG2 THR A  52      42.692  12.021 -27.920  1.00  0.00              
ATOM    825  N   LEU A  53      45.747  11.728 -26.590  1.00  0.00              
ATOM    826  CA  LEU A  53      46.768  12.657 -26.122  1.00  0.00              
ATOM    827  C   LEU A  53      46.277  14.091 -26.301  1.00  0.00              
ATOM    828  O   LEU A  53      45.920  14.504 -27.413  1.00  0.00              
ATOM    829  CB  LEU A  53      48.056  12.471 -26.924  1.00  0.00              
ATOM    830  CG  LEU A  53      49.205  13.431 -26.574  1.00  0.00              
ATOM    831  CD1 LEU A  53      49.742  13.082 -25.185  1.00  0.00              
ATOM    832  CD2 LEU A  53      50.309  13.301 -27.585  1.00  0.00              
ATOM    833  H   LEU A  53      45.594  11.625 -27.583  1.00  0.00              
ATOM    834  HA  LEU A  53      46.977  12.470 -25.069  1.00  0.00              
ATOM    835 1HB  LEU A  53      48.312  11.459 -26.615  1.00  0.00              
ATOM    836 2HB  LEU A  53      47.869  12.487 -27.998  1.00  0.00              
ATOM    837  HG  LEU A  53      48.812  14.446 -26.644  1.00  0.00              
ATOM    838 1HD1 LEU A  53      50.557  13.759 -24.929  1.00  0.00              
ATOM    839 2HD1 LEU A  53      48.943  13.184 -24.450  1.00  0.00              
ATOM    840 3HD1 LEU A  53      50.109  12.056 -25.184  1.00  0.00              
ATOM    841 1HD2 LEU A  53      51.118  13.986 -27.329  1.00  0.00              
ATOM    842 2HD2 LEU A  53      50.685  12.278 -27.585  1.00  0.00              
ATOM    843 3HD2 LEU A  53      49.926  13.547 -28.576  1.00  0.00              
ATOM    844  N   TYR A  54      46.265  14.844 -25.212  1.00  0.00              
ATOM    845  CA  TYR A  54      45.809  16.229 -25.255  1.00  0.00              
ATOM    846  C   TYR A  54      46.966  17.199 -25.049  1.00  0.00              
ATOM    847  O   TYR A  54      47.888  16.910 -24.292  1.00  0.00              
ATOM    848  CB  TYR A  54      44.759  16.496 -24.177  1.00  0.00              
ATOM    849  CG  TYR A  54      43.528  15.629 -24.252  1.00  0.00              
ATOM    850  CD1 TYR A  54      43.486  14.402 -23.602  1.00  0.00              
ATOM    851  CD2 TYR A  54      42.380  16.059 -24.936  1.00  0.00              
ATOM    852  CE1 TYR A  54      42.332  13.623 -23.614  1.00  0.00              
ATOM    853  CE2 TYR A  54      41.214  15.281 -24.955  1.00  0.00              
ATOM    854  CZ  TYR A  54      41.204  14.068 -24.286  1.00  0.00              
ATOM    855  OH  TYR A  54      40.066  13.289 -24.257  1.00  0.00              
ATOM    856  H   TYR A  54      46.577  14.456 -24.333  1.00  0.00              
ATOM    857  HA  TYR A  54      45.363  16.442 -26.227  1.00  0.00              
ATOM    858 1HB  TYR A  54      45.241  16.339 -23.211  1.00  0.00              
ATOM    859 2HB  TYR A  54      44.461  17.539 -24.269  1.00  0.00              
ATOM    860  HD1 TYR A  54      44.376  14.054 -23.078  1.00  0.00              
ATOM    861  HD2 TYR A  54      42.405  17.015 -25.459  1.00  0.00              
ATOM    862  HE1 TYR A  54      42.310  12.663 -23.100  1.00  0.00              
ATOM    863  HE2 TYR A  54      40.333  15.633 -25.492  1.00  0.00              
ATOM    864  HH  TYR A  54      39.331  13.680 -24.735  1.00  0.00              
ATOM    865  N   THR A  55      47.062  18.134 -25.724  1.00  0.00              
ATOM    866  CA  THR A  55      48.066  19.174 -25.773  1.00  0.00              
ATOM    867  C   THR A  55      47.372  20.528 -25.616  1.00  0.00              
ATOM    868  O   THR A  55      46.146  20.632 -25.695  1.00  0.00              
ATOM    869  CB  THR A  55      48.773  19.218 -27.136  1.00  0.00              
ATOM    870  OG1 THR A  55      47.834  19.701 -28.112  1.00  0.00              
ATOM    871  CG2 THR A  55      49.255  17.823 -27.536  1.00  0.00              
ATOM    872  H   THR A  55      46.271  18.183 -26.350  1.00  0.00              
ATOM    873  HA  THR A  55      48.814  19.001 -24.999  1.00  0.00              
ATOM    874  HB  THR A  55      49.627  19.891 -27.071  1.00  0.00              
ATOM    875  HG1 THR A  55      46.993  19.881 -27.685  1.00  0.00              
ATOM    876 1HG2 THR A  55      49.753  17.875 -28.504  1.00  0.00              
ATOM    877 2HG2 THR A  55      49.953  17.452 -26.786  1.00  0.00              
ATOM    878 3HG2 THR A  55      48.401  17.149 -27.602  1.00  0.00              
ATOM    879  N   ASP A  56      48.126  21.646 -25.474  1.00  0.00              
ATOM    880  CA  ASP A  56      47.598  22.975 -25.234  1.00  0.00              
ATOM    881  C   ASP A  56      46.622  23.358 -26.333  1.00  0.00              
ATOM    882  O   ASP A  56      45.571  23.936 -26.057  1.00  0.00              
ATOM    883  CB  ASP A  56      48.731  24.000 -25.146  1.00  0.00              
ATOM    884  CG  ASP A  56      49.587  23.887 -23.891  1.00  0.00              
ATOM    885  OD1 ASP A  56      49.214  23.152 -23.007  1.00  0.00              
ATOM    886  OD2 ASP A  56      50.676  24.408 -23.890  1.00  0.00              
ATOM    887  H   ASP A  56      49.126  21.519 -25.540  1.00  0.00              
ATOM    888  HA  ASP A  56      47.052  22.990 -24.291  1.00  0.00              
ATOM    889 1HB  ASP A  56      49.376  24.012 -26.025  1.00  0.00              
ATOM    890 2HB  ASP A  56      48.152  24.923 -25.108  1.00  0.00              
ATOM    891  N   GLU A  57      46.943  23.022 -27.580  1.00  0.00              
ATOM    892  CA  GLU A  57      46.038  23.386 -28.684  1.00  0.00              
ATOM    893  C   GLU A  57      44.631  22.815 -28.518  1.00  0.00              
ATOM    894  O   GLU A  57      43.649  23.437 -28.929  1.00  0.00              
ATOM    895  CB  GLU A  57      46.621  22.935 -30.034  1.00  0.00              
ATOM    896  CG  GLU A  57      45.747  23.322 -31.231  1.00  0.00              
ATOM    897  CD  GLU A  57      45.455  24.815 -31.285  1.00  0.00              
ATOM    898  OE1 GLU A  57      46.410  25.621 -31.195  1.00  0.00              
ATOM    899  OE2 GLU A  57      44.275  25.180 -31.416  1.00  0.00              
ATOM    900  H   GLU A  57      47.795  22.521 -27.788  1.00  0.00              
ATOM    901  HA  GLU A  57      45.902  24.468 -28.708  1.00  0.00              
ATOM    902 1HB  GLU A  57      47.604  23.397 -30.126  1.00  0.00              
ATOM    903 2HB  GLU A  57      46.731  21.852 -29.988  1.00  0.00              
ATOM    904 1HG  GLU A  57      46.163  23.014 -32.190  1.00  0.00              
ATOM    905 2HG  GLU A  57      44.815  22.786 -31.052  1.00  0.00              
ATOM    906  N   ASP A  58      44.526  21.635 -27.919  1.00  0.00              
ATOM    907  CA  ASP A  58      43.229  21.003 -27.715  1.00  0.00              
ATOM    908  C   ASP A  58      42.244  21.863 -26.903  1.00  0.00              
ATOM    909  O   ASP A  58      41.020  21.699 -26.998  1.00  0.00              
ATOM    910  CB  ASP A  58      43.428  19.621 -27.067  1.00  0.00              
ATOM    911  CG  ASP A  58      44.025  18.617 -28.046  1.00  0.00              
ATOM    912  OD1 ASP A  58      43.410  18.418 -29.104  1.00  0.00              
ATOM    913  OD2 ASP A  58      45.104  18.042 -27.794  1.00  0.00              
ATOM    914  H   ASP A  58      45.359  21.163 -27.597  1.00  0.00              
ATOM    915  HA  ASP A  58      42.724  20.879 -28.673  1.00  0.00              
ATOM    916 1HB  ASP A  58      44.003  19.654 -26.141  1.00  0.00              
ATOM    917 2HB  ASP A  58      42.392  19.363 -26.844  1.00  0.00              
ATOM    918  N   GLU A  59      42.762  22.777 -26.100  1.00  0.00              
ATOM    919  CA  GLU A  59      41.871  23.655 -25.347  1.00  0.00              
ATOM    920  C   GLU A  59      40.978  24.422 -26.332  1.00  0.00              
ATOM    921  O   GLU A  59      39.797  24.660 -26.072  1.00  0.00              
ATOM    922  CB  GLU A  59      42.688  24.649 -24.531  1.00  0.00              
ATOM    923  CG  GLU A  59      43.436  24.018 -23.371  1.00  0.00              
ATOM    924  CD  GLU A  59      42.694  24.181 -22.050  1.00  0.00              
ATOM    925  OE1 GLU A  59      41.511  23.808 -21.967  1.00  0.00              
ATOM    926  OE2 GLU A  59      43.293  24.674 -21.092  1.00  0.00              
ATOM    927  H   GLU A  59      43.761  22.882 -25.995  1.00  0.00              
ATOM    928  HA  GLU A  59      41.255  23.063 -24.669  1.00  0.00              
ATOM    929 1HB  GLU A  59      43.396  25.116 -25.215  1.00  0.00              
ATOM    930 2HB  GLU A  59      41.994  25.401 -24.156  1.00  0.00              
ATOM    931 1HG  GLU A  59      43.659  22.962 -23.522  1.00  0.00              
ATOM    932 2HG  GLU A  59      44.367  24.582 -23.329  1.00  0.00              
ATOM    933  N   TRP A  60      41.536  24.784 -27.485  1.00  0.00              
ATOM    934  CA  TRP A  60      40.768  25.546 -28.451  1.00  0.00              
ATOM    935  C   TRP A  60      39.925  24.729 -29.424  1.00  0.00              
ATOM    936  O   TRP A  60      39.109  25.286 -30.157  1.00  0.00              
ATOM    937  CB  TRP A  60      41.699  26.504 -29.178  1.00  0.00              
ATOM    938  CG  TRP A  60      42.503  27.291 -28.195  1.00  0.00              
ATOM    939  CD1 TRP A  60      43.816  27.095 -27.863  1.00  0.00              
ATOM    940  CD2 TRP A  60      42.025  28.337 -27.340  1.00  0.00              
ATOM    941  NE1 TRP A  60      44.185  27.946 -26.855  1.00  0.00              
ATOM    942  CE2 TRP A  60      43.108  28.722 -26.509  1.00  0.00              
ATOM    943  CE3 TRP A  60      40.787  28.985 -27.189  1.00  0.00              
ATOM    944  CZ2 TRP A  60      42.993  29.731 -25.535  1.00  0.00              
ATOM    945  CZ3 TRP A  60      40.673  29.995 -26.213  1.00  0.00              
ATOM    946  CH2 TRP A  60      41.775  30.351 -25.400  1.00  0.00              
ATOM    947  H   TRP A  60      42.491  24.536 -27.701  1.00  0.00              
ATOM    948  HA  TRP A  60      39.992  26.115 -27.940  1.00  0.00              
ATOM    949 1HB  TRP A  60      42.387  25.950 -29.817  1.00  0.00              
ATOM    950 2HB  TRP A  60      41.121  27.201 -29.785  1.00  0.00              
ATOM    951  HD1 TRP A  60      44.355  26.329 -28.418  1.00  0.00              
ATOM    952  HE1 TRP A  60      45.101  27.996 -26.433  1.00  0.00              
ATOM    953  HE3 TRP A  60      39.910  28.748 -27.791  1.00  0.00              
ATOM    954  HZ2 TRP A  60      43.866  29.982 -24.931  1.00  0.00              
ATOM    955  HZ3 TRP A  60      39.712  30.496 -26.099  1.00  0.00              
ATOM    956  HH2 TRP A  60      41.653  31.134 -24.651  1.00  0.00              
ATOM    957  N   SER A  61      40.121  23.412 -29.438  1.00  0.00              
ATOM    958  CA  SER A  61      39.316  22.531 -30.288  1.00  0.00              
ATOM    959  C   SER A  61      37.993  22.279 -29.544  1.00  0.00              
ATOM    960  O   SER A  61      36.936  22.114 -30.152  1.00  0.00              
ATOM    961  CB  SER A  61      40.034  21.187 -30.522  1.00  0.00              
ATOM    962  OG  SER A  61      41.204  21.343 -31.307  1.00  0.00              
ATOM    963  H   SER A  61      40.838  23.009 -28.852  1.00  0.00              
ATOM    964  HA  SER A  61      39.212  22.894 -31.312  1.00  0.00              
ATOM    965 1HB  SER A  61      40.307  20.765 -29.555  1.00  0.00              
ATOM    966 2HB  SER A  61      39.350  20.510 -31.032  1.00  0.00              
ATOM    967  HG  SER A  61      41.313  22.269 -31.537  1.00  0.00              
ATOM    968  N   SER A  62      38.072  22.254 -28.215  1.00  0.00              
ATOM    969  CA  SER A  62      36.908  22.025 -27.360  1.00  0.00              
ATOM    970  C   SER A  62      36.063  23.288 -27.168  1.00  0.00              
ATOM    971  O   SER A  62      34.832  23.227 -27.135  1.00  0.00              
ATOM    972  CB  SER A  62      37.375  21.517 -25.987  1.00  0.00              
ATOM    973  OG  SER A  62      36.310  21.485 -25.046  1.00  0.00              
ATOM    974  H   SER A  62      38.975  22.400 -27.788  1.00  0.00              
ATOM    975  HA  SER A  62      36.276  21.203 -27.699  1.00  0.00              
ATOM    976 1HB  SER A  62      37.777  20.511 -26.106  1.00  0.00              
ATOM    977 2HB  SER A  62      38.158  22.178 -25.618  1.00  0.00              
ATOM    978  HG  SER A  62      35.503  21.792 -25.466  1.00  0.00              
ATOM    979  N   TRP A  63      36.730  24.432 -27.040  1.00  0.00              
ATOM    980  CA  TRP A  63      36.021  25.690 -26.815  1.00  0.00              
ATOM    981  C   TRP A  63      36.179  26.669 -27.972  1.00  0.00              
ATOM    982  O   TRP A  63      37.281  26.876 -28.471  1.00  0.00              
ATOM    983  CB  TRP A  63      36.520  26.343 -25.528  1.00  0.00              
ATOM    984  CG  TRP A  63      35.634  27.437 -25.018  1.00  0.00              
ATOM    985  CD1 TRP A  63      34.657  27.329 -24.066  1.00  0.00              
ATOM    986  CD2 TRP A  63      35.649  28.809 -25.427  1.00  0.00              
ATOM    987  NE1 TRP A  63      34.068  28.555 -23.854  1.00  0.00              
ATOM    988  CE2 TRP A  63      34.655  29.481 -24.675  1.00  0.00              
ATOM    989  CE3 TRP A  63      36.407  29.536 -26.352  1.00  0.00              
ATOM    990  CZ2 TRP A  63      34.397  30.846 -24.823  1.00  0.00              
ATOM    991  CZ3 TRP A  63      36.151  30.903 -26.501  1.00  0.00              
ATOM    992  CH2 TRP A  63      35.153  31.540 -25.736  1.00  0.00              
ATOM    993  H   TRP A  63      37.738  24.439 -27.098  1.00  0.00              
ATOM    994  HA  TRP A  63      34.952  25.500 -26.723  1.00  0.00              
ATOM    995 1HB  TRP A  63      36.586  25.603 -24.730  1.00  0.00              
ATOM    996 2HB  TRP A  63      37.500  26.791 -25.690  1.00  0.00              
ATOM    997  HD1 TRP A  63      34.495  26.342 -23.637  1.00  0.00              
ATOM    998  HE1 TRP A  63      33.322  28.744 -23.200  1.00  0.00              
ATOM    999  HE3 TRP A  63      37.191  29.088 -26.962  1.00  0.00              
ATOM   1000  HZ2 TRP A  63      33.616  31.303 -24.214  1.00  0.00              
ATOM   1001  HZ3 TRP A  63      36.742  31.465 -27.224  1.00  0.00              
ATOM   1002  HH2 TRP A  63      34.979  32.607 -25.874  1.00  0.00              
ATOM   1003  N   ASN A  64      35.071  27.285 -28.375  1.00  0.00              
ATOM   1004  CA  ASN A  64      35.082  28.237 -29.475  1.00  0.00              
ATOM   1005  C   ASN A  64      34.227  29.460 -29.143  1.00  0.00              
ATOM   1006  O   ASN A  64      34.519  30.573 -29.572  1.00  0.00              
ATOM   1007  CB  ASN A  64      34.565  27.547 -30.744  1.00  0.00              
ATOM   1008  CG  ASN A  64      34.796  28.369 -31.990  1.00  0.00              
ATOM   1009  OD1 ASN A  64      33.982  29.222 -32.346  1.00  0.00              
ATOM   1010  ND2 ASN A  64      35.921  28.126 -32.658  1.00  0.00              
ATOM   1011  H   ASN A  64      34.199  27.086 -27.905  1.00  0.00              
ATOM   1012  HA  ASN A  64      36.101  28.581 -29.656  1.00  0.00              
ATOM   1013 1HB  ASN A  64      34.794  26.499 -30.942  1.00  0.00              
ATOM   1014 2HB  ASN A  64      33.521  27.640 -30.446  1.00  0.00              
ATOM   1015 1HD2 ASN A  64      36.128  28.640 -33.491  1.00  0.00              
ATOM   1016 2HD2 ASN A  64      36.558  27.431 -32.328  1.00  0.00              
ATOM   1017  N   LYS A  65      33.171  29.243 -28.371  1.00  0.00              
ATOM   1018  CA  LYS A  65      32.273  30.316 -27.969  1.00  0.00              
ATOM   1019  C   LYS A  65      31.744  30.056 -26.564  1.00  0.00              
ATOM   1020  O   LYS A  65      31.864  28.945 -26.030  1.00  0.00              
ATOM   1021  CB  LYS A  65      31.106  30.424 -28.955  1.00  0.00              
ATOM   1022  CG  LYS A  65      31.496  30.958 -30.329  1.00  0.00              
ATOM   1023  CD  LYS A  65      31.935  32.427 -30.263  1.00  0.00              
ATOM   1024  CE  LYS A  65      32.342  32.954 -31.638  1.00  0.00              
ATOM   1025  NZ  LYS A  65      32.733  34.393 -31.604  1.00  0.00              
ATOM   1026  H   LYS A  65      32.987  28.302 -28.053  1.00  0.00              
ATOM   1027  HA  LYS A  65      32.812  31.264 -27.958  1.00  0.00              
ATOM   1028 1HB  LYS A  65      30.682  29.425 -29.059  1.00  0.00              
ATOM   1029 2HB  LYS A  65      30.366  31.086 -28.504  1.00  0.00              
ATOM   1030 1HG  LYS A  65      32.317  30.353 -30.715  1.00  0.00              
ATOM   1031 2HG  LYS A  65      30.636  30.868 -30.992  1.00  0.00              
ATOM   1032 1HD  LYS A  65      31.104  33.021 -29.879  1.00  0.00              
ATOM   1033 2HD  LYS A  65      32.782  32.506 -29.582  1.00  0.00              
ATOM   1034 1HE  LYS A  65      33.184  32.362 -31.995  1.00  0.00              
ATOM   1035 2HE  LYS A  65      31.497  32.829 -32.315  1.00  0.00              
ATOM   1036 1HZ  LYS A  65      32.992  34.693 -32.533  1.00  0.00              
ATOM   1037 2HZ  LYS A  65      31.954  34.947 -31.276  1.00  0.00              
ATOM   1038 3HZ  LYS A  65      33.518  34.514 -30.980  1.00  0.00              
ATOM   1039  N   ILE A  66      31.162  31.087 -25.966  1.00  0.00              
ATOM   1040  CA  ILE A  66      30.612  30.974 -24.625  1.00  0.00              
ATOM   1041  C   ILE A  66      29.672  29.784 -24.551  1.00  0.00              
ATOM   1042  O   ILE A  66      28.931  29.509 -25.495  1.00  0.00              
ATOM   1043  CB  ILE A  66      29.821  32.232 -24.240  1.00  0.00              
ATOM   1044  CG1 ILE A  66      30.664  33.474 -24.513  1.00  0.00              
ATOM   1045  CG2 ILE A  66      29.423  32.167 -22.766  1.00  0.00              
ATOM   1046  CD1 ILE A  66      31.924  33.536 -23.695  1.00  0.00              
ATOM   1047  H   ILE A  66      31.098  31.971 -26.451  1.00  0.00              
ATOM   1048  HA  ILE A  66      31.405  30.805 -23.898  1.00  0.00              
ATOM   1049  HB  ILE A  66      28.927  32.293 -24.860  1.00  0.00              
ATOM   1050 1HG1 ILE A  66      30.916  33.469 -25.573  1.00  0.00              
ATOM   1051 2HG1 ILE A  66      30.042  34.342 -24.293  1.00  0.00              
ATOM   1052 1HG2 ILE A  66      28.863  33.063 -22.500  1.00  0.00              
ATOM   1053 2HG2 ILE A  66      28.803  31.288 -22.595  1.00  0.00              
ATOM   1054 3HG2 ILE A  66      30.320  32.104 -22.149  1.00  0.00              
ATOM   1055 1HD1 ILE A  66      32.474  34.445 -23.940  1.00  0.00              
ATOM   1056 2HD1 ILE A  66      31.671  33.541 -22.634  1.00  0.00              
ATOM   1057 3HD1 ILE A  66      32.544  32.668 -23.915  1.00  0.00              
ATOM   1058  N   GLY A  67      29.707  29.086 -23.423  1.00  0.00              
ATOM   1059  CA  GLY A  67      28.852  27.933 -23.238  1.00  0.00              
ATOM   1060  C   GLY A  67      29.544  26.615 -23.534  1.00  0.00              
ATOM   1061  O   GLY A  67      29.222  25.595 -22.928  1.00  0.00              
ATOM   1062  H   GLY A  67      30.335  29.357 -22.680  1.00  0.00              
ATOM   1063 1HA  GLY A  67      28.509  27.906 -22.204  1.00  0.00              
ATOM   1064 2HA  GLY A  67      27.993  28.016 -23.902  1.00  0.00              
ATOM   1065  N   ASP A  68      30.491  26.623 -24.467  1.00  0.00              
ATOM   1066  CA  ASP A  68      31.203  25.399 -24.815  1.00  0.00              
ATOM   1067  C   ASP A  68      31.998  24.863 -23.629  1.00  0.00              
ATOM   1068  O   ASP A  68      32.307  25.595 -22.689  1.00  0.00              
ATOM   1069  CB  ASP A  68      32.169  25.634 -25.982  1.00  0.00              
ATOM   1070  CG  ASP A  68      31.458  25.865 -27.300  1.00  0.00              
ATOM   1071  OD1 ASP A  68      30.236  25.594 -27.385  1.00  0.00              
ATOM   1072  OD2 ASP A  68      32.141  26.304 -28.247  1.00  0.00              
ATOM   1073  H   ASP A  68      30.726  27.481 -24.944  1.00  0.00              
ATOM   1074  HA  ASP A  68      30.490  24.629 -25.110  1.00  0.00              
ATOM   1075 1HB  ASP A  68      32.890  26.430 -25.796  1.00  0.00              
ATOM   1076 2HB  ASP A  68      32.684  24.673 -26.000  1.00  0.00              
ATOM   1077  N   PRO A  69      32.339  23.567 -23.663  1.00  0.00              
ATOM   1078  CA  PRO A  69      33.110  22.941 -22.580  1.00  0.00              
ATOM   1079  C   PRO A  69      34.559  23.407 -22.607  1.00  0.00              
ATOM   1080  O   PRO A  69      35.141  23.577 -23.682  1.00  0.00              
ATOM   1081  CB  PRO A  69      32.986  21.453 -22.888  1.00  0.00              
ATOM   1082  CG  PRO A  69      32.954  21.437 -24.406  1.00  0.00              
ATOM   1083  CD  PRO A  69      32.022  22.593 -24.727  1.00  0.00              
ATOM   1084  NV  PRO A  69      32.337  23.568 -23.665  1.00  0.00              
ATOM   1085  HA  PRO A  69      32.727  23.198 -21.581  1.00  0.00              
ATOM   1086 1HB  PRO A  69      33.837  20.885 -22.483  1.00  0.00              
ATOM   1087 2HB  PRO A  69      32.074  21.025 -22.447  1.00  0.00              
ATOM   1088 1HG  PRO A  69      33.961  21.578 -24.827  1.00  0.00              
ATOM   1089 2HG  PRO A  69      32.579  20.475 -24.786  1.00  0.00              
ATOM   1090 1HD  PRO A  69      32.209  23.013 -25.726  1.00  0.00              
ATOM   1091 2HD  PRO A  69      30.964  22.295 -24.697  1.00  0.00              
ATOM   1092  N   VAL A  70      35.129  23.664 -21.433  1.00  0.00              
ATOM   1093  CA  VAL A  70      36.530  24.077 -21.358  1.00  0.00              
ATOM   1094  C   VAL A  70      37.278  22.793 -21.035  1.00  0.00              
ATOM   1095  O   VAL A  70      37.023  22.155 -20.007  1.00  0.00              
ATOM   1096  CB  VAL A  70      36.735  25.130 -20.258  1.00  0.00              
ATOM   1097  CG1 VAL A  70      38.199  25.509 -20.159  1.00  0.00              
ATOM   1098  CG2 VAL A  70      35.890  26.358 -20.576  1.00  0.00              
ATOM   1099  H   VAL A  70      34.596  23.575 -20.580  1.00  0.00              
ATOM   1100  HA  VAL A  70      36.874  24.487 -22.308  1.00  0.00              
ATOM   1101  HB  VAL A  70      36.381  24.725 -19.310  1.00  0.00              
ATOM   1102 1HG1 VAL A  70      38.329  26.256 -19.375  1.00  0.00              
ATOM   1103 2HG1 VAL A  70      38.788  24.624 -19.918  1.00  0.00              
ATOM   1104 3HG1 VAL A  70      38.533  25.921 -21.111  1.00  0.00              
ATOM   1105 1HG2 VAL A  70      36.031  27.108 -19.799  1.00  0.00              
ATOM   1106 2HG2 VAL A  70      36.196  26.770 -21.538  1.00  0.00              
ATOM   1107 3HG2 VAL A  70      34.838  26.075 -20.620  1.00  0.00              
ATOM   1108  N   LEU A  71      38.200  22.407 -21.907  1.00  0.00              
ATOM   1109  CA  LEU A  71      38.920  21.133 -21.727  1.00  0.00              
ATOM   1110  C   LEU A  71      39.598  20.908 -20.364  1.00  0.00              
ATOM   1111  O   LEU A  71      39.462  19.842 -19.797  1.00  0.00              
ATOM   1112  CB  LEU A  71      39.956  20.930 -22.856  1.00  0.00              
ATOM   1113  CG  LEU A  71      40.774  19.625 -22.793  1.00  0.00              
ATOM   1114  CD1 LEU A  71      39.853  18.420 -22.994  1.00  0.00              
ATOM   1115  CD2 LEU A  71      41.870  19.642 -23.871  1.00  0.00              
ATOM   1116  H   LEU A  71      38.417  22.986 -22.705  1.00  0.00              
ATOM   1117  HA  LEU A  71      38.211  20.306 -21.750  1.00  0.00              
ATOM   1118 1HB  LEU A  71      39.283  20.903 -23.711  1.00  0.00              
ATOM   1119 2HB  LEU A  71      40.625  21.785 -22.948  1.00  0.00              
ATOM   1120  HG  LEU A  71      41.267  19.598 -21.821  1.00  0.00              
ATOM   1121 1HD1 LEU A  71      40.439  17.502 -22.948  1.00  0.00              
ATOM   1122 2HD1 LEU A  71      39.096  18.406 -22.210  1.00  0.00              
ATOM   1123 3HD1 LEU A  71      39.368  18.492 -23.967  1.00  0.00              
ATOM   1124 1HD2 LEU A  71      42.444  18.717 -23.820  1.00  0.00              
ATOM   1125 2HD2 LEU A  71      41.411  19.731 -24.856  1.00  0.00              
ATOM   1126 3HD2 LEU A  71      42.534  20.490 -23.702  1.00  0.00              
ATOM   1127  N   HIS A  72      40.318  21.879 -19.820  1.00  0.00              
ATOM   1128  CA  HIS A  72      40.957  21.576 -18.544  1.00  0.00              
ATOM   1129  C   HIS A  72      39.936  21.308 -17.440  1.00  0.00              
ATOM   1130  O   HIS A  72      40.198  20.531 -16.516  1.00  0.00              
ATOM   1131  CB  HIS A  72      41.961  22.670 -18.136  1.00  0.00              
ATOM   1132  CG  HIS A  72      41.343  23.998 -17.821  1.00  0.00              
ATOM   1133  ND1 HIS A  72      41.297  25.041 -18.728  1.00  0.00              
ATOM   1134  CD2 HIS A  72      40.815  24.482 -16.672  1.00  0.00              
ATOM   1135  CE1 HIS A  72      40.770  26.103 -18.147  1.00  0.00              
ATOM   1136  NE2 HIS A  72      40.468  25.793 -16.897  1.00  0.00              
ATOM   1137  H   HIS A  72      40.446  22.794 -20.229  1.00  0.00              
ATOM   1138  HA  HIS A  72      41.495  20.632 -18.619  1.00  0.00              
ATOM   1139 1HB  HIS A  72      42.503  22.368 -17.239  1.00  0.00              
ATOM   1140 2HB  HIS A  72      42.670  22.849 -18.944  1.00  0.00              
ATOM   1141  HD2 HIS A  72      40.645  24.033 -15.693  1.00  0.00              
ATOM   1142  HE1 HIS A  72      40.648  27.035 -18.699  1.00  0.00              
ATOM   1143  HE2 HIS A  72      40.051  26.412 -16.216  1.00  0.00              
ATOM   1144  N   ILE A  73      38.773  21.952 -17.523  1.00  0.00              
ATOM   1145  CA  ILE A  73      37.705  21.730 -16.534  1.00  0.00              
ATOM   1146  C   ILE A  73      37.096  20.331 -16.748  1.00  0.00              
ATOM   1147  O   ILE A  73      36.835  19.602 -15.782  1.00  0.00              
ATOM   1148  CB  ILE A  73      36.586  22.801 -16.655  1.00  0.00              
ATOM   1149  CG1 ILE A  73      37.157  24.195 -16.347  1.00  0.00              
ATOM   1150  CG2 ILE A  73      35.400  22.460 -15.726  1.00  0.00              
ATOM   1151  CD1 ILE A  73      37.719  24.359 -14.943  1.00  0.00              
ATOM   1152  H   ILE A  73      38.617  22.606 -18.277  1.00  0.00              
ATOM   1153  HA  ILE A  73      38.110  21.741 -15.523  1.00  0.00              
ATOM   1154  HB  ILE A  73      36.238  22.836 -17.687  1.00  0.00              
ATOM   1155 1HG1 ILE A  73      37.948  24.389 -17.070  1.00  0.00              
ATOM   1156 2HG1 ILE A  73      36.351  24.914 -16.492  1.00  0.00              
ATOM   1157 1HG2 ILE A  73      34.628  23.223 -15.826  1.00  0.00              
ATOM   1158 2HG2 ILE A  73      34.989  21.490 -16.002  1.00  0.00              
ATOM   1159 3HG2 ILE A  73      35.745  22.427 -14.692  1.00  0.00              
ATOM   1160 1HD1 ILE A  73      38.098  25.374 -14.818  1.00  0.00              
ATOM   1161 2HD1 ILE A  73      36.932  24.174 -14.211  1.00  0.00              
ATOM   1162 3HD1 ILE A  73      38.530  23.649 -14.790  1.00  0.00              
ATOM   1163  N   GLU A  74      36.871  19.942 -18.007  1.00  0.00              
ATOM   1164  CA  GLU A  74      36.289  18.618 -18.291  1.00  0.00              
ATOM   1165  C   GLU A  74      37.220  17.467 -17.891  1.00  0.00              
ATOM   1166  O   GLU A  74      36.760  16.418 -17.409  1.00  0.00              
ATOM   1167  CB  GLU A  74      35.918  18.486 -19.786  1.00  0.00              
ATOM   1168  CG  GLU A  74      34.852  19.502 -20.240  1.00  0.00              
ATOM   1169  CD  GLU A  74      33.604  19.480 -19.354  1.00  0.00              
ATOM   1170  OE1 GLU A  74      32.930  18.423 -19.295  1.00  0.00              
ATOM   1171  OE2 GLU A  74      33.303  20.513 -18.710  1.00  0.00              
ATOM   1172  H   GLU A  74      37.099  20.555 -18.777  1.00  0.00              
ATOM   1173  HA  GLU A  74      35.384  18.477 -17.698  1.00  0.00              
ATOM   1174 1HB  GLU A  74      36.836  18.630 -20.356  1.00  0.00              
ATOM   1175 2HB  GLU A  74      35.552  17.470 -19.935  1.00  0.00              
ATOM   1176 1HG  GLU A  74      35.223  20.525 -20.294  1.00  0.00              
ATOM   1177 2HG  GLU A  74      34.582  19.161 -21.239  1.00  0.00              
ATOM   1178  N   LEU A  75      38.524  17.647 -18.100  1.00  0.00              
ATOM   1179  CA  LEU A  75      39.465  16.596 -17.724  1.00  0.00              
ATOM   1180  C   LEU A  75      39.575  16.513 -16.194  1.00  0.00              
ATOM   1181  O   LEU A  75      39.678  15.429 -15.628  1.00  0.00              
ATOM   1182  CB  LEU A  75      40.843  16.848 -18.368  1.00  0.00              
ATOM   1183  CG  LEU A  75      40.882  16.715 -19.903  1.00  0.00              
ATOM   1184  CD1 LEU A  75      42.297  16.956 -20.443  1.00  0.00              
ATOM   1185  CD2 LEU A  75      40.423  15.319 -20.283  1.00  0.00              
ATOM   1186  H   LEU A  75      38.877  18.498 -18.514  1.00  0.00              
ATOM   1187  HA  LEU A  75      39.090  15.631 -18.065  1.00  0.00              
ATOM   1188 1HB  LEU A  75      40.986  17.888 -18.079  1.00  0.00              
ATOM   1189 2HB  LEU A  75      41.620  16.234 -17.912  1.00  0.00              
ATOM   1190  HG  LEU A  75      40.166  17.430 -20.308  1.00  0.00              
ATOM   1191 1HD1 LEU A  75      42.295  16.856 -21.528  1.00  0.00              
ATOM   1192 2HD1 LEU A  75      42.623  17.960 -20.173  1.00  0.00              
ATOM   1193 3HD1 LEU A  75      42.980  16.224 -20.013  1.00  0.00              
ATOM   1194 1HD2 LEU A  75      40.445  15.212 -21.368  1.00  0.00              
ATOM   1195 2HD2 LEU A  75      41.087  14.582 -19.831  1.00  0.00              
ATOM   1196 3HD2 LEU A  75      39.406  15.160 -19.924  1.00  0.00              
ATOM   1197  N   ARG A  76      39.545  17.655 -15.521  1.00  0.00              
ATOM   1198  CA  ARG A  76      39.620  17.647 -14.063  1.00  0.00              
ATOM   1199  C   ARG A  76      38.408  16.910 -13.450  1.00  0.00              
ATOM   1200  O   ARG A  76      38.545  16.158 -12.474  1.00  0.00              
ATOM   1201  CB  ARG A  76      39.699  19.088 -13.552  1.00  0.00              
ATOM   1202  CG  ARG A  76      40.041  19.188 -12.080  1.00  0.00              
ATOM   1203  CD  ARG A  76      38.825  19.614 -11.327  1.00  0.00              
ATOM   1204  NE  ARG A  76      38.493  18.629 -10.329  1.00  0.00              
ATOM   1205  CZ  ARG A  76      37.267  18.191 -10.086  1.00  0.00              
ATOM   1206  NH1 ARG A  76      36.236  18.656 -10.776  1.00  0.00              
ATOM   1207  NH2 ARG A  76      37.084  17.271  -9.155  1.00  0.00              
ATOM   1208  H   ARG A  76      39.470  18.538 -16.005  1.00  0.00              
ATOM   1209  HA  ARG A  76      40.536  17.150 -13.743  1.00  0.00              
ATOM   1210 1HB  ARG A  76      40.458  19.595 -14.146  1.00  0.00              
ATOM   1211 2HB  ARG A  76      38.727  19.545 -13.739  1.00  0.00              
ATOM   1212 1HG  ARG A  76      40.383  18.212 -11.736  1.00  0.00              
ATOM   1213 2HG  ARG A  76      40.843  19.917 -11.960  1.00  0.00              
ATOM   1214 1HD  ARG A  76      39.024  20.571 -10.846  1.00  0.00              
ATOM   1215 2HD  ARG A  76      37.996  19.723 -12.026  1.00  0.00              
ATOM   1216  HE  ARG A  76      39.097  18.135  -9.685  1.00  0.00              
ATOM   1217 1HH1 ARG A  76      36.384  19.350 -11.495  1.00  0.00              
ATOM   1218 2HH1 ARG A  76      35.306  18.314 -10.581  1.00  0.00              
ATOM   1219 1HH2 ARG A  76      37.877  16.913  -8.641  1.00  0.00              
ATOM   1220 2HH2 ARG A  76      36.154  16.931  -8.962  1.00  0.00              
ATOM   1221  N   ARG A  77      37.224  17.117 -14.022  1.00  0.00              
ATOM   1222  CA  ARG A  77      36.021  16.455 -13.524  1.00  0.00              
ATOM   1223  C   ARG A  77      36.033  14.967 -13.878  1.00  0.00              
ATOM   1224  O   ARG A  77      35.660  14.120 -13.073  1.00  0.00              
ATOM   1225  CB  ARG A  77      34.775  17.105 -14.119  1.00  0.00              
ATOM   1226  CG  ARG A  77      34.490  18.505 -13.582  1.00  0.00              
ATOM   1227  CD  ARG A  77      33.339  19.159 -14.356  1.00  0.00              
ATOM   1228  NE  ARG A  77      32.901  20.427 -13.778  1.00  0.00              
ATOM   1229  CZ  ARG A  77      32.205  21.339 -14.448  1.00  0.00              
ATOM   1230  NH1 ARG A  77      31.875  21.119 -15.722  1.00  0.00              
ATOM   1231  NH2 ARG A  77      31.834  22.466 -13.846  1.00  0.00              
ATOM   1232  H   ARG A  77      37.151  17.741 -14.813  1.00  0.00              
ATOM   1233  HA  ARG A  77      35.948  16.586 -12.444  1.00  0.00              
ATOM   1234 1HB  ARG A  77      34.922  17.148 -15.197  1.00  0.00              
ATOM   1235 2HB  ARG A  77      33.935  16.448 -13.893  1.00  0.00              
ATOM   1236 1HG  ARG A  77      34.226  18.425 -12.527  1.00  0.00              
ATOM   1237 2HG  ARG A  77      35.394  19.106 -13.686  1.00  0.00              
ATOM   1238 1HD  ARG A  77      33.663  19.349 -15.379  1.00  0.00              
ATOM   1239 2HD  ARG A  77      32.487  18.480 -14.365  1.00  0.00              
ATOM   1240  HE  ARG A  77      33.042  20.794 -12.846  1.00  0.00              
ATOM   1241 1HH1 ARG A  77      32.155  20.259 -16.172  1.00  0.00              
ATOM   1242 2HH1 ARG A  77      31.346  21.813 -16.230  1.00  0.00              
ATOM   1243 1HH2 ARG A  77      32.083  22.624 -12.879  1.00  0.00              
ATOM   1244 2HH2 ARG A  77      31.306  23.158 -14.357  1.00  0.00              
ATOM   1245  N   TRP A  78      36.467  14.666 -15.093  1.00  0.00              
ATOM   1246  CA  TRP A  78      36.550  13.298 -15.583  1.00  0.00              
ATOM   1247  C   TRP A  78      37.521  12.420 -14.776  1.00  0.00              
ATOM   1248  O   TRP A  78      37.234  11.270 -14.477  1.00  0.00              
ATOM   1249  CB  TRP A  78      37.004  13.323 -17.051  1.00  0.00              
ATOM   1250  CG  TRP A  78      37.262  11.979 -17.636  1.00  0.00              
ATOM   1251  CD1 TRP A  78      36.355  11.159 -18.277  1.00  0.00              
ATOM   1252  CD2 TRP A  78      38.514  11.279 -17.641  1.00  0.00              
ATOM   1253  NE1 TRP A  78      36.984   9.991 -18.671  1.00  0.00              
ATOM   1254  CE2 TRP A  78      38.300  10.040 -18.289  1.00  0.00              
ATOM   1255  CE3 TRP A  78      39.795  11.577 -17.149  1.00  0.00              
ATOM   1256  CZ2 TRP A  78      39.321   9.105 -18.465  1.00  0.00              
ATOM   1257  CZ3 TRP A  78      40.816  10.647 -17.321  1.00  0.00              
ATOM   1258  CH2 TRP A  78      40.572   9.418 -17.970  1.00  0.00              
ATOM   1259  H   TRP A  78      36.750  15.423 -15.698  1.00  0.00              
ATOM   1260  HA  TRP A  78      35.573  12.821 -15.514  1.00  0.00              
ATOM   1261 1HB  TRP A  78      36.239  13.785 -17.675  1.00  0.00              
ATOM   1262 2HB  TRP A  78      37.935  13.881 -17.147  1.00  0.00              
ATOM   1263  HD1 TRP A  78      35.336  11.531 -18.372  1.00  0.00              
ATOM   1264  HE1 TRP A  78      36.547   9.224 -19.161  1.00  0.00              
ATOM   1265  HE3 TRP A  78      40.028  12.510 -16.638  1.00  0.00              
ATOM   1266  HZ2 TRP A  78      39.097   8.172 -18.983  1.00  0.00              
ATOM   1267  HZ3 TRP A  78      41.809  10.889 -16.942  1.00  0.00              
ATOM   1268  HH2 TRP A  78      41.387   8.702 -18.082  1.00  0.00              
ATOM   1269  N   ALA A  79      38.668  12.966 -14.411  1.00  0.00              
ATOM   1270  CA  ALA A  79      39.675  12.189 -13.703  1.00  0.00              
ATOM   1271  C   ALA A  79      39.363  11.740 -12.274  1.00  0.00              
ATOM   1272  O   ALA A  79      38.819  12.505 -11.492  1.00  0.00              
ATOM   1273  CB  ALA A  79      40.985  12.972 -13.694  1.00  0.00              
ATOM   1274  H   ALA A  79      38.854  13.936 -14.623  1.00  0.00              
ATOM   1275  HA  ALA A  79      39.822  11.245 -14.229  1.00  0.00              
ATOM   1276 1HB  ALA A  79      41.747  12.399 -13.166  1.00  0.00              
ATOM   1277 2HB  ALA A  79      41.310  13.149 -14.719  1.00  0.00              
ATOM   1278 3HB  ALA A  79      40.835  13.925 -13.190  1.00  0.00              
ATOM   1279  N   ASP A  80      39.721  10.499 -11.944  1.00  0.00              
ATOM   1280  CA  ASP A  80      39.567  10.008 -10.571  1.00  0.00              
ATOM   1281  C   ASP A  80      40.904  10.302  -9.912  1.00  0.00              
ATOM   1282  O   ASP A  80      41.001  10.476  -8.697  1.00  0.00              
ATOM   1283  CB  ASP A  80      39.351   8.491 -10.521  1.00  0.00              
ATOM   1284  CG  ASP A  80      37.996   8.082 -11.044  1.00  0.00              
ATOM   1285  OD1 ASP A  80      37.012   8.715 -10.624  1.00  0.00              
ATOM   1286  OD2 ASP A  80      37.928   7.133 -11.862  1.00  0.00              
ATOM   1287  H   ASP A  80      40.105   9.883 -12.647  1.00  0.00              
ATOM   1288  HA  ASP A  80      38.704  10.483 -10.104  1.00  0.00              
ATOM   1289 1HB  ASP A  80      40.140   7.923 -11.015  1.00  0.00              
ATOM   1290 2HB  ASP A  80      39.403   8.326  -9.444  1.00  0.00              
ATOM   1291  N   VAL A  81      41.949  10.340 -10.732  1.00  0.00              
ATOM   1292  CA  VAL A  81      43.304  10.606 -10.245  1.00  0.00              
ATOM   1293  C   VAL A  81      44.191  11.234 -11.340  1.00  0.00              
ATOM   1294  O   VAL A  81      44.017  10.974 -12.532  1.00  0.00              
ATOM   1295  CB  VAL A  81      43.964   9.273  -9.728  1.00  0.00              
ATOM   1296  CG1 VAL A  81      43.703   8.163 -10.687  1.00  0.00              
ATOM   1297  CG2 VAL A  81      45.475   9.423  -9.584  1.00  0.00              
ATOM   1298  H   VAL A  81      41.803  10.181 -11.719  1.00  0.00              
ATOM   1299  HA  VAL A  81      43.299  11.343  -9.441  1.00  0.00              
ATOM   1300  HB  VAL A  81      43.579   9.050  -8.733  1.00  0.00              
ATOM   1301 1HG1 VAL A  81      44.164   7.247 -10.318  1.00  0.00              
ATOM   1302 2HG1 VAL A  81      42.628   8.013 -10.786  1.00  0.00              
ATOM   1303 3HG1 VAL A  81      44.126   8.415 -11.659  1.00  0.00              
ATOM   1304 1HG2 VAL A  81      45.902   8.487  -9.225  1.00  0.00              
ATOM   1305 2HG2 VAL A  81      45.909   9.672 -10.553  1.00  0.00              
ATOM   1306 3HG2 VAL A  81      45.696  10.218  -8.872  1.00  0.00              
ATOM   1307  N   LEU A  82      45.130  12.071 -10.919  1.00  0.00              
ATOM   1308  CA  LEU A  82      46.082  12.695 -11.833  1.00  0.00              
ATOM   1309  C   LEU A  82      47.485  12.272 -11.420  1.00  0.00              
ATOM   1310  O   LEU A  82      47.843  12.325 -10.238  1.00  0.00              
ATOM   1311  CB  LEU A  82      45.986  14.227 -11.766  1.00  0.00              
ATOM   1312  CG  LEU A  82      47.150  15.026 -12.406  1.00  0.00              
ATOM   1313  CD1 LEU A  82      47.286  14.691 -13.924  1.00  0.00              
ATOM   1314  CD2 LEU A  82      46.862  16.535 -12.230  1.00  0.00              
ATOM   1315  H   LEU A  82      45.185  12.281  -9.933  1.00  0.00              
ATOM   1316  HA  LEU A  82      45.869  12.379 -12.854  1.00  0.00              
ATOM   1317 1HB  LEU A  82      45.079  14.373 -12.351  1.00  0.00              
ATOM   1318 2HB  LEU A  82      45.821  14.577 -10.747  1.00  0.00              
ATOM   1319  HG  LEU A  82      48.055  14.783 -11.848  1.00  0.00              
ATOM   1320 1HD1 LEU A  82      48.109  15.264 -14.351  1.00  0.00              
ATOM   1321 2HD1 LEU A  82      47.485  13.626 -14.045  1.00  0.00              
ATOM   1322 3HD1 LEU A  82      46.361  14.949 -14.438  1.00  0.00              
ATOM   1323 1HD2 LEU A  82      47.672  17.114 -12.674  1.00  0.00              
ATOM   1324 2HD2 LEU A  82      45.923  16.787 -12.723  1.00  0.00              
ATOM   1325 3HD2 LEU A  82      46.789  16.771 -11.168  1.00  0.00              
ATOM   1326  N   VAL A  83      48.273  11.827 -12.393  1.00  0.00              
ATOM   1327  CA  VAL A  83      49.643  11.430 -12.137  1.00  0.00              
ATOM   1328  C   VAL A  83      50.527  12.236 -13.083  1.00  0.00              
ATOM   1329  O   VAL A  83      50.344  12.184 -14.309  1.00  0.00              
ATOM   1330  CB  VAL A  83      49.877   9.909 -12.446  1.00  0.00              
ATOM   1331  CG1 VAL A  83      51.314   9.533 -12.101  1.00  0.00              
ATOM   1332  CG2 VAL A  83      48.876   9.047 -11.687  1.00  0.00              
ATOM   1333  H   VAL A  83      47.910  11.763 -13.333  1.00  0.00              
ATOM   1334  HA  VAL A  83      49.923  11.618 -11.100  1.00  0.00              
ATOM   1335  HB  VAL A  83      49.704   9.733 -13.508  1.00  0.00              
ATOM   1336 1HG1 VAL A  83      51.476   8.476 -12.317  1.00  0.00              
ATOM   1337 2HG1 VAL A  83      52.001  10.133 -12.697  1.00  0.00              
ATOM   1338 3HG1 VAL A  83      51.494   9.718 -11.042  1.00  0.00              
ATOM   1339 1HG2 VAL A  83      49.053   7.996 -11.914  1.00  0.00              
ATOM   1340 2HG2 VAL A  83      48.994   9.212 -10.616  1.00  0.00              
ATOM   1341 3HG2 VAL A  83      47.863   9.316 -11.986  1.00  0.00              
ATOM   1342  N   ILE A  84      51.469  12.991 -12.521  1.00  0.00              
ATOM   1343  CA  ILE A  84      52.385  13.820 -13.325  1.00  0.00              
ATOM   1344  C   ILE A  84      53.743  13.148 -13.228  1.00  0.00              
ATOM   1345  O   ILE A  84      54.393  13.177 -12.183  1.00  0.00              
ATOM   1346  CB  ILE A  84      52.475  15.277 -12.835  1.00  0.00              
ATOM   1347  CG1 ILE A  84      51.087  15.921 -12.817  1.00  0.00              
ATOM   1348  CG2 ILE A  84      53.425  16.075 -13.714  1.00  0.00              
ATOM   1349  CD1 ILE A  84      51.019  17.202 -12.016  1.00  0.00              
ATOM   1350  H   ILE A  84      51.557  12.994 -11.515  1.00  0.00              
ATOM   1351  HA  ILE A  84      52.058  13.856 -14.363  1.00  0.00              
ATOM   1352  HB  ILE A  84      52.838  15.284 -11.807  1.00  0.00              
ATOM   1353 1HG1 ILE A  84      50.810  16.124 -13.851  1.00  0.00              
ATOM   1354 2HG1 ILE A  84      50.397  15.191 -12.393  1.00  0.00              
ATOM   1355 1HG2 ILE A  84      53.477  17.103 -13.355  1.00  0.00              
ATOM   1356 2HG2 ILE A  84      54.417  15.628 -13.678  1.00  0.00              
ATOM   1357 3HG2 ILE A  84      53.062  16.069 -14.742  1.00  0.00              
ATOM   1358 1HD1 ILE A  84      50.004  17.599 -12.049  1.00  0.00              
ATOM   1359 2HD1 ILE A  84      51.294  17.000 -10.980  1.00  0.00              
ATOM   1360 3HD1 ILE A  84      51.707  17.933 -12.438  1.00  0.00              
ATOM   1361  N   ALA A  85      54.167  12.536 -14.331  1.00  0.00              
ATOM   1362  CA  ALA A  85      55.373  11.718 -14.338  1.00  0.00              
ATOM   1363  C   ALA A  85      56.110  11.960 -15.658  1.00  0.00              
ATOM   1364  O   ALA A  85      55.986  11.170 -16.587  1.00  0.00              
ATOM   1365  CB  ALA A  85      54.965  10.231 -14.238  1.00  0.00              
ATOM   1366  H   ALA A  85      53.639  12.642 -15.186  1.00  0.00              
ATOM   1367  HA  ALA A  85      55.982  11.985 -13.474  1.00  0.00              
ATOM   1368 1HB  ALA A  85      55.859   9.608 -14.242  1.00  0.00              
ATOM   1369 2HB  ALA A  85      54.413  10.066 -13.313  1.00  0.00              
ATOM   1370 3HB  ALA A  85      54.337   9.969 -15.088  1.00  0.00              
ATOM   1371  N   PRO A  86      56.833  12.464 -16.221  1.00  0.00              
ATOM   1372  CA  PRO A  86      57.545  13.367 -15.318  1.00  0.00              
ATOM   1373  C   PRO A  86      57.006  14.737 -14.979  1.00  0.00              
ATOM   1374  O   PRO A  86      56.315  15.382 -15.779  1.00  0.00              
ATOM   1375  CB  PRO A  86      58.896  13.505 -16.025  1.00  0.00              
ATOM   1376  CG  PRO A  86      58.573  13.365 -17.474  1.00  0.00              
ATOM   1377  CD  PRO A  86      57.506  12.306 -17.544  1.00  0.00              
ATOM   1378  NV  PRO A  86      56.834  12.436 -16.237  1.00  0.00              
ATOM   1379  HA  PRO A  86      57.605  12.980 -14.290  1.00  0.00              
ATOM   1380 1HB  PRO A  86      59.365  14.477 -15.813  1.00  0.00              
ATOM   1381 2HB  PRO A  86      59.604  12.728 -15.698  1.00  0.00              
ATOM   1382 1HG  PRO A  86      58.215  14.316 -17.895  1.00  0.00              
ATOM   1383 2HG  PRO A  86      59.461  13.071 -18.052  1.00  0.00              
ATOM   1384 1HD  PRO A  86      56.805  12.477 -18.375  1.00  0.00              
ATOM   1385 2HD  PRO A  86      57.927  11.300 -17.681  1.00  0.00              
ATOM   1386  N   LEU A  87      57.510  15.125 -13.707  1.00  0.00              
ATOM   1387  CA  LEU A  87      57.282  16.462 -13.167  1.00  0.00              
ATOM   1388  C   LEU A  87      58.662  17.116 -13.283  1.00  0.00              
ATOM   1389  O   LEU A  87      59.623  16.707 -12.621  1.00  0.00              
ATOM   1390  CB  LEU A  87      56.882  16.438 -11.676  1.00  0.00              
ATOM   1391  CG  LEU A  87      56.722  17.842 -11.056  1.00  0.00              
ATOM   1392  CD1 LEU A  87      55.589  18.594 -11.723  1.00  0.00              
ATOM   1393  CD2 LEU A  87      56.432  17.721  -9.556  1.00  0.00              
ATOM   1394  H   LEU A  87      57.999  14.444 -13.144  1.00  0.00              
ATOM   1395  HA  LEU A  87      56.477  16.946 -13.719  1.00  0.00              
ATOM   1396 1HB  LEU A  87      55.915  15.944 -11.760  1.00  0.00              
ATOM   1397 2HB  LEU A  87      57.557  15.818 -11.086  1.00  0.00              
ATOM   1398  HG  LEU A  87      57.678  18.355 -11.167  1.00  0.00              
ATOM   1399 1HD1 LEU A  87      55.492  19.582 -11.273  1.00  0.00              
ATOM   1400 2HD1 LEU A  87      55.800  18.701 -12.787  1.00  0.00              
ATOM   1401 3HD1 LEU A  87      54.659  18.043 -11.590  1.00  0.00              
ATOM   1402 1HD2 LEU A  87      56.321  18.717  -9.126  1.00  0.00              
ATOM   1403 2HD2 LEU A  87      55.511  17.157  -9.408  1.00  0.00              
ATOM   1404 3HD2 LEU A  87      57.256  17.204  -9.065  1.00  0.00              
ATOM   1405  N   HIS A  88      58.775  18.111 -14.139  1.00  0.00              
ATOM   1406  CA  HIS A  88      60.015  18.879 -14.236  1.00  0.00              
ATOM   1407  C   HIS A  88      60.078  19.937 -13.125  1.00  0.00              
ATOM   1408  O   HIS A  88      59.051  20.352 -12.597  1.00  0.00              
ATOM   1409  CB  HIS A  88      60.137  19.545 -15.611  1.00  0.00              
ATOM   1410  CG  HIS A  88      61.491  20.121 -15.883  1.00  0.00              
ATOM   1411  ND1 HIS A  88      61.867  21.374 -15.448  1.00  0.00              
ATOM   1412  CD2 HIS A  88      62.559  19.616 -16.545  1.00  0.00              
ATOM   1413  CE1 HIS A  88      63.109  21.615 -15.831  1.00  0.00              
ATOM   1414  NE2 HIS A  88      63.550  20.565 -16.498  1.00  0.00              
ATOM   1415  H   HIS A  88      57.999  18.351 -14.739  1.00  0.00              
ATOM   1416  HA  HIS A  88      60.909  18.255 -14.285  1.00  0.00              
ATOM   1417 1HB  HIS A  88      59.944  18.817 -16.400  1.00  0.00              
ATOM   1418 2HB  HIS A  88      59.425  20.366 -15.694  1.00  0.00              
ATOM   1419  HD2 HIS A  88      62.732  18.669 -17.057  1.00  0.00              
ATOM   1420  HE1 HIS A  88      63.593  22.559 -15.583  1.00  0.00              
ATOM   1421  HE2 HIS A  88      64.467  20.466 -16.911  1.00  0.00              
ATOM   1422  N   ALA A  89      61.290  20.385 -12.794  1.00  0.00              
ATOM   1423  CA  ALA A  89      61.472  21.385 -11.753  1.00  0.00              
ATOM   1424  C   ALA A  89      60.685  22.641 -12.121  1.00  0.00              
ATOM   1425  O   ALA A  89      60.158  23.334 -11.246  1.00  0.00              
ATOM   1426  CB  ALA A  89      62.948  21.724 -11.597  1.00  0.00              
ATOM   1427  H   ALA A  89      62.101  20.023 -13.276  1.00  0.00              
ATOM   1428  HA  ALA A  89      61.107  20.977 -10.810  1.00  0.00              
ATOM   1429 1HB  ALA A  89      63.068  22.473 -10.815  1.00  0.00              
ATOM   1430 2HB  ALA A  89      63.502  20.825 -11.327  1.00  0.00              
ATOM   1431 3HB  ALA A  89      63.332  22.118 -12.537  1.00  0.00              
ATOM   1432  N   TYR A  90      60.601  22.943 -13.418  1.00  0.00              
ATOM   1433  CA  TYR A  90      59.811  24.096 -13.836  1.00  0.00              
ATOM   1434  C   TYR A  90      58.337  23.961 -13.433  1.00  0.00              
ATOM   1435  O   TYR A  90      57.771  24.857 -12.795  1.00  0.00              
ATOM   1436  CB  TYR A  90      59.913  24.294 -15.350  1.00  0.00              
ATOM   1437  CG  TYR A  90      59.008  25.379 -15.888  1.00  0.00              
ATOM   1438  CD1 TYR A  90      59.331  26.719 -15.734  1.00  0.00              
ATOM   1439  CD2 TYR A  90      57.832  25.060 -16.553  1.00  0.00              
ATOM   1440  CE1 TYR A  90      58.507  27.714 -16.223  1.00  0.00              
ATOM   1441  CE2 TYR A  90      57.001  26.047 -17.046  1.00  0.00              
ATOM   1442  CZ  TYR A  90      57.342  27.374 -16.880  1.00  0.00              
ATOM   1443  OH  TYR A  90      56.519  28.360 -17.372  1.00  0.00              
ATOM   1444  H   TYR A  90      61.079  22.378 -14.104  1.00  0.00              
ATOM   1445  HA  TYR A  90      60.178  24.995 -13.341  1.00  0.00              
ATOM   1446 1HB  TYR A  90      60.951  24.542 -15.574  1.00  0.00              
ATOM   1447 2HB  TYR A  90      59.657  23.343 -15.817  1.00  0.00              
ATOM   1448  HD1 TYR A  90      60.253  26.981 -15.214  1.00  0.00              
ATOM   1449  HD2 TYR A  90      57.568  24.011 -16.680  1.00  0.00              
ATOM   1450  HE1 TYR A  90      58.774  28.763 -16.094  1.00  0.00              
ATOM   1451  HE2 TYR A  90      56.080  25.775 -17.564  1.00  0.00              
ATOM   1452  HH  TYR A  90      55.738  28.014 -17.810  1.00  0.00              
ATOM   1453  N   VAL A  91      57.710  22.850 -13.805  1.00  0.00              
ATOM   1454  CA  VAL A  91      56.290  22.702 -13.510  1.00  0.00              
ATOM   1455  C   VAL A  91      56.104  22.544 -12.000  1.00  0.00              
ATOM   1456  O   VAL A  91      55.087  22.941 -11.458  1.00  0.00              
ATOM   1457  CB  VAL A  91      55.672  21.494 -14.238  1.00  0.00              
ATOM   1458  CG1 VAL A  91      54.249  21.252 -13.755  1.00  0.00              
ATOM   1459  CG2 VAL A  91      55.692  21.711 -15.743  1.00  0.00              
ATOM   1460  H   VAL A  91      58.193  22.106 -14.288  1.00  0.00              
ATOM   1461  HA  VAL A  91      55.764  23.626 -13.753  1.00  0.00              
ATOM   1462  HB  VAL A  91      56.279  20.611 -14.037  1.00  0.00              
ATOM   1463 1HG1 VAL A  91      53.828  20.394 -14.280  1.00  0.00              
ATOM   1464 2HG1 VAL A  91      54.257  21.053 -12.684  1.00  0.00              
ATOM   1465 3HG1 VAL A  91      53.641  22.134 -13.957  1.00  0.00              
ATOM   1466 1HG2 VAL A  91      55.253  20.848 -16.242  1.00  0.00              
ATOM   1467 2HG2 VAL A  91      55.118  22.604 -15.989  1.00  0.00              
ATOM   1468 3HG2 VAL A  91      56.722  21.838 -16.078  1.00  0.00              
ATOM   1469  N   LEU A  92      57.103  21.995 -11.320  1.00  0.00              
ATOM   1470  CA  LEU A  92      57.052  21.898  -9.871  1.00  0.00              
ATOM   1471  C   LEU A  92      56.833  23.314  -9.310  1.00  0.00              
ATOM   1472  O   LEU A  92      55.955  23.549  -8.466  1.00  0.00              
ATOM   1473  CB  LEU A  92      58.371  21.330  -9.357  1.00  0.00              
ATOM   1474  CG  LEU A  92      58.561  21.392  -7.833  1.00  0.00              
ATOM   1475  CD1 LEU A  92      57.467  20.578  -7.181  1.00  0.00              
ATOM   1476  CD2 LEU A  92      59.945  20.849  -7.454  1.00  0.00              
ATOM   1477  H   LEU A  92      57.912  21.638 -11.809  1.00  0.00              
ATOM   1478  HA  LEU A  92      56.235  21.239  -9.578  1.00  0.00              
ATOM   1479 1HB  LEU A  92      58.254  20.295  -9.676  1.00  0.00              
ATOM   1480 2HB  LEU A  92      59.227  21.773  -9.865  1.00  0.00              
ATOM   1481  HG  LEU A  92      58.529  22.444  -7.546  1.00  0.00              
ATOM   1482 1HD1 LEU A  92      57.585  20.611  -6.097  1.00  0.00              
ATOM   1483 2HD1 LEU A  92      56.495  20.992  -7.451  1.00  0.00              
ATOM   1484 3HD1 LEU A  92      57.530  19.545  -7.521  1.00  0.00              
ATOM   1485 1HD2 LEU A  92      60.071  20.898  -6.372  1.00  0.00              
ATOM   1486 2HD2 LEU A  92      60.033  19.814  -7.784  1.00  0.00              
ATOM   1487 3HD2 LEU A  92      60.717  21.450  -7.936  1.00  0.00              
ATOM   1488  N   GLY A  93      57.641  24.254  -9.790  1.00  0.00              
ATOM   1489  CA  GLY A  93      57.523  25.642  -9.374  1.00  0.00              
ATOM   1490  C   GLY A  93      56.191  26.248  -9.773  1.00  0.00              
ATOM   1491  O   GLY A  93      55.601  26.988  -8.999  1.00  0.00              
ATOM   1492  H   GLY A  93      58.354  24.000 -10.459  1.00  0.00              
ATOM   1493 1HA  GLY A  93      57.617  25.698  -8.289  1.00  0.00              
ATOM   1494 2HA  GLY A  93      58.320  26.222  -9.837  1.00  0.00              
ATOM   1495  N   LYS A  94      55.712  25.952 -10.979  1.00  0.00              
ATOM   1496  CA  LYS A  94      54.454  26.522 -11.426  1.00  0.00              
ATOM   1497  C   LYS A  94      53.292  26.038 -10.572  1.00  0.00              
ATOM   1498  O   LYS A  94      52.344  26.774 -10.336  1.00  0.00              
ATOM   1499  CB  LYS A  94      54.204  26.180 -12.896  1.00  0.00              
ATOM   1500  CG  LYS A  94      55.253  26.726 -13.856  1.00  0.00              
ATOM   1501  CD  LYS A  94      55.065  28.217 -14.091  1.00  0.00              
ATOM   1502  CE  LYS A  94      53.880  28.489 -15.005  1.00  0.00              
ATOM   1503  NZ  LYS A  94      53.733  29.939 -15.310  1.00  0.00              
ATOM   1504  H   LYS A  94      56.217  25.330 -11.595  1.00  0.00              
ATOM   1505  HA  LYS A  94      54.488  27.609 -11.335  1.00  0.00              
ATOM   1506 1HB  LYS A  94      54.176  25.093 -12.970  1.00  0.00              
ATOM   1507 2HB  LYS A  94      53.227  26.587 -13.158  1.00  0.00              
ATOM   1508 1HG  LYS A  94      56.240  26.547 -13.428  1.00  0.00              
ATOM   1509 2HG  LYS A  94      55.166  26.195 -14.803  1.00  0.00              
ATOM   1510 1HD  LYS A  94      54.900  28.703 -13.128  1.00  0.00              
ATOM   1511 2HD  LYS A  94      55.972  28.614 -14.546  1.00  0.00              
ATOM   1512 1HE  LYS A  94      54.030  27.938 -15.932  1.00  0.00              
ATOM   1513 2HE  LYS A  94      52.978  28.129 -14.511  1.00  0.00              
ATOM   1514 1HZ  LYS A  94      52.937  30.076 -15.917  1.00  0.00              
ATOM   1515 2HZ  LYS A  94      53.592  30.451 -14.450  1.00  0.00              
ATOM   1516 3HZ  LYS A  94      54.568  30.273 -15.768  1.00  0.00              
ATOM   1517  N   ILE A  95      53.348  24.783 -10.134  1.00  0.00              
ATOM   1518  CA  ILE A  95      52.294  24.270  -9.271  1.00  0.00              
ATOM   1519  C   ILE A  95      52.385  24.995  -7.924  1.00  0.00              
ATOM   1520  O   ILE A  95      51.385  25.486  -7.409  1.00  0.00              
ATOM   1521  CB  ILE A  95      52.447  22.758  -9.016  1.00  0.00              
ATOM   1522  CG1 ILE A  95      52.223  21.982 -10.319  1.00  0.00              
ATOM   1523  CG2 ILE A  95      51.452  22.309  -7.936  1.00  0.00              
ATOM   1524  CD1 ILE A  95      52.631  20.510 -10.218  1.00  0.00              
ATOM   1525  H   ILE A  95      54.113  24.176 -10.390  1.00  0.00              
ATOM   1526  HA  ILE A  95      51.314  24.464  -9.706  1.00  0.00              
ATOM   1527  HB  ILE A  95      53.465  22.554  -8.688  1.00  0.00              
ATOM   1528 1HG1 ILE A  95      51.164  22.056 -10.564  1.00  0.00              
ATOM   1529 2HG1 ILE A  95      52.809  22.475 -11.095  1.00  0.00              
ATOM   1530 1HG2 ILE A  95      51.564  21.239  -7.760  1.00  0.00              
ATOM   1531 2HG2 ILE A  95      51.649  22.850  -7.012  1.00  0.00              
ATOM   1532 3HG2 ILE A  95      50.434  22.517  -8.268  1.00  0.00              
ATOM   1533 1HD1 ILE A  95      52.449  20.015 -11.172  1.00  0.00              
ATOM   1534 2HD1 ILE A  95      53.691  20.441  -9.971  1.00  0.00              
ATOM   1535 3HD1 ILE A  95      52.045  20.022  -9.441  1.00  0.00              
ATOM   1536  N   ALA A  96      53.584  25.079  -7.367  1.00  0.00              
ATOM   1537  CA  ALA A  96      53.759  25.714  -6.054  1.00  0.00              
ATOM   1538  C   ALA A  96      53.395  27.203  -6.131  1.00  0.00              
ATOM   1539  O   ALA A  96      53.020  27.800  -5.130  1.00  0.00              
ATOM   1540  CB  ALA A  96      55.231  25.546  -5.589  1.00  0.00              
ATOM   1541  H   ALA A  96      54.392  24.705  -7.844  1.00  0.00              
ATOM   1542  HA  ALA A  96      53.102  25.222  -5.337  1.00  0.00              
ATOM   1543 1HB  ALA A  96      55.360  26.017  -4.615  1.00  0.00              
ATOM   1544 2HB  ALA A  96      55.470  24.485  -5.513  1.00  0.00              
ATOM   1545 3HB  ALA A  96      55.896  26.018  -6.310  1.00  0.00              
ATOM   1546  N   GLY A  97      53.521  27.795  -7.318  1.00  0.00              
ATOM   1547  CA  GLY A  97      53.182  29.200  -7.477  1.00  0.00              
ATOM   1548  C   GLY A  97      51.707  29.446  -7.800  1.00  0.00              
ATOM   1549  O   GLY A  97      51.265  30.595  -7.872  1.00  0.00              
ATOM   1550  H   GLY A  97      53.853  27.275  -8.118  1.00  0.00              
ATOM   1551 1HA  GLY A  97      53.411  29.729  -6.552  1.00  0.00              
ATOM   1552 2HA  GLY A  97      53.774  29.619  -8.290  1.00  0.00              
ATOM   1553  N   GLY A  98      50.940  28.375  -7.970  1.00  0.00              
ATOM   1554  CA  GLY A  98      49.526  28.517  -8.305  1.00  0.00              
ATOM   1555  C   GLY A  98      49.335  29.075  -9.707  1.00  0.00              
ATOM   1556  O   GLY A  98      48.325  29.708 -10.011  1.00  0.00              
ATOM   1557  H   GLY A  98      51.331  27.449  -7.868  1.00  0.00              
ATOM   1558 1HA  GLY A  98      49.046  27.540  -8.248  1.00  0.00              
ATOM   1559 2HA  GLY A  98      49.057  29.193  -7.591  1.00  0.00              
ATOM   1560  N   LEU A  99      50.304  28.837 -10.579  1.00  0.00              
ATOM   1561  CA  LEU A  99      50.294  29.464 -11.914  1.00  0.00              
ATOM   1562  C   LEU A  99      49.710  28.528 -12.968  1.00  0.00              
ATOM   1563  O   LEU A  99      49.730  27.308 -12.800  1.00  0.00              
ATOM   1564  CB  LEU A  99      51.739  29.852 -12.297  1.00  0.00              
ATOM   1565  CG  LEU A  99      52.399  30.799 -11.291  1.00  0.00              
ATOM   1566  CD1 LEU A  99      53.845  31.110 -11.690  1.00  0.00              
ATOM   1567  CD2 LEU A  99      51.580  32.092 -11.206  1.00  0.00              
ATOM   1568  H   LEU A  99      51.063  28.218 -10.332  1.00  0.00              
ATOM   1569  HA  LEU A  99      49.670  30.357 -11.893  1.00  0.00              
ATOM   1570 1HB  LEU A  99      52.202  28.867 -12.261  1.00  0.00              
ATOM   1571 2HB  LEU A  99      51.796  30.243 -13.313  1.00  0.00              
ATOM   1572  HG  LEU A  99      52.362  30.312 -10.316  1.00  0.00              
ATOM   1573 1HD1 LEU A  99      54.288  31.785 -10.958  1.00  0.00              
ATOM   1574 2HD1 LEU A  99      54.420  30.185 -11.725  1.00  0.00              
ATOM   1575 3HD1 LEU A  99      53.857  31.583 -12.672  1.00  0.00              
ATOM   1576 1HD2 LEU A  99      52.045  32.770 -10.490  1.00  0.00              
ATOM   1577 2HD2 LEU A  99      51.546  32.567 -12.187  1.00  0.00              
ATOM   1578 3HD2 LEU A  99      50.566  31.861 -10.879  1.00  0.00              
ATOM   1579  N   CYS A 100      49.167  29.092 -14.044  1.00  0.00              
ATOM   1580  CA  CYS A 100      48.559  28.275 -15.077  1.00  0.00              
ATOM   1581  C   CYS A 100      48.656  28.953 -16.433  1.00  0.00              
ATOM   1582  O   CYS A 100      47.916  29.900 -16.741  1.00  0.00              
ATOM   1583  CB  CYS A 100      47.101  27.928 -14.742  1.00  0.00              
ATOM   1584  SG  CYS A 100      46.025  29.325 -14.382  1.00  0.00              
ATOM   1585  H   CYS A 100      49.174  30.096 -14.152  1.00  0.00              
ATOM   1586  HA  CYS A 100      49.038  27.304 -15.199  1.00  0.00              
ATOM   1587 1HB  CYS A 100      46.633  27.413 -15.582  1.00  0.00              
ATOM   1588 2HB  CYS A 100      47.058  27.295 -13.857  1.00  0.00              
ATOM   1589  HG  CYS A 100      44.930  28.604 -14.162  1.00  0.00              
ATOM   1590  N   ASP A 101      49.580  28.457 -17.245  1.00  0.00              
ATOM   1591  CA  ASP A 101      49.767  29.002 -18.574  1.00  0.00              
ATOM   1592  C   ASP A 101      49.699  27.926 -19.645  1.00  0.00              
ATOM   1593  O   ASP A 101      50.072  28.172 -20.783  1.00  0.00              
ATOM   1594  CB  ASP A 101      51.105  29.741 -18.659  1.00  0.00              
ATOM   1595  CG  ASP A 101      52.326  28.856 -18.451  1.00  0.00              
ATOM   1596  OD1 ASP A 101      52.154  27.678 -18.245  1.00  0.00              
ATOM   1597  OD2 ASP A 101      53.419  29.329 -18.655  1.00  0.00              
ATOM   1598  H   ASP A 101      50.163  27.691 -16.941  1.00  0.00              
ATOM   1599  HA  ASP A 101      48.952  29.687 -18.811  1.00  0.00              
ATOM   1600 1HB  ASP A 101      51.226  30.317 -19.577  1.00  0.00              
ATOM   1601 2HB  ASP A 101      51.002  30.421 -17.813  1.00  0.00              
ATOM   1602  N   ASN A 102      49.235  26.729 -19.284  1.00  0.00              
ATOM   1603  CA  ASN A 102      49.123  25.643 -20.253  1.00  0.00              
ATOM   1604  C   ASN A 102      48.032  24.670 -19.781  1.00  0.00              
ATOM   1605  O   ASN A 102      47.435  24.857 -18.719  1.00  0.00              
ATOM   1606  CB  ASN A 102      50.444  24.925 -20.456  1.00  0.00              
ATOM   1607  CG  ASN A 102      51.014  24.337 -19.195  1.00  0.00              
ATOM   1608  OD1 ASN A 102      50.337  23.601 -18.468  1.00  0.00              
ATOM   1609  ND2 ASN A 102      52.227  24.723 -18.890  1.00  0.00              
ATOM   1610  H   ASN A 102      48.955  26.565 -18.328  1.00  0.00              
ATOM   1611  HA  ASN A 102      48.775  26.036 -21.210  1.00  0.00              
ATOM   1612 1HB  ASN A 102      50.573  24.212 -21.272  1.00  0.00              
ATOM   1613 2HB  ASN A 102      50.982  25.844 -20.689  1.00  0.00              
ATOM   1614 1HD2 ASN A 102      52.670  24.372 -18.064  1.00  0.00              
ATOM   1615 2HD2 ASN A 102      52.710  25.367 -19.482  1.00  0.00              
ATOM   1616  N   LEU A 103      47.733  23.657 -20.583  1.00  0.00              
ATOM   1617  CA  LEU A 103      46.691  22.697 -20.224  1.00  0.00              
ATOM   1618  C   LEU A 103      46.905  22.036 -18.873  1.00  0.00              
ATOM   1619  O   LEU A 103      45.978  21.942 -18.068  1.00  0.00              
ATOM   1620  CB  LEU A 103      46.572  21.610 -21.300  1.00  0.00              
ATOM   1621  CG  LEU A 103      45.575  20.462 -21.004  1.00  0.00              
ATOM   1622  CD1 LEU A 103      44.182  21.025 -20.834  1.00  0.00              
ATOM   1623  CD2 LEU A 103      45.559  19.453 -22.186  1.00  0.00              
ATOM   1624  H   LEU A 103      48.229  23.542 -21.455  1.00  0.00              
ATOM   1625  HA  LEU A 103      45.735  23.212 -20.138  1.00  0.00              
ATOM   1626 1HB  LEU A 103      46.201  22.216 -22.124  1.00  0.00              
ATOM   1627 2HB  LEU A 103      47.545  21.195 -21.563  1.00  0.00              
ATOM   1628  HG  LEU A 103      45.941  19.933 -20.124  1.00  0.00              
ATOM   1629 1HD1 LEU A 103      43.484  20.213 -20.627  1.00  0.00              
ATOM   1630 2HD1 LEU A 103      44.174  21.730 -20.003  1.00  0.00              
ATOM   1631 3HD1 LEU A 103      43.883  21.536 -21.748  1.00  0.00              
ATOM   1632 1HD2 LEU A 103      44.855  18.650 -21.968  1.00  0.00              
ATOM   1633 2HD2 LEU A 103      45.255  19.966 -23.099  1.00  0.00              
ATOM   1634 3HD2 LEU A 103      46.557  19.035 -22.320  1.00  0.00              
ATOM   1635  N   LEU A 104      48.054  21.329 -18.637  1.00  0.00              
ATOM   1636  CA  LEU A 104      48.368  20.606 -17.394  1.00  0.00              
ATOM   1637  C   LEU A 104      48.237  21.480 -16.155  1.00  0.00              
ATOM   1638  O   LEU A 104      47.530  21.122 -15.209  1.00  0.00              
ATOM   1639  CB  LEU A 104      49.794  20.018 -17.456  1.00  0.00              
ATOM   1640  CG  LEU A 104      50.276  19.346 -16.169  1.00  0.00              
ATOM   1641  CD1 LEU A 104      49.269  18.246 -15.786  1.00  0.00              
ATOM   1642  CD2 LEU A 104      51.722  18.758 -16.359  1.00  0.00              
ATOM   1643  H   LEU A 104      48.776  21.449 -19.333  1.00  0.00              
ATOM   1644  HA  LEU A 104      47.658  19.792 -17.256  1.00  0.00              
ATOM   1645 1HB  LEU A 104      49.644  19.271 -18.233  1.00  0.00              
ATOM   1646 2HB  LEU A 104      50.521  20.755 -17.796  1.00  0.00              
ATOM   1647  HG  LEU A 104      50.339  20.120 -15.404  1.00  0.00              
ATOM   1648 1HD1 LEU A 104      49.597  17.755 -14.869  1.00  0.00              
ATOM   1649 2HD1 LEU A 104      48.287  18.691 -15.626  1.00  0.00              
ATOM   1650 3HD1 LEU A 104      49.210  17.511 -16.588  1.00  0.00              
ATOM   1651 1HD2 LEU A 104      52.047  18.285 -15.431  1.00  0.00              
ATOM   1652 2HD2 LEU A 104      51.713  18.018 -17.160  1.00  0.00              
ATOM   1653 3HD2 LEU A 104      52.412  19.562 -16.616  1.00  0.00              
ATOM   1654  N   THR A 105      48.910  22.626 -16.147  1.00  0.00              
ATOM   1655  CA  THR A 105      48.834  23.465 -14.971  1.00  0.00              
ATOM   1656  C   THR A 105      47.501  24.190 -14.839  1.00  0.00              
ATOM   1657  O   THR A 105      47.163  24.628 -13.726  1.00  0.00              
ATOM   1658  CB  THR A 105      49.968  24.507 -14.969  1.00  0.00              
ATOM   1659  OG1 THR A 105      49.918  25.273 -16.179  1.00  0.00              
ATOM   1660  CG2 THR A 105      51.322  23.822 -14.861  1.00  0.00              
ATOM   1661  H   THR A 105      49.469  22.928 -16.932  1.00  0.00              
ATOM   1662  HA  THR A 105      48.806  22.843 -14.076  1.00  0.00              
ATOM   1663  HB  THR A 105      49.832  25.177 -14.120  1.00  0.00              
ATOM   1664  HG1 THR A 105      49.991  24.683 -16.934  1.00  0.00              
ATOM   1665 1HG2 THR A 105      52.110  24.575 -14.860  1.00  0.00              
ATOM   1666 2HG2 THR A 105      51.366  23.248 -13.936  1.00  0.00              
ATOM   1667 3HG2 THR A 105      51.459  23.154 -15.710  1.00  0.00              
ATOM   1668  N   CYS A 106      46.634  24.354 -15.895  1.00  0.00              
ATOM   1669  CA  CYS A 106      45.244  24.804 -15.703  1.00  0.00              
ATOM   1670  C   CYS A 106      44.456  23.703 -14.955  1.00  0.00              
ATOM   1671  O   CYS A 106      43.690  23.997 -14.030  1.00  0.00              
ATOM   1672  CB  CYS A 106      44.566  25.154 -17.045  1.00  0.00              
ATOM   1673  SG  CYS A 106      45.049  26.794 -17.602  1.00  0.00              
ATOM   1674  H   CYS A 106      46.988  24.238 -16.834  1.00  0.00              
ATOM   1675  HA  CYS A 106      45.162  25.722 -15.121  1.00  0.00              
ATOM   1676 1HB  CYS A 106      44.859  24.438 -17.813  1.00  0.00              
ATOM   1677 2HB  CYS A 106      43.482  25.143 -16.932  1.00  0.00              
ATOM   1678  HG  CYS A 106      44.328  26.779 -18.719  1.00  0.00              
ATOM   1679  N   ILE A 107      44.664  22.446 -15.346  1.00  0.00              
ATOM   1680  CA  ILE A 107      43.988  21.337 -14.695  1.00  0.00              
ATOM   1681  C   ILE A 107      44.377  21.349 -13.220  1.00  0.00              
ATOM   1682  O   ILE A 107      43.524  21.233 -12.319  1.00  0.00              
ATOM   1683  CB  ILE A 107      44.442  19.993 -15.306  1.00  0.00              
ATOM   1684  CG1 ILE A 107      43.972  19.891 -16.767  1.00  0.00              
ATOM   1685  CG2 ILE A 107      43.923  18.811 -14.439  1.00  0.00              
ATOM   1686  CD1 ILE A 107      44.549  18.656 -17.486  1.00  0.00              
ATOM   1687  H   ILE A 107      45.301  22.256 -16.107  1.00  0.00              
ATOM   1688  HA  ILE A 107      42.907  21.440 -14.784  1.00  0.00              
ATOM   1689  HB  ILE A 107      45.531  19.970 -15.345  1.00  0.00              
ATOM   1690 1HG1 ILE A 107      42.884  19.844 -16.755  1.00  0.00              
ATOM   1691 2HG1 ILE A 107      44.290  20.803 -17.274  1.00  0.00              
ATOM   1692 1HG2 ILE A 107      44.247  17.868 -14.878  1.00  0.00              
ATOM   1693 2HG2 ILE A 107      44.323  18.897 -13.429  1.00  0.00              
ATOM   1694 3HG2 ILE A 107      42.834  18.838 -14.402  1.00  0.00              
ATOM   1695 1HD1 ILE A 107      44.187  18.630 -18.514  1.00  0.00              
ATOM   1696 2HD1 ILE A 107      45.638  18.710 -17.487  1.00  0.00              
ATOM   1697 3HD1 ILE A 107      44.231  17.752 -16.969  1.00  0.00              
ATOM   1698  N   ILE A 108      45.669  21.511 -12.961  1.00  0.00              
ATOM   1699  CA  ILE A 108      46.158  21.502 -11.571  1.00  0.00              
ATOM   1700  C   ILE A 108      45.641  22.684 -10.752  1.00  0.00              
ATOM   1701  O   ILE A 108      45.307  22.523  -9.587  1.00  0.00              
ATOM   1702  CB  ILE A 108      47.715  21.470 -11.546  1.00  0.00              
ATOM   1703  CG1 ILE A 108      48.200  20.209 -12.283  1.00  0.00              
ATOM   1704  CG2 ILE A 108      48.244  21.460 -10.069  1.00  0.00              
ATOM   1705  CD1 ILE A 108      49.696  20.239 -12.662  1.00  0.00              
ATOM   1706  H   ILE A 108      46.329  21.642 -13.714  1.00  0.00              
ATOM   1707  HA  ILE A 108      45.757  20.646 -11.029  1.00  0.00              
ATOM   1708  HB  ILE A 108      48.097  22.351 -12.061  1.00  0.00              
ATOM   1709 1HG1 ILE A 108      48.009  19.358 -11.630  1.00  0.00              
ATOM   1710 2HG1 ILE A 108      47.600  20.112 -13.188  1.00  0.00              
ATOM   1711 1HG2 ILE A 108      49.334  21.437 -10.073  1.00  0.00              
ATOM   1712 2HG2 ILE A 108      47.902  22.357  -9.554  1.00  0.00              
ATOM   1713 3HG2 ILE A 108      47.865  20.578  -9.552  1.00  0.00              
ATOM   1714 1HD1 ILE A 108      49.960  19.316 -13.178  1.00  0.00              
ATOM   1715 2HD1 ILE A 108      49.889  21.089 -13.318  1.00  0.00              
ATOM   1716 3HD1 ILE A 108      50.299  20.333 -11.760  1.00  0.00              
ATOM   1717  N   ARG A 109      45.588  23.870 -11.362  1.00  0.00              
ATOM   1718  CA  ARG A 109      45.095  25.072 -10.682  1.00  0.00              
ATOM   1719  C   ARG A 109      43.587  24.949 -10.416  1.00  0.00              
ATOM   1720  O   ARG A 109      43.026  25.666  -9.576  1.00  0.00              
ATOM   1721  CB  ARG A 109      45.393  26.315 -11.537  1.00  0.00              
ATOM   1722  CG  ARG A 109      44.984  27.664 -10.915  1.00  0.00              
ATOM   1723  CD  ARG A 109      45.640  27.904  -9.529  1.00  0.00              
ATOM   1724  NE  ARG A 109      45.191  29.186  -8.998  1.00  0.00              
ATOM   1725  CZ  ARG A 109      43.983  29.402  -8.483  1.00  0.00              
ATOM   1726  NH1 ARG A 109      43.105  28.411  -8.421  1.00  0.00              
ATOM   1727  NH2 ARG A 109      43.645  30.621  -8.048  1.00  0.00              
ATOM   1728  H   ARG A 109      45.897  23.939 -12.321  1.00  0.00              
ATOM   1729  HA  ARG A 109      45.629  25.209  -9.741  1.00  0.00              
ATOM   1730 1HB  ARG A 109      46.466  26.323 -11.724  1.00  0.00              
ATOM   1731 2HB  ARG A 109      44.861  26.187 -12.480  1.00  0.00              
ATOM   1732 1HG  ARG A 109      45.287  28.464 -11.591  1.00  0.00              
ATOM   1733 2HG  ARG A 109      43.900  27.677 -10.799  1.00  0.00              
ATOM   1734 1HD  ARG A 109      45.349  27.099  -8.855  1.00  0.00              
ATOM   1735 2HD  ARG A 109      46.723  27.907  -9.646  1.00  0.00              
ATOM   1736  HE  ARG A 109      45.685  30.066  -8.935  1.00  0.00              
ATOM   1737 1HH1 ARG A 109      43.356  27.495  -8.764  1.00  0.00              
ATOM   1738 2HH1 ARG A 109      42.189  28.576  -8.030  1.00  0.00              
ATOM   1739 1HH2 ARG A 109      44.311  31.379  -8.111  1.00  0.00              
ATOM   1740 2HH2 ARG A 109      42.727  30.778  -7.659  1.00  0.00              
ATOM   1741  N   ALA A 110      42.920  24.049 -11.134  1.00  0.00              
ATOM   1742  CA  ALA A 110      41.486  23.833 -10.922  1.00  0.00              
ATOM   1743  C   ALA A 110      41.263  22.603 -10.026  1.00  0.00              
ATOM   1744  O   ALA A 110      40.117  22.219  -9.737  1.00  0.00              
ATOM   1745  CB  ALA A 110      40.780  23.607 -12.270  1.00  0.00              
ATOM   1746  H   ALA A 110      43.401  23.504 -11.835  1.00  0.00              
ATOM   1747  HA  ALA A 110      41.065  24.721 -10.451  1.00  0.00              
ATOM   1748 1HB  ALA A 110      39.715  23.448 -12.100  1.00  0.00              
ATOM   1749 2HB  ALA A 110      40.919  24.482 -12.905  1.00  0.00              
ATOM   1750 3HB  ALA A 110      41.203  22.732 -12.760  1.00  0.00              
ATOM   1751  N   TRP A 111      42.352  21.992  -9.580  1.00  0.00              
ATOM   1752  CA  TRP A 111      42.247  20.760  -8.807  1.00  0.00              
ATOM   1753  C   TRP A 111      41.563  20.859  -7.451  1.00  0.00              
ATOM   1754  O   TRP A 111      41.725  21.838  -6.732  1.00  0.00              
ATOM   1755  CB  TRP A 111      43.646  20.131  -8.634  1.00  0.00              
ATOM   1756  CG  TRP A 111      43.619  18.646  -8.393  1.00  0.00              
ATOM   1757  CD1 TRP A 111      43.765  18.000  -7.183  1.00  0.00              
ATOM   1758  CD2 TRP A 111      43.358  17.627  -9.368  1.00  0.00              
ATOM   1759  NE1 TRP A 111      43.604  16.642  -7.350  1.00  0.00              
ATOM   1760  CE2 TRP A 111      43.351  16.389  -8.678  1.00  0.00              
ATOM   1761  CE3 TRP A 111      43.123  17.641 -10.753  1.00  0.00              
ATOM   1762  CZ2 TRP A 111      43.111  15.170  -9.337  1.00  0.00              
ATOM   1763  CZ3 TRP A 111      42.882  16.424 -11.409  1.00  0.00              
ATOM   1764  CH2 TRP A 111      42.877  15.201 -10.692  1.00  0.00              
ATOM   1765  H   TRP A 111      43.266  22.376  -9.772  1.00  0.00              
ATOM   1766  HA  TRP A 111      41.602  20.051  -9.327  1.00  0.00              
ATOM   1767 1HB  TRP A 111      44.244  20.288  -9.532  1.00  0.00              
ATOM   1768 2HB  TRP A 111      44.154  20.574  -7.778  1.00  0.00              
ATOM   1769  HD1 TRP A 111      43.976  18.622  -6.315  1.00  0.00              
ATOM   1770  HE1 TRP A 111      43.663  15.948  -6.619  1.00  0.00              
ATOM   1771  HE3 TRP A 111      43.116  18.556 -11.344  1.00  0.00              
ATOM   1772  HZ2 TRP A 111      43.117  14.248  -8.756  1.00  0.00              
ATOM   1773  HZ3 TRP A 111      42.699  16.440 -12.484  1.00  0.00              
ATOM   1774  HH2 TRP A 111      42.685  14.269 -11.224  1.00  0.00              
ATOM   1775  N   ASP A 112      40.781  19.827  -7.141  1.00  0.00              
ATOM   1776  CA  ASP A 112      40.100  19.676  -5.854  1.00  0.00              
ATOM   1777  C   ASP A 112      40.943  18.562  -5.219  1.00  0.00              
ATOM   1778  O   ASP A 112      40.889  17.404  -5.656  1.00  0.00              
ATOM   1779  CB  ASP A 112      38.663  19.187  -6.066  1.00  0.00              
ATOM   1780  CG  ASP A 112      37.930  18.920  -4.746  1.00  0.00              
ATOM   1781  OD1 ASP A 112      38.607  18.678  -3.714  1.00  0.00              
ATOM   1782  OD2 ASP A 112      36.683  18.941  -4.750  1.00  0.00              
ATOM   1783  H   ASP A 112      40.661  19.115  -7.847  1.00  0.00              
ATOM   1784  HA  ASP A 112      40.070  20.636  -5.337  1.00  0.00              
ATOM   1785 1HB  ASP A 112      38.071  19.842  -6.706  1.00  0.00              
ATOM   1786 2HB  ASP A 112      38.855  18.247  -6.584  1.00  0.00              
ATOM   1787  N   TYR A 113      41.720  18.896  -4.199  1.00  0.00              
ATOM   1788  CA  TYR A 113      42.594  17.901  -3.587  1.00  0.00              
ATOM   1789  C   TYR A 113      41.931  16.739  -2.839  1.00  0.00              
ATOM   1790  O   TYR A 113      42.615  15.934  -2.202  1.00  0.00              
ATOM   1791  CB  TYR A 113      43.667  18.601  -2.745  1.00  0.00              
ATOM   1792  CG  TYR A 113      44.707  19.276  -3.637  1.00  0.00              
ATOM   1793  CD1 TYR A 113      45.756  18.537  -4.207  1.00  0.00              
ATOM   1794  CD2 TYR A 113      44.574  20.621  -4.009  1.00  0.00              
ATOM   1795  CE1 TYR A 113      46.638  19.115  -5.130  1.00  0.00              
ATOM   1796  CE2 TYR A 113      45.454  21.208  -4.935  1.00  0.00              
ATOM   1797  CZ  TYR A 113      46.481  20.439  -5.488  1.00  0.00              
ATOM   1798  OH  TYR A 113      47.337  20.992  -6.405  1.00  0.00              
ATOM   1799  H   TYR A 113      41.717  19.838  -3.835  1.00  0.00              
ATOM   1800  HA  TYR A 113      43.082  17.310  -4.362  1.00  0.00              
ATOM   1801 1HB  TYR A 113      43.158  19.334  -2.117  1.00  0.00              
ATOM   1802 2HB  TYR A 113      44.129  17.841  -2.115  1.00  0.00              
ATOM   1803  HD1 TYR A 113      45.881  17.493  -3.919  1.00  0.00              
ATOM   1804  HD2 TYR A 113      43.773  21.213  -3.567  1.00  0.00              
ATOM   1805  HE1 TYR A 113      47.447  18.526  -5.562  1.00  0.00              
ATOM   1806  HE2 TYR A 113      45.332  22.255  -5.215  1.00  0.00              
ATOM   1807  HH  TYR A 113      47.140  21.913  -6.595  1.00  0.00              
ATOM   1808  N   THR A 114      40.606  16.639  -2.935  1.00  0.00              
ATOM   1809  CA  THR A 114      39.926  15.490  -2.356  1.00  0.00              
ATOM   1810  C   THR A 114      40.299  14.351  -3.318  1.00  0.00              
ATOM   1811  O   THR A 114      40.287  13.184  -2.943  1.00  0.00              
ATOM   1812  CB  THR A 114      38.368  15.644  -2.333  1.00  0.00              
ATOM   1813  OG1 THR A 114      37.866  15.813  -3.668  1.00  0.00              
ATOM   1814  CG2 THR A 114      37.957  16.848  -1.486  1.00  0.00              
ATOM   1815  H   THR A 114      40.061  17.348  -3.404  1.00  0.00              
ATOM   1816  HA  THR A 114      40.262  15.341  -1.330  1.00  0.00              
ATOM   1817  HB  THR A 114      37.929  14.740  -1.912  1.00  0.00              
ATOM   1818  HG1 THR A 114      38.598  15.795  -4.289  1.00  0.00              
ATOM   1819 1HG2 THR A 114      36.871  16.936  -1.484  1.00  0.00              
ATOM   1820 2HG2 THR A 114      38.314  16.713  -0.465  1.00  0.00              
ATOM   1821 3HG2 THR A 114      38.394  17.753  -1.906  1.00  0.00              
ATOM   1822  N   LYS A 115      40.615  14.688  -4.573  1.00  0.00              
ATOM   1823  CA  LYS A 115      41.024  13.663  -5.536  1.00  0.00              
ATOM   1824  C   LYS A 115      42.541  13.502  -5.476  1.00  0.00              
ATOM   1825  O   LYS A 115      43.282  14.482  -5.416  1.00  0.00              
ATOM   1826  CB  LYS A 115      40.621  14.034  -6.959  1.00  0.00              
ATOM   1827  CG  LYS A 115      39.132  13.968  -7.232  1.00  0.00              
ATOM   1828  CD  LYS A 115      38.897  14.227  -8.728  1.00  0.00              
ATOM   1829  CE  LYS A 115      37.464  14.061  -9.119  1.00  0.00              
ATOM   1830  NZ  LYS A 115      37.306  14.375 -10.573  1.00  0.00              
ATOM   1831  H   LYS A 115      40.575  15.653  -4.869  1.00  0.00              
ATOM   1832  HA  LYS A 115      40.549  12.713  -5.288  1.00  0.00              
ATOM   1833 1HB  LYS A 115      40.975  15.050  -7.137  1.00  0.00              
ATOM   1834 2HB  LYS A 115      41.140  13.347  -7.628  1.00  0.00              
ATOM   1835 1HG  LYS A 115      38.771  12.979  -6.948  1.00  0.00              
ATOM   1836 2HG  LYS A 115      38.635  14.723  -6.625  1.00  0.00              
ATOM   1837 1HD  LYS A 115      39.211  15.246  -8.958  1.00  0.00              
ATOM   1838 2HD  LYS A 115      39.502  13.525  -9.301  1.00  0.00              
ATOM   1839 1HE  LYS A 115      37.170  13.033  -8.913  1.00  0.00              
ATOM   1840 2HE  LYS A 115      36.864  14.738  -8.511  1.00  0.00              
ATOM   1841 1HZ  LYS A 115      36.338  14.263 -10.838  1.00  0.00              
ATOM   1842 2HZ  LYS A 115      37.595  15.328 -10.746  1.00  0.00              
ATOM   1843 3HZ  LYS A 115      37.879  13.746 -11.117  1.00  0.00              
ATOM   1844  N   PRO A 116      43.024  12.256  -5.496  1.00  0.00              
ATOM   1845  CA  PRO A 116      44.461  12.004  -5.434  1.00  0.00              
ATOM   1846  C   PRO A 116      45.278  12.559  -6.612  1.00  0.00              
ATOM   1847  O   PRO A 116      44.885  12.470  -7.776  1.00  0.00              
ATOM   1848  CB  PRO A 116      44.536  10.474  -5.315  1.00  0.00              
ATOM   1849  CG  PRO A 116      43.304  10.007  -6.055  1.00  0.00              
ATOM   1850  CD  PRO A 116      42.249  11.007  -5.656  1.00  0.00              
ATOM   1851  NV  PRO A 116      43.026  12.251  -5.497  1.00  0.00              
ATOM   1852  HA  PRO A 116      44.947  12.517  -4.591  1.00  0.00              
ATOM   1853 1HB  PRO A 116      45.458  10.079  -5.767  1.00  0.00              
ATOM   1854 2HB  PRO A 116      44.528  10.151  -4.264  1.00  0.00              
ATOM   1855 1HG  PRO A 116      43.472   9.999  -7.142  1.00  0.00              
ATOM   1856 2HG  PRO A 116      43.030   8.982  -5.764  1.00  0.00              
ATOM   1857 1HD  PRO A 116      41.468  11.116  -6.423  1.00  0.00              
ATOM   1858 2HD  PRO A 116      41.743  10.727  -4.720  1.00  0.00              
ATOM   1859  N   LEU A 117      46.436  13.124  -6.298  1.00  0.00              
ATOM   1860  CA  LEU A 117      47.305  13.675  -7.322  1.00  0.00              
ATOM   1861  C   LEU A 117      48.711  13.214  -6.968  1.00  0.00              
ATOM   1862  O   LEU A 117      49.241  13.537  -5.893  1.00  0.00              
ATOM   1863  CB  LEU A 117      47.207  15.207  -7.323  1.00  0.00              
ATOM   1864  CG  LEU A 117      47.758  15.973  -8.542  1.00  0.00              
ATOM   1865  CD1 LEU A 117      47.335  17.431  -8.461  1.00  0.00              
ATOM   1866  CD2 LEU A 117      49.277  15.872  -8.605  1.00  0.00              
ATOM   1867  H   LEU A 117      46.722  13.174  -5.331  1.00  0.00              
ATOM   1868  HA  LEU A 117      47.003  13.299  -8.299  1.00  0.00              
ATOM   1869 1HB  LEU A 117      46.124  15.315  -7.298  1.00  0.00              
ATOM   1870 2HB  LEU A 117      47.636  15.640  -6.419  1.00  0.00              
ATOM   1871  HG  LEU A 117      47.365  15.486  -9.435  1.00  0.00              
ATOM   1872 1HD1 LEU A 117      47.725  17.972  -9.323  1.00  0.00              
ATOM   1873 2HD1 LEU A 117      46.247  17.494  -8.456  1.00  0.00              
ATOM   1874 3HD1 LEU A 117      47.729  17.874  -7.547  1.00  0.00              
ATOM   1875 1HD2 LEU A 117      49.642  16.420  -9.474  1.00  0.00              
ATOM   1876 2HD2 LEU A 117      49.708  16.298  -7.699  1.00  0.00              
ATOM   1877 3HD2 LEU A 117      49.569  14.825  -8.688  1.00  0.00              
ATOM   1878  N   PHE A 118      49.316  12.439  -7.858  1.00  0.00              
ATOM   1879  CA  PHE A 118      50.661  11.921  -7.604  1.00  0.00              
ATOM   1880  C   PHE A 118      51.665  12.577  -8.543  1.00  0.00              
ATOM   1881  O   PHE A 118      51.343  12.857  -9.696  1.00  0.00              
ATOM   1882  CB  PHE A 118      50.738  10.411  -7.877  1.00  0.00              
ATOM   1883  CG  PHE A 118      49.867   9.556  -6.990  1.00  0.00              
ATOM   1884  CD1 PHE A 118      48.509   9.423  -7.239  1.00  0.00              
ATOM   1885  CD2 PHE A 118      50.432   8.843  -5.930  1.00  0.00              
ATOM   1886  CE1 PHE A 118      47.714   8.588  -6.451  1.00  0.00              
ATOM   1887  CE2 PHE A 118      49.647   8.002  -5.130  1.00  0.00              
ATOM   1888  CZ  PHE A 118      48.287   7.876  -5.392  1.00  0.00              
ATOM   1889  H   PHE A 118      48.851  12.199  -8.722  1.00  0.00              
ATOM   1890  HA  PHE A 118      50.933  12.093  -6.562  1.00  0.00              
ATOM   1891 1HB  PHE A 118      50.426  10.198  -8.898  1.00  0.00              
ATOM   1892 2HB  PHE A 118      51.757  10.055  -7.728  1.00  0.00              
ATOM   1893  HD1 PHE A 118      48.062   9.980  -8.063  1.00  0.00              
ATOM   1894  HD2 PHE A 118      51.499   8.946  -5.729  1.00  0.00              
ATOM   1895  HE1 PHE A 118      46.649   8.492  -6.662  1.00  0.00              
ATOM   1896  HE2 PHE A 118      50.096   7.449  -4.305  1.00  0.00              
ATOM   1897  HZ  PHE A 118      47.669   7.226  -4.774  1.00  0.00              
ATOM   1898  N   VAL A 119      52.883  12.784  -8.063  1.00  0.00              
ATOM   1899  CA  VAL A 119      53.929  13.352  -8.895  1.00  0.00              
ATOM   1900  C   VAL A 119      55.202  12.542  -8.789  1.00  0.00              
ATOM   1901  O   VAL A 119      55.562  12.055  -7.706  1.00  0.00              
ATOM   1902  CB  VAL A 119      54.248  14.836  -8.543  1.00  0.00              
ATOM   1903  CG1 VAL A 119      52.984  15.674  -8.684  1.00  0.00              
ATOM   1904  CG2 VAL A 119      54.793  14.956  -7.108  1.00  0.00              
ATOM   1905  H   VAL A 119      53.092  12.545  -7.104  1.00  0.00              
ATOM   1906  HA  VAL A 119      53.662  13.310  -9.952  1.00  0.00              
ATOM   1907  HB  VAL A 119      55.034  15.197  -9.207  1.00  0.00              
ATOM   1908 1HG1 VAL A 119      53.207  16.713  -8.438  1.00  0.00              
ATOM   1909 2HG1 VAL A 119      52.620  15.615  -9.710  1.00  0.00              
ATOM   1910 3HG1 VAL A 119      52.220  15.297  -8.005  1.00  0.00              
ATOM   1911 1HG2 VAL A 119      55.009  16.001  -6.886  1.00  0.00              
ATOM   1912 2HG2 VAL A 119      54.049  14.581  -6.405  1.00  0.00              
ATOM   1913 3HG2 VAL A 119      55.708  14.370  -7.016  1.00  0.00              
ATOM   1914  N   ALA A 120      55.862  12.366  -9.933  1.00  0.00              
ATOM   1915  CA  ALA A 120      57.137  11.657 -10.017  1.00  0.00              
ATOM   1916  C   ALA A 120      58.139  12.660 -10.559  1.00  0.00              
ATOM   1917  O   ALA A 120      58.284  12.775 -11.769  1.00  0.00              
ATOM   1918  CB  ALA A 120      57.016  10.474 -11.003  1.00  0.00              
ATOM   1919  H   ALA A 120      55.453  12.744 -10.775  1.00  0.00              
ATOM   1920  HA  ALA A 120      57.387  11.268  -9.030  1.00  0.00              
ATOM   1921 1HB  ALA A 120      57.970   9.950 -11.060  1.00  0.00              
ATOM   1922 2HB  ALA A 120      56.245   9.786 -10.654  1.00  0.00              
ATOM   1923 3HB  ALA A 120      56.749  10.849 -11.990  1.00  0.00              
ATOM   1924  N   PRO A 121      58.845  13.394  -9.681  1.00  0.00              
ATOM   1925  CA  PRO A 121      59.821  14.373 -10.171  1.00  0.00              
ATOM   1926  C   PRO A 121      60.903  13.723 -11.030  1.00  0.00              
ATOM   1927  O   PRO A 121      61.318  12.572 -10.801  1.00  0.00              
ATOM   1928  CB  PRO A 121      60.398  14.982  -8.871  1.00  0.00              
ATOM   1929  CG  PRO A 121      59.286  14.770  -7.860  1.00  0.00              
ATOM   1930  CD  PRO A 121      58.829  13.371  -8.200  1.00  0.00              
ATOM   1931  NV  PRO A 121      58.839  13.376  -9.676  1.00  0.00              
ATOM   1932  HA  PRO A 121      59.369  15.134 -10.824  1.00  0.00              
ATOM   1933 1HB  PRO A 121      61.327  14.476  -8.567  1.00  0.00              
ATOM   1934 2HB  PRO A 121      60.637  16.048  -8.997  1.00  0.00              
ATOM   1935 1HG  PRO A 121      59.662  14.860  -6.830  1.00  0.00              
ATOM   1936 2HG  PRO A 121      58.492  15.522  -7.979  1.00  0.00              
ATOM   1937 1HD  PRO A 121      59.505  12.603  -7.796  1.00  0.00              
ATOM   1938 2HD  PRO A 121      57.825  13.154  -7.806  1.00  0.00              
ATOM   1939  N   ALA A 122      61.348  14.468 -12.033  1.00  0.00              
ATOM   1940  CA  ALA A 122      62.427  14.017 -12.892  1.00  0.00              
ATOM   1941  C   ALA A 122      63.242  15.246 -13.276  1.00  0.00              
ATOM   1942  O   ALA A 122      62.701  16.243 -13.745  1.00  0.00              
ATOM   1943  CB  ALA A 122      61.870  13.317 -14.146  1.00  0.00              
ATOM   1944  H   ALA A 122      60.927  15.370 -12.205  1.00  0.00              
ATOM   1945  HA  ALA A 122      63.037  13.301 -12.341  1.00  0.00              
ATOM   1946 1HB  ALA A 122      62.696  12.987 -14.775  1.00  0.00              
ATOM   1947 2HB  ALA A 122      61.275  12.454 -13.846  1.00  0.00              
ATOM   1948 3HB  ALA A 122      61.245  14.013 -14.703  1.00  0.00              
ATOM   1949  N   MET A 123      64.529  15.226 -12.936  1.00  0.00              
ATOM   1950  CA  MET A 123      65.381  16.393 -13.128  1.00  0.00              
ATOM   1951  C   MET A 123      66.847  16.005 -12.943  1.00  0.00              
ATOM   1952  O   MET A 123      67.173  14.928 -12.401  1.00  0.00              
ATOM   1953  CB  MET A 123      64.993  17.505 -12.156  1.00  0.00              
ATOM   1954  CG  MET A 123      65.190  17.155 -10.687  1.00  0.00              
ATOM   1955  SD  MET A 123      64.532  18.416  -9.578  1.00  0.00              
ATOM   1956  CE  MET A 123      62.773  18.127  -9.743  1.00  0.00              
ATOM   1957  H   MET A 123      64.875  14.447 -12.394  1.00  0.00              
ATOM   1958  HA  MET A 123      65.245  16.791 -14.133  1.00  0.00              
ATOM   1959 1HB  MET A 123      65.601  18.373 -12.407  1.00  0.00              
ATOM   1960 2HB  MET A 123      63.942  17.732 -12.336  1.00  0.00              
ATOM   1961 1HG  MET A 123      64.686  16.209 -10.493  1.00  0.00              
ATOM   1962 2HG  MET A 123      66.259  17.042 -10.506  1.00  0.00              
ATOM   1963 1HE  MET A 123      62.228  18.831  -9.114  1.00  0.00              
ATOM   1964 2HE  MET A 123      62.478  18.264 -10.784  1.00  0.00              
ATOM   1965 3HE  MET A 123      62.541  17.108  -9.431  1.00  0.00              
ATOM   1966  N   ASN A 124      67.738  16.880 -13.387  1.00  0.00              
ATOM   1967  CA  ASN A 124      69.149  16.633 -13.218  1.00  0.00              
ATOM   1968  C   ASN A 124      69.478  16.719 -11.734  1.00  0.00              
ATOM   1969  O   ASN A 124      68.841  17.465 -10.975  1.00  0.00              
ATOM   1970  CB  ASN A 124      69.997  17.599 -14.025  1.00  0.00              
ATOM   1971  CG  ASN A 124      69.936  17.364 -15.508  1.00  0.00              
ATOM   1972  OD1 ASN A 124      69.590  16.271 -15.971  1.00  0.00              
ATOM   1973  ND2 ASN A 124      70.350  18.356 -16.255  1.00  0.00              
ATOM   1974  H   ASN A 124      67.438  17.728 -13.846  1.00  0.00              
ATOM   1975  HA  ASN A 124      69.401  15.646 -13.609  1.00  0.00              
ATOM   1976 1HB  ASN A 124      69.958  18.672 -13.831  1.00  0.00              
ATOM   1977 2HB  ASN A 124      70.934  17.195 -13.643  1.00  0.00              
ATOM   1978 1HD2 ASN A 124      70.338  18.271 -17.251  1.00  0.00              
ATOM   1979 2HD2 ASN A 124      70.678  19.199 -15.829  1.00  0.00              
ATOM   1980  N   THR A 125      70.470  15.947 -11.313  1.00  0.00              
ATOM   1981  CA  THR A 125      70.847  15.859  -9.899  1.00  0.00              
ATOM   1982  C   THR A 125      71.123  17.224  -9.268  1.00  0.00              
ATOM   1983  O   THR A 125      70.793  17.460  -8.099  1.00  0.00              
ATOM   1984  CB  THR A 125      72.116  15.022  -9.755  1.00  0.00              
ATOM   1985  OG1 THR A 125      71.899  13.752 -10.370  1.00  0.00              
ATOM   1986  CG2 THR A 125      72.472  14.816  -8.275  1.00  0.00              
ATOM   1987  H   THR A 125      70.981  15.402 -11.993  1.00  0.00              
ATOM   1988  HA  THR A 125      70.038  15.399  -9.330  1.00  0.00              
ATOM   1989  HB  THR A 125      72.938  15.536 -10.253  1.00  0.00              
ATOM   1990  HG1 THR A 125      71.010  13.719 -10.729  1.00  0.00              
ATOM   1991 1HG2 THR A 125      73.380  14.218  -8.201  1.00  0.00              
ATOM   1992 2HG2 THR A 125      72.634  15.784  -7.803  1.00  0.00              
ATOM   1993 3HG2 THR A 125      71.654  14.300  -7.774  1.00  0.00              
ATOM   1994  N   LEU A 126      71.731  18.124 -10.040  1.00  0.00              
ATOM   1995  CA  LEU A 126      72.013  19.466  -9.535  1.00  0.00              
ATOM   1996  C   LEU A 126      70.715  20.202  -9.208  1.00  0.00              
ATOM   1997  O   LEU A 126      70.644  20.884  -8.196  1.00  0.00              
ATOM   1998  CB  LEU A 126      72.838  20.258 -10.557  1.00  0.00              
ATOM   1999  CG  LEU A 126      74.276  19.765 -10.759  1.00  0.00              
ATOM   2000  CD1 LEU A 126      74.928  20.515 -11.913  1.00  0.00              
ATOM   2001  CD2 LEU A 126      75.066  19.961  -9.474  1.00  0.00              
ATOM   2002  H   LEU A 126      72.003  17.886 -10.983  1.00  0.00              
ATOM   2003  HA  LEU A 126      72.568  19.395  -8.600  1.00  0.00              
ATOM   2004 1HB  LEU A 126      72.247  20.063 -11.451  1.00  0.00              
ATOM   2005 2HB  LEU A 126      72.829  21.327 -10.342  1.00  0.00              
ATOM   2006  HG  LEU A 126      74.226  18.694 -10.960  1.00  0.00              
ATOM   2007 1HD1 LEU A 126      75.949  20.157 -12.049  1.00  0.00              
ATOM   2008 2HD1 LEU A 126      74.360  20.342 -12.827  1.00  0.00              
ATOM   2009 3HD1 LEU A 126      74.944  21.581 -11.691  1.00  0.00              
ATOM   2010 1HD2 LEU A 126      76.088  19.609  -9.619  1.00  0.00              
ATOM   2011 2HD2 LEU A 126      75.080  21.019  -9.212  1.00  0.00              
ATOM   2012 3HD2 LEU A 126      74.599  19.394  -8.669  1.00  0.00              
ATOM   2013  N   MET A 127      69.701  20.089 -10.065  1.00  0.00              
ATOM   2014  CA  MET A 127      68.426  20.754  -9.761  1.00  0.00              
ATOM   2015  C   MET A 127      67.745  20.045  -8.587  1.00  0.00              
ATOM   2016  O   MET A 127      67.092  20.689  -7.754  1.00  0.00              
ATOM   2017  CB  MET A 127      67.515  20.761 -10.987  1.00  0.00              
ATOM   2018  CG  MET A 127      67.968  21.691 -12.103  1.00  0.00              
ATOM   2019  SD  MET A 127      66.722  21.886 -13.393  1.00  0.00              
ATOM   2020  CE  MET A 127      66.932  20.357 -14.300  1.00  0.00              
ATOM   2021  H   MET A 127      69.787  19.557 -10.919  1.00  0.00              
ATOM   2022  HA  MET A 127      68.606  21.794  -9.487  1.00  0.00              
ATOM   2023 1HB  MET A 127      67.477  19.738 -11.359  1.00  0.00              
ATOM   2024 2HB  MET A 127      66.524  21.061 -10.644  1.00  0.00              
ATOM   2025 1HG  MET A 127      68.186  22.665 -11.666  1.00  0.00              
ATOM   2026 2HG  MET A 127      68.875  21.278 -12.542  1.00  0.00              
ATOM   2027 1HE  MET A 127      66.229  20.327 -15.133  1.00  0.00              
ATOM   2028 2HE  MET A 127      67.951  20.297 -14.682  1.00  0.00              
ATOM   2029 3HE  MET A 127      66.743  19.512 -13.636  1.00  0.00              
ATOM   2030  N   TRP A 128      67.876  18.716  -8.520  1.00  0.00              
ATOM   2031  CA  TRP A 128      67.269  18.005  -7.398  1.00  0.00              
ATOM   2032  C   TRP A 128      67.837  18.490  -6.053  1.00  0.00              
ATOM   2033  O   TRP A 128      67.090  18.698  -5.102  1.00  0.00              
ATOM   2034  CB  TRP A 128      67.465  16.491  -7.534  1.00  0.00              
ATOM   2035  CG  TRP A 128      66.867  15.739  -6.373  1.00  0.00              
ATOM   2036  CD1 TRP A 128      67.544  15.243  -5.280  1.00  0.00              
ATOM   2037  CD2 TRP A 128      65.473  15.511  -6.120  1.00  0.00              
ATOM   2038  NE1 TRP A 128      66.652  14.734  -4.370  1.00  0.00              
ATOM   2039  CE2 TRP A 128      65.377  14.885  -4.855  1.00  0.00              
ATOM   2040  CE3 TRP A 128      64.296  15.784  -6.833  1.00  0.00              
ATOM   2041  CZ2 TRP A 128      64.145  14.525  -4.285  1.00  0.00              
ATOM   2042  CZ3 TRP A 128      63.065  15.423  -6.258  1.00  0.00              
ATOM   2043  CH2 TRP A 128      63.008  14.804  -4.998  1.00  0.00              
ATOM   2044  H   TRP A 128      68.381  18.191  -9.220  1.00  0.00              
ATOM   2045  HA  TRP A 128      66.199  18.210  -7.366  1.00  0.00              
ATOM   2046 1HB  TRP A 128      66.982  16.128  -8.442  1.00  0.00              
ATOM   2047 2HB  TRP A 128      68.527  16.251  -7.567  1.00  0.00              
ATOM   2048  HD1 TRP A 128      68.629  15.321  -5.296  1.00  0.00              
ATOM   2049  HE1 TRP A 128      66.892  14.314  -3.483  1.00  0.00              
ATOM   2050  HE3 TRP A 128      64.288  16.265  -7.811  1.00  0.00              
ATOM   2051  HZ2 TRP A 128      64.138  14.044  -3.307  1.00  0.00              
ATOM   2052  HZ3 TRP A 128      62.152  15.635  -6.816  1.00  0.00              
ATOM   2053  HH2 TRP A 128      62.036  14.539  -4.581  1.00  0.00              
ATOM   2054  N   ASN A 129      69.151  18.667  -5.976  1.00  0.00              
ATOM   2055  CA  ASN A 129      69.791  19.122  -4.748  1.00  0.00              
ATOM   2056  C   ASN A 129      69.623  20.613  -4.456  1.00  0.00              
ATOM   2057  O   ASN A 129      69.875  21.059  -3.331  1.00  0.00              
ATOM   2058  CB  ASN A 129      71.295  18.795  -4.780  1.00  0.00              
ATOM   2059  CG  ASN A 129      71.569  17.295  -4.731  1.00  0.00              
ATOM   2060  OD1 ASN A 129      70.799  16.548  -4.157  1.00  0.00              
ATOM   2061  ND2 ASN A 129      72.682  16.866  -5.313  1.00  0.00              
ATOM   2062  H   ASN A 129      69.721  18.482  -6.789  1.00  0.00              
ATOM   2063  HA  ASN A 129      69.351  18.611  -3.890  1.00  0.00              
ATOM   2064 1HB  ASN A 129      71.955  19.272  -5.506  1.00  0.00              
ATOM   2065 2HB  ASN A 129      71.474  19.222  -3.793  1.00  0.00              
ATOM   2066 1HD2 ASN A 129      72.904  15.891  -5.307  1.00  0.00              
ATOM   2067 2HD2 ASN A 129      73.297  17.517  -5.757  1.00  0.00              
ATOM   2068  N   ASN A 130      69.232  21.393  -5.464  1.00  0.00              
ATOM   2069  CA  ASN A 130      69.034  22.839  -5.286  1.00  0.00              
ATOM   2070  C   ASN A 130      67.920  23.044  -4.258  1.00  0.00              
ATOM   2071  O   ASN A 130      66.930  22.297  -4.231  1.00  0.00              
ATOM   2072  CB  ASN A 130      68.704  23.482  -6.647  1.00  0.00              
ATOM   2073  CG  ASN A 130      68.181  24.905  -6.538  1.00  0.00              
ATOM   2074  OD1 ASN A 130      67.025  25.116  -6.226  1.00  0.00              
ATOM   2075  ND2 ASN A 130      69.042  25.888  -6.814  1.00  0.00              
ATOM   2076  H   ASN A 130      69.068  20.982  -6.372  1.00  0.00              
ATOM   2077  HA  ASN A 130      69.948  23.293  -4.901  1.00  0.00              
ATOM   2078 1HB  ASN A 130      69.407  23.421  -7.479  1.00  0.00              
ATOM   2079 2HB  ASN A 130      67.864  22.812  -6.832  1.00  0.00              
ATOM   2080 1HD2 ASN A 130      68.746  26.842  -6.756  1.00  0.00              
ATOM   2081 2HD2 ASN A 130      69.981  25.671  -7.078  1.00  0.00              
ATOM   2082  N   PRO A 131      68.064  24.059  -3.393  1.00  0.00              
ATOM   2083  CA  PRO A 131      67.090  24.372  -2.339  1.00  0.00              
ATOM   2084  C   PRO A 131      65.614  24.487  -2.693  1.00  0.00              
ATOM   2085  O   PRO A 131      64.760  24.169  -1.858  1.00  0.00              
ATOM   2086  CB  PRO A 131      67.661  25.652  -1.706  1.00  0.00              
ATOM   2087  CG  PRO A 131      68.432  26.262  -2.838  1.00  0.00              
ATOM   2088  CD  PRO A 131      69.130  25.068  -3.424  1.00  0.00              
ATOM   2089  NV  PRO A 131      68.077  24.035  -3.404  1.00  0.00              
ATOM   2090  HA  PRO A 131      66.976  23.557  -1.609  1.00  0.00              
ATOM   2091 1HB  PRO A 131      66.861  26.315  -1.345  1.00  0.00              
ATOM   2092 2HB  PRO A 131      68.304  25.423  -0.843  1.00  0.00              
ATOM   2093 1HG  PRO A 131      67.761  26.756  -3.556  1.00  0.00              
ATOM   2094 2HG  PRO A 131      69.133  27.027  -2.474  1.00  0.00              
ATOM   2095 1HD  PRO A 131      69.489  25.256  -4.447  1.00  0.00              
ATOM   2096 2HD  PRO A 131      70.003  24.763  -2.828  1.00  0.00              
ATOM   2097  N   PHE A 132      65.280  24.894  -3.917  1.00  0.00              
ATOM   2098  CA  PHE A 132      63.862  25.014  -4.252  1.00  0.00              
ATOM   2099  C   PHE A 132      63.134  23.676  -4.362  1.00  0.00              
ATOM   2100  O   PHE A 132      61.915  23.616  -4.199  1.00  0.00              
ATOM   2101  CB  PHE A 132      63.693  25.843  -5.527  1.00  0.00              
ATOM   2102  CG  PHE A 132      63.887  27.313  -5.287  1.00  0.00              
ATOM   2103  CD1 PHE A 132      62.892  28.063  -4.662  1.00  0.00              
ATOM   2104  CD2 PHE A 132      65.105  27.919  -5.596  1.00  0.00              
ATOM   2105  CE1 PHE A 132      63.107  29.395  -4.334  1.00  0.00              
ATOM   2106  CE2 PHE A 132      65.338  29.248  -5.276  1.00  0.00              
ATOM   2107  CZ  PHE A 132      64.337  30.002  -4.639  1.00  0.00              
ATOM   2108  H   PHE A 132      65.972  25.121  -4.617  1.00  0.00              
ATOM   2109  HA  PHE A 132      63.330  25.508  -3.438  1.00  0.00              
ATOM   2110 1HB  PHE A 132      64.425  25.537  -6.273  1.00  0.00              
ATOM   2111 2HB  PHE A 132      62.689  25.711  -5.929  1.00  0.00              
ATOM   2112  HD1 PHE A 132      61.936  27.592  -4.430  1.00  0.00              
ATOM   2113  HD2 PHE A 132      65.881  27.333  -6.091  1.00  0.00              
ATOM   2114  HE1 PHE A 132      62.322  29.968  -3.840  1.00  0.00              
ATOM   2115  HE2 PHE A 132      66.295  29.709  -5.518  1.00  0.00              
ATOM   2116  HZ  PHE A 132      64.508  31.047  -4.384  1.00  0.00              
ATOM   2117  N   THR A 133      63.871  22.600  -4.612  1.00  0.00              
ATOM   2118  CA  THR A 133      63.238  21.294  -4.715  1.00  0.00              
ATOM   2119  C   THR A 133      62.559  20.940  -3.388  1.00  0.00              
ATOM   2120  O   THR A 133      61.365  20.641  -3.348  1.00  0.00              
ATOM   2121  CB  THR A 133      64.271  20.220  -5.099  1.00  0.00              
ATOM   2122  OG1 THR A 133      64.774  20.510  -6.415  1.00  0.00              
ATOM   2123  CG2 THR A 133      63.632  18.803  -5.099  1.00  0.00              
ATOM   2124  H   THR A 133      64.871  22.673  -4.733  1.00  0.00              
ATOM   2125  HA  THR A 133      62.454  21.323  -5.472  1.00  0.00              
ATOM   2126  HB  THR A 133      65.090  20.243  -4.380  1.00  0.00              
ATOM   2127  HG1 THR A 133      64.351  21.304  -6.751  1.00  0.00              
ATOM   2128 1HG2 THR A 133      64.386  18.065  -5.374  1.00  0.00              
ATOM   2129 2HG2 THR A 133      63.248  18.578  -4.104  1.00  0.00              
ATOM   2130 3HG2 THR A 133      62.815  18.773  -5.819  1.00  0.00              
ATOM   2131  N   GLU A 134      63.312  20.967  -2.302  1.00  0.00              
ATOM   2132  CA  GLU A 134      62.730  20.667  -0.989  1.00  0.00              
ATOM   2133  C   GLU A 134      61.629  21.675  -0.670  1.00  0.00              
ATOM   2134  O   GLU A 134      60.574  21.303  -0.156  1.00  0.00              
ATOM   2135  CB  GLU A 134      63.827  20.727   0.084  1.00  0.00              
ATOM   2136  CG  GLU A 134      63.355  20.479   1.508  1.00  0.00              
ATOM   2137  CD  GLU A 134      63.007  19.019   1.774  1.00  0.00              
ATOM   2138  OE1 GLU A 134      63.191  18.163   0.878  1.00  0.00              
ATOM   2139  OE2 GLU A 134      62.551  18.722   2.899  1.00  0.00              
ATOM   2140  H   GLU A 134      64.294  21.194  -2.365  1.00  0.00              
ATOM   2141  HA  GLU A 134      62.293  19.668  -0.998  1.00  0.00              
ATOM   2142 1HB  GLU A 134      64.571  19.975  -0.179  1.00  0.00              
ATOM   2143 2HB  GLU A 134      64.276  21.719   0.026  1.00  0.00              
ATOM   2144 1HG  GLU A 134      64.068  20.806   2.264  1.00  0.00              
ATOM   2145 2HG  GLU A 134      62.447  21.075   1.584  1.00  0.00              
ATOM   2146  N   ARG A 135      61.833  22.955  -0.987  1.00  0.00              
ATOM   2147  CA  ARG A 135      60.794  23.951  -0.683  1.00  0.00              
ATOM   2148  C   ARG A 135      59.486  23.730  -1.426  1.00  0.00              
ATOM   2149  O   ARG A 135      58.405  23.805  -0.840  1.00  0.00              
ATOM   2150  CB  ARG A 135      61.263  25.380  -1.012  1.00  0.00              
ATOM   2151  CG  ARG A 135      62.469  25.877  -0.227  1.00  0.00              
ATOM   2152  CD  ARG A 135      62.642  27.384  -0.468  1.00  0.00              
ATOM   2153  NE  ARG A 135      63.805  27.929   0.215  1.00  0.00              
ATOM   2154  CZ  ARG A 135      64.173  29.202   0.152  1.00  0.00              
ATOM   2155  NH1 ARG A 135      63.467  30.062  -0.570  1.00  0.00              
ATOM   2156  NH2 ARG A 135      65.236  29.606   0.824  1.00  0.00              
ATOM   2157  H   ARG A 135      62.688  23.256  -1.433  1.00  0.00              
ATOM   2158  HA  ARG A 135      60.584  23.950   0.387  1.00  0.00              
ATOM   2159 1HB  ARG A 135      61.502  25.400  -2.074  1.00  0.00              
ATOM   2160 2HB  ARG A 135      60.420  26.044  -0.817  1.00  0.00              
ATOM   2161 1HG  ARG A 135      62.301  25.676   0.831  1.00  0.00              
ATOM   2162 2HG  ARG A 135      63.351  25.331  -0.565  1.00  0.00              
ATOM   2163 1HD  ARG A 135      62.757  27.561  -1.537  1.00  0.00              
ATOM   2164 2HD  ARG A 135      61.756  27.904  -0.107  1.00  0.00              
ATOM   2165  HE  ARG A 135      64.479  27.465   0.809  1.00  0.00              
ATOM   2166 1HH1 ARG A 135      62.649  29.745  -1.071  1.00  0.00              
ATOM   2167 2HH1 ARG A 135      63.750  31.030  -0.616  1.00  0.00              
ATOM   2168 1HH2 ARG A 135      65.760  28.944   1.380  1.00  0.00              
ATOM   2169 2HH2 ARG A 135      65.520  30.573   0.779  1.00  0.00              
ATOM   2170  N   HIS A 136      59.570  23.487  -2.732  1.00  0.00              
ATOM   2171  CA  HIS A 136      58.346  23.274  -3.491  1.00  0.00              
ATOM   2172  C   HIS A 136      57.707  21.919  -3.154  1.00  0.00              
ATOM   2173  O   HIS A 136      56.488  21.823  -3.054  1.00  0.00              
ATOM   2174  CB  HIS A 136      58.635  23.361  -4.993  1.00  0.00              
ATOM   2175  CG  HIS A 136      59.014  24.734  -5.461  1.00  0.00              
ATOM   2176  ND1 HIS A 136      59.687  24.961  -6.646  1.00  0.00              
ATOM   2177  CD2 HIS A 136      58.816  25.958  -4.896  1.00  0.00              
ATOM   2178  CE1 HIS A 136      59.885  26.263  -6.791  1.00  0.00              
ATOM   2179  NE2 HIS A 136      59.365  26.889  -5.746  1.00  0.00              
ATOM   2180  H   HIS A 136      60.459  23.446  -3.210  1.00  0.00              
ATOM   2181  HA  HIS A 136      57.614  24.036  -3.226  1.00  0.00              
ATOM   2182 1HB  HIS A 136      59.466  22.705  -5.255  1.00  0.00              
ATOM   2183 2HB  HIS A 136      57.752  23.072  -5.562  1.00  0.00              
ATOM   2184  HD2 HIS A 136      58.336  26.279  -3.971  1.00  0.00              
ATOM   2185  HE1 HIS A 136      60.403  26.651  -7.667  1.00  0.00              
ATOM   2186  HE2 HIS A 136      59.367  27.887  -5.591  1.00  0.00              
ATOM   2187  N   LEU A 137      58.506  20.871  -2.989  1.00  0.00              
ATOM   2188  CA  LEU A 137      57.903  19.569  -2.665  1.00  0.00              
ATOM   2189  C   LEU A 137      57.193  19.618  -1.329  1.00  0.00              
ATOM   2190  O   LEU A 137      56.168  18.959  -1.128  1.00  0.00              
ATOM   2191  CB  LEU A 137      58.961  18.466  -2.662  1.00  0.00              
ATOM   2192  CG  LEU A 137      59.469  18.183  -4.091  1.00  0.00              
ATOM   2193  CD1 LEU A 137      60.527  17.112  -4.040  1.00  0.00              
ATOM   2194  CD2 LEU A 137      58.298  17.768  -4.983  1.00  0.00              
ATOM   2195  H   LEU A 137      59.510  20.940  -3.079  1.00  0.00              
ATOM   2196  HA  LEU A 137      57.146  19.322  -3.408  1.00  0.00              
ATOM   2197 1HB  LEU A 137      59.723  18.953  -2.056  1.00  0.00              
ATOM   2198 2HB  LEU A 137      58.609  17.570  -2.151  1.00  0.00              
ATOM   2199  HG  LEU A 137      59.870  19.118  -4.483  1.00  0.00              
ATOM   2200 1HD1 LEU A 137      60.889  16.909  -5.048  1.00  0.00              
ATOM   2201 2HD1 LEU A 137      61.357  17.449  -3.419  1.00  0.00              
ATOM   2202 3HD1 LEU A 137      60.103  16.202  -3.617  1.00  0.00              
ATOM   2203 1HD2 LEU A 137      58.662  17.570  -5.992  1.00  0.00              
ATOM   2204 2HD2 LEU A 137      57.835  16.867  -4.580  1.00  0.00              
ATOM   2205 3HD2 LEU A 137      57.562  18.571  -5.015  1.00  0.00              
ATOM   2206  N   LEU A 138      57.727  20.415  -0.414  1.00  0.00              
ATOM   2207  CA  LEU A 138      57.107  20.569   0.905  1.00  0.00              
ATOM   2208  C   LEU A 138      55.745  21.232   0.691  1.00  0.00              
ATOM   2209  O   LEU A 138      54.736  20.832   1.279  1.00  0.00              
ATOM   2210  CB  LEU A 138      58.003  21.455   1.777  1.00  0.00              
ATOM   2211  CG  LEU A 138      57.911  21.364   3.298  1.00  0.00              
ATOM   2212  CD1 LEU A 138      56.501  21.683   3.737  1.00  0.00              
ATOM   2213  CD2 LEU A 138      58.316  19.972   3.745  1.00  0.00              
ATOM   2214  H   LEU A 138      58.573  20.926  -0.623  1.00  0.00              
ATOM   2215  HA  LEU A 138      56.996  19.591   1.373  1.00  0.00              
ATOM   2216 1HB  LEU A 138      58.977  21.078   1.470  1.00  0.00              
ATOM   2217 2HB  LEU A 138      57.918  22.507   1.505  1.00  0.00              
ATOM   2218  HG  LEU A 138      58.633  22.071   3.709  1.00  0.00              
ATOM   2219 1HD1 LEU A 138      56.434  21.618   4.823  1.00  0.00              
ATOM   2220 2HD1 LEU A 138      56.240  22.692   3.418  1.00  0.00              
ATOM   2221 3HD1 LEU A 138      55.810  20.970   3.289  1.00  0.00              
ATOM   2222 1HD2 LEU A 138      58.251  19.906   4.832  1.00  0.00              
ATOM   2223 2HD2 LEU A 138      57.648  19.236   3.296  1.00  0.00              
ATOM   2224 3HD2 LEU A 138      59.340  19.772   3.430  1.00  0.00              
ATOM   2225  N   SER A 139      55.698  22.254  -0.157  1.00  0.00              
ATOM   2226  CA  SER A 139      54.407  22.912  -0.409  1.00  0.00              
ATOM   2227  C   SER A 139      53.406  21.944  -1.040  1.00  0.00              
ATOM   2228  O   SER A 139      52.225  21.982  -0.716  1.00  0.00              
ATOM   2229  CB  SER A 139      54.579  24.116  -1.338  1.00  0.00              
ATOM   2230  OG  SER A 139      55.335  25.125  -0.719  1.00  0.00              
ATOM   2231  H   SER A 139      56.523  22.591  -0.632  1.00  0.00              
ATOM   2232  HA  SER A 139      53.984  23.390   0.476  1.00  0.00              
ATOM   2233 1HB  SER A 139      55.085  23.786  -2.245  1.00  0.00              
ATOM   2234 2HB  SER A 139      53.594  24.504  -1.593  1.00  0.00              
ATOM   2235  HG  SER A 139      55.585  24.841   0.164  1.00  0.00              
ATOM   2236  N   LEU A 140      53.870  21.099  -1.956  1.00  0.00              
ATOM   2237  CA  LEU A 140      52.977  20.146  -2.616  1.00  0.00              
ATOM   2238  C   LEU A 140      52.450  19.132  -1.598  1.00  0.00              
ATOM   2239  O   LEU A 140      51.276  18.725  -1.640  1.00  0.00              
ATOM   2240  CB  LEU A 140      53.712  19.433  -3.767  1.00  0.00              
ATOM   2241  CG  LEU A 140      53.571  20.058  -5.187  1.00  0.00              
ATOM   2242  CD1 LEU A 140      53.918  21.504  -5.182  1.00  0.00              
ATOM   2243  CD2 LEU A 140      54.444  19.284  -6.169  1.00  0.00              
ATOM   2244  H   LEU A 140      54.849  21.109  -2.204  1.00  0.00              
ATOM   2245  HA  LEU A 140      52.115  20.674  -3.022  1.00  0.00              
ATOM   2246 1HB  LEU A 140      54.738  19.548  -3.420  1.00  0.00              
ATOM   2247 2HB  LEU A 140      53.461  18.373  -3.811  1.00  0.00              
ATOM   2248  HG  LEU A 140      52.532  19.935  -5.493  1.00  0.00              
ATOM   2249 1HD1 LEU A 140      53.809  21.908  -6.188  1.00  0.00              
ATOM   2250 2HD1 LEU A 140      53.251  22.036  -4.504  1.00  0.00              
ATOM   2251 3HD1 LEU A 140      54.948  21.630  -4.851  1.00  0.00              
ATOM   2252 1HD2 LEU A 140      54.346  19.720  -7.164  1.00  0.00              
ATOM   2253 2HD2 LEU A 140      55.485  19.336  -5.850  1.00  0.00              
ATOM   2254 3HD2 LEU A 140      54.125  18.242  -6.197  1.00  0.00              
ATOM   2255  N   ASP A 141      53.321  18.717  -0.689  1.00  0.00              
ATOM   2256  CA  ASP A 141      52.920  17.788   0.371  1.00  0.00              
ATOM   2257  C   ASP A 141      51.785  18.374   1.197  1.00  0.00              
ATOM   2258  O   ASP A 141      50.810  17.695   1.477  1.00  0.00              
ATOM   2259  CB  ASP A 141      54.095  17.514   1.306  1.00  0.00              
ATOM   2260  CG  ASP A 141      54.825  16.249   0.962  1.00  0.00              
ATOM   2261  OD1 ASP A 141      55.953  16.083   1.466  1.00  0.00              
ATOM   2262  OD2 ASP A 141      54.266  15.423   0.198  1.00  0.00              
ATOM   2263  H   ASP A 141      54.277  19.042  -0.722  1.00  0.00              
ATOM   2264  HA  ASP A 141      52.594  16.845  -0.068  1.00  0.00              
ATOM   2265 1HB  ASP A 141      54.792  18.348   1.383  1.00  0.00              
ATOM   2266 2HB  ASP A 141      53.564  17.394   2.251  1.00  0.00              
ATOM   2267  N   GLU A 142      51.912  19.639   1.588  1.00  0.00              
ATOM   2268  CA  GLU A 142      50.873  20.277   2.401  1.00  0.00              
ATOM   2269  C   GLU A 142      49.516  20.288   1.729  1.00  0.00              
ATOM   2270  O   GLU A 142      48.476  20.204   2.398  1.00  0.00              
ATOM   2271  CB  GLU A 142      51.279  21.709   2.744  1.00  0.00              
ATOM   2272  CG  GLU A 142      52.177  21.794   3.951  1.00  0.00              
ATOM   2273  CD  GLU A 142      52.241  23.199   4.509  1.00  0.00              
ATOM   2274  OE1 GLU A 142      52.599  24.124   3.733  1.00  0.00              
ATOM   2275  OE2 GLU A 142      51.934  23.375   5.717  1.00  0.00              
ATOM   2276  H   GLU A 142      52.729  20.172   1.327  1.00  0.00              
ATOM   2277  HA  GLU A 142      50.734  19.719   3.328  1.00  0.00              
ATOM   2278 1HB  GLU A 142      51.788  22.114   1.869  1.00  0.00              
ATOM   2279 2HB  GLU A 142      50.360  22.268   2.921  1.00  0.00              
ATOM   2280 1HG  GLU A 142      51.897  21.107   4.749  1.00  0.00              
ATOM   2281 2HG  GLU A 142      53.156  21.518   3.562  1.00  0.00              
ATOM   2282  N   LEU A 143      49.532  20.386   0.401  1.00  0.00              
ATOM   2283  CA  LEU A 143      48.311  20.405  -0.393  1.00  0.00              
ATOM   2284  C   LEU A 143      47.671  19.035  -0.413  1.00  0.00              
ATOM   2285  O   LEU A 143      46.487  18.910  -0.651  1.00  0.00              
ATOM   2286  CB  LEU A 143      48.631  20.835  -1.831  1.00  0.00              
ATOM   2287  CG  LEU A 143      49.101  22.259  -2.062  1.00  0.00              
ATOM   2288  CD1 LEU A 143      49.556  22.431  -3.524  1.00  0.00              
ATOM   2289  CD2 LEU A 143      47.954  23.214  -1.766  1.00  0.00              
ATOM   2290  H   LEU A 143      50.425  20.449  -0.068  1.00  0.00              
ATOM   2291  HA  LEU A 143      47.604  21.111   0.041  1.00  0.00              
ATOM   2292 1HB  LEU A 143      49.452  20.152  -2.041  1.00  0.00              
ATOM   2293 2HB  LEU A 143      47.803  20.627  -2.508  1.00  0.00              
ATOM   2294  HG  LEU A 143      49.899  22.457  -1.345  1.00  0.00              
ATOM   2295 1HD1 LEU A 143      49.892  23.456  -3.683  1.00  0.00              
ATOM   2296 2HD1 LEU A 143      50.377  21.744  -3.733  1.00  0.00              
ATOM   2297 3HD1 LEU A 143      48.723  22.216  -4.192  1.00  0.00              
ATOM   2298 1HD2 LEU A 143      48.285  24.240  -1.929  1.00  0.00              
ATOM   2299 2HD2 LEU A 143      47.116  22.993  -2.427  1.00  0.00              
ATOM   2300 3HD2 LEU A 143      47.639  23.095  -0.729  1.00  0.00              
ATOM   2301  N   GLY A 144      48.465  17.997  -0.180  1.00  0.00              
ATOM   2302  CA  GLY A 144      47.919  16.650  -0.183  1.00  0.00              
ATOM   2303  C   GLY A 144      48.428  15.802  -1.334  1.00  0.00              
ATOM   2304  O   GLY A 144      48.020  14.656  -1.485  1.00  0.00              
ATOM   2305  H   GLY A 144      49.450  18.128   0.001  1.00  0.00              
ATOM   2306 1HA  GLY A 144      48.192  16.153   0.748  1.00  0.00              
ATOM   2307 2HA  GLY A 144      46.834  16.706  -0.259  1.00  0.00              
ATOM   2308  N   ILE A 145      49.315  16.370  -2.148  1.00  0.00              
ATOM   2309  CA  ILE A 145      49.892  15.661  -3.302  1.00  0.00              
ATOM   2310  C   ILE A 145      50.798  14.550  -2.786  1.00  0.00              
ATOM   2311  O   ILE A 145      51.440  14.693  -1.751  1.00  0.00              
ATOM   2312  CB  ILE A 145      50.713  16.658  -4.172  1.00  0.00              
ATOM   2313  CG1 ILE A 145      49.749  17.507  -5.009  1.00  0.00              
ATOM   2314  CG2 ILE A 145      51.736  15.918  -5.034  1.00  0.00              
ATOM   2315  CD1 ILE A 145      50.353  18.780  -5.585  1.00  0.00              
ATOM   2316  H   ILE A 145      49.599  17.321  -1.963  1.00  0.00              
ATOM   2317  HA  ILE A 145      49.108  15.194  -3.897  1.00  0.00              
ATOM   2318  HB  ILE A 145      51.233  17.356  -3.517  1.00  0.00              
ATOM   2319 1HG1 ILE A 145      49.393  16.882  -5.827  1.00  0.00              
ATOM   2320 2HG1 ILE A 145      48.910  17.773  -4.366  1.00  0.00              
ATOM   2321 1HG2 ILE A 145      52.296  16.637  -5.632  1.00  0.00              
ATOM   2322 2HG2 ILE A 145      52.423  15.368  -4.392  1.00  0.00              
ATOM   2323 3HG2 ILE A 145      51.220  15.221  -5.694  1.00  0.00              
ATOM   2324 1HD1 ILE A 145      49.597  19.314  -6.161  1.00  0.00              
ATOM   2325 2HD1 ILE A 145      50.706  19.416  -4.773  1.00  0.00              
ATOM   2326 3HD1 ILE A 145      51.189  18.525  -6.235  1.00  0.00              
ATOM   2327  N   THR A 146      50.856  13.443  -3.508  1.00  0.00              
ATOM   2328  CA  THR A 146      51.687  12.322  -3.102  1.00  0.00              
ATOM   2329  C   THR A 146      52.931  12.234  -3.967  1.00  0.00              
ATOM   2330  O   THR A 146      52.851  12.094  -5.199  1.00  0.00              
ATOM   2331  CB  THR A 146      50.912  10.991  -3.211  1.00  0.00              
ATOM   2332  OG1 THR A 146      49.781  11.034  -2.341  1.00  0.00              
ATOM   2333  CG2 THR A 146      51.800   9.799  -2.823  1.00  0.00              
ATOM   2334  H   THR A 146      50.314  13.372  -4.358  1.00  0.00              
ATOM   2335  HA  THR A 146      52.013  12.459  -2.071  1.00  0.00              
ATOM   2336  HB  THR A 146      50.571  10.863  -4.238  1.00  0.00              
ATOM   2337  HG1 THR A 146      49.760  11.880  -1.887  1.00  0.00              
ATOM   2338 1HG2 THR A 146      51.227   8.876  -2.910  1.00  0.00              
ATOM   2339 2HG2 THR A 146      52.662   9.756  -3.489  1.00  0.00              
ATOM   2340 3HG2 THR A 146      52.140   9.920  -1.795  1.00  0.00              
ATOM   2341  N   LEU A 147      54.083  12.311  -3.310  1.00  0.00              
ATOM   2342  CA  LEU A 147      55.362  12.239  -3.987  1.00  0.00              
ATOM   2343  C   LEU A 147      55.834  10.806  -4.212  1.00  0.00              
ATOM   2344  O   LEU A 147      55.817   9.983  -3.293  1.00  0.00              
ATOM   2345  CB  LEU A 147      56.426  12.993  -3.173  1.00  0.00              
ATOM   2346  CG  LEU A 147      57.890  12.742  -3.562  1.00  0.00              
ATOM   2347  CD1 LEU A 147      58.160  13.271  -4.987  1.00  0.00              
ATOM   2348  CD2 LEU A 147      58.828  13.437  -2.549  1.00  0.00              
ATOM   2349  H   LEU A 147      54.063  12.423  -2.306  1.00  0.00              
ATOM   2350  HA  LEU A 147      55.279  12.694  -4.973  1.00  0.00              
ATOM   2351 1HB  LEU A 147      56.151  14.016  -3.426  1.00  0.00              
ATOM   2352 2HB  LEU A 147      56.300  12.838  -2.102  1.00  0.00              
ATOM   2353  HG  LEU A 147      58.064  11.668  -3.492  1.00  0.00              
ATOM   2354 1HD1 LEU A 147      59.201  13.088  -5.253  1.00  0.00              
ATOM   2355 2HD1 LEU A 147      57.510  12.757  -5.695  1.00  0.00              
ATOM   2356 3HD1 LEU A 147      57.961  14.341  -5.021  1.00  0.00              
ATOM   2357 1HD2 LEU A 147      59.866  13.254  -2.830  1.00  0.00              
ATOM   2358 2HD2 LEU A 147      58.634  14.510  -2.550  1.00  0.00              
ATOM   2359 3HD2 LEU A 147      58.647  13.037  -1.551  1.00  0.00              
ATOM   2360  N   ILE A 148      56.217  10.500  -5.451  1.00  0.00              
ATOM   2361  CA  ILE A 148      56.785   9.192  -5.771  1.00  0.00              
ATOM   2362  C   ILE A 148      58.222   9.652  -6.012  1.00  0.00              
ATOM   2363  O   ILE A 148      58.571  10.216  -7.060  1.00  0.00              
ATOM   2364  CB  ILE A 148      56.174   8.564  -7.045  1.00  0.00              
ATOM   2365  CG1 ILE A 148      54.647   8.447  -6.859  1.00  0.00              
ATOM   2366  CG2 ILE A 148      56.752   7.164  -7.268  1.00  0.00              
ATOM   2367  CD1 ILE A 148      53.930   7.857  -8.048  1.00  0.00              
ATOM   2368  H   ILE A 148      56.114  11.185  -6.186  1.00  0.00              
ATOM   2369  HA  ILE A 148      56.647   8.500  -4.941  1.00  0.00              
ATOM   2370  HB  ILE A 148      56.406   9.198  -7.900  1.00  0.00              
ATOM   2371 1HG1 ILE A 148      54.474   7.822  -5.984  1.00  0.00              
ATOM   2372 2HG1 ILE A 148      54.266   9.451  -6.668  1.00  0.00              
ATOM   2373 1HG2 ILE A 148      56.316   6.729  -8.167  1.00  0.00              
ATOM   2374 2HG2 ILE A 148      57.833   7.231  -7.386  1.00  0.00              
ATOM   2375 3HG2 ILE A 148      56.519   6.533  -6.410  1.00  0.00              
ATOM   2376 1HD1 ILE A 148      52.861   7.808  -7.841  1.00  0.00              
ATOM   2377 2HD1 ILE A 148      54.101   8.483  -8.925  1.00  0.00              
ATOM   2378 3HD1 ILE A 148      54.307   6.854  -8.240  1.00  0.00              
ATOM   2379  N   PRO A 149      59.075   9.448  -5.016  1.00  0.00              
ATOM   2380  CA  PRO A 149      60.483   9.828  -5.023  1.00  0.00              
ATOM   2381  C   PRO A 149      61.336   9.342  -6.173  1.00  0.00              
ATOM   2382  O   PRO A 149      61.157   8.235  -6.647  1.00  0.00              
ATOM   2383  CB  PRO A 149      60.978   9.309  -3.670  1.00  0.00              
ATOM   2384  CG  PRO A 149      60.129   8.073  -3.467  1.00  0.00              
ATOM   2385  CD  PRO A 149      58.763   8.570  -3.867  1.00  0.00              
ATOM   2386  NV  PRO A 149      59.061   9.448  -5.014  1.00  0.00              
ATOM   2387  HA  PRO A 149      60.631  10.912  -5.141  1.00  0.00              
ATOM   2388 1HB  PRO A 149      62.053   9.077  -3.696  1.00  0.00              
ATOM   2389 2HB  PRO A 149      60.828  10.053  -2.874  1.00  0.00              
ATOM   2390 1HG  PRO A 149      60.482   7.241  -4.094  1.00  0.00              
ATOM   2391 2HG  PRO A 149      60.170   7.729  -2.423  1.00  0.00              
ATOM   2392 1HD  PRO A 149      58.089   7.749  -4.154  1.00  0.00              
ATOM   2393 2HD  PRO A 149      58.268   9.123  -3.056  1.00  0.00              
ATOM   2394  N   PRO A 150      62.279  10.191  -6.643  1.00  0.00              
ATOM   2395  CA  PRO A 150      63.188   9.854  -7.744  1.00  0.00              
ATOM   2396  C   PRO A 150      64.201   8.824  -7.253  1.00  0.00              
ATOM   2397  O   PRO A 150      64.310   8.568  -6.053  1.00  0.00              
ATOM   2398  CB  PRO A 150      63.851  11.191  -8.078  1.00  0.00              
ATOM   2399  CG  PRO A 150      63.898  11.868  -6.750  1.00  0.00              
ATOM   2400  CD  PRO A 150      62.521  11.572  -6.170  1.00  0.00              
ATOM   2401  NV  PRO A 150      62.263  10.195  -6.633  1.00  0.00              
ATOM   2402  HA  PRO A 150      62.666   9.420  -8.609  1.00  0.00              
ATOM   2403 1HB  PRO A 150      64.854  11.048  -8.507  1.00  0.00              
ATOM   2404 2HB  PRO A 150      63.264  11.760  -8.814  1.00  0.00              
ATOM   2405 1HG  PRO A 150      64.710  11.465  -6.126  1.00  0.00              
ATOM   2406 2HG  PRO A 150      64.082  12.947  -6.860  1.00  0.00              
ATOM   2407 1HD  PRO A 150      62.510  11.635  -5.072  1.00  0.00              
ATOM   2408 2HD  PRO A 150      61.755  12.270  -6.539  1.00  0.00              
ATOM   2409  N   ILE A 151      64.944   8.244  -8.176  1.00  0.00              
ATOM   2410  CA  ILE A 151      65.913   7.237  -7.804  1.00  0.00              
ATOM   2411  C   ILE A 151      67.300   7.816  -7.698  1.00  0.00              
ATOM   2412  O   ILE A 151      67.727   8.597  -8.545  1.00  0.00              
ATOM   2413  CB  ILE A 151      65.880   6.041  -8.786  1.00  0.00              
ATOM   2414  CG1 ILE A 151      65.576   6.508 -10.209  1.00  0.00              
ATOM   2415  CG2 ILE A 151      64.777   5.088  -8.366  1.00  0.00              
ATOM   2416  CD1 ILE A 151      65.315   5.360 -11.178  1.00  0.00              
ATOM   2417  H   ILE A 151      64.845   8.496  -9.149  1.00  0.00              
ATOM   2418  HA  ILE A 151      65.729   6.884  -6.790  1.00  0.00              
ATOM   2419  HB  ILE A 151      66.845   5.535  -8.762  1.00  0.00              
ATOM   2420 1HG1 ILE A 151      64.700   7.153 -10.158  1.00  0.00              
ATOM   2421 2HG1 ILE A 151      66.434   7.088 -10.550  1.00  0.00              
ATOM   2422 1HG2 ILE A 151      64.746   4.242  -9.053  1.00  0.00              
ATOM   2423 2HG2 ILE A 151      64.972   4.728  -7.357  1.00  0.00              
ATOM   2424 3HG2 ILE A 151      63.819   5.608  -8.387  1.00  0.00              
ATOM   2425 1HD1 ILE A 151      65.106   5.761 -12.170  1.00  0.00              
ATOM   2426 2HD1 ILE A 151      66.193   4.716 -11.225  1.00  0.00              
ATOM   2427 3HD1 ILE A 151      64.459   4.781 -10.835  1.00  0.00              
ATOM   2428  N   LYS A 152      67.978   7.456  -6.612  1.00  0.00              
ATOM   2429  CA  LYS A 152      69.324   7.927  -6.331  1.00  0.00              
ATOM   2430  C   LYS A 152      70.346   7.091  -7.091  1.00  0.00              
ATOM   2431  O   LYS A 152      71.340   6.649  -6.522  1.00  0.00              
ATOM   2432  CB  LYS A 152      69.584   7.853  -4.821  1.00  0.00              
ATOM   2433  CG  LYS A 152      70.623   8.832  -4.291  1.00  0.00              
ATOM   2434  CD  LYS A 152      70.560   8.894  -2.761  1.00  0.00              
ATOM   2435  CE  LYS A 152      71.693   9.735  -2.150  1.00  0.00              
ATOM   2436  NZ  LYS A 152      71.610  11.195  -2.489  1.00  0.00              
ATOM   2437  H   LYS A 152      67.530   6.828  -5.960  1.00  0.00              
ATOM   2438  HA  LYS A 152      69.430   8.961  -6.662  1.00  0.00              
ATOM   2439 1HB  LYS A 152      68.632   8.042  -4.323  1.00  0.00              
ATOM   2440 2HB  LYS A 152      69.911   6.836  -4.602  1.00  0.00              
ATOM   2441 1HG  LYS A 152      71.610   8.497  -4.611  1.00  0.00              
ATOM   2442 2HG  LYS A 152      70.420   9.815  -4.714  1.00  0.00              
ATOM   2443 1HD  LYS A 152      69.604   9.330  -2.470  1.00  0.00              
ATOM   2444 2HD  LYS A 152      70.629   7.879  -2.369  1.00  0.00              
ATOM   2445 1HE  LYS A 152      71.653   9.627  -1.067  1.00  0.00              
ATOM   2446 2HE  LYS A 152      72.643   9.347  -2.518  1.00  0.00              
ATOM   2447 1HZ  LYS A 152      72.381  11.685  -2.058  1.00  0.00              
ATOM   2448 2HZ  LYS A 152      71.655  11.312  -3.492  1.00  0.00              
ATOM   2449 3HZ  LYS A 152      70.738  11.571  -2.146  1.00  0.00              
ATOM   2450  N   ASN A 153      70.970  11.365  -8.070  1.00  0.00              
ATOM   2451  CA  ASN A 153      69.599  11.580  -7.585  1.00  0.00              
ATOM   2452  C   ASN A 153      68.750  12.453  -8.508  1.00  0.00              
ATOM   2453  O   ASN A 153      69.273  13.247  -9.283  1.00  0.00              
ATOM   2454  CB  ASN A 153      69.630  12.199  -6.198  1.00  0.00              
ATOM   2455  CG  ASN A 153      68.412  11.843  -5.383  1.00  0.00              
ATOM   2456  OD1 ASN A 153      68.301  12.233  -4.223  1.00  0.00              
ATOM   2457  ND2 ASN A 153      67.490  11.087  -5.978  1.00  0.00              
ATOM   2458  H   ASN A 153      71.501  12.154  -8.409  1.00  0.00              
ATOM   2459  HA  ASN A 153      69.075  10.625  -7.521  1.00  0.00              
ATOM   2460 1HB  ASN A 153      70.527  12.139  -5.580  1.00  0.00              
ATOM   2461 2HB  ASN A 153      69.519  13.214  -6.579  1.00  0.00              
ATOM   2462 1HD2 ASN A 153      66.663  10.824  -5.480  1.00  0.00              
ATOM   2463 2HD2 ASN A 153      67.625  10.784  -6.921  1.00  0.00              
ATOM   2464  N   GLY A 154      67.434  12.290  -8.429  1.00  0.00              
ATOM   2465  CA  GLY A 154      66.528  13.066  -9.270  1.00  0.00              
ATOM   2466  C   GLY A 154      66.023  12.317 -10.503  1.00  0.00              
ATOM   2467  O   GLY A 154      65.155  12.834 -11.212  1.00  0.00              
ATOM   2468  H   GLY A 154      67.049  11.620  -7.779  1.00  0.00              
ATOM   2469 1HA  GLY A 154      65.656  13.355  -8.682  1.00  0.00              
ATOM   2470 2HA  GLY A 154      67.043  13.960  -9.618  1.00  0.00              
ATOM   2471  N   ALA A 155      66.554  11.125 -10.785  1.00  0.00              
ATOM   2472  CA  ALA A 155      66.096  10.355 -11.964  1.00  0.00              
ATOM   2473  C   ALA A 155      64.678   9.888 -11.664  1.00  0.00              
ATOM   2474  O   ALA A 155      64.386   9.485 -10.538  1.00  0.00              
ATOM   2475  CB  ALA A 155      66.999   9.151 -12.196  1.00  0.00              
ATOM   2476  H   ALA A 155      67.275  10.737 -10.194  1.00  0.00              
ATOM   2477  HA  ALA A 155      66.144  10.999 -12.842  1.00  0.00              
ATOM   2478 1HB  ALA A 155      66.648   8.597 -13.066  1.00  0.00              
ATOM   2479 2HB  ALA A 155      68.020   9.490 -12.370  1.00  0.00              
ATOM   2480 3HB  ALA A 155      66.975   8.504 -11.320  1.00  0.00              
ATOM   2481  N   MET A 156      63.790   9.932 -12.651  1.00  0.00              
ATOM   2482  CA  MET A 156      62.413   9.538 -12.393  1.00  0.00              
ATOM   2483  C   MET A 156      62.213   8.116 -11.848  1.00  0.00              
ATOM   2484  O   MET A 156      62.924   7.192 -12.235  1.00  0.00              
ATOM   2485  CB  MET A 156      61.559   9.678 -13.661  1.00  0.00              
ATOM   2486  CG  MET A 156      60.049   9.634 -13.360  1.00  0.00              
ATOM   2487  SD  MET A 156      58.966   9.915 -14.779  1.00  0.00              
ATOM   2488  CE  MET A 156      59.037   8.279 -15.552  1.00  0.00              
ATOM   2489  H   MET A 156      64.050  10.234 -13.579  1.00  0.00              
ATOM   2490  HA  MET A 156      61.984  10.173 -11.619  1.00  0.00              
ATOM   2491 1HB  MET A 156      61.829  10.627 -14.121  1.00  0.00              
ATOM   2492 2HB  MET A 156      61.839   8.859 -14.325  1.00  0.00              
ATOM   2493 1HG  MET A 156      59.813   8.652 -12.951  1.00  0.00              
ATOM   2494 2HG  MET A 156      59.829  10.400 -12.617  1.00  0.00              
ATOM   2495 1HE  MET A 156      58.419   8.273 -16.450  1.00  0.00              
ATOM   2496 2HE  MET A 156      60.069   8.047 -15.819  1.00  0.00              
ATOM   2497 3HE  MET A 156      58.666   7.530 -14.852  1.00  0.00              
ATOM   2498  N   ALA A 157      61.245   7.961 -10.955  1.00  0.00              
ATOM   2499  CA  ALA A 157      60.903   6.647 -10.413  1.00  0.00              
ATOM   2500  C   ALA A 157      60.554   5.760 -11.612  1.00  0.00              
ATOM   2501  O   ALA A 157      60.089   6.241 -12.656  1.00  0.00              
ATOM   2502  CB  ALA A 157      59.699   6.770  -9.502  1.00  0.00              
ATOM   2503  H   ALA A 157      60.731   8.772 -10.641  1.00  0.00              
ATOM   2504  HA  ALA A 157      61.749   6.277  -9.834  1.00  0.00              
ATOM   2505 1HB  ALA A 157      59.447   5.789  -9.100  1.00  0.00              
ATOM   2506 2HB  ALA A 157      59.931   7.450  -8.682  1.00  0.00              
ATOM   2507 3HB  ALA A 157      58.853   7.158 -10.068  1.00  0.00              
ATOM   2508  N   GLU A 158      60.767   4.465 -11.489  1.00  0.00              
ATOM   2509  CA  GLU A 158      60.435   3.590 -12.614  1.00  0.00              
ATOM   2510  C   GLU A 158      58.932   3.488 -12.837  1.00  0.00              
ATOM   2511  O   GLU A 158      58.142   3.486 -11.885  1.00  0.00              
ATOM   2512  CB  GLU A 158      61.033   2.195 -12.362  1.00  0.00              
ATOM   2513  CG  GLU A 158      62.548   2.168 -12.511  1.00  0.00              
ATOM   2514  CD  GLU A 158      63.164   0.831 -12.136  1.00  0.00              
ATOM   2515  OE1 GLU A 158      62.450  -0.182 -12.131  1.00  0.00              
ATOM   2516  OE2 GLU A 158      64.374   0.800 -11.864  1.00  0.00              
ATOM   2517  H   GLU A 158      61.150   4.060 -10.647  1.00  0.00              
ATOM   2518  HA  GLU A 158      60.850   3.999 -13.536  1.00  0.00              
ATOM   2519 1HB  GLU A 158      60.748   1.905 -11.350  1.00  0.00              
ATOM   2520 2HB  GLU A 158      60.571   1.516 -13.079  1.00  0.00              
ATOM   2521 1HG  GLU A 158      62.890   2.433 -13.511  1.00  0.00              
ATOM   2522 2HG  GLU A 158      62.889   2.920 -11.801  1.00  0.00              
ATOM   2523  N   PRO A 159      58.509   3.399 -14.108  1.00  0.00              
ATOM   2524  CA  PRO A 159      57.084   3.288 -14.406  1.00  0.00              
ATOM   2525  C   PRO A 159      56.373   2.220 -13.561  1.00  0.00              
ATOM   2526  O   PRO A 159      55.248   2.429 -13.086  1.00  0.00              
ATOM   2527  CB  PRO A 159      57.073   2.952 -15.908  1.00  0.00              
ATOM   2528  CG  PRO A 159      58.263   3.727 -16.416  1.00  0.00              
ATOM   2529  CD  PRO A 159      59.317   3.465 -15.342  1.00  0.00              
ATOM   2530  NV  PRO A 159      58.512   3.399 -14.107  1.00  0.00              
ATOM   2531  HA  PRO A 159      56.528   4.209 -14.175  1.00  0.00              
ATOM   2532 1HB  PRO A 159      57.174   1.870 -16.080  1.00  0.00              
ATOM   2533 2HB  PRO A 159      56.133   3.268 -16.385  1.00  0.00              
ATOM   2534 1HG  PRO A 159      58.577   3.369 -17.408  1.00  0.00              
ATOM   2535 2HG  PRO A 159      58.026   4.796 -16.520  1.00  0.00              
ATOM   2536 1HD  PRO A 159      59.864   2.527 -15.516  1.00  0.00              
ATOM   2537 2HD  PRO A 159      60.067   4.268 -15.290  1.00  0.00              
ATOM   2538  N   SER A 160      57.014   1.078 -13.347  1.00  0.00              
ATOM   2539  CA  SER A 160      56.359   0.019 -12.554  1.00  0.00              
ATOM   2540  C   SER A 160      56.059   0.467 -11.144  1.00  0.00              
ATOM   2541  O   SER A 160      55.052   0.065 -10.587  1.00  0.00              
ATOM   2542  CB  SER A 160      57.222  -1.244 -12.496  1.00  0.00              
ATOM   2543  OG  SER A 160      58.481  -0.984 -11.914  1.00  0.00              
ATOM   2544  H   SER A 160      57.941   0.916 -13.714  1.00  0.00              
ATOM   2545  HA  SER A 160      55.453  -0.372 -13.019  1.00  0.00              
ATOM   2546 1HB  SER A 160      56.700  -1.995 -11.904  1.00  0.00              
ATOM   2547 2HB  SER A 160      57.364  -1.617 -13.509  1.00  0.00              
ATOM   2548  HG  SER A 160      58.536  -0.056 -11.672  1.00  0.00              
ATOM   2549  N   LEU A 161      56.940   1.281 -10.566  1.00  0.00              
ATOM   2550  CA  LEU A 161      56.705   1.768  -9.207  1.00  0.00              
ATOM   2551  C   LEU A 161      55.606   2.823  -9.226  1.00  0.00              
ATOM   2552  O   LEU A 161      54.753   2.875  -8.335  1.00  0.00              
ATOM   2553  CB  LEU A 161      57.992   2.361  -8.609  1.00  0.00              
ATOM   2554  CG  LEU A 161      57.837   3.029  -7.229  1.00  0.00              
ATOM   2555  CD1 LEU A 161      57.265   2.015  -6.202  1.00  0.00              
ATOM   2556  CD2 LEU A 161      59.177   3.531  -6.774  1.00  0.00              
ATOM   2557  H   LEU A 161      57.775   1.570 -11.055  1.00  0.00              
ATOM   2558  HA  LEU A 161      56.376   0.943  -8.576  1.00  0.00              
ATOM   2559 1HB  LEU A 161      58.581   1.450  -8.516  1.00  0.00              
ATOM   2560 2HB  LEU A 161      58.484   3.042  -9.304  1.00  0.00              
ATOM   2561  HG  LEU A 161      57.180   3.890  -7.358  1.00  0.00              
ATOM   2562 1HD1 LEU A 161      57.160   2.500  -5.231  1.00  0.00              
ATOM   2563 2HD1 LEU A 161      56.289   1.667  -6.540  1.00  0.00              
ATOM   2564 3HD1 LEU A 161      57.943   1.167  -6.112  1.00  0.00              
ATOM   2565 1HD2 LEU A 161      59.075   4.006  -5.798  1.00  0.00              
ATOM   2566 2HD2 LEU A 161      59.873   2.695  -6.701  1.00  0.00              
ATOM   2567 3HD2 LEU A 161      59.557   4.258  -7.492  1.00  0.00              
ATOM   2568  N   ILE A 162      55.609   3.668 -10.247  1.00  0.00              
ATOM   2569  CA  ILE A 162      54.585   4.696 -10.293  1.00  0.00              
ATOM   2570  C   ILE A 162      53.222   4.008 -10.365  1.00  0.00              
ATOM   2571  O   ILE A 162      52.281   4.353  -9.643  1.00  0.00              
ATOM   2572  CB  ILE A 162      54.820   5.631 -11.505  1.00  0.00              
ATOM   2573  CG1 ILE A 162      56.164   6.370 -11.306  1.00  0.00              
ATOM   2574  CG2 ILE A 162      53.661   6.621 -11.626  1.00  0.00              
ATOM   2575  CD1 ILE A 162      56.700   7.105 -12.528  1.00  0.00              
ATOM   2576  H   ILE A 162      56.294   3.622 -10.988  1.00  0.00              
ATOM   2577  HA  ILE A 162      54.579   5.273  -9.369  1.00  0.00              
ATOM   2578  HB  ILE A 162      54.888   5.029 -12.410  1.00  0.00              
ATOM   2579 1HG1 ILE A 162      56.022   7.092 -10.502  1.00  0.00              
ATOM   2580 2HG1 ILE A 162      56.900   5.626 -10.999  1.00  0.00              
ATOM   2581 1HG2 ILE A 162      53.830   7.277 -12.479  1.00  0.00              
ATOM   2582 2HG2 ILE A 162      52.729   6.075 -11.768  1.00  0.00              
ATOM   2583 3HG2 ILE A 162      53.596   7.219 -10.717  1.00  0.00              
ATOM   2584 1HD1 ILE A 162      57.645   7.587 -12.278  1.00  0.00              
ATOM   2585 2HD1 ILE A 162      56.859   6.395 -13.340  1.00  0.00              
ATOM   2586 3HD1 ILE A 162      55.982   7.860 -12.843  1.00  0.00              
ATOM   2587  N   TYR A 163      53.142   3.001 -11.222  1.00  0.00              
ATOM   2588  CA  TYR A 163      51.924   2.243 -11.402  1.00  0.00              
ATOM   2589  C   TYR A 163      51.478   1.512 -10.137  1.00  0.00              
ATOM   2590  O   TYR A 163      50.324   1.634  -9.726  1.00  0.00              
ATOM   2591  CB  TYR A 163      52.117   1.232 -12.525  1.00  0.00              
ATOM   2592  CG  TYR A 163      50.951   0.286 -12.687  1.00  0.00              
ATOM   2593  CD1 TYR A 163      49.670   0.770 -12.965  1.00  0.00              
ATOM   2594  CD2 TYR A 163      51.118  -1.092 -12.534  1.00  0.00              
ATOM   2595  CE1 TYR A 163      48.577  -0.087 -13.083  1.00  0.00              
ATOM   2596  CE2 TYR A 163      50.026  -1.965 -12.652  1.00  0.00              
ATOM   2597  CZ  TYR A 163      48.761  -1.450 -12.925  1.00  0.00              
ATOM   2598  OH  TYR A 163      47.680  -2.283 -13.023  1.00  0.00              
ATOM   2599  H   TYR A 163      53.958   2.757 -11.765  1.00  0.00              
ATOM   2600  HA  TYR A 163      51.105   2.914 -11.663  1.00  0.00              
ATOM   2601 1HB  TYR A 163      52.263   1.797 -13.447  1.00  0.00              
ATOM   2602 2HB  TYR A 163      53.021   0.667 -12.298  1.00  0.00              
ATOM   2603  HD1 TYR A 163      49.529   1.844 -13.090  1.00  0.00              
ATOM   2604  HD2 TYR A 163      52.113  -1.481 -12.320  1.00  0.00              
ATOM   2605  HE1 TYR A 163      47.586   0.311 -13.300  1.00  0.00              
ATOM   2606  HE2 TYR A 163      50.171  -3.039 -12.529  1.00  0.00              
ATOM   2607  HH  TYR A 163      47.904  -3.207 -12.886  1.00  0.00              
ATOM   2608  N   SER A 164      52.365   0.746  -9.513  1.00  0.00              
ATOM   2609  CA  SER A 164      51.922   0.013  -8.332  1.00  0.00              
ATOM   2610  C   SER A 164      51.539   0.953  -7.183  1.00  0.00              
ATOM   2611  O   SER A 164      50.617   0.657  -6.422  1.00  0.00              
ATOM   2612  CB  SER A 164      52.992  -1.009  -7.891  1.00  0.00              
ATOM   2613  OG  SER A 164      54.202  -0.386  -7.531  1.00  0.00              
ATOM   2614  H   SER A 164      53.323   0.652  -9.820  1.00  0.00              
ATOM   2615  HA  SER A 164      51.071  -0.642  -8.523  1.00  0.00              
ATOM   2616 1HB  SER A 164      52.611  -1.565  -7.035  1.00  0.00              
ATOM   2617 2HB  SER A 164      53.179  -1.697  -8.715  1.00  0.00              
ATOM   2618  HG  SER A 164      54.115   0.565  -7.634  1.00  0.00              
ATOM   2619  N   THR A 165      52.220   2.096  -7.070  1.00  0.00              
ATOM   2620  CA  THR A 165      51.908   3.058  -6.011  1.00  0.00              
ATOM   2621  C   THR A 165      50.486   3.557  -6.203  1.00  0.00              
ATOM   2622  O   THR A 165      49.707   3.624  -5.239  1.00  0.00              
ATOM   2623  CB  THR A 165      52.857   4.292  -6.030  1.00  0.00              
ATOM   2624  OG1 THR A 165      54.199   3.864  -5.811  1.00  0.00              
ATOM   2625  CG2 THR A 165      52.478   5.311  -4.928  1.00  0.00              
ATOM   2626  H   THR A 165      52.962   2.306  -7.722  1.00  0.00              
ATOM   2627  HA  THR A 165      51.996   2.576  -5.037  1.00  0.00              
ATOM   2628  HB  THR A 165      52.787   4.778  -7.003  1.00  0.00              
ATOM   2629  HG1 THR A 165      54.216   2.910  -5.701  1.00  0.00              
ATOM   2630 1HG2 THR A 165      53.160   6.160  -4.969  1.00  0.00              
ATOM   2631 2HG2 THR A 165      51.457   5.656  -5.088  1.00  0.00              
ATOM   2632 3HG2 THR A 165      52.551   4.834  -3.952  1.00  0.00              
ATOM   2633  N   VAL A 166      50.126   3.910  -7.441  1.00  0.00              
ATOM   2634  CA  VAL A 166      48.768   4.408  -7.676  1.00  0.00              
ATOM   2635  C   VAL A 166      47.713   3.311  -7.528  1.00  0.00              
ATOM   2636  O   VAL A 166      46.636   3.524  -6.959  1.00  0.00              
ATOM   2637  CB  VAL A 166      48.621   5.071  -9.099  1.00  0.00              
ATOM   2638  CG1 VAL A 166      47.153   5.493  -9.342  1.00  0.00              
ATOM   2639  CG2 VAL A 166      49.515   6.308  -9.187  1.00  0.00              
ATOM   2640  H   VAL A 166      50.767   3.842  -8.219  1.00  0.00              
ATOM   2641  HA  VAL A 166      48.479   5.143  -6.923  1.00  0.00              
ATOM   2642  HB  VAL A 166      48.968   4.367  -9.855  1.00  0.00              
ATOM   2643 1HG1 VAL A 166      47.064   5.949 -10.328  1.00  0.00              
ATOM   2644 2HG1 VAL A 166      46.509   4.616  -9.289  1.00  0.00              
ATOM   2645 3HG1 VAL A 166      46.851   6.213  -8.582  1.00  0.00              
ATOM   2646 1HG2 VAL A 166      49.412   6.763 -10.172  1.00  0.00              
ATOM   2647 2HG2 VAL A 166      49.218   7.026  -8.422  1.00  0.00              
ATOM   2648 3HG2 VAL A 166      50.554   6.018  -9.029  1.00  0.00              
ATOM   2649  N   ARG A 167      48.028   2.127  -8.030  1.00  0.00              
ATOM   2650  CA  ARG A 167      47.106   1.002  -7.952  1.00  0.00              
ATOM   2651  C   ARG A 167      46.822   0.577  -6.503  1.00  0.00              
ATOM   2652  O   ARG A 167      45.668   0.331  -6.133  1.00  0.00              
ATOM   2653  CB  ARG A 167      47.702  -0.163  -8.728  1.00  0.00              
ATOM   2654  CG  ARG A 167      46.870  -0.633  -9.881  1.00  0.00              
ATOM   2655  CD  ARG A 167      46.071  -1.855  -9.507  1.00  0.00              
ATOM   2656  NE  ARG A 167      45.939  -2.744 -10.656  1.00  0.00              
ATOM   2657  CZ  ARG A 167      45.321  -3.919 -10.642  1.00  0.00              
ATOM   2658  NH1 ARG A 167      44.761  -4.373  -9.531  1.00  0.00              
ATOM   2659  NH2 ARG A 167      45.275  -4.642 -11.748  1.00  0.00              
ATOM   2660  H   ARG A 167      48.925   1.998  -8.477  1.00  0.00              
ATOM   2661  HA  ARG A 167      46.164   1.263  -8.436  1.00  0.00              
ATOM   2662 1HB  ARG A 167      48.675   0.162  -9.092  1.00  0.00              
ATOM   2663 2HB  ARG A 167      47.834  -0.982  -8.020  1.00  0.00              
ATOM   2664 1HG  ARG A 167      46.194   0.172 -10.172  1.00  0.00              
ATOM   2665 2HG  ARG A 167      47.534  -0.869 -10.713  1.00  0.00              
ATOM   2666 1HD  ARG A 167      46.581  -2.378  -8.698  1.00  0.00              
ATOM   2667 2HD  ARG A 167      45.083  -1.543  -9.171  1.00  0.00              
ATOM   2668  HE  ARG A 167      46.274  -2.627 -11.603  1.00  0.00              
ATOM   2669 1HH1 ARG A 167      44.803  -3.822  -8.686  1.00  0.00              
ATOM   2670 2HH1 ARG A 167      44.294  -5.268  -9.534  1.00  0.00              
ATOM   2671 1HH2 ARG A 167      45.709  -4.296 -12.593  1.00  0.00              
ATOM   2672 2HH2 ARG A 167      44.807  -5.536 -11.744  1.00  0.00              
ATOM   2673  N   LEU A 168      47.871   0.479  -5.693  1.00  0.00              
ATOM   2674  CA  LEU A 168      47.712   0.087  -4.297  1.00  0.00              
ATOM   2675  C   LEU A 168      46.850   1.094  -3.560  1.00  0.00              
ATOM   2676  O   LEU A 168      45.984   0.725  -2.757  1.00  0.00              
ATOM   2677  CB  LEU A 168      49.070  -0.007  -3.592  1.00  0.00              
ATOM   2678  CG  LEU A 168      49.953  -1.226  -3.852  1.00  0.00              
ATOM   2679  CD1 LEU A 168      51.243  -1.100  -3.055  1.00  0.00              
ATOM   2680  CD2 LEU A 168      49.206  -2.489  -3.448  1.00  0.00              
ATOM   2681  H   LEU A 168      48.796   0.678  -6.046  1.00  0.00              
ATOM   2682  HA  LEU A 168      47.228  -0.887  -4.244  1.00  0.00              
ATOM   2683 1HB  LEU A 168      49.552   0.871  -4.019  1.00  0.00              
ATOM   2684 2HB  LEU A 168      48.975   0.119  -2.514  1.00  0.00              
ATOM   2685  HG  LEU A 168      50.132  -1.273  -4.927  1.00  0.00              
ATOM   2686 1HD1 LEU A 168      51.873  -1.970  -3.241  1.00  0.00              
ATOM   2687 2HD1 LEU A 168      51.773  -0.198  -3.361  1.00  0.00              
ATOM   2688 3HD1 LEU A 168      51.010  -1.042  -1.992  1.00  0.00              
ATOM   2689 1HD2 LEU A 168      49.836  -3.359  -3.634  1.00  0.00              
ATOM   2690 2HD2 LEU A 168      48.956  -2.441  -2.388  1.00  0.00              
ATOM   2691 3HD2 LEU A 168      48.290  -2.573  -4.033  1.00  0.00              
ATOM   2692  N   PHE A 169      47.094   2.375  -3.814  1.00  0.00              
ATOM   2693  CA  PHE A 169      46.299   3.406  -3.167  1.00  0.00              
ATOM   2694  C   PHE A 169      44.822   3.248  -3.512  1.00  0.00              
ATOM   2695  O   PHE A 169      43.965   3.238  -2.630  1.00  0.00              
ATOM   2696  CB  PHE A 169      46.756   4.800  -3.605  1.00  0.00              
ATOM   2697  CG  PHE A 169      45.826   5.894  -3.177  1.00  0.00              
ATOM   2698  CD1 PHE A 169      45.913   6.440  -1.898  1.00  0.00              
ATOM   2699  CD2 PHE A 169      44.822   6.343  -4.032  1.00  0.00              
ATOM   2700  CE1 PHE A 169      45.007   7.419  -1.471  1.00  0.00              
ATOM   2701  CE2 PHE A 169      43.909   7.317  -3.616  1.00  0.00              
ATOM   2702  CZ  PHE A 169      44.004   7.857  -2.330  1.00  0.00              
ATOM   2703  H   PHE A 169      47.827   2.648  -4.453  1.00  0.00              
ATOM   2704  HA  PHE A 169      46.407   3.332  -2.084  1.00  0.00              
ATOM   2705 1HB  PHE A 169      47.730   5.028  -3.174  1.00  0.00              
ATOM   2706 2HB  PHE A 169      46.820   4.849  -4.691  1.00  0.00              
ATOM   2707  HD1 PHE A 169      46.699   6.097  -1.225  1.00  0.00              
ATOM   2708  HD2 PHE A 169      44.749   5.920  -5.035  1.00  0.00              
ATOM   2709  HE1 PHE A 169      45.089   7.836  -0.468  1.00  0.00              
ATOM   2710  HE2 PHE A 169      43.124   7.655  -4.292  1.00  0.00              
ATOM   2711  HZ  PHE A 169      43.296   8.616  -2.000  1.00  0.00              
ATOM   2712  N   TRP A 170      44.527   3.148  -4.805  1.00  0.00              
ATOM   2713  CA  TRP A 170      43.146   3.034  -5.255  1.00  0.00              
ATOM   2714  C   TRP A 170      42.403   1.856  -4.614  1.00  0.00              
ATOM   2715  O   TRP A 170      41.299   2.018  -4.094  1.00  0.00              
ATOM   2716  CB  TRP A 170      43.102   2.909  -6.788  1.00  0.00              
ATOM   2717  CG  TRP A 170      41.715   3.061  -7.347  1.00  0.00              
ATOM   2718  CD1 TRP A 170      40.908   2.073  -7.821  1.00  0.00              
ATOM   2719  CD2 TRP A 170      40.953   4.276  -7.426  1.00  0.00              
ATOM   2720  NE1 TRP A 170      39.686   2.596  -8.193  1.00  0.00              
ATOM   2721  CE2 TRP A 170      39.692   3.946  -7.959  1.00  0.00              
ATOM   2722  CE3 TRP A 170      41.217   5.610  -7.093  1.00  0.00              
ATOM   2723  CZ2 TRP A 170      38.696   4.896  -8.167  1.00  0.00              
ATOM   2724  CZ3 TRP A 170      40.223   6.559  -7.296  1.00  0.00              
ATOM   2725  CH2 TRP A 170      38.976   6.193  -7.831  1.00  0.00              
ATOM   2726  H   TRP A 170      45.269   3.151  -5.490  1.00  0.00              
ATOM   2727  HA  TRP A 170      42.586   3.920  -4.958  1.00  0.00              
ATOM   2728 1HB  TRP A 170      43.717   3.683  -7.248  1.00  0.00              
ATOM   2729 2HB  TRP A 170      43.464   1.928  -7.095  1.00  0.00              
ATOM   2730  HD1 TRP A 170      41.320   1.066  -7.838  1.00  0.00              
ATOM   2731  HE1 TRP A 170      38.913   2.071  -8.576  1.00  0.00              
ATOM   2732  HE3 TRP A 170      42.169   5.940  -6.678  1.00  0.00              
ATOM   2733  HZ2 TRP A 170      37.741   4.575  -8.583  1.00  0.00              
ATOM   2734  HZ3 TRP A 170      40.433   7.596  -7.031  1.00  0.00              
ATOM   2735  HH2 TRP A 170      38.217   6.961  -7.982  1.00  0.00              
ATOM   2736  N   GLU A 171      43.012   0.677  -4.664  1.00  0.00              
ATOM   2737  CA  GLU A 171      42.421  -0.523  -4.098  1.00  0.00              
ATOM   2738  C   GLU A 171      42.230  -0.457  -2.583  1.00  0.00              
ATOM   2739  O   GLU A 171      41.432  -1.202  -2.024  1.00  0.00              
ATOM   2740  CB  GLU A 171      43.260  -1.742  -4.483  1.00  0.00              
ATOM   2741  CG  GLU A 171      42.681  -2.486  -5.682  1.00  0.00              
ATOM   2742  CD  GLU A 171      43.725  -2.953  -6.679  1.00  0.00              
ATOM   2743  OE1 GLU A 171      44.804  -3.422  -6.251  1.00  0.00              
ATOM   2744  OE2 GLU A 171      43.450  -2.862  -7.901  1.00  0.00              
ATOM   2745  H   GLU A 171      43.916   0.617  -5.111  1.00  0.00              
ATOM   2746  HA  GLU A 171      41.409  -0.653  -4.482  1.00  0.00              
ATOM   2747 1HB  GLU A 171      44.263  -1.380  -4.707  1.00  0.00              
ATOM   2748 2HB  GLU A 171      43.295  -2.394  -3.610  1.00  0.00              
ATOM   2749 1HG  GLU A 171      42.074  -3.348  -5.406  1.00  0.00              
ATOM   2750 2HG  GLU A 171      42.052  -1.740  -6.167  1.00  0.00              
ATOM   2751  N   SER A 172      42.950   0.440  -1.921  1.00  0.00              
ATOM   2752  CA  SER A 172      42.815   0.587  -0.480  1.00  0.00              
ATOM   2753  C   SER A 172      41.658   1.520  -0.152  1.00  0.00              
ATOM   2754  O   SER A 172      41.159   1.528   0.968  1.00  0.00              
ATOM   2755  CB  SER A 172      44.095   1.152   0.123  1.00  0.00              
ATOM   2756  OG  SER A 172      45.138   0.203   0.049  1.00  0.00              
ATOM   2757  H   SER A 172      43.602   1.031  -2.417  1.00  0.00              
ATOM   2758  HA  SER A 172      42.734  -0.365   0.047  1.00  0.00              
ATOM   2759 1HB  SER A 172      44.373   2.049  -0.429  1.00  0.00              
ATOM   2760 2HB  SER A 172      43.906   1.411   1.164  1.00  0.00              
ATOM   2761  HG  SER A 172      44.812  -0.598  -0.368  1.00  0.00              
ATOM   2762  N   GLN A 173      41.241   2.307  -1.136  1.00  0.00              
ATOM   2763  CA  GLN A 173      40.151   3.256  -0.957  1.00  0.00              
ATOM   2764  C   GLN A 173      38.903   2.784  -1.705  1.00  0.00              
ATOM   2765  O   GLN A 173      38.451   3.504  -2.625  1.00  0.00              
ATOM   2766  OXT GLN A 173      38.381   1.746  -1.406  1.00  0.00              
ATOM   2767  CB  GLN A 173      40.594   4.637  -1.462  1.00  0.00              
ATOM   2768  CG  GLN A 173      39.652   5.775  -1.103  1.00  0.00              
ATOM   2769  CD  GLN A 173      40.337   7.134  -1.136  1.00  0.00              
ATOM   2770  OE1 GLN A 173      41.308   7.370  -0.411  1.00  0.00              
ATOM   2771  NE2 GLN A 173      39.832   8.037  -1.975  1.00  0.00              
ATOM   2772  H   GLN A 173      41.695   2.244  -2.036  1.00  0.00              
ATOM   2773  HA  GLN A 173      39.888   3.315   0.099  1.00  0.00              
ATOM   2774 1HB  GLN A 173      41.578   4.828  -1.033  1.00  0.00              
ATOM   2775 2HB  GLN A 173      40.679   4.563  -2.546  1.00  0.00              
ATOM   2776 1HG  GLN A 173      38.666   5.889  -1.553  1.00  0.00              
ATOM   2777 2HG  GLN A 173      39.541   5.471  -0.062  1.00  0.00              
ATOM   2778 1HE2 GLN A 173      40.243   8.948  -2.038  1.00  0.00              
ATOM   2779 2HE2 GLN A 173      39.042   7.806  -2.544  1.00  0.00              
HETATM 2780  C6  D2N X 900      61.210  22.389 -20.461  1.00  0.00              
HETATM 2781  C2  D2N X 900      60.014  22.920 -19.685  1.00  0.00              
HETATM 2782  C4  D2N X 900      59.851  22.204 -18.343  1.00  0.00              
HETATM 2783  C7  D2N X 900      60.150  24.430 -19.507  1.00  0.00              
HETATM 2784  C8  D2N X 900      59.209  25.317 -20.025  1.00  0.00              
HETATM 2785  C10 D2N X 900      59.364  26.685 -19.875  1.00  0.00              
HETATM 2786  C12 D2N X 900      60.465  27.196 -19.205  1.00  0.00              
HETATM 2787  C11 D2N X 900      61.406  26.325 -18.684  1.00  0.00              
HETATM 2788  C9  D2N X 900      61.247  24.956 -18.832  1.00  0.00              
HETATM 2789  X1  D2N X 900      60.317  25.810 -19.348  1.00  0.00              
HETATM 2790  O2  D2N X 900      62.304  23.135 -20.156  1.00  0.00              
HETATM 2791  C16 D2N X 900      63.523  22.640 -20.263  1.00  0.00              
HETATM 2792  C15 D2N X 900      64.442  22.707 -19.181  1.00  0.00              
HETATM 2793  C14 D2N X 900      65.736  22.206 -19.299  1.00  0.00              
HETATM 2794  C13 D2N X 900      66.173  21.609 -20.487  1.00  0.00              
HETATM 2795  C3  D2N X 900      67.607  21.147 -20.637  1.00  0.00              
HETATM 2796  C1  D2N X 900      68.592  22.317 -20.923  1.00  0.00              
HETATM 2797  C5  D2N X 900      68.171  23.020 -22.225  1.00  0.00              
HETATM 2798  O1  D2N X 900      67.545  24.194 -22.016  1.00  0.00              
HETATM 2799  O3  D2N X 900      68.344  22.551 -23.327  1.00  0.00              
HETATM 2800  N1  D2N X 900      68.566  23.300 -19.823  1.00  0.00              
HETATM 2801  C18 D2N X 900      65.275  21.520 -21.558  1.00  0.00              
HETATM 2802  C17 D2N X 900      63.977  22.014 -21.455  1.00  0.00              
HETATM 2803  O4  D2N X 900      61.325  21.231 -20.811  1.00  0.00              
HETATM 2804  H1  D2N X 900      59.142  22.730 -20.292  1.00  0.00              
HETATM 2805  H2  D2N X 900      58.993  22.579 -17.798  1.00  0.00              
HETATM 2806  H3  D2N X 900      59.703  21.142 -18.508  1.00  0.00              
HETATM 2807  H4  D2N X 900      60.738  22.345 -17.743  1.00  0.00              
HETATM 2808  H8  D2N X 900      58.346  24.937 -20.539  1.00  0.00              
HETATM 2809  H10 D2N X 900      58.623  27.351 -20.280  1.00  0.00              
HETATM 2810  H12 D2N X 900      60.585  28.257 -19.089  1.00  0.00              
HETATM 2811  H11 D2N X 900      62.264  26.706 -18.158  1.00  0.00              
HETATM 2812  H9  D2N X 900      61.980  24.287 -18.416  1.00  0.00              
HETATM 2813  H13 D2N X 900      64.119  23.193 -18.263  1.00  0.00              
HETATM 2814  H15 D2N X 900      66.420  22.289 -18.452  1.00  0.00              
HETATM 2815  H6  D2N X 900      67.972  20.642 -19.735  1.00  0.00              
HETATM 2816  H7  D2N X 900      67.686  20.425 -21.460  1.00  0.00              
HETATM 2817  H5  D2N X 900      69.590  21.889 -21.089  1.00  0.00              
HETATM 2818  H17 D2N X 900      69.489  23.711 -19.689  1.00  0.00              
HETATM 2819  H18 D2N X 900      68.328  22.826 -18.952  1.00  0.00              
HETATM 2820  H19 D2N X 900      67.929  24.235 -20.056  1.00  0.00              
HETATM 2821  H16 D2N X 900      65.594  21.055 -22.492  1.00  0.00              
HETATM 2822  H14 D2N X 900      63.283  21.943 -22.289  1.00  0.00              
TER                                                                             
# All scores below are weighted scores, not raw scores.
#BEGIN_POSE_ENERGIES_TABLE UM_H37Y90_2_5__d2n_9999_gp_HF_1mvl_11_1_0001
label fa_atr fa_rep fa_sol fa_pair hbond_sr_bb hbond_lr_bb hbond_bb_sc hbond_sc dslf_ss_dst dslf_cs_ang dslf_ss_dih dslf_ca_dih atom_pair_constraint coordinate_constraint angle_constraint dihedral_constraint rama omega fa_dun p_aa_pp ref envsmooth chainbreak total
weights 0.8 0.44 0.65 0.49 1.17 1.17 1.17 1.1 1 1 1 1 1 1 1 1 0.2 0.5 0.56 0.64 1 0.179033 1 NA
pose -680.259 135.322 298.622 -7.35165 -102.905 -42.4131 -13.6036 -1.99882 0 0 0 0 6.71866 0 2.61395 1.77177 -11.0714 8.19887 199.916 -26.7477 -33.4221 -9.7422 0 -276.351
LYS_p:NtermProteinFull_1 -2.72772 1.0573 2.0474 -0.364159 0 0 -0.127952 0 0 0 0 0 0 0 0 0 0 1.00662e-05 5.03835 0 -0.826639 -0.220495 0 3.87609
PRO_2 -3.79678 0.786339 1.38772 0 0 0 0 0 0 0 0 0 0 0 0 0 -0.273233 0.00181369 1.39011 -1.31238 -0.601524 -0.0397614 0 -2.4577
ARG_3 -5.88526 0.666434 3.10112 -0.415396 0 0 -0.201219 0 0 0 0 0 0 0 0 0 0.0254407 0.014525 2.32765 0.21287 -0.862634 -0.198807 0 -1.21528
VAL_4 -4.58818 0.665059 1.25352 0 0 0 0 0 0 0 0 0 0 0 0 0 -0.21686 0.0190883 0.024398 -0.71144 -0.297349 -0.182349 0 -4.03411
LEU_5 -4.9021 0.113537 1.13458 0 0 0 0 0 0 0 0 0 0 0 0 0 -0.0543765 5.03584e-05 2.54598 -0.237112 -0.484507 -0.21047 0 -2.09442
LEU_6 -5.15267 0.842667 1.18351 0 0 0 0 0 0 0 0 0 0 0 0 0 -0.105014 0.0111407 0.290501 -0.321381 -0.484507 -0.0748822 0 -3.81064
ALA_7 -3.68629 0.548646 1.22913 0 0 0 0 0 0 0 0 0 0 0 0 0 0.075368 0.0924222 0 0.20431 0.0106993 -0.111798 0 -1.63751
ALA_8 -3.54131 0.240004 1.13823 0 0 0 0 0 0 0 0 0 0 0 0 0 0.140946 0.389396 0 0.366882 0.0106993 -0.228735 0 -1.48388
SER_9 -3.55286 0.261548 2.19767 -0.164605 0 0 -0.652147 0 0 0 0 0 0 0 0 0 0.158261 0.128585 0.205968 -0.255295 -0.442558 0.0778019 0 -2.03764
GLY_10 -2.62163 0.138115 1.34939 0 0 0 0 0 0 0 0 0 0 0 0 0 0.59817 0.0393916 0 0.416106 -0.219798 0.0323148 0 -0.267938
SER_11 -4.13135 0.644377 2.3456 -0.163889 0 0 -0.820272 0 0 0 0 0 0 0 0 0 -0.00904835 0.0501893 0.454602 -0.0431532 -0.442558 0.0908551 0 -2.02465
PRO_12 -2.58964 0.663993 0.747636 0 0 0 0 0 0 0 0 0 0 0 0 0 -0.0845666 0.0205094 0.337066 -0.662061 -0.601524 -0.0325321 0 -2.20112
ALA_13 -3.1562 1.05115 0.971127 0 0 0 0 0 0 0 0 0 0 0 0 0 -0.144834 0.000347571 0 -0.156432 0.0106993 -0.104672 0 -1.52882
ALA_14 -4.0419 1.34089 1.52429 0 0 0 0 0 0 0 0 0 0 0 0 0 -0.22385 0.0529701 0 -0.106124 0.0106993 -0.101635 0 -1.54465
ILE_15 -2.61276 0.725173 1.29078 0 0 0 0 0 0 0 0 0 0 0 0 0 -0.0616829 0.00130584 0.676904 0.373392 -0.16949 0.412901 0 0.636525
LYS_16 -2.95624 0.763509 1.24461 -0.0334905 0 0 0 0 0 0 0 0 0 0 0 0 -0.191269 0.0575863 0.939859 -0.139733 -0.826639 0.361363 0 -0.78044
PHE_17 -6.63107 1.02664 1.72745 0 0 0 0 0 0 0 0 0 0 0 0 0 -0.0629134 0.0134498 0.426473 0.195921 1.44545 -0.274715 0 -2.13332
GLY_18 -3.40744 16.6906 1.70129 0 0 0 0 0 0 0 0 0 0 0 0 0 0.190425 0.0014275 0 0.523499 -0.219798 0.0218256 0 15.5018
ASN_19 -3.30914 0.383136 1.98197 -0.0197763 0 0 0 0 0 0 0 0 0 0 0 0 0.0571655 0.0116697 2.4072 0.33202 -0.930311 -0.0972045 0 0.816739
LEU_20 -5.25473 0.913833 1.5242 0 0 0 0 0 0 0 0 0 0 0 0 0 -0.0375991 0.00266613 1.37066 -0.178949 -0.484507 -0.0972283 0 -2.24166
CYS_21 -4.90833 2.76214 2.1841 0 0 0 0 0 0 0 0 0 0 0 0 0 0.0515459 0.00380424 0.2478 0.312883 0.890047 -0.270876 0 1.27312
HIS_22 -5.11588 0.754437 2.48074 -0.0273826 0 0 -0.0160057 0 0 0 0 0 0 0 0 0 -0.0247239 0.00321457 1.40079 0.190523 0.972315 -0.0515184 0 0.566512
CYS_23 -3.45636 0.215129 1.61019 0 0 0 0 0 0 0 0 0 0 0 0 0 -0.0820513 0.05053 0.215503 0.273296 0.890047 0.10628 0 -0.177438
PHE_24 -7.26742 0.80337 1.42478 0 0 0 0 0 0 0 0 0 0 0 0 0 -0.0069998 0.139593 1.18701 -0.0284464 1.44545 -0.271771 0 -2.57444
THR_25 -3.95527 0.630509 2.52692 0.0577681 0 0 -0.127627 0 0 0 0 0 0 0 0 0 0.0388296 3.78057e-06 0.858436 0.3669 -0.493426 -0.0898857 0 -0.186844
GLU_26 -1.65772 0.39657 1.32864 -0.170759 0 0 -0.000325201 0 0 0 0 0 0 0 0 0 -0.124495 0.0019038 2.8808 -0.263519 -0.836924 -0.279347 0 1.27482
TRP_27 -7.6075 0.988847 2.70186 0 0 0 0 0 0 0 0 0 0 0 0 0 -0.156233 0.056528 3.68697 0.0983497 2.35168 -0.0615611 0 2.05893
ALA_28 -4.28363 0.964094 1.65779 0 0 0 0 0 0 0 0 0 0 0 0 0 0.198731 0.154795 0 0.463636 0.0106993 -0.0662881 0 -0.900174
GLU_29 -3.30813 0.0882064 2.10288 -0.461018 0 0 0 0 0 0 0 0 0 0 0 0 -0.0769533 0.0699644 2.12416 0.0584884 -0.836924 -0.188461 0 -0.427782
VAL_30 -3.58706 0.301624 0.765637 0 0 0 0 0 0 0 0 0 0 0 0 0 -0.187221 0.16001 0.0891109 -0.658938 -0.297349 -0.187963 0 -3.60215
ARG_31 -5.95931 0.34001 3.11642 -0.296332 0 0 0 0 0 0 0 0 0 0 0 0 -0.112355 0.0148707 2.11331 -0.155018 -0.862634 -0.137358 0 -1.9384
ALA_32 -3.35108 0.48622 1.23316 0 0 0 0 0 0 0 0 0 0 0 0 0 0.0883207 0.0116293 0 0.176038 0.0106993 -0.101211 0 -1.44622
VAL_33 -4.07811 0.484437 0.999667 0 0 0 0 0 0 0 0 0 0 0 0 0 -0.189445 0.00142488 0.599934 -0.764346 -0.297349 -0.101876 0 -3.34567
VAL_34 -3.50588 0.471782 0.798522 0 0 0 0 0 0 0 0 0 0 0 0 0 -0.139757 0.0671948 0.624701 -0.466036 -0.297349 -0.179259 0 -2.62609
THR_35 -3.37657 0.349424 2.15091 -0.13681 0 0 0 0 0 0 0 0 0 0 0 0 -0.223179 0.0705049 0.0350602 -0.593491 -0.493426 0.075477 0 -2.1421
LYS_36 -1.7631 0.372095 0.972671 -0.03063 0 0 0 0 0 0 0 0 0 0 0 0 -0.0262121 0.0317248 0.761034 -0.115192 -0.826639 -0.252162 0 -0.876412
HIS_connectND1_37 -4.85523 0.51298 2.3319 0.128042 0 0 0 0 0 0 0 0 2.79552 0 0 0 -0.145533 0.00714972 1.3307 0.122865 0.972315 -0.0216881 0 3.17902
ALA_38 -4.25654 0.477689 1.73986 0 0 0 0 0 0 0 0 0 0 0 0 0 -0.196427 0.00166641 0 -0.328093 0.0106993 -0.101211 0 -2.65235
LEU_39 -3.0991 0.276779 0.931959 0 0 0 0 0 0 0 0 0 0 0 0 0 -0.0865962 0.198515 0.062533 0.0849877 -0.484507 -0.0615136 0 -2.17694
LYS_40 -2.84845 0.218926 1.31912 0.0559802 0 0 0 0 0 0 0 0 0 0 0 0 -0.233658 0.142061 0.685649 -0.0479971 -0.826639 -0.317506 0 -1.85251
PHE_41 -5.78072 0.399525 1.7183 0 0 0 0 0 0 0 0 0 0 0 0 0 0.0332125 0.00159321 0.270131 -0.202241 1.44545 0.138137 0 -1.97661
LEU_42 -4.11749 0.427781 1.22999 0 0 0 0 0 0 0 0 0 0 0 0 0 -0.168071 0.151492 1.2062 -0.294959 -0.484507 -0.154277 0 -2.20384
ASP_43 -2.90321 0.429841 2.09468 -0.0258828 0 0 -0.218102 0 0 0 0 0 0 0 0 0 -0.0748109 0.00505789 1.18066 -0.0444165 -0.69504 -0.186523 0 -0.43774
LYS_44 -2.39091 1.68708 1.19083 0.0502246 0 0 0 0 0 0 0 0 0 0 0 0 -0.148361 0.000298992 4.59202 -0.0838345 -0.826639 -0.196852 0 3.87385
LEU_45 -1.7717 0.319957 1.22619 0 0 0 -0.218102 0 0 0 0 0 0 0 0 0 -0.134217 0.00589969 0.108382 0.0523011 -0.484507 0.616412 0 -0.279382
SER_46 -2.65579 0.430833 1.87371 -0.0313187 0 0 -0.0160057 0 0 0 0 0 0 0 0 0 -0.241339 2.58358e-05 0.149135 -0.27727 -0.442558 -0.060626 0 -1.2712
LEU_47 -3.87904 18.6568 1.22119 0 0 0 0 0 0 0 0 0 0 0 0 0 -0.203164 0.0101863 0.576008 -0.100455 -0.484507 -0.186215 0 15.6108
PRO_48 -4.27384 0.921154 1.26582 0 0 0 0 0 0 0 0 0 0 0 0 0 -0.282201 0.00161766 0.485754 -1.25241 -0.601524 0.00745293 0 -3.72818
GLN_49 -0.901603 0.141473 0.505212 0 0 0 0 0 0 0 0 0 0 0 0 0 -0.13951 0.0573865 4.41647 -0.201155 -0.749848 -0.146863 0 2.98156
GLU_50 -1.75316 0.127918 1.18063 -0.184107 0 0 0 0 0 0 0 0 0 0 0 0 -0.231548 0.0192577 2.28938 -0.164184 -0.836924 -0.128384 0 0.318879
VAL_51 -3.35593 0.257468 0.918077 0 0 0 0 0 0 0 0 0 0 0 0 0 -0.20436 0.0248737 0.113604 -0.434145 -0.297349 -0.0369378 0 -3.01469
THR_52 -2.44447 0.139394 1.11168 -0.112097 0 0 0 0 0 0 0 0 0 0 0 0 -0.126104 0.000257836 0.129321 0.106438 -0.493426 -0.0299935 0 -1.719
LEU_53 -3.41677 1.60667 0.607763 0 0 0 0 0 0 0 0 0 0 0 0 0 -0.0323686 0.000709304 0.540061 -0.276532 -0.484507 -0.119975 0 -1.57495
TYR_54 -6.41031 0.461869 2.33819 0 0 0 0 0 0 0 0 0 0 0 0 0 -0.123517 0.0259113 0.455525 -0.164347 0.590833 -0.0722935 0 -2.89814
THR_55 -3.48731 0.330064 2.13958 -0.0203361 0 0 -0.587947 -0.0397024 0 0 0 0 0 0 0 0 -0.148508 0.0819855 0.162044 -0.799004 -0.493426 -0.0646513 0 -2.92721
ASP_56 -2.92579 0.361617 2.25521 -0.172858 0 0 -0.71734 0 0 0 0 0 0 0 0 0 -0.0535822 0.00332875 0.321096 0.0824762 -0.69504 0.129933 0 -1.41095
GLU_57 -2.71808 0.451817 1.82765 0.0172092 0 0 0 0 0 0 0 0 0 0 0 0 -0.211011 7.99917e-05 2.07444 -0.223384 -0.836924 -0.292789 0 0.0890129
ASP_58 -4.61193 0.7935 2.93087 -0.170639 0 0 -0.587947 -0.0397024 0 0 0 0 0 0 0 0 -0.0602019 0.0286778 1.08255 0.0868977 -0.69504 -0.10844 0 -1.3514
GLU_59 -5.4401 0.488623 3.27463 -0.0283305 0 0 -0.18406 0 0 0 0 0 0 0 0 0 -0.20925 0.0162778 2.92491 -0.220389 -0.836924 0.420929 0 0.20631
TRP_60 -3.582 0.509904 1.86375 0 0 0 0 0 0 0 0 0 0 0 0 0 -0.161741 0.0469616 1.17446 0.130839 2.35168 0.292789 0 2.62665
SER_61 -1.75117 0.103582 1.16821 -0.112296 0 0 0 0 0 0 0 0 0 0 0 0 -0.113475 2.18213e-05 0.570214 0.000345679 -0.442558 -0.0625657 0 -0.639696
SER_62 -2.69719 0.340445 1.71364 0.023844 0 0 -0.0164616 0 0 0 0 0 0 0 0 0 -0.0416293 0.0147813 1.26333 0.136652 -0.442558 -0.054214 0 0.24064
TRP_63 -7.18398 1.20415 2.99573 0 0 0 0 0 0 0 0 0 0 0 0 0 -0.0290726 0.000801106 4.21477 -0.164038 2.35168 0.336165 0 3.72621
ASN_64 -2.55423 0.39248 1.48925 -0.0893152 0 0 -0.0914885 0 0 0 0 0 0 0 0 0 1.24502 0.000574587 2.89361 -0.0572588 -0.930311 -0.121494 0 2.17684
LYS_65 -3.87602 0.718507 2.27254 -0.0453215 0 0 -0.103678 0 0 0 0 0 0 0 0 0 0.0325998 6.74148e-05 2.51441 0.313685 -0.826639 -0.491596 0 0.508558
ILE_66 -1.60417 0.846814 0.691326 0 0 0 0 0 0 0 0 0 0 0 0 0 -0.0198721 0.000161905 1.88943 0.695884 -0.16949 0.477137 0 2.80722
GLY_67 -0.966184 0.25395 0.573965 0 0 0 0 0 0 0 0 0 0 0 0 0 -0.0301504 0.000124872 0 -1.56357 -0.219798 0.177119 0 -1.77455
ASP_68 -3.92081 1.13181 2.54245 -0.0433881 0 0 -0.195166 0 0 0 0 0 0 0 0 0 -0.0976883 0.000392761 0.532276 0.0899 -0.69504 -0.180734 0 -0.836001
PRO_69 -2.50998 0.949925 1.36817 0 0 0 -0.0164616 0 0 0 0 0 0 0 0 0 -0.168479 0.0180142 0.849387 -0.780198 -0.601524 -0.0939816 0 -0.985127
VAL_70 -3.40392 0.341367 1.6625 0 0 0 0 0 0 0 0 0 0 0 0 0 -0.201294 0.0739577 0.00854111 -0.523002 -0.297349 0.140972 0 -2.19823
LEU_71 -4.92861 0.440989 1.52327 0 0 0 0 0 0 0 0 0 0 0 0 0 0.0137392 0.0120662 0.447997 -0.143087 -0.484507 -0.212194 0 -3.33034
HIS_72 -6.10753 0.709892 2.7826 -0.0379449 0 0 -0.18406 0 0 0 0 0 0 0 0 0 -0.119113 0.0206121 1.96404 0.19305 0.972315 -0.0545373 0 0.139318
ILE_73 -4.58929 0.374127 2.3341 0 0 0 0 0 0 0 0 0 0 0 0 0 -0.0294345 3.0014e-05 1.05444 -0.167715 -0.16949 0.293041 0 -0.90019
GLU_74 -3.98886 0.197379 2.26559 -0.160336 0 0 0 -0.0166513 0 0 0 0 0 0 0 0 -0.244707 0.0033847 1.80447 -0.268083 -0.836924 -0.16266 0 -1.40739
LEU_75 -5.39208 0.231085 1.30975 0 0 0 0 0 0 0 0 0 0 0 0 0 -0.103061 0.00641755 0.501148 -0.229868 -0.484507 -0.21612 0 -4.37723
ARG_76 -5.88256 0.481442 3.75313 -0.294522 0 0 -0.191625 0 0 0 0 0 0 0 0 0 -0.176327 0.00201447 10.3156 -0.154081 -0.862634 -0.0918797 0 6.89853
ARG_77 -3.94798 0.256947 2.90367 -0.244563 0 0 -0.0839648 -0.0166513 0 0 0 0 0 0 0 0 -0.129192 0.000926554 1.31703 -0.157309 -0.862634 -0.198807 0 -1.16252
TRP_78 -9.40478 0.909499 4.1299 0 0 0 0 0 0 0 0 0 0 0 0 0 -0.135779 0.047908 0.972415 -0.00738276 2.35168 0.0253027 0 -1.11124
ALA_79 -3.80114 0.491029 1.87128 0 0 0 0 0 0 0 0 0 0 0 0 0 -0.315668 0.125958 0 -0.100798 0.0106993 -0.0926269 0 -1.81126
ASP_80 -3.79555 0.402985 2.35011 -0.180037 0 0 -0.201219 0 0 0 0 0 0 0 0 0 -0.101782 0.000363219 0.605134 -0.282408 -0.69504 -0.122921 0 -2.02037
VAL_81 -4.11238 0.810794 1.1187 0 0 0 0 0 0 0 0 0 0 0 0 0 0.0798061 0.038503 1.74945 0.101832 -0.297349 -0.110469 0 -0.621113
LEU_82 -5.28197 0.477097 1.05093 0 0 0 0 0 0 0 0 0 0 0 0 0 -0.0293321 0.0159931 1.16923 -0.115699 -0.484507 -0.208025 0 -3.40628
VAL_83 -4.30347 0.545032 1.18658 0 0 0 0 0 0 0 0 0 0 0 0 0 -0.177252 0.00018006 0.147175 -0.773933 -0.297349 -0.158127 0 -3.83117
ILE_84 -5.03037 0.44391 0.914465 0 0 0 0 0 0 0 0 0 0 0 0 0 -0.138968 0.272986 0.415732 -0.63019 -0.16949 -0.310699 0 -4.23263
ALA_85 -2.89215 0.358971 0.942953 0 0 0 0 0 0 0 0 0 0 0 0 0 0.737272 0.0606537 0 0.193032 0.0106993 -0.105864 0 -0.694432
PRO_86 -4.77929 0.513109 1.56064 0 0 0 0 0 0 0 0 0 0 0 0 0 -0.0527158 0.219638 0.0731771 -0.569296 -0.601524 0.205203 0 -3.43106
LEU_87 -5.20504 0.322757 1.27021 0 0 0 0 0 0 0 0 0 0 0 0 0 0.0132243 0.157754 0.398081 -0.206835 -0.484507 -0.0555428 0 -3.7899
HIS_88 -6.77009 0.49627 3.48201 -0.117534 0 0 -1.39148 0 0 0 0 0 0 0 0 0 -0.129654 0.000168029 1.15618 0.0891873 0.972315 -0.0419377 0 -2.25457
ALA_89 -2.9696 0.360135 1.14634 0 0 0 0 0 0 0 0 0 0 0 0 0 -0.19153 0.0398583 0 -0.332413 0.0106993 -0.0912978 0 -2.0278
TYR_90 -6.30491 0.791232 1.93999 0 0 0 -0.739331 -0.0218223 0 0 0 0 0.563809 0 1.30697 0.885883 0.0792255 0.0518244 0.214625 -0.268569 0.590833 -0.0637345 0 -0.973974
VAL_91 -4.67248 0.562599 1.43754 0 0 0 0 0 0 0 0 0 0 0 0 0 -0.0895041 0.106728 0.312111 0.22207 -0.297349 -0.137273 0 -2.55557
LEU_92 -5.82235 0.86647 1.68705 0 0 0 0 0 0 0 0 0 0 0 0 0 0.0128017 0.0130308 0.709423 -0.178427 -0.484507 -0.209257 0 -3.40576
GLY_93 -3.04529 0.329176 1.59225 0 0 0 0 0 0 0 0 0 0 0 0 0 0.121855 0.00646538 0 0.546248 -0.219798 -0.0195248 0 -0.688624
LYS_94 -5.82289 0.327342 3.28392 -0.435291 0 0 0 0 0 0 0 0 0 0 0 0 -0.244622 0.0252941 2.85627 -0.0746147 -0.826639 -0.0719075 0 -0.983138
ILE_95 -4.2501 0.616806 1.03491 0 0 0 0 0 0 0 0 0 0 0 0 0 -0.000499049 0.0234691 0.106863 -0.254286 -0.16949 -0.36591 0 -3.25824
ALA_96 -2.40385 0.176498 0.905382 0 0 0 0 0 0 0 0 0 0 0 0 0 -0.27347 0.00230554 0 -0.224782 0.0106993 0.0235391 0 -1.78368
GLY_97 -1.82778 0.451432 0.899913 0 0 0 0 0 0 0 0 0 0 0 0 0 -0.0276245 0.00630684 0 0.352509 -0.219798 -0.0397614 0 -0.404798
GLY_98 -1.76813 0.193891 1.06507 0 0 0 -0.00953697 0 0 0 0 0 0 0 0 0 -0.308526 0.26091 0 -1.20793 -0.219798 -0.0287584 0 -2.0228
LEU_99 -3.03174 0.242779 1.76395 0 0 0 0 0 0 0 0 0 0 0 0 0 -0.157895 0.0127313 0.0659514 -0.32057 -0.484507 0.397614 0 -1.51168
CYS_100 -1.93259 0.128571 1.07894 0 0 0 0 0 0 0 0 0 0 0 0 0 0.189646 0.0024619 3.33708 -0.370087 0.890047 0.382091 0 3.70616
ASP_101 -2.1017 0.0735685 2.22911 -0.576699 0 0 -0.147092 -0.0443088 0 0 0 0 0 0 0 0 0.0494506 0.00237134 0.287327 -0.423152 -0.69504 -0.13327 0 -1.47943
ASN_102 -4.5589 0.294382 4.24956 -0.2665 0 0 -0.700829 -0.712051 0 0 0 0 0 0 0 0 0.00861886 0.00652807 0.429283 -0.529046 -0.930311 0.232233 0 -2.47704
LEU_103 -5.28383 0.482215 1.80765 0 0 0 -0.71734 0 0 0 0 0 0 0 0 0 0.152175 0.021177 0.313331 -0.161304 -0.484507 -0.207122 0 -4.07755
LEU_104 -4.97024 0.62339 1.28466 0 0 0 -0.028155 0 0 0 0 0 0 0 0 0 0.0963636 0.0111322 0.547364 -0.173334 -0.484507 -0.195274 0 -3.2886
THR_105 -4.8314 0.235997 3.10594 -0.109618 0 0 -0.819766 -0.689564 0 0 0 0 0 0 0 0 -0.179568 0.823819 0.135353 0.0520279 -0.493426 0.0610455 0 -2.70916
CYS_106 -4.6094 0.550153 2.33937 0 0 0 0 0 0 0 0 0 0 0 0 0 -0.0354249 0.00404418 0.583355 0.289567 0.890047 0.0686788 0 0.0803917
ILE_107 -5.66423 0.57169 1.53975 0 0 0 0 0 0 0 0 0 0 0 0 0 0.0200758 0.0131661 0.221161 -0.133467 -0.16949 -0.341441 0 -3.94278
ILE_108 -4.78494 1.15904 1.1679 0 0 0 0 0 0 0 0 0 0 0 0 0 -0.0583856 0.00265776 1.10616 -0.0708071 -0.16949 -0.366901 0 -2.01476
ARG_109 -2.68935 0.217052 1.39099 0 0 0 -0.00953697 0 0 0 0 0 0 0 0 0 -0.223076 0.0164374 3.18527 -0.0933126 -0.862634 -0.162313 0 0.769535
ALA_110 -2.4374 0.46763 1.10778 0 0 0 0 0 0 0 0 0 0 0 0 0 -0.0677686 0.105722 0 0.258379 0.0106993 0.0650642 0 -0.48989
TRP_111 -8.47316 0.605599 2.81166 0 0 0 -0.50205 0 0 0 0 0 0 0 0 0 -0.272497 0.0868952 2.24204 0.0672065 2.35168 -0.153624 0 -1.23625
ASP_112 -3.81703 1.35428 2.71461 -0.356558 0 0 -0.168932 0 0 0 0 0 0 0 0 0 -0.0833156 0.0394715 0.913366 -0.339404 -0.69504 -0.166485 0 -0.605028
TYR_113 -5.18944 0.76007 1.8816 0 0 0 0 0 0 0 0 0 0 0 0 0 0.514204 0.167335 0.298466 0.533313 0.590833 -0.105162 0 -0.548782
THR_114 -2.06209 1.4172 1.68163 -0.197219 0 0 -0.168932 0 0 0 0 0 0 0 0 0 -0.162291 0.0204185 0.185991 0.084305 -0.493426 0.270002 0 0.575592
LYS_115 -5.00611 1.00609 4.12957 -0.0209769 0 0 -0.77764 0 0 0 0 0 0 0 0 0 -0.134163 0.000741589 1.08172 -0.0474219 -0.826639 0.0116489 0 -0.583183
PRO_116 -3.02116 0.49058 0.907433 0 0 0 0 0 0 0 0 0 0 0 0 0 -0.261982 0.00156745 0.837609 -1.06444 -0.601524 -0.00521789 0 -2.71714
LEU_117 -5.0585 0.378645 1.15672 0 0 0 0 0 0 0 0 0 0 0 0 0 0.15332 0.00618473 1.43528 -0.068788 -0.484507 -0.211661 0 -2.6933
PHE_118 -6.39272 0.614759 1.48184 0 0 0 0 0 0 0 0 0 0 0 0 0 -0.163308 0.0334009 0.379222 -0.391316 1.44545 -0.0584617 0 -3.05113
VAL_119 -4.28879 0.273126 1.01864 0 0 0 0 0 0 0 0 0 0 0 0 0 -0.143039 0.031069 1.08784 -0.610504 -0.297349 -0.171503 0 -3.10051
ALA_120 -3.12628 0.246944 1.15005 0 0 0 0 0 0 0 0 0 0 0 0 0 0.604948 7.23791e-06 0 0.386992 0.0106993 -0.103753 0 -0.830394
PRO_121 -3.37282 0.646644 0.722863 0 0 0 0 0 0 0 0 0 0 0 0 0 -0.27923 0.0586293 0.578019 -1.31567 -0.601524 0.17676 0 -3.38633
ALA_122 -2.91549 0.481338 1.28001 0 0 0 -0.820272 0 0 0 0 0 0 0 0 0 0.564552 0.189305 0 0.165308 0.0106993 -0.115355 0 -1.1599
MET_123 -4.14036 0.30473 1.55661 0 0 0 0 0 0 0 0 0 0 0 0 0 0.0253055 0.0249469 0.768673 -0.14682 0.149022 -0.185589 0 -1.64348
ASN_124 -2.49927 0.28742 1.41371 -0.00500732 0 0 0 0 0 0 0 0 0 0 0 0 -0.119095 0.0755568 0.55806 0.385618 -0.930311 -0.100384 0 -0.933701
THR_125 -3.1668 0.289597 2.03567 -0.0130738 0 0 -0.133185 0 0 0 0 0 0 0 0 0 0.0574023 0.00814335 0.282941 0.332989 -0.493426 -0.0578348 0 -0.857579
LEU_126 -2.08549 0.260441 1.06148 0 0 0 0 0 0 0 0 0 0 0 0 0 -0.0860925 0.0140299 0.332857 -0.213723 -0.484507 0.47834 0 -0.722663
MET_127 -3.93016 0.360811 1.82301 0 0 0 0 0 0 0 0 0 0 0 0 0 -0.121817 0.0104577 1.18494 -0.243659 0.149022 0.111066 0 -0.656336
TRP_128 -7.27093 0.775531 2.85866 0 0 0 0 -0.0309816 0 0 0 0 0 0 0 0 -0.104876 2.67753e-05 0.79839 -0.0579455 2.35168 -0.114889 0 -0.795332
ASN_129 -2.69986 0.168164 1.86327 -0.114237 0 0 0 0 0 0 0 0 0 0 0 0 -0.178224 0.000551951 0.629074 -0.0809171 -0.930311 -0.095853 0 -1.43834
ASN_130 -3.73151 0.859855 2.80206 0.00429347 0 0 -0.388591 0 0 0 0 0 0 0 0 0 -0.117793 0.00323418 2.27112 0.450568 -0.930311 -0.104894 0 1.11804
PRO_131 -2.61142 0.826286 1.47276 0 0 0 0 0 0 0 0 0 0 0 0 0 0.0472322 0.00112776 1.35354 -0.871599 -0.601524 -0.132264 0 -0.515867
PHE_132 -4.4679 0.329141 2.42626 0 0 0 -0.388591 0 0 0 0 0 0 0 0 0 -0.099878 0.00190943 0.37655 0.224217 1.44545 0.260694 0 0.107855
THR_133 -4.42083 0.650256 2.42416 0.0019483 0 0 0 0 0 0 0 0 0 0 0 0 0.160279 0.00772026 0.0665732 0.160565 -0.493426 -0.0461355 0 -1.48889
GLU_134 -2.36659 0.261539 1.30597 0 0 0 0 0 0 0 0 0 0 0 0 0 -0.199554 0.00095242 1.81515 -0.220373 -0.836924 -0.283778 0 -0.523601
ARG_135 -3.84293 0.313807 1.89652 0 0 0 0 0 0 0 0 0 0 0 0 0 -0.112005 0.000340506 1.80627 -0.123886 -0.862634 -0.336232 0 -1.26075
HIS_136 -6.03466 0.550712 2.49193 -0.0279682 0 0 0 0 0 0 0 0 0 0 0 0 -0.0549621 9.28393e-06 1.06771 0.0361592 0.972315 -0.0262163 0 -1.02497
LEU_137 -4.75147 0.382374 1.42101 0 0 0 0 0 0 0 0 0 0 0 0 0 -0.120765 0.0120503 0.352785 -0.193524 -0.484507 -0.199894 0 -3.58194
LEU_138 -3.47515 0.471446 1.96018 0 0 0 0 0 0 0 0 0 0 0 0 0 -0.0895498 0.00330065 3.4736 -0.222411 -0.484507 0.465978 0 2.10289
SER_139 -3.34076 0.269711 1.82613 0.0443622 0 0 0 0 0 0 0 0 0 0 0 0 -0.117115 0.0009764 0.483577 0.186154 -0.442558 -0.0503417 0 -1.13986
LEU_140 -5.78795 1.00082 1.439 0 0 0 0 0 0 0 0 0 0 0 0 0 -0.11232 0.0309212 2.26494 -0.234692 -0.484507 -0.216404 0 -2.10018
ASP_141 -3.21201 0.407711 2.03097 0.00651793 0 0 0 0 0 0 0 0 0 0 0 0 -0.0296101 0.00288951 3.73351 0.11313 -0.69504 -0.163781 0 2.19428
GLU_142 -2.15499 0.25723 1.16976 0.0698776 0 0 0 0 0 0 0 0 0 0 0 0 -0.218673 0.000248628 2.36173 -0.228829 -0.836924 -0.292789 0 0.126641
LEU_143 -3.53279 0.307127 1.15872 0 0 0 0 0 0 0 0 0 0 0 0 0 -0.164875 2.57802e-06 0.132287 -0.137568 -0.484507 0.0893318 0 -2.63228
GLY_144 -1.46806 0.265866 0.876412 0 0 0 0 0 0 0 0 0 0 0 0 0 -0.113566 5.08513e-05 0 -1.6205 -0.219798 -0.0324942 0 -2.31209
ILE_145 -4.54445 0.960147 1.01826 0 0 0 0 0 0 0 0 0 0 0 0 0 -0.102419 0.000143336 1.72327 0.640643 -0.16949 -0.114371 0 -0.588268
THR_146 -2.92731 0.354993 1.43722 0.00651793 0 0 0 0 0 0 0 0 0 0 0 0 -0.00329608 0.000228462 0.0332598 -0.0539986 -0.493426 -0.0934402 0 -1.73925
LEU_147 -3.04455 0.406772 0.56072 0 0 0 0 0 0 0 0 0 0 0 0 0 -0.161364 0.11206 1.16769 -0.186273 -0.484507 0.127684 0 -1.50177
ILE_148 -4.32001 0.642906 1.02341 0 0 0 0 0 0 0 0 0 0 0 0 0 -0.0481653 0.00595779 0.448882 -0.448413 -0.16949 -0.146029 0 -3.01095
PRO_149 -1.86303 0.728726 0.550268 0 0 0 0 0 0 0 0 0 0 0 0 0 -0.248388 0.0018256 1.78419 -1.34657 -0.601524 -0.0568773 0 -1.05137
PRO_150 -3.63898 0.854104 1.1892 0 0 0 0 0 0 0 0 0 0 0 0 0 -0.0798574 0.0067383 0.624578 -1.08459 -0.601524 0.010844 0 -2.71949
ILE_151 -3.1716 0.829446 1.4761 0 0 0 0 0 0 0 0 0 0 0 0 0 -0.202593 0.00271249 4.68345 -0.479135 -0.16949 0.235676 0 3.20457
LYS_152 -1.17081 0.125012 0.986678 -0.0865033 0 0 0 0 0 0 0 0 0 0 0 0 -0.136215 1.85785 4.38671 -0.0488104 -0.826639 -0.36043 0 4.72684
ASN_153 -4.30301 3.82848 3.35213 -0.111545 0 0 -0.133185 -0.0309816 0 0 0 0 0 0 0 0 0.0889446 0.000633524 5.37639 0.56806 -0.930311 -0.104826 0 7.60078
GLY_154 -2.71329 3.87402 1.39319 0 0 0 0 0 0 0 0 0 0 0 0 0 -0.32784 0.000420614 0 -1.60799 -0.219798 0.000357964 0 0.399078
ALA_155 -2.58465 1.07129 1.33322 0 0 0 0 0 0 0 0 0 0 0 0 0 -0.310629 0.0221106 0 -0.116016 0.0106993 0.00223525 0 -0.571744
MET_156 -4.43004 0.699227 1.4561 0 0 0 0 0 0 0 0 0 0 0 0 0 -0.196193 0.0577239 1.91105 0.30453 0.149022 -0.328617 0 -0.377195
ALA_157 -2.74341 0.401804 0.805209 0 0 0 0 0 0 0 0 0 0 0 0 0 -0.214193 0.000854572 0 -0.150234 0.0106993 -0.101211 0 -1.99048
GLU_158 -2.55139 0.47357 1.41738 -0.144105 0 0 0 0 0 0 0 0 0 0 0 0 -0.26572 0.00102289 1.9126 0.0350535 -0.836924 -0.257732 0 -0.216243
PRO_159 -3.38158 0.443316 1.28402 0 0 0 0 0 0 0 0 0 0 0 0 0 0.125829 0.00279392 0.331968 -0.676841 -0.601524 0.0248542 0 -2.44717
SER_160 -2.36279 0.323601 1.43122 -0.178583 0 0 0 0 0 0 0 0 0 0 0 0 -0.157461 0.00288174 0.552152 0.110527 -0.442558 -0.0686788 0 -0.789691
LEU_161 -3.61964 0.492066 2.08216 0 0 0 0 0 0 0 0 0 0 0 0 0 -0.0872148 0.00179791 0.895333 -0.223579 -0.484507 0.156682 0 -0.786901
ILE_162 -5.61474 0.456223 1.35919 0 0 0 0 0 0 0 0 0 0 0 0 0 -0.0057673 0.000642933 0.27857 -0.153539 -0.16949 -0.365554 0 -4.21446
TYR_163 -7.18448 0.7993 2.82731 0 0 0 0 0 0 0 0 0 0 0 0 0 0.037996 0.0219627 0.938205 -0.210239 0.590833 -0.099672 0 -2.27879
SER_164 -3.4682 0.248337 2.11092 -0.108433 0 0 0 0 0 0 0 0 0 0 0 0 -0.2082 0.00274175 0.418368 0.0477046 -0.442558 -0.0715041 0 -1.47082
THR_165 -3.61537 0.26099 2.03439 -0.0404645 0 0 0 0 0 0 0 0 0 0 0 0 0.00677279 0.00118533 0.0447521 0.17313 -0.493426 -0.066975 0 -1.69501
VAL_166 -4.78701 0.274422 1.19126 0 0 0 0 0 0 0 0 0 0 0 0 0 -0.0420393 7.7625e-06 0.181506 -0.0572221 -0.297349 -0.172862 0 -3.70929
ARG_167 -7.27138 1.00979 4.15813 -0.342426 0 0 0 -0.178204 0 0 0 0 0 0 0 0 -0.136632 0.0001717 10.3156 -0.141132 -0.862634 -0.137358 0 6.41391
LEU_168 -2.95127 0.266971 1.69413 0 0 0 0 0 0 0 0 0 0 0 0 0 -0.0742298 0.00510679 0.825294 -0.203884 -0.484507 0.412589 0 -0.509793
PHE_169 -4.49715 0.548551 1.90749 0 0 0 0 0 0 0 0 0 0 0 0 0 0.0524256 0.0173992 0.420865 -0.232834 1.44545 0.167726 0 -0.170074
TRP_170 -5.15255 0.913105 2.04891 0 0 0 0 0 0 0 0 0 0 0 0 0 -0.0103445 3.88472e-05 0.871031 -0.15977 2.35168 0.0247833 0 0.88688
GLU_171 -3.056 0.432608 2.38283 -0.335188 0 0 0 -0.178204 0 0 0 0 0 0 0 0 -0.248619 0.00545825 5.496 -0.235935 -0.836924 -0.227725 0 3.1983
SER_172 -1.7429 0.296565 1.19432 0.0072385 0 0 0 0 0 0 0 0 0 0 0 0 -0.217404 0.00151809 0.948197 -0.274415 -0.442558 0.11567 0 -0.113767
GLN_p:CtermProteinFull_173 -1.958 0.136839 1.42223 0 0 0 0 0 0 0 0 0 0 0 0 0 0 0 3.36282 0 -0.749848 -0.167643 0 2.04639
D2N_connectC6_174 -5.80351 0.463475 1.72499 0 0 0 0 0 0 0 0 0 3.35933 0 1.30697 0.885883 0 0 0 0 0 0 0 1.93714
#END_POSE_ENERGIES_TABLE UM_H37Y90_2_5__d2n_9999_gp_HF_1mvl_11_1_0001
