# Supplementary material for: RosettaScripts: A Scripting Language Interface to the Rosetta Macromolecular Modeling Suite
Source: PLoS One. 2011 Jun 24;6(6):e20161. doi: 10.1371/journal.pone.0020161 (PMC3123292; doi:10.1371/journal.pone.0020161)
Supplement: Supplemental Information S1 — Protocols, input, and output files for all examples given in the paper. (BZ2) [file pone.0020161.s001.bz2 › enzdes/D2N_aX_confs.pdb]

HETATM    1  C7  D2N     3       1.154  -1.809   2.837  1.00 49.88
HETATM    2  C8  D2N     3       0.377  -1.602   3.973  1.00 49.88
HETATM    3  C9  D2N     3       2.516  -1.546   2.915  1.00 49.88
HETATM    4  C10 D2N     3       0.946  -1.145   5.149  1.00 49.88
HETATM    5  C11 D2N     3       3.089  -1.082   4.090  1.00 49.88
HETATM    6  C12 D2N     3       2.306  -0.880   5.213  1.00 49.88
HETATM    7  C1  D2N     3       1.031   6.004  -1.026  1.00 49.91
HETATM    8  C3  D2N     3       2.166   4.941  -1.089  1.00 49.82
HETATM    9  O1  D2N     3       1.129   7.606  -2.825  1.00 49.34
HETATM   10  O2  D2N     3       0.273  -0.051   0.862  1.00 49.34
HETATM   11  C5  D2N     3       1.562   7.338  -1.579  1.00 50.62
HETATM   12  N1  D2N     3      -0.125   5.581  -1.838  1.00 49.38
HETATM   13  O3  D2N     3       2.326   8.058  -0.976  1.00 49.24
HETATM   14  C13 D2N     3       1.732   3.586  -0.574  1.00 49.88
HETATM   15  C14 D2N     3       1.643   3.340   0.802  1.00 49.88
HETATM   16  C15 D2N     3       1.167   2.123   1.285  1.00 49.88
HETATM   17  C16 D2N     3       0.745   1.093   0.401  1.00 49.88
HETATM   18  C17 D2N     3       0.860   1.351  -0.993  1.00 49.88
HETATM   19  C18 D2N     3       1.335   2.575  -1.458  1.00 49.88
HETATM   20  C2  D2N     3       0.543  -2.288   1.521  1.00 50.00
HETATM   21  C4  D2N     3       1.088  -3.655   1.107  1.00 50.00
HETATM   22  C6  D2N     3       0.776  -1.242   0.442  1.00 50.00
HETATM   23  O4  D2N     3       1.699  -1.283  -0.348  1.00 50.00
HETATM   24  H1  D2N     3      -0.525  -2.362   1.654  1.00 50.09
HETATM   25  H2  D2N     3       0.912  -4.399   1.876  1.00 50.09
HETATM   26  H3  D2N     3       0.596  -3.989   0.200  1.00 50.09
HETATM   27  H4  D2N     3       2.151  -3.584   0.923  1.00 50.09
HETATM   28  H8  D2N     3      -0.676  -1.812   3.943  1.00 50.11
HETATM   29  H9  D2N     3       3.137  -1.707   2.051  1.00 50.11
HETATM   30  H10 D2N     3       0.327  -0.997   6.017  1.00 50.11
HETATM   31  H11 D2N     3       4.146  -0.885   4.125  1.00 50.11
HETATM   32  H12 D2N     3       2.747  -0.524   6.126  1.00 50.11
HETATM   33  H5  D2N     3       0.775   6.165   0.029  1.00 50.09
HETATM   34  H6  D2N     3       3.008   5.346  -0.519  1.00 50.09
HETATM   35  H7  D2N     3       2.497   4.859  -2.133  1.00 50.09
HETATM   36  H13 D2N     3       1.076   1.951   2.353  1.00 50.11
HETATM   37  H14 D2N     3       0.552   0.569  -1.682  1.00 50.11
HETATM   38  H15 D2N     3       1.942   4.114   1.509  1.00 50.11
HETATM   39  H16 D2N     3       1.399   2.744  -2.533  1.00 50.11
HETATM   40  H17 D2N     3      -0.995   5.896  -1.414  1.00 50.43
HETATM   41  H18 D2N     3      -0.165   4.562  -1.862  1.00 50.43
HETATM   42  H19 D2N     3      -0.173   6.092  -2.873  1.00 50.43
HETATM   43  X1  D2N     3       1.741  -1.347   4.019  1.00  0.00           
TER
HETATM    1  C7  D2N     3       1.154  -1.809   2.837  1.00 49.88
HETATM    2  C8  D2N     3       0.377  -1.602   3.973  1.00 49.88
HETATM    3  C9  D2N     3       2.516  -1.546   2.915  1.00 49.88
HETATM    4  C10 D2N     3       0.946  -1.145   5.149  1.00 49.88
HETATM    5  C11 D2N     3       3.089  -1.082   4.090  1.00 49.88
HETATM    6  C12 D2N     3       2.306  -0.880   5.213  1.00 49.88
HETATM    7  C1  D2N     3       1.034   6.004  -1.026  1.00 49.91
HETATM    8  C3  D2N     3       2.168   4.940  -1.090  1.00 49.82
HETATM    9  O1  D2N     3      -1.175   5.044  -1.137  1.00 49.34
HETATM   10  O2  D2N     3       0.273  -0.051   0.861  1.00 49.34
HETATM   11  C5  D2N     3      -0.155   5.521  -1.875  1.00 50.62
HETATM   12  N1  D2N     3       0.577   6.195   0.364  1.00 49.38
HETATM   13  O3  D2N     3      -0.161   5.527  -3.085  1.00 49.24
HETATM   14  C13 D2N     3       1.733   3.585  -0.574  1.00 49.88
HETATM   15  C14 D2N     3       1.643   3.340   0.801  1.00 49.88
HETATM   16  C15 D2N     3       1.167   2.123   1.284  1.00 49.88
HETATM   17  C16 D2N     3       0.745   1.093   0.401  1.00 49.88
HETATM   18  C17 D2N     3       0.860   1.351  -0.992  1.00 49.88
HETATM   19  C18 D2N     3       1.336   2.574  -1.458  1.00 49.88
HETATM   20  C2  D2N     3       0.543  -2.288   1.521  1.00 50.00
HETATM   21  C4  D2N     3       1.088  -3.655   1.107  1.00 50.00
HETATM   22  C6  D2N     3       0.776  -1.242   0.442  1.00 50.00
HETATM   23  O4  D2N     3       1.699  -1.283  -0.348  1.00 50.00
HETATM   24  H1  D2N     3      -0.525  -2.362   1.654  1.00 50.09
HETATM   25  H2  D2N     3       0.912  -4.399   1.876  1.00 50.09
HETATM   26  H3  D2N     3       0.596  -3.989   0.200  1.00 50.09
HETATM   27  H4  D2N     3       2.151  -3.584   0.923  1.00 50.09
HETATM   28  H8  D2N     3      -0.676  -1.812   3.943  1.00 50.11
HETATM   29  H9  D2N     3       3.137  -1.707   2.051  1.00 50.11
HETATM   30  H10 D2N     3       0.327  -0.997   6.017  1.00 50.11
HETATM   31  H11 D2N     3       4.146  -0.885   4.125  1.00 50.11
HETATM   32  H12 D2N     3       2.747  -0.524   6.126  1.00 50.11
HETATM   33  H5  D2N     3       1.409   6.929  -1.483  1.00 50.09
HETATM   34  H6  D2N     3       3.011   5.345  -0.519  1.00 50.09
HETATM   35  H7  D2N     3       2.500   4.857  -2.133  1.00 50.09
HETATM   36  H13 D2N     3       1.076   1.951   2.354  1.00 50.11
HETATM   37  H14 D2N     3       0.553   0.569  -1.682  1.00 50.11
HETATM   38  H15 D2N     3       1.944   4.114   1.509  1.00 50.11
HETATM   39  H16 D2N     3       1.401   2.743  -2.534  1.00 50.11
HETATM   40  H17 D2N     3       0.303   7.164   0.520  1.00 50.43
HETATM   41  H18 D2N     3       1.349   6.003   1.002  1.00 50.43
HETATM   42  H19 D2N     3      -0.403   5.636   0.608  1.00 50.43
HETATM   43  X1  D2N     3       1.741  -1.347   4.019  1.00  0.00           
TER
HETATM    1  C7  D2N     3       1.154  -1.809   2.837  1.00 49.88
HETATM    2  C8  D2N     3       0.377  -1.602   3.973  1.00 49.88
HETATM    3  C9  D2N     3       2.516  -1.546   2.915  1.00 49.88
HETATM    4  C10 D2N     3       0.946  -1.145   5.149  1.00 49.88
HETATM    5  C11 D2N     3       3.089  -1.082   4.090  1.00 49.88
HETATM    6  C12 D2N     3       2.306  -0.880   5.213  1.00 49.88
HETATM    7  C1  D2N     3       1.030   6.004  -1.026  1.00 49.91
HETATM    8  C3  D2N     3       2.166   4.941  -1.089  1.00 49.82
HETATM    9  O1  D2N     3       1.063   7.309   1.000  1.00 49.34
HETATM   10  O2  D2N     3       0.273  -0.051   0.861  1.00 49.34
HETATM   11  C5  D2N     3       0.590   6.183   0.437  1.00 50.62
HETATM   12  N1  D2N     3       1.506   7.303  -1.540  1.00 49.38
HETATM   13  O3  D2N     3      -0.080   5.374   1.039  1.00 49.24
HETATM   14  C13 D2N     3       1.731   3.586  -0.573  1.00 49.88
HETATM   15  C14 D2N     3       1.641   3.341   0.802  1.00 49.88
HETATM   16  C15 D2N     3       1.165   2.124   1.285  1.00 49.88
HETATM   17  C16 D2N     3       0.745   1.093   0.401  1.00 49.88
HETATM   18  C17 D2N     3       0.860   1.351  -0.992  1.00 49.88
HETATM   19  C18 D2N     3       1.336   2.575  -1.458  1.00 49.88
HETATM   20  C2  D2N     3       0.543  -2.288   1.521  1.00 50.00
HETATM   21  C4  D2N     3       1.088  -3.655   1.107  1.00 50.00
HETATM   22  C6  D2N     3       0.776  -1.242   0.442  1.00 50.00
HETATM   23  O4  D2N     3       1.699  -1.283  -0.348  1.00 50.00
HETATM   24  H1  D2N     3      -0.525  -2.362   1.654  1.00 50.09
HETATM   25  H2  D2N     3       0.912  -4.399   1.876  1.00 50.09
HETATM   26  H3  D2N     3       0.596  -3.989   0.200  1.00 50.09
HETATM   27  H4  D2N     3       2.151  -3.584   0.923  1.00 50.09
HETATM   28  H8  D2N     3      -0.676  -1.812   3.943  1.00 50.11
HETATM   29  H9  D2N     3       3.137  -1.707   2.051  1.00 50.11
HETATM   30  H10 D2N     3       0.327  -0.997   6.017  1.00 50.11
HETATM   31  H11 D2N     3       4.146  -0.885   4.125  1.00 50.11
HETATM   32  H12 D2N     3       2.747  -0.524   6.126  1.00 50.11
HETATM   33  H5  D2N     3       0.169   5.615  -1.585  1.00 50.09
HETATM   34  H6  D2N     3       3.008   5.347  -0.518  1.00 50.09
HETATM   35  H7  D2N     3       2.498   4.858  -2.132  1.00 50.09
HETATM   36  H13 D2N     3       1.074   1.952   2.354  1.00 50.11
HETATM   37  H14 D2N     3       0.554   0.568  -1.682  1.00 50.11
HETATM   38  H15 D2N     3       1.940   4.115   1.510  1.00 50.11
HETATM   39  H16 D2N     3       1.401   2.743  -2.533  1.00 50.11
HETATM   40  H17 D2N     3       0.752   7.797  -2.015  1.00 50.43
HETATM   41  H18 D2N     3       2.235   7.146  -2.235  1.00 50.43
HETATM   42  H19 D2N     3       1.785   8.054  -0.708  1.00 50.43
HETATM   43  X1  D2N     3       1.741  -1.347   4.019  1.00  0.00           
TER
HETATM    1  C7  D2N     3       1.684  -2.238   2.535  1.00 49.88
HETATM    2  C8  D2N     3       1.459  -1.942   3.877  1.00 49.88
HETATM    3  C9  D2N     3       2.991  -2.468   2.123  1.00 49.88
HETATM    4  C10 D2N     3       2.510  -1.878   4.776  1.00 49.88
HETATM    5  C11 D2N     3       4.046  -2.399   3.020  1.00 49.88
HETATM    6  C12 D2N     3       3.810  -2.104   4.351  1.00 49.88
HETATM    7  C1  D2N     3       1.031   6.004  -1.026  1.00 49.91
HETATM    8  C3  D2N     3       2.166   4.941  -1.089  1.00 49.82
HETATM    9  O1  D2N     3       1.129   7.606  -2.825  1.00 49.34
HETATM   10  O2  D2N     3       0.273  -0.051   0.862  1.00 49.34
HETATM   11  C5  D2N     3       1.562   7.338  -1.579  1.00 50.62
HETATM   12  N1  D2N     3      -0.125   5.581  -1.838  1.00 49.38
HETATM   13  O3  D2N     3       2.326   8.058  -0.976  1.00 49.24
HETATM   14  C13 D2N     3       1.732   3.586  -0.574  1.00 49.88
HETATM   15  C14 D2N     3       1.643   3.340   0.802  1.00 49.88
HETATM   16  C15 D2N     3       1.167   2.123   1.285  1.00 49.88
HETATM   17  C16 D2N     3       0.745   1.093   0.401  1.00 49.88
HETATM   18  C17 D2N     3       0.860   1.351  -0.993  1.00 49.88
HETATM   19  C18 D2N     3       1.335   2.575  -1.458  1.00 49.88
HETATM   20  C2  D2N     3       0.543  -2.288   1.521  1.00 50.00
HETATM   21  C4  D2N     3       0.377  -3.686   0.924  1.00 50.00
HETATM   22  C6  D2N     3       0.776  -1.242   0.442  1.00 50.00
HETATM   23  O4  D2N     3       1.699  -1.283  -0.348  1.00 50.00
HETATM   24  H1  D2N     3      -0.369  -2.012   2.028  1.00 50.09
HETATM   25  H2  D2N     3      -0.661  -3.894   0.691  1.00 50.09
HETATM   26  H3  D2N     3       0.948  -3.764   0.004  1.00 50.09
HETATM   27  H4  D2N     3       0.736  -4.427   1.623  1.00 50.09
HETATM   28  H8  D2N     3       0.457  -1.775   4.225  1.00 50.11
HETATM   29  H9  D2N     3       3.186  -2.707   1.092  1.00 50.11
HETATM   30  H10 D2N     3       2.312  -1.653   5.810  1.00 50.11
HETATM   31  H11 D2N     3       5.050  -2.581   2.676  1.00 50.11
HETATM   32  H12 D2N     3       4.626  -2.053   5.049  1.00 50.11
HETATM   33  H5  D2N     3       0.775   6.165   0.029  1.00 50.09
HETATM   34  H6  D2N     3       3.008   5.346  -0.519  1.00 50.09
HETATM   35  H7  D2N     3       2.497   4.859  -2.133  1.00 50.09
HETATM   36  H13 D2N     3       1.076   1.951   2.353  1.00 50.11
HETATM   37  H14 D2N     3       0.552   0.569  -1.682  1.00 50.11
HETATM   38  H15 D2N     3       1.942   4.114   1.509  1.00 50.11
HETATM   39  H16 D2N     3       1.399   2.744  -2.533  1.00 50.11
HETATM   40  H17 D2N     3      -0.995   5.896  -1.414  1.00 50.43
HETATM   41  H18 D2N     3      -0.165   4.562  -1.862  1.00 50.43
HETATM   42  H19 D2N     3      -0.173   6.092  -2.873  1.00 50.43
HETATM   43  X1  D2N     0       2.754  -2.176   3.433  1.00  0.00           
TER
HETATM    1  C7  D2N     3       1.684  -2.238   2.535  1.00 49.88
HETATM    2  C8  D2N     3       1.459  -1.942   3.877  1.00 49.88
HETATM    3  C9  D2N     3       2.991  -2.468   2.123  1.00 49.88
HETATM    4  C10 D2N     3       2.510  -1.878   4.776  1.00 49.88
HETATM    5  C11 D2N     3       4.046  -2.399   3.020  1.00 49.88
HETATM    6  C12 D2N     3       3.810  -2.104   4.351  1.00 49.88
HETATM    7  C1  D2N     3       1.034   6.004  -1.026  1.00 49.91
HETATM    8  C3  D2N     3       2.168   4.940  -1.090  1.00 49.82
HETATM    9  O1  D2N     3      -1.175   5.044  -1.137  1.00 49.34
HETATM   10  O2  D2N     3       0.273  -0.051   0.861  1.00 49.34
HETATM   11  C5  D2N     3      -0.155   5.521  -1.875  1.00 50.62
HETATM   12  N1  D2N     3       0.577   6.195   0.364  1.00 49.38
HETATM   13  O3  D2N     3      -0.161   5.527  -3.085  1.00 49.24
HETATM   14  C13 D2N     3       1.733   3.585  -0.574  1.00 49.88
HETATM   15  C14 D2N     3       1.643   3.340   0.801  1.00 49.88
HETATM   16  C15 D2N     3       1.167   2.123   1.284  1.00 49.88
HETATM   17  C16 D2N     3       0.745   1.093   0.401  1.00 49.88
HETATM   18  C17 D2N     3       0.860   1.351  -0.992  1.00 49.88
HETATM   19  C18 D2N     3       1.336   2.574  -1.458  1.00 49.88
HETATM   20  C2  D2N     3       0.543  -2.288   1.521  1.00 50.00
HETATM   21  C4  D2N     3       0.377  -3.686   0.924  1.00 50.00
HETATM   22  C6  D2N     3       0.776  -1.242   0.442  1.00 50.00
HETATM   23  O4  D2N     3       1.699  -1.283  -0.348  1.00 50.00
HETATM   24  H1  D2N     3      -0.369  -2.012   2.028  1.00 50.09
HETATM   25  H2  D2N     3      -0.661  -3.894   0.691  1.00 50.09
HETATM   26  H3  D2N     3       0.948  -3.764   0.004  1.00 50.09
HETATM   27  H4  D2N     3       0.736  -4.427   1.623  1.00 50.09
HETATM   28  H8  D2N     3       0.457  -1.775   4.225  1.00 50.11
HETATM   29  H9  D2N     3       3.186  -2.707   1.092  1.00 50.11
HETATM   30  H10 D2N     3       2.312  -1.653   5.810  1.00 50.11
HETATM   31  H11 D2N     3       5.050  -2.581   2.676  1.00 50.11
HETATM   32  H12 D2N     3       4.626  -2.053   5.049  1.00 50.11
HETATM   33  H5  D2N     3       1.409   6.929  -1.483  1.00 50.09
HETATM   34  H6  D2N     3       3.011   5.345  -0.519  1.00 50.09
HETATM   35  H7  D2N     3       2.500   4.857  -2.133  1.00 50.09
HETATM   36  H13 D2N     3       1.076   1.951   2.354  1.00 50.11
HETATM   37  H14 D2N     3       0.553   0.569  -1.682  1.00 50.11
HETATM   38  H15 D2N     3       1.944   4.114   1.509  1.00 50.11
HETATM   39  H16 D2N     3       1.401   2.743  -2.534  1.00 50.11
HETATM   40  H17 D2N     3       0.303   7.164   0.520  1.00 50.43
HETATM   41  H18 D2N     3       1.349   6.003   1.002  1.00 50.43
HETATM   42  H19 D2N     3      -0.403   5.636   0.608  1.00 50.43
HETATM   43  X1  D2N     3       2.754  -2.176   3.433  1.00  0.00           
TER
HETATM    1  C7  D2N     3       1.684  -2.238   2.535  1.00 49.88
HETATM    2  C8  D2N     3       1.459  -1.942   3.877  1.00 49.88
HETATM    3  C9  D2N     3       2.991  -2.468   2.123  1.00 49.88
HETATM    4  C10 D2N     3       2.510  -1.878   4.776  1.00 49.88
HETATM    5  C11 D2N     3       4.046  -2.399   3.020  1.00 49.88
HETATM    6  C12 D2N     3       3.810  -2.104   4.351  1.00 49.88
HETATM    7  C1  D2N     3       1.030   6.004  -1.026  1.00 49.91
HETATM    8  C3  D2N     3       2.166   4.941  -1.089  1.00 49.82
HETATM    9  O1  D2N     3       1.063   7.309   1.000  1.00 49.34
HETATM   10  O2  D2N     3       0.273  -0.051   0.861  1.00 49.34
HETATM   11  C5  D2N     3       0.590   6.183   0.437  1.00 50.62
HETATM   12  N1  D2N     3       1.506   7.303  -1.540  1.00 49.38
HETATM   13  O3  D2N     3      -0.080   5.374   1.039  1.00 49.24
HETATM   14  C13 D2N     3       1.731   3.586  -0.573  1.00 49.88
HETATM   15  C14 D2N     3       1.641   3.341   0.802  1.00 49.88
HETATM   16  C15 D2N     3       1.165   2.124   1.285  1.00 49.88
HETATM   17  C16 D2N     3       0.745   1.093   0.401  1.00 49.88
HETATM   18  C17 D2N     3       0.860   1.351  -0.992  1.00 49.88
HETATM   19  C18 D2N     3       1.336   2.575  -1.458  1.00 49.88
HETATM   20  C2  D2N     3       0.543  -2.288   1.521  1.00 50.00
HETATM   21  C4  D2N     3       0.377  -3.686   0.924  1.00 50.00
HETATM   22  C6  D2N     3       0.776  -1.242   0.442  1.00 50.00
HETATM   23  O4  D2N     3       1.699  -1.283  -0.348  1.00 50.00
HETATM   24  H1  D2N     3      -0.369  -2.012   2.028  1.00 50.09
HETATM   25  H2  D2N     3      -0.661  -3.894   0.691  1.00 50.09
HETATM   26  H3  D2N     3       0.948  -3.764   0.004  1.00 50.09
HETATM   27  H4  D2N     3       0.736  -4.427   1.623  1.00 50.09
HETATM   28  H8  D2N     3       0.457  -1.775   4.225  1.00 50.11
HETATM   29  H9  D2N     3       3.186  -2.707   1.092  1.00 50.11
HETATM   30  H10 D2N     3       2.312  -1.653   5.810  1.00 50.11
HETATM   31  H11 D2N     3       5.050  -2.581   2.676  1.00 50.11
HETATM   32  H12 D2N     3       4.626  -2.053   5.049  1.00 50.11
HETATM   33  H5  D2N     3       0.169   5.615  -1.585  1.00 50.09
HETATM   34  H6  D2N     3       3.008   5.347  -0.518  1.00 50.09
HETATM   35  H7  D2N     3       2.498   4.858  -2.132  1.00 50.09
HETATM   36  H13 D2N     3       1.074   1.952   2.354  1.00 50.11
HETATM   37  H14 D2N     3       0.554   0.568  -1.682  1.00 50.11
HETATM   38  H15 D2N     3       1.940   4.115   1.510  1.00 50.11
HETATM   39  H16 D2N     3       1.401   2.743  -2.533  1.00 50.11
HETATM   40  H17 D2N     3       0.752   7.797  -2.015  1.00 50.43
HETATM   41  H18 D2N     3       2.235   7.146  -2.235  1.00 50.43
HETATM   42  H19 D2N     3       1.785   8.054  -0.708  1.00 50.43
HETATM   43  X1  D2N     3       2.754  -2.176   3.433  1.00  0.00           
TER
HETATM    1  C7  D2N     3       1.684  -2.238   2.535  1.00 49.88
HETATM    2  C8  D2N     3       2.823  -3.026   2.395  1.00 49.88
HETATM    3  C9  D2N     3       1.591  -1.409   3.647  1.00 49.88
HETATM    4  C10 D2N     3       3.836  -2.984   3.339  1.00 49.88
HETATM    5  C11 D2N     3       2.601  -1.369   4.596  1.00 49.88
HETATM    6  C12 D2N     3       3.728  -2.157   4.445  1.00 49.88
HETATM    7  C1  D2N     3       1.031   6.004  -1.026  1.00 49.91
HETATM    8  C3  D2N     3       2.166   4.941  -1.089  1.00 49.82
HETATM    9  O1  D2N     3       1.129   7.606  -2.825  1.00 49.34
HETATM   10  O2  D2N     3       0.273  -0.051   0.862  1.00 49.34
HETATM   11  C5  D2N     3       1.562   7.338  -1.579  1.00 50.62
HETATM   12  N1  D2N     3      -0.125   5.581  -1.838  1.00 49.38
HETATM   13  O3  D2N     3       2.326   8.058  -0.976  1.00 49.24
HETATM   14  C13 D2N     3       1.732   3.586  -0.574  1.00 49.88
HETATM   15  C14 D2N     3       1.643   3.340   0.802  1.00 49.88
HETATM   16  C15 D2N     3       1.167   2.123   1.285  1.00 49.88
HETATM   17  C16 D2N     3       0.745   1.093   0.401  1.00 49.88
HETATM   18  C17 D2N     3       0.860   1.351  -0.993  1.00 49.88
HETATM   19  C18 D2N     3       1.335   2.575  -1.458  1.00 49.88
HETATM   20  C2  D2N     3       0.543  -2.288   1.521  1.00 50.00
HETATM   21  C4  D2N     3       0.377  -3.686   0.924  1.00 50.00
HETATM   22  C6  D2N     3       0.776  -1.242   0.442  1.00 50.00
HETATM   23  O4  D2N     3       1.699  -1.283  -0.348  1.00 50.00
HETATM   24  H1  D2N     3      -0.369  -2.012   2.028  1.00 50.09
HETATM   25  H2  D2N     3      -0.661  -3.894   0.691  1.00 50.09
HETATM   26  H3  D2N     3       0.948  -3.764   0.004  1.00 50.09
HETATM   27  H4  D2N     3       0.736  -4.427   1.623  1.00 50.09
HETATM   28  H8  D2N     3       2.927  -3.665   1.538  1.00 50.11
HETATM   29  H9  D2N     3       0.722  -0.786   3.770  1.00 50.11
HETATM   30  H10 D2N     3       4.710  -3.598   3.207  1.00 50.11
HETATM   31  H11 D2N     3       2.505  -0.719   5.448  1.00 50.11
HETATM   32  H12 D2N     3       4.515  -2.126   5.178  1.00 50.11
HETATM   33  H5  D2N     3       0.775   6.165   0.029  1.00 50.09
HETATM   34  H6  D2N     3       3.008   5.346  -0.519  1.00 50.09
HETATM   35  H7  D2N     3       2.497   4.859  -2.133  1.00 50.09
HETATM   36  H13 D2N     3       1.076   1.951   2.353  1.00 50.11
HETATM   37  H14 D2N     3       0.552   0.569  -1.682  1.00 50.11
HETATM   38  H15 D2N     3       1.942   4.114   1.509  1.00 50.11
HETATM   39  H16 D2N     3       1.399   2.744  -2.533  1.00 50.11
HETATM   40  H17 D2N     3      -0.995   5.896  -1.414  1.00 50.43
HETATM   41  H18 D2N     3      -0.165   4.562  -1.862  1.00 50.43
HETATM   42  H19 D2N     3      -0.173   6.092  -2.873  1.00 50.43
HETATM   43  X1  D2N     0       2.712  -2.209   3.484  1.00  0.00           
TER
HETATM    1  C7  D2N     3       1.684  -2.238   2.535  1.00 49.88
HETATM    2  C8  D2N     3       2.823  -3.026   2.395  1.00 49.88
HETATM    3  C9  D2N     3       1.591  -1.409   3.647  1.00 49.88
HETATM    4  C10 D2N     3       3.836  -2.984   3.339  1.00 49.88
HETATM    5  C11 D2N     3       2.601  -1.369   4.596  1.00 49.88
HETATM    6  C12 D2N     3       3.728  -2.157   4.445  1.00 49.88
HETATM    7  C1  D2N     3       1.034   6.004  -1.026  1.00 49.91
HETATM    8  C3  D2N     3       2.168   4.940  -1.090  1.00 49.82
HETATM    9  O1  D2N     3      -1.175   5.044  -1.137  1.00 49.34
HETATM   10  O2  D2N     3       0.273  -0.051   0.861  1.00 49.34
HETATM   11  C5  D2N     3      -0.155   5.521  -1.875  1.00 50.62
HETATM   12  N1  D2N     3       0.577   6.195   0.364  1.00 49.38
HETATM   13  O3  D2N     3      -0.161   5.527  -3.085  1.00 49.24
HETATM   14  C13 D2N     3       1.733   3.585  -0.574  1.00 49.88
HETATM   15  C14 D2N     3       1.643   3.340   0.801  1.00 49.88
HETATM   16  C15 D2N     3       1.167   2.123   1.284  1.00 49.88
HETATM   17  C16 D2N     3       0.745   1.093   0.401  1.00 49.88
HETATM   18  C17 D2N     3       0.860   1.351  -0.992  1.00 49.88
HETATM   19  C18 D2N     3       1.336   2.574  -1.458  1.00 49.88
HETATM   20  C2  D2N     3       0.543  -2.288   1.521  1.00 50.00
HETATM   21  C4  D2N     3       0.377  -3.686   0.924  1.00 50.00
HETATM   22  C6  D2N     3       0.776  -1.242   0.442  1.00 50.00
HETATM   23  O4  D2N     3       1.699  -1.283  -0.348  1.00 50.00
HETATM   24  H1  D2N     3      -0.369  -2.012   2.028  1.00 50.09
HETATM   25  H2  D2N     3      -0.661  -3.894   0.691  1.00 50.09
HETATM   26  H3  D2N     3       0.948  -3.764   0.004  1.00 50.09
HETATM   27  H4  D2N     3       0.736  -4.427   1.623  1.00 50.09
HETATM   28  H8  D2N     3       2.927  -3.665   1.538  1.00 50.11
HETATM   29  H9  D2N     3       0.722  -0.786   3.770  1.00 50.11
HETATM   30  H10 D2N     3       4.710  -3.598   3.207  1.00 50.11
HETATM   31  H11 D2N     3       2.505  -0.719   5.448  1.00 50.11
HETATM   32  H12 D2N     3       4.515  -2.126   5.178  1.00 50.11
HETATM   33  H5  D2N     3       1.409   6.929  -1.483  1.00 50.09
HETATM   34  H6  D2N     3       3.011   5.345  -0.519  1.00 50.09
HETATM   35  H7  D2N     3       2.500   4.857  -2.133  1.00 50.09
HETATM   36  H13 D2N     3       1.076   1.951   2.354  1.00 50.11
HETATM   37  H14 D2N     3       0.553   0.569  -1.682  1.00 50.11
HETATM   38  H15 D2N     3       1.944   4.114   1.509  1.00 50.11
HETATM   39  H16 D2N     3       1.401   2.743  -2.534  1.00 50.11
HETATM   40  H17 D2N     3       0.303   7.164   0.520  1.00 50.43
HETATM   41  H18 D2N     3       1.349   6.003   1.002  1.00 50.43
HETATM   42  H19 D2N     3      -0.403   5.636   0.608  1.00 50.43
HETATM   43  X1  D2N     3       2.712  -2.209   3.484  1.00  0.00          
TER
HETATM    1  C7  D2N     3       1.684  -2.238   2.535  1.00 49.88
HETATM    2  C8  D2N     3       2.823  -3.026   2.395  1.00 49.88
HETATM    3  C9  D2N     3       1.591  -1.409   3.647  1.00 49.88
HETATM    4  C10 D2N     3       3.836  -2.984   3.339  1.00 49.88
HETATM    5  C11 D2N     3       2.601  -1.369   4.596  1.00 49.88
HETATM    6  C12 D2N     3       3.728  -2.157   4.445  1.00 49.88
HETATM    7  C1  D2N     3       1.030   6.004  -1.026  1.00 49.91
HETATM    8  C3  D2N     3       2.166   4.941  -1.089  1.00 49.82
HETATM    9  O1  D2N     3       1.063   7.309   1.000  1.00 49.34
HETATM   10  O2  D2N     3       0.273  -0.051   0.861  1.00 49.34
HETATM   11  C5  D2N     3       0.590   6.183   0.437  1.00 50.62
HETATM   12  N1  D2N     3       1.506   7.303  -1.540  1.00 49.38
HETATM   13  O3  D2N     3      -0.080   5.374   1.039  1.00 49.24
HETATM   14  C13 D2N     3       1.731   3.586  -0.573  1.00 49.88
HETATM   15  C14 D2N     3       1.641   3.341   0.802  1.00 49.88
HETATM   16  C15 D2N     3       1.165   2.124   1.285  1.00 49.88
HETATM   17  C16 D2N     3       0.745   1.093   0.401  1.00 49.88
HETATM   18  C17 D2N     3       0.860   1.351  -0.992  1.00 49.88
HETATM   19  C18 D2N     3       1.336   2.575  -1.458  1.00 49.88
HETATM   20  C2  D2N     3       0.543  -2.288   1.521  1.00 50.00
HETATM   21  C4  D2N     3       0.377  -3.686   0.924  1.00 50.00
HETATM   22  C6  D2N     3       0.776  -1.242   0.442  1.00 50.00
HETATM   23  O4  D2N     3       1.699  -1.283  -0.348  1.00 50.00
HETATM   24  H1  D2N     3      -0.369  -2.012   2.028  1.00 50.09
HETATM   25  H2  D2N     3      -0.661  -3.894   0.691  1.00 50.09
HETATM   26  H3  D2N     3       0.948  -3.764   0.004  1.00 50.09
HETATM   27  H4  D2N     3       0.736  -4.427   1.623  1.00 50.09
HETATM   28  H8  D2N     3       2.927  -3.665   1.538  1.00 50.11
HETATM   29  H9  D2N     3       0.722  -0.786   3.770  1.00 50.11
HETATM   30  H10 D2N     3       4.710  -3.598   3.207  1.00 50.11
HETATM   31  H11 D2N     3       2.505  -0.719   5.448  1.00 50.11
HETATM   32  H12 D2N     3       4.515  -2.126   5.178  1.00 50.11
HETATM   33  H5  D2N     3       0.169   5.615  -1.585  1.00 50.09
HETATM   34  H6  D2N     3       3.008   5.347  -0.518  1.00 50.09
HETATM   35  H7  D2N     3       2.498   4.858  -2.132  1.00 50.09
HETATM   36  H13 D2N     3       1.074   1.952   2.354  1.00 50.11
HETATM   37  H14 D2N     3       0.554   0.568  -1.682  1.00 50.11
HETATM   38  H15 D2N     3       1.940   4.115   1.510  1.00 50.11
HETATM   39  H16 D2N     3       1.401   2.743  -2.533  1.00 50.11
HETATM   40  H17 D2N     3       0.752   7.797  -2.015  1.00 50.43
HETATM   41  H18 D2N     3       2.235   7.146  -2.235  1.00 50.43
HETATM   42  H19 D2N     3       1.785   8.054  -0.708  1.00 50.43
HETATM   43  X1  D2N     3       2.712  -2.209   3.484  1.00  0.00          
TER
HETATM    1  C7  D2N     3       0.448  -3.671   0.879  1.00 49.88
HETATM    2  C8  D2N     3      -0.686  -4.468   1.021  1.00 49.88
HETATM    3  C9  D2N     3       1.519  -4.175   0.150  1.00 49.88
HETATM    4  C10 D2N     3      -0.744  -5.729   0.452  1.00 49.88
HETATM    5  C11 D2N     3       1.466  -5.439  -0.416  1.00 49.88
HETATM    6  C12 D2N     3       0.334  -6.221  -0.268  1.00 49.88
HETATM    7  C1  D2N     3       1.031   6.004  -1.026  1.00 49.91
HETATM    8  C3  D2N     3       2.166   4.941  -1.089  1.00 49.82
HETATM    9  O1  D2N     3       1.129   7.606  -2.825  1.00 49.34
HETATM   10  O2  D2N     3       0.273  -0.051   0.862  1.00 49.34
HETATM   11  C5  D2N     3       1.562   7.338  -1.579  1.00 50.62
HETATM   12  N1  D2N     3      -0.125   5.581  -1.838  1.00 49.38
HETATM   13  O3  D2N     3       2.326   8.058  -0.976  1.00 49.24
HETATM   14  C13 D2N     3       1.732   3.586  -0.574  1.00 49.88
HETATM   15  C14 D2N     3       1.643   3.340   0.802  1.00 49.88
HETATM   16  C15 D2N     3       1.167   2.123   1.285  1.00 49.88
HETATM   17  C16 D2N     3       0.745   1.093   0.401  1.00 49.88
HETATM   18  C17 D2N     3       0.860   1.351  -0.993  1.00 49.88
HETATM   19  C18 D2N     3       1.335   2.575  -1.458  1.00 49.88
HETATM   20  C2  D2N     3       0.543  -2.288   1.521  1.00 50.00
HETATM   21  C4  D2N     3      -0.695  -1.967   2.359  1.00 50.00
HETATM   22  C6  D2N     3       0.776  -1.242   0.442  1.00 50.00
HETATM   23  O4  D2N     3       1.699  -1.283  -0.348  1.00 50.00
HETATM   24  H1  D2N     3       1.413  -2.273   2.159  1.00 50.09
HETATM   25  H2  D2N     3      -0.852  -2.710   3.132  1.00 50.09
HETATM   26  H3  D2N     3      -0.573  -1.003   2.843  1.00 50.09
HETATM   27  H4  D2N     3      -1.567  -1.931   1.724  1.00 50.09
HETATM   28  H8  D2N     3      -1.532  -4.096   1.568  1.00 50.11
HETATM   29  H9  D2N     3       2.400  -3.572   0.022  1.00 50.11
HETATM   30  H10 D2N     3      -1.631  -6.325   0.571  1.00 50.11
HETATM   31  H11 D2N     3       2.308  -5.806  -0.976  1.00 50.11
HETATM   32  H12 D2N     3       0.289  -7.201  -0.709  1.00 50.11
HETATM   33  H5  D2N     3       0.775   6.165   0.029  1.00 50.09
HETATM   34  H6  D2N     3       3.008   5.346  -0.519  1.00 50.09
HETATM   35  H7  D2N     3       2.497   4.859  -2.133  1.00 50.09
HETATM   36  H13 D2N     3       1.076   1.951   2.353  1.00 50.11
HETATM   37  H14 D2N     3       0.552   0.569  -1.682  1.00 50.11
HETATM   38  H15 D2N     3       1.942   4.114   1.509  1.00 50.11
HETATM   39  H16 D2N     3       1.399   2.744  -2.533  1.00 50.11
HETATM   40  H17 D2N     3      -0.995   5.896  -1.414  1.00 50.43
HETATM   41  H18 D2N     3      -0.165   4.562  -1.862  1.00 50.43
HETATM   42  H19 D2N     3      -0.173   6.092  -2.873  1.00 50.43
HETATM   43  X1  D2N     0       0.379  -4.949   0.314  1.00  0.00           
TER
HETATM    1  C7  D2N     3       0.448  -3.671   0.879  1.00 49.88
HETATM    2  C8  D2N     3      -0.686  -4.468   1.021  1.00 49.88
HETATM    3  C9  D2N     3       1.519  -4.175   0.150  1.00 49.88
HETATM    4  C10 D2N     3      -0.744  -5.729   0.452  1.00 49.88
HETATM    5  C11 D2N     3       1.466  -5.439  -0.416  1.00 49.88
HETATM    6  C12 D2N     3       0.334  -6.221  -0.268  1.00 49.88
HETATM    7  C1  D2N     3       1.034   6.004  -1.026  1.00 49.91
HETATM    8  C3  D2N     3       2.168   4.940  -1.090  1.00 49.82
HETATM    9  O1  D2N     3      -1.175   5.044  -1.137  1.00 49.34
HETATM   10  O2  D2N     3       0.273  -0.051   0.861  1.00 49.34
HETATM   11  C5  D2N     3      -0.155   5.521  -1.875  1.00 50.62
HETATM   12  N1  D2N     3       0.577   6.195   0.364  1.00 49.38
HETATM   13  O3  D2N     3      -0.161   5.527  -3.085  1.00 49.24
HETATM   14  C13 D2N     3       1.733   3.585  -0.574  1.00 49.88
HETATM   15  C14 D2N     3       1.643   3.340   0.801  1.00 49.88
HETATM   16  C15 D2N     3       1.167   2.123   1.284  1.00 49.88
HETATM   17  C16 D2N     3       0.745   1.093   0.401  1.00 49.88
HETATM   18  C17 D2N     3       0.860   1.351  -0.992  1.00 49.88
HETATM   19  C18 D2N     3       1.336   2.574  -1.458  1.00 49.88
HETATM   20  C2  D2N     3       0.543  -2.288   1.521  1.00 50.00
HETATM   21  C4  D2N     3      -0.695  -1.967   2.359  1.00 50.00
HETATM   22  C6  D2N     3       0.776  -1.242   0.442  1.00 50.00
HETATM   23  O4  D2N     3       1.699  -1.283  -0.348  1.00 50.00
HETATM   24  H1  D2N     3       1.413  -2.273   2.159  1.00 50.09
HETATM   25  H2  D2N     3      -0.852  -2.710   3.132  1.00 50.09
HETATM   26  H3  D2N     3      -0.573  -1.003   2.843  1.00 50.09
HETATM   27  H4  D2N     3      -1.567  -1.931   1.724  1.00 50.09
HETATM   28  H8  D2N     3      -1.532  -4.096   1.568  1.00 50.11
HETATM   29  H9  D2N     3       2.400  -3.572   0.022  1.00 50.11
HETATM   30  H10 D2N     3      -1.631  -6.325   0.571  1.00 50.11
HETATM   31  H11 D2N     3       2.308  -5.806  -0.976  1.00 50.11
HETATM   32  H12 D2N     3       0.289  -7.201  -0.709  1.00 50.11
HETATM   33  H5  D2N     3       1.409   6.929  -1.483  1.00 50.09
HETATM   34  H6  D2N     3       3.011   5.345  -0.519  1.00 50.09
HETATM   35  H7  D2N     3       2.500   4.857  -2.133  1.00 50.09
HETATM   36  H13 D2N     3       1.076   1.951   2.354  1.00 50.11
HETATM   37  H14 D2N     3       0.553   0.569  -1.682  1.00 50.11
HETATM   38  H15 D2N     3       1.944   4.114   1.509  1.00 50.11
HETATM   39  H16 D2N     3       1.401   2.743  -2.534  1.00 50.11
HETATM   40  H17 D2N     3       0.303   7.164   0.520  1.00 50.43
HETATM   41  H18 D2N     3       1.349   6.003   1.002  1.00 50.43
HETATM   42  H19 D2N     3      -0.403   5.636   0.608  1.00 50.43
HETATM   43  X1  D2N     0       0.379  -4.949   0.314  1.00  0.00           
TER
HETATM    1  C7  D2N     3       0.448  -3.671   0.879  1.00 49.88
HETATM    2  C8  D2N     3      -0.686  -4.468   1.021  1.00 49.88
HETATM    3  C9  D2N     3       1.519  -4.175   0.150  1.00 49.88
HETATM    4  C10 D2N     3      -0.744  -5.729   0.452  1.00 49.88
HETATM    5  C11 D2N     3       1.466  -5.439  -0.416  1.00 49.88
HETATM    6  C12 D2N     3       0.334  -6.221  -0.268  1.00 49.88
HETATM    7  C1  D2N     3       1.030   6.004  -1.026  1.00 49.91
HETATM    8  C3  D2N     3       2.166   4.941  -1.089  1.00 49.82
HETATM    9  O1  D2N     3       1.063   7.309   1.000  1.00 49.34
HETATM   10  O2  D2N     3       0.273  -0.051   0.861  1.00 49.34
HETATM   11  C5  D2N     3       0.590   6.183   0.437  1.00 50.62
HETATM   12  N1  D2N     3       1.506   7.303  -1.540  1.00 49.38
HETATM   13  O3  D2N     3      -0.080   5.374   1.039  1.00 49.24
HETATM   14  C13 D2N     3       1.731   3.586  -0.573  1.00 49.88
HETATM   15  C14 D2N     3       1.641   3.341   0.802  1.00 49.88
HETATM   16  C15 D2N     3       1.165   2.124   1.285  1.00 49.88
HETATM   17  C16 D2N     3       0.745   1.093   0.401  1.00 49.88
HETATM   18  C17 D2N     3       0.860   1.351  -0.992  1.00 49.88
HETATM   19  C18 D2N     3       1.336   2.575  -1.458  1.00 49.88
HETATM   20  C2  D2N     3       0.543  -2.288   1.521  1.00 50.00
HETATM   21  C4  D2N     3      -0.695  -1.967   2.359  1.00 50.00
HETATM   22  C6  D2N     3       0.776  -1.242   0.442  1.00 50.00
HETATM   23  O4  D2N     3       1.699  -1.283  -0.348  1.00 50.00
HETATM   24  H1  D2N     3       1.413  -2.273   2.159  1.00 50.09
HETATM   25  H2  D2N     3      -0.852  -2.710   3.132  1.00 50.09
HETATM   26  H3  D2N     3      -0.573  -1.003   2.843  1.00 50.09
HETATM   27  H4  D2N     3      -1.567  -1.931   1.724  1.00 50.09
HETATM   28  H8  D2N     3      -1.532  -4.096   1.568  1.00 50.11
HETATM   29  H9  D2N     3       2.400  -3.572   0.022  1.00 50.11
HETATM   30  H10 D2N     3      -1.631  -6.325   0.571  1.00 50.11
HETATM   31  H11 D2N     3       2.308  -5.806  -0.976  1.00 50.11
HETATM   32  H12 D2N     3       0.289  -7.201  -0.709  1.00 50.11
HETATM   33  H5  D2N     3       0.169   5.615  -1.585  1.00 50.09
HETATM   34  H6  D2N     3       3.008   5.347  -0.518  1.00 50.09
HETATM   35  H7  D2N     3       2.498   4.858  -2.132  1.00 50.09
HETATM   36  H13 D2N     3       1.074   1.952   2.354  1.00 50.11
HETATM   37  H14 D2N     3       0.554   0.568  -1.682  1.00 50.11
HETATM   38  H15 D2N     3       1.940   4.115   1.510  1.00 50.11
HETATM   39  H16 D2N     3       1.401   2.743  -2.533  1.00 50.11
HETATM   40  H17 D2N     3       0.752   7.797  -2.015  1.00 50.43
HETATM   41  H18 D2N     3       2.235   7.146  -2.235  1.00 50.43
HETATM   42  H19 D2N     3       1.785   8.054  -0.708  1.00 50.43
HETATM   43  X1  D2N     0       0.379  -4.949   0.314  1.00  0.00           
TER
HETATM    1  C7  D2N     3      -0.759  -1.980   2.258  1.00 49.88
HETATM    2  C8  D2N     3      -1.826  -2.875   2.265  1.00 49.88
HETATM    3  C9  D2N     3      -0.911  -0.770   2.926  1.00 49.88
HETATM    4  C10 D2N     3      -3.008  -2.566   2.918  1.00 49.88
HETATM    5  C11 D2N     3      -2.094  -0.457   3.577  1.00 49.88
HETATM    6  C12 D2N     3      -3.148  -1.354   3.576  1.00 49.88
HETATM    7  C1  D2N     3       1.031   6.004  -1.026  1.00 49.91
HETATM    8  C3  D2N     3       2.166   4.941  -1.089  1.00 49.82
HETATM    9  O1  D2N     3       1.129   7.606  -2.825  1.00 49.34
HETATM   10  O2  D2N     3       0.273  -0.051   0.862  1.00 49.34
HETATM   11  C5  D2N     3       1.562   7.338  -1.579  1.00 50.62
HETATM   12  N1  D2N     3      -0.125   5.581  -1.838  1.00 49.38
HETATM   13  O3  D2N     3       2.326   8.058  -0.976  1.00 49.24
HETATM   14  C13 D2N     3       1.732   3.586  -0.574  1.00 49.88
HETATM   15  C14 D2N     3       1.643   3.340   0.802  1.00 49.88
HETATM   16  C15 D2N     3       1.167   2.123   1.285  1.00 49.88
HETATM   17  C16 D2N     3       0.745   1.093   0.401  1.00 49.88
HETATM   18  C17 D2N     3       0.860   1.351  -0.993  1.00 49.88
HETATM   19  C18 D2N     3       1.335   2.575  -1.458  1.00 49.88
HETATM   20  C2  D2N     3       0.543  -2.288   1.521  1.00 50.00
HETATM   21  C4  D2N     3       1.729  -2.380   2.482  1.00 50.00
HETATM   22  C6  D2N     3       0.776  -1.242   0.442  1.00 50.00
HETATM   23  O4  D2N     3       1.699  -1.283  -0.348  1.00 50.00
HETATM   24  H1  D2N     3       0.427  -3.234   1.015  1.00 50.09
HETATM   25  H2  D2N     3       1.562  -3.133   3.243  1.00 50.09
HETATM   26  H3  D2N     3       2.626  -2.653   1.935  1.00 50.09
HETATM   27  H4  D2N     3       1.887  -1.425   2.960  1.00 50.09
HETATM   28  H8  D2N     3      -1.730  -3.822   1.767  1.00 50.11
HETATM   29  H9  D2N     3      -0.095  -0.069   2.940  1.00 50.11
HETATM   30  H10 D2N     3      -3.817  -3.274   2.914  1.00 50.11
HETATM   31  H11 D2N     3      -2.187   0.486   4.087  1.00 50.11
HETATM   32  H12 D2N     3      -4.065  -1.115   4.082  1.00 50.11
HETATM   33  H5  D2N     3       0.775   6.165   0.029  1.00 50.09
HETATM   34  H6  D2N     3       3.008   5.346  -0.519  1.00 50.09
HETATM   35  H7  D2N     3       2.497   4.859  -2.133  1.00 50.09
HETATM   36  H13 D2N     3       1.076   1.951   2.353  1.00 50.11
HETATM   37  H14 D2N     3       0.552   0.569  -1.682  1.00 50.11
HETATM   38  H15 D2N     3       1.942   4.114   1.509  1.00 50.11
HETATM   39  H16 D2N     3       1.399   2.744  -2.533  1.00 50.11
HETATM   40  H17 D2N     3      -0.995   5.896  -1.414  1.00 50.43
HETATM   41  H18 D2N     3      -0.165   4.562  -1.862  1.00 50.43
HETATM   42  H19 D2N     3      -0.173   6.092  -2.873  1.00 50.43
HETATM   43  X1  D2N     0      -1.947  -1.657   2.921  1.00  0.00           
TER
HETATM    1  C7  D2N     3      -0.759  -1.980   2.258  1.00 49.88
HETATM    2  C8  D2N     3      -1.826  -2.875   2.265  1.00 49.88
HETATM    3  C9  D2N     3      -0.911  -0.770   2.926  1.00 49.88
HETATM    4  C10 D2N     3      -3.008  -2.566   2.918  1.00 49.88
HETATM    5  C11 D2N     3      -2.094  -0.457   3.577  1.00 49.88
HETATM    6  C12 D2N     3      -3.148  -1.354   3.576  1.00 49.88
HETATM    7  C1  D2N     3       1.034   6.004  -1.026  1.00 49.91
HETATM    8  C3  D2N     3       2.168   4.940  -1.090  1.00 49.82
HETATM    9  O1  D2N     3      -1.175   5.044  -1.137  1.00 49.34
HETATM   10  O2  D2N     3       0.273  -0.051   0.861  1.00 49.34
HETATM   11  C5  D2N     3      -0.155   5.521  -1.875  1.00 50.62
HETATM   12  N1  D2N     3       0.577   6.195   0.364  1.00 49.38
HETATM   13  O3  D2N     3      -0.161   5.527  -3.085  1.00 49.24
HETATM   14  C13 D2N     3       1.733   3.585  -0.574  1.00 49.88
HETATM   15  C14 D2N     3       1.643   3.340   0.801  1.00 49.88
HETATM   16  C15 D2N     3       1.167   2.123   1.284  1.00 49.88
HETATM   17  C16 D2N     3       0.745   1.093   0.401  1.00 49.88
HETATM   18  C17 D2N     3       0.860   1.351  -0.992  1.00 49.88
HETATM   19  C18 D2N     3       1.336   2.574  -1.458  1.00 49.88
HETATM   20  C2  D2N     3       0.543  -2.288   1.521  1.00 50.00
HETATM   21  C4  D2N     3       1.729  -2.380   2.482  1.00 50.00
HETATM   22  C6  D2N     3       0.776  -1.242   0.442  1.00 50.00
HETATM   23  O4  D2N     3       1.699  -1.283  -0.348  1.00 50.00
HETATM   24  H1  D2N     3       0.427  -3.234   1.015  1.00 50.09
HETATM   25  H2  D2N     3       1.562  -3.133   3.243  1.00 50.09
HETATM   26  H3  D2N     3       2.626  -2.653   1.935  1.00 50.09
HETATM   27  H4  D2N     3       1.887  -1.425   2.960  1.00 50.09
HETATM   28  H8  D2N     3      -1.730  -3.822   1.767  1.00 50.11
HETATM   29  H9  D2N     3      -0.095  -0.069   2.940  1.00 50.11
HETATM   30  H10 D2N     3      -3.817  -3.274   2.914  1.00 50.11
HETATM   31  H11 D2N     3      -2.187   0.486   4.087  1.00 50.11
HETATM   32  H12 D2N     3      -4.065  -1.115   4.082  1.00 50.11
HETATM   33  H5  D2N     3       1.409   6.929  -1.483  1.00 50.09
HETATM   34  H6  D2N     3       3.011   5.345  -0.519  1.00 50.09
HETATM   35  H7  D2N     3       2.500   4.857  -2.133  1.00 50.09
HETATM   36  H13 D2N     3       1.076   1.951   2.354  1.00 50.11
HETATM   37  H14 D2N     3       0.553   0.569  -1.682  1.00 50.11
HETATM   38  H15 D2N     3       1.944   4.114   1.509  1.00 50.11
HETATM   39  H16 D2N     3       1.401   2.743  -2.534  1.00 50.11
HETATM   40  H17 D2N     3       0.303   7.164   0.520  1.00 50.43
HETATM   41  H18 D2N     3       1.349   6.003   1.002  1.00 50.43
HETATM   42  H19 D2N     3      -0.403   5.636   0.608  1.00 50.43
HETATM   43  X1  D2N     0      -1.947  -1.657   2.921  1.00  0.00           
TER
HETATM    1  C7  D2N     3      -0.759  -1.980   2.258  1.00 49.88
HETATM    2  C8  D2N     3      -1.826  -2.875   2.265  1.00 49.88
HETATM    3  C9  D2N     3      -0.911  -0.770   2.926  1.00 49.88
HETATM    4  C10 D2N     3      -3.008  -2.566   2.918  1.00 49.88
HETATM    5  C11 D2N     3      -2.094  -0.457   3.577  1.00 49.88
HETATM    6  C12 D2N     3      -3.148  -1.354   3.576  1.00 49.88
HETATM    7  C1  D2N     3       1.030   6.004  -1.026  1.00 49.91
HETATM    8  C3  D2N     3       2.166   4.941  -1.089  1.00 49.82
HETATM    9  O1  D2N     3       1.063   7.309   1.000  1.00 49.34
HETATM   10  O2  D2N     3       0.273  -0.051   0.861  1.00 49.34
HETATM   11  C5  D2N     3       0.590   6.183   0.437  1.00 50.62
HETATM   12  N1  D2N     3       1.506   7.303  -1.540  1.00 49.38
HETATM   13  O3  D2N     3      -0.080   5.374   1.039  1.00 49.24
HETATM   14  C13 D2N     3       1.731   3.586  -0.573  1.00 49.88
HETATM   15  C14 D2N     3       1.641   3.341   0.802  1.00 49.88
HETATM   16  C15 D2N     3       1.165   2.124   1.285  1.00 49.88
HETATM   17  C16 D2N     3       0.745   1.093   0.401  1.00 49.88
HETATM   18  C17 D2N     3       0.860   1.351  -0.992  1.00 49.88
HETATM   19  C18 D2N     3       1.336   2.575  -1.458  1.00 49.88
HETATM   20  C2  D2N     3       0.543  -2.288   1.521  1.00 50.00
HETATM   21  C4  D2N     3       1.729  -2.380   2.482  1.00 50.00
HETATM   22  C6  D2N     3       0.776  -1.242   0.442  1.00 50.00
HETATM   23  O4  D2N     3       1.699  -1.283  -0.348  1.00 50.00
HETATM   24  H1  D2N     3       0.427  -3.234   1.015  1.00 50.09
HETATM   25  H2  D2N     3       1.562  -3.133   3.243  1.00 50.09
HETATM   26  H3  D2N     3       2.626  -2.653   1.935  1.00 50.09
HETATM   27  H4  D2N     3       1.887  -1.425   2.960  1.00 50.09
HETATM   28  H8  D2N     3      -1.730  -3.822   1.767  1.00 50.11
HETATM   29  H9  D2N     3      -0.095  -0.069   2.940  1.00 50.11
HETATM   30  H10 D2N     3      -3.817  -3.274   2.914  1.00 50.11
HETATM   31  H11 D2N     3      -2.187   0.486   4.087  1.00 50.11
HETATM   32  H12 D2N     3      -4.065  -1.115   4.082  1.00 50.11
HETATM   33  H5  D2N     3       0.169   5.615  -1.585  1.00 50.09
HETATM   34  H6  D2N     3       3.008   5.347  -0.518  1.00 50.09
HETATM   35  H7  D2N     3       2.498   4.858  -2.132  1.00 50.09
HETATM   36  H13 D2N     3       1.074   1.952   2.354  1.00 50.11
HETATM   37  H14 D2N     3       0.554   0.568  -1.682  1.00 50.11
HETATM   38  H15 D2N     3       1.940   4.115   1.510  1.00 50.11
HETATM   39  H16 D2N     3       1.401   2.743  -2.533  1.00 50.11
HETATM   40  H17 D2N     3       0.752   7.797  -2.015  1.00 50.43
HETATM   41  H18 D2N     3       2.235   7.146  -2.235  1.00 50.43
HETATM   42  H19 D2N     3       1.785   8.054  -0.708  1.00 50.43
HETATM   43  X1  D2N     3      -1.947  -1.657   2.921  1.00  0.00           
TER
