# Supplementary material for: RosettaScripts: A Scripting Language Interface to the Rosetta Macromolecular Modeling Suite
Source: PLoS One. 2011 Jun 24;6(6):e20161. doi: 10.1371/journal.pone.0020161 (PMC3123292; doi:10.1371/journal.pone.0020161)
Supplement: Supplemental Information S1 — Protocols, input, and output files for all examples given in the paper. (BZ2) [file pone.0020161.s001.bz2 › enzdes/score.sc]

    total_score     fa_rep    hbond_sc    all_cst    tot_pstat_pm    tot_nlpstat_pm    tot_burunsat_pm    tot_hbond_pm    tot_NLconts_pm    tot_nlsurfaceE_pm    tot_total_charge    tot_total_pos_charges    tot_total_neg_charges    tot_seq_recovery       SR_1    SR_1_total_score    SR_1_fa_rep    SR_1_hbond_sc    SR_1_all_cst    SR_1_hbond_pm    SR_1_burunsat_pm    SR_1_pstat_pm    SR_1_nlpstat_pm       SR_2    SR_2_total_score    SR_2_fa_rep    SR_2_hbond_sc    SR_2_all_cst    SR_2_hbond_pm    SR_2_burunsat_pm    SR_2_pstat_pm    SR_2_nlpstat_pm       SR_3    SR_3_total_score    SR_3_fa_rep    SR_3_hbond_sc    SR_3_all_cst    SR_3_interf_E_1_2    SR_3_dsasa_1_2    SR_3_hbond_pm    SR_3_burunsat_pm    myfilter      description
        -150.26     135.52       -2.22       0.00            0.62              0.61              38.00          156.00             32.00                13.56               -4.00                    15.00                    19.00                0.44      37.00                0.56           1.42            -0.14            7.82             2.00                1.00             0.43               0.73      90.00               -0.74           0.45             0.00            0.23             2.00                0.00             0.18               0.31     174.00               -0.91           1.16            -0.14            8.05                -1.98              0.32             1.00                0.00        1.00 enzdes_test_0001
