# Supplementary material for: RosettaScripts: A Scripting Language Interface to the Rosetta Macromolecular Modeling Suite
Source: PLoS One. 2011 Jun 24;6(6):e20161. doi: 10.1371/journal.pone.0020161 (PMC3123292; doi:10.1371/journal.pone.0020161)
Supplement: Supplemental Information S1 — Protocols, input, and output files for all examples given in the paper. (BZ2) [file pone.0020161.s001.bz2 › enzdes/D2N_aX.params]

NAME D2N
IO_STRING D2N 1
TYPE LIGAND
AA UNK
ATOM  C6  COO   X   0.65
ATOM  C2  CH1   X   -0.06
ATOM  C4  CH3   X   -0.24
ATOM  H2  Hapo  X   0.13
ATOM  H3  Hapo  X   0.13
ATOM  H4  Hapo  X   0.13
ATOM  C7  aroC  X   -0.08
ATOM  C8  aroC  X   -0.08
ATOM  C10 aroC  X   -0.08
ATOM  C12 aroC  X   -0.08
ATOM  C11 aroC  X   -0.08
ATOM  C9  aroC  X   -0.08
ATOM  H9  Haro  X   0.15
ATOM  H11 Haro  X   0.15
ATOM  X1  VIRT VIRT 0.00
ATOM  H12 Haro  X   0.15
ATOM  H10 Haro  X   0.15
ATOM  H8  Haro  X   0.15
ATOM  H1  Hapo  X   0.13
ATOM  O2  OH    X   -0.63
ATOM  C16 aroC  X   -0.08
ATOM  C15 aroC  X   -0.08
ATOM  C14 aroC  X   -0.08
ATOM  C13 aroC  X   -0.08
ATOM  C3  CH2   X   -0.15
ATOM  C1  CH1   X   -0.06
ATOM  C5  COO   X   0.65
ATOM  O1  OOC   X   -0.73
ATOM  O3  OOC   X   -0.73
ATOM  N1  Nlys  X   -0.59
ATOM  H17 Hpol  X   0.46
ATOM  H18 Hpol  X   0.46
ATOM  H19 Hpol  X   0.46
ATOM  H5  Hapo  X   0.13
ATOM  H6  Hapo  X   0.13
ATOM  H7  Hapo  X   0.13
ATOM  C18 aroC  X   -0.08
ATOM  C17 aroC  X   -0.08
ATOM  H14 Haro  X   0.15
ATOM  H16 Haro  X   0.15
ATOM  H15 Haro  X   0.15
ATOM  H13 Haro  X   0.15
ATOM  O4  OOC   X   -0.73
BOND  C1   C3 
BOND  C1   C5 
BOND  C1   N1 
BOND  C1   H5 
BOND  C2   C4 
BOND  C2   C6 
BOND  C2   H1 
BOND  C3   C13
BOND  C3   H6 
BOND  C3   H7 
BOND  C4   H2 
BOND  C4   H3 
BOND  C4   H4 
BOND  O1   C5 
BOND  O2   C6 
BOND  O2   C16
BOND  C5   O3 
BOND  C6   O4 
BOND  N1   H17
BOND  N1   H18
BOND  N1   H19
BOND  C7   C2 
BOND  C7   C8 
BOND  C7   C9 
BOND  C8   C10
BOND  C8   H8 
BOND  C9   C11
BOND  C9   H9 
BOND  C10  C12
BOND  C10  H10
BOND  C11  C12
BOND  C11  H11
BOND  C12  H12
BOND  C13  C14
BOND  C13  C18
BOND  C14  C15
BOND  C14  H15
BOND  C15  C16
BOND  C15  H13
BOND  C16  C17
BOND  C17  C18
BOND  C17  H14
BOND  C18  H16
BOND  C10  X1 
BOND  C12  X1 
CHI 1  C13  C3   C1   C5 
CHI 2  C3   C1   C5   O1 
CHI 3  O2   C6   C2   C4 
CHI 4  C14  C13  C3   C1 
CHI 5  C2   C6   O2   C16
CHI 6  C6   O2   C16  C15
CHI 7  C6   C2   C7   C8 
NBR_ATOM  C16
NBR_RADIUS 9.601175
ICOOR_INTERNAL    C6     0.000000    0.000000    0.000000   C6    C2    C4 
ICOOR_INTERNAL    C2     0.000000  179.999999    1.520739   C6    C2    C4 
ICOOR_INTERNAL    C4     0.000000   68.381162    1.529242   C2    C6    C4 
ICOOR_INTERNAL    H2  -179.460468   68.676252    1.083522   C4    C2    C6 
ICOOR_INTERNAL    H3   119.379428   70.164048    1.085517   C4    C2    H2 
ICOOR_INTERNAL    H4   119.772958   70.212720    1.079571   C4    C2    H3 
ICOOR_INTERNAL    C7   124.250616   70.473444    1.527494   C2    C6    C4 
ICOOR_INTERNAL    C8   118.882588   58.271810    1.392682   C7    C2    C6 
ICOOR_INTERNAL    C10 -178.752402   59.153465    1.385285   C8    C7    C2 
ICOOR_INTERNAL    C12    0.101815   59.671054    1.386185   C10   C8    C7 
ICOOR_INTERNAL    C11   -0.160981   60.652915    1.384025   C12   C10   C8 
ICOOR_INTERNAL    C9    -0.015780   59.783363    1.386095   C11   C12   C10
ICOOR_INTERNAL    H9  -179.486486   60.390276    1.075850   C9    C11   C12
ICOOR_INTERNAL    H11 -179.739949   59.836304    1.076103   C11   C12   C9 
ICOOR_INTERNAL    X1     0.039321  119.837865    1.401155   C12   C10   C11
ICOOR_INTERNAL    H12 -179.890895   59.713872    1.074265   C12   C10   X1 
ICOOR_INTERNAL    H10 -179.830521   60.433543    1.075063   C10   C8    C12
ICOOR_INTERNAL    H8  -179.359310   60.282723    1.074257   C8    C7    C10
ICOOR_INTERNAL    H1   116.809755   73.335978    1.079077   C2    C6    C7 
ICOOR_INTERNAL    O2   -91.658483   70.894163    1.359063   C6    C2    C4 
ICOOR_INTERNAL    C16  154.369050   58.694109    1.320273   O2    C6    C2 
ICOOR_INTERNAL    C15 -127.791707   58.814770    1.420800   C16   O2    C6 
ICOOR_INTERNAL    C14 -178.838286   58.715575    1.393181   C15   C16   O2 
ICOOR_INTERNAL    C13   -0.581962   58.969401    1.399554   C14   C15   C16
ICOOR_INTERNAL    C3   176.103160   59.331881    1.513772   C13   C14   C15
ICOOR_INTERNAL    C1   -77.927138   67.135360    1.556325   C3    C13   C14
ICOOR_INTERNAL    C5   -59.549656   70.989901    1.538769   C1    C3    C13
ICOOR_INTERNAL    O1   103.575486   66.785253    1.346318   C5    C1    C3 
ICOOR_INTERNAL    O3  -177.755737   56.358061    1.210030   C5    C1    O1 
ICOOR_INTERNAL    N1   119.528710   69.335846    1.475612   C1    C3    C5 
ICOOR_INTERNAL    H17  146.251754   69.477819    1.019006   N1    C1    C3 
ICOOR_INTERNAL    H18 -117.102510   70.699987    1.019751   N1    C1    H17
ICOOR_INTERNAL    H19 -129.579151   66.461110    1.154304   N1    C1    H18
ICOOR_INTERNAL    H5   124.066040   71.938265    1.097770   C1    C3    N1 
ICOOR_INTERNAL    H6   120.360771   68.019893    1.095771   C3    C13   C1 
ICOOR_INTERNAL    H7   118.739561   69.933378    1.097708   C3    C13   H6 
ICOOR_INTERNAL    C18 -176.288774   61.604422    1.400424   C13   C14   C3 
ICOOR_INTERNAL    C17    0.078445   58.690841    1.392645   C18   C13   C14
ICOOR_INTERNAL    H14 -179.994647   58.946552    1.087140   C17   C18   C13
ICOOR_INTERNAL    H16 -179.886194   60.410526    1.091129   C18   C13   C17
ICOOR_INTERNAL    H15  179.643750   60.733628    1.091302   C14   C15   C13
ICOOR_INTERNAL    H13  177.857565   61.839259    1.087550   C15   C16   C14
ICOOR_INTERNAL    O4   151.675934   56.341608    1.215611   C6    C2    O2 
PDB_ROTAMERS D2N_aX_confs.pdb
