# Supplementary material for: RosettaScripts: A Scripting Language Interface to the Rosetta Macromolecular Modeling Suite
Source: PLoS One. 2011 Jun 24;6(6):e20161. doi: 10.1371/journal.pone.0020161 (PMC3123292; doi:10.1371/journal.pone.0020161)
Supplement: Supplemental Information S1 — Protocols, input, and output files for all examples given in the paper. (BZ2) [file pone.0020161.s001.bz2 › enzdes/enzflags]

-run::preserve_header
-extra_res_fa D2N_aX.params
-unboundrot enzdes_test.pdb 
-enzdes::detect_design_interface
-enzdes::cut1 6.0
-enzdes::cut2 8.0
-enzdes::cut3 10.0
-enzdes::cut4 12.0
#enzdes::lig_packer_weight 1.5
-enzdes::cstfile Est_ha_d2n.cst
-mute core.io.database
-jd2::enzdes_out
#score:weights /work/khare/minirosetta_database/scoring/weights/enzdes.wts
