# Supplementary material for: RosettaScripts: A Scripting Language Interface to the Rosetta Macromolecular Modeling Suite
Source: PLoS One. 2011 Jun 24;6(6):e20161. doi: 10.1371/journal.pone.0020161 (PMC3123292; doi:10.1371/journal.pone.0020161)
Supplement: Supplemental Information S1 — Protocols, input, and output files for all examples given in the paper. (BZ2) [file pone.0020161.s001.bz2 › flxbb_design/flxbb.xml]

<dock_design>
	<SCOREFXNS>
               <SFXN1 weights=score12_w_corrections>
                   <Reweight scoretype=atom_pair_constraint weight=1.0/>
               </SFXN1>
	</SCOREFXNS>
        <TASKOPERATIONS>
            <LayerDesign name=layer layer=core_boundary_surface/>
        </TASKOPERATIONS>
        <FILTERS>
              <PackStat name=pstat threshold=0.60/>
        </FILTERS>
	<MOVERS>
              <FlxbbDesign name=flxbb ncycles=3 constraints_sheet=100.0 sfxn_design=SFXN1 sfxn_relax=SFXN1 clear_all_residues=1 task_operations=layer/>
	</MOVERS>
	<APPLY_TO_POSE>
	</APPLY_TO_POSE>
	<PROTOCOLS>
                <Add mover_name=flxbb/>
                <Add filter_name=pstat/>
 	</PROTOCOLS>
</dock_design>
