# Supplementary material for: RosettaScripts: A Scripting Language Interface to the Rosetta Macromolecular Modeling Suite
Source: PLoS One. 2011 Jun 24;6(6):e20161. doi: 10.1371/journal.pone.0020161 (PMC3123292; doi:10.1371/journal.pone.0020161)
Supplement: Supplemental Information S1 — Protocols, input, and output files for all examples given in the paper. (BZ2) [file pone.0020161.s001.bz2 › flxbb_design/pdb2gb1.ent]

HEADER    IMMUNOGLOBULIN BINDING PROTEIN          15-MAY-91   2GB1              
TITLE     A NOVEL, HIGHLY STABLE FOLD OF THE IMMUNOGLOBULIN BINDING             
TITLE    2 DOMAIN OF STREPTOCOCCAL PROTEIN G                                    
COMPND    MOL_ID: 1;                                                            
COMPND   2 MOLECULE: PROTEIN G;                                                 
COMPND   3 CHAIN: A;                                                            
COMPND   4 ENGINEERED: YES                                                      
SOURCE    MOL_ID: 1;                                                            
SOURCE   2 ORGANISM_SCIENTIFIC: STREPTOCOCCUS SP. 'GROUP G';                    
SOURCE   3 ORGANISM_TAXID: 1320                                                 
KEYWDS    IMMUNOGLOBULIN BINDING PROTEIN                                        
EXPDTA    SOLUTION NMR                                                          
AUTHOR    A.M.GRONENBORN,G.M.CLORE                                              
REVDAT   2   24-FEB-09 2GB1    1       VERSN                                    
REVDAT   1   15-APR-93 2GB1    0                                                
JRNL        AUTH   A.M.GRONENBORN,D.R.FILPULA,N.Z.ESSIG,A.ACHARI,               
JRNL        AUTH 2 M.WHITLOW,P.T.WINGFIELD,G.M.CLORE                            
JRNL        TITL   A NOVEL, HIGHLY STABLE FOLD OF THE IMMUNOGLOBULIN            
JRNL        TITL 2 BINDING DOMAIN OF STREPTOCOCCAL PROTEIN G.                   
JRNL        REF    SCIENCE                       V. 253   657 1991              
JRNL        REFN                   ISSN 0036-8075                               
JRNL        PMID   1871600                                                      
REMARK   1                                                                      
REMARK   2                                                                      
REMARK   2 RESOLUTION. NOT APPLICABLE.                                          
REMARK   3                                                                      
REMARK   3 REFINEMENT.                                                          
REMARK   3   PROGRAM     : DISGEO, X-PLOR                                       
REMARK   3   AUTHORS     : HAVEL,WUTHRICH (DISGEO), BRUNGER (X-PLOR)            
REMARK   3                                                                      
REMARK   3  OTHER REFINEMENT REMARKS:                                           
REMARK   3  DETAILS OF THE STRUCTURE DETERMINATION AND ALL STRUCTURAL           
REMARK   3  STATISTICS ARE GIVEN IN THE PAPER CITED ON THE JRNL RECORDS         
REMARK   3  ABOVE (I.E. AGREEMENT WITH EXPERIMENTAL RESTRAINTS,                 
REMARK   3  DEVIATIONS FROM IDEALITY FOR BOND LENGTHS, ANGLES, PLANES           
REMARK   3  AND CHIRALITY, NON-BONDED CONTACTS, ATOMIC RMS DIFFERENCES          
REMARK   3  BETWEEN THE CALCULATED STRUCTURES).  THE STRUCTURES ARE             
REMARK   3  BASED ON 854 INTERPROTON DISTANCE RESTRAINTS DERIVED FROM           
REMARK   3  NOE MEASUREMENTS; 60 HYDROGEN-BONDING DISTANCE RESTRAINTS           
REMARK   3  FOR 30 HYDROGEN-BONDS IDENTIFIED ON THE BASIS OF THE NOE            
REMARK   3  AND AMIDE PROTON EXCHANGE DATA, AS WELL AS THE INITIAL              
REMARK   3  STRUCTURE CALCULATIONS; AND 54 PHI AND 51 PSI BACKBONE              
REMARK   3  TORSION ANGLE RESTRAINTS AND 39 CHI1 SIDE CHAIN TORSION             
REMARK   3  ANGLE RESTRAINTS DERIVED FROM COUPLING CONSTANTS AND NOE            
REMARK   3  DATA.  THE LATTER ARE OBTAINED USING THE CONFORMATIONAL             
REMARK   3  GRID SEARCH PROGRAM STEREOSEARCH [NILGES, M., CLORE, G.M.           
REMARK   3  & GRONENBORN, A.M. (1990) BIOPOLYMERS 29, 813-822.                  
REMARK   3  THE METHOD USED TO DETERMINE THE STRUCTURES IS THE HYBRID           
REMARK   3  METRIC MATRIX DISTANCE GEOMETRY-DYNAMICAL SIMULATED                 
REMARK   3  ANNEALING METHOD  [NILGES, M., CLORE, G.M. & GRONENBORN,            
REMARK   3  A.M. FEBS LETT. 229, 317-324 (1988)].                               
REMARK   3                                                                      
REMARK   3  A TOTAL OF 60 STRUCTURES WERE CALCULATED.  THE COORDINATES          
REMARK   3  OF THE RESTRAINED MINIMIZED STRUCTURE ARE PRESENTED IN              
REMARK   3  PROTEIN DATA BANK ENTRY 2GB1.  THIS WAS OBTAINED BY                 
REMARK   3  AVERAGING THE COORDINATES OF THE INDIVIDUAL STRUCTURES AND          
REMARK   3  SUBJECTING THE RESULTING COORDINATES TO RESTRAINED                  
REMARK   3  MINIMIZATION.  THE 60 STRUCTURES ARE PRESENTED IN PROTEIN           
REMARK   3  DATA BANK ENTRY 1GB1.                                               
REMARK   3                                                                      
REMARK   3  THE QUANTITY PRESENTED IN THE B VALUE FIELD (COLUMNS 61 -           
REMARK   3  66 OF THE ATOM AND HETATM RECORDS BELOW) REPRESENTS THE             
REMARK   3  ATOMIC RMS DEVIATION OF THE INDIVIDUAL STRUCTURES ABOUT THE         
REMARK   3  MEAN COORDINATE POSITIONS.                                          
REMARK   4                                                                      
REMARK   4 2GB1 COMPLIES WITH FORMAT V. 3.15, 01-DEC-08                         
REMARK 100                                                                      
REMARK 100 THIS ENTRY HAS BEEN PROCESSED BY BNL.                                
REMARK 210                                                                      
REMARK 210 EXPERIMENTAL DETAILS                                                 
REMARK 210  EXPERIMENT TYPE                : NMR                                
REMARK 210  TEMPERATURE           (KELVIN) : NULL                               
REMARK 210  PH                             : NULL                               
REMARK 210  IONIC STRENGTH                 : NULL                               
REMARK 210  PRESSURE                       : NULL                               
REMARK 210  SAMPLE CONTENTS                : NULL                               
REMARK 210                                                                      
REMARK 210  NMR EXPERIMENTS CONDUCTED      : NULL                               
REMARK 210  SPECTROMETER FIELD STRENGTH    : NULL                               
REMARK 210  SPECTROMETER MODEL             : NULL                               
REMARK 210  SPECTROMETER MANUFACTURER      : NULL                               
REMARK 210                                                                      
REMARK 210  STRUCTURE DETERMINATION.                                            
REMARK 210   SOFTWARE USED                 : NULL                               
REMARK 210   METHOD USED                   : NULL                               
REMARK 210                                                                      
REMARK 210 CONFORMERS, NUMBER CALCULATED   : NULL                               
REMARK 210 CONFORMERS, NUMBER SUBMITTED    : 1                                  
REMARK 210 CONFORMERS, SELECTION CRITERIA  : NULL                               
REMARK 210                                                                      
REMARK 210 BEST REPRESENTATIVE CONFORMER IN THIS ENSEMBLE : NULL                
REMARK 210                                                                      
REMARK 210 REMARK: NULL                                                         
REMARK 215                                                                      
REMARK 215 NMR STUDY                                                            
REMARK 215 THE COORDINATES IN THIS ENTRY WERE GENERATED FROM SOLUTION           
REMARK 215 NMR DATA.  PROTEIN DATA BANK CONVENTIONS REQUIRE THAT                
REMARK 215 CRYST1 AND SCALE RECORDS BE INCLUDED, BUT THE VALUES ON              
REMARK 215 THESE RECORDS ARE MEANINGLESS.                                       
REMARK 500                                                                      
REMARK 500 GEOMETRY AND STEREOCHEMISTRY                                         
REMARK 500 SUBTOPIC: COVALENT BOND LENGTHS                                      
REMARK 500                                                                      
REMARK 500 THE STEREOCHEMICAL PARAMETERS OF THE FOLLOWING RESIDUES              
REMARK 500 HAVE VALUES WHICH DEVIATE FROM EXPECTED VALUES BY MORE               
REMARK 500 THAN 6*RMSD (M=MODEL NUMBER; RES=RESIDUE NAME; C=CHAIN               
REMARK 500 IDENTIFIER; SSEQ=SEQUENCE NUMBER; I=INSERTION CODE).                 
REMARK 500                                                                      
REMARK 500 STANDARD TABLE:                                                      
REMARK 500 FORMAT: (10X,I3,1X,2(A3,1X,A1,I4,A1,1X,A4,3X),1X,F6.3)               
REMARK 500                                                                      
REMARK 500 EXPECTED VALUES PROTEIN: ENGH AND HUBER, 1999                        
REMARK 500 EXPECTED VALUES NUCLEIC ACID: CLOWNEY ET AL 1996                     
REMARK 500                                                                      
REMARK 500  M RES CSSEQI ATM1   RES CSSEQI ATM2   DEVIATION                     
REMARK 500    TRP A  43   CG    TRP A  43   CD2    -0.102                       
REMARK 500                                                                      
REMARK 500 REMARK: NULL                                                         
REMARK 500                                                                      
REMARK 500 GEOMETRY AND STEREOCHEMISTRY                                         
REMARK 500 SUBTOPIC: COVALENT BOND ANGLES                                       
REMARK 500                                                                      
REMARK 500 THE STEREOCHEMICAL PARAMETERS OF THE FOLLOWING RESIDUES              
REMARK 500 HAVE VALUES WHICH DEVIATE FROM EXPECTED VALUES BY MORE               
REMARK 500 THAN 6*RMSD (M=MODEL NUMBER; RES=RESIDUE NAME; C=CHAIN               
REMARK 500 IDENTIFIER; SSEQ=SEQUENCE NUMBER; I=INSERTION CODE).                 
REMARK 500                                                                      
REMARK 500 STANDARD TABLE:                                                      
REMARK 500 FORMAT: (10X,I3,1X,A3,1X,A1,I4,A1,3(1X,A4,2X),12X,F5.1)              
REMARK 500                                                                      
REMARK 500 EXPECTED VALUES PROTEIN: ENGH AND HUBER, 1999                        
REMARK 500 EXPECTED VALUES NUCLEIC ACID: CLOWNEY ET AL 1996                     
REMARK 500                                                                      
REMARK 500  M RES CSSEQI ATM1   ATM2   ATM3                                     
REMARK 500    LYS A  10   CD  -  CE  -  NZ  ANGL. DEV. =  19.6 DEGREES          
REMARK 500    LYS A  13   CD  -  CE  -  NZ  ANGL. DEV. =  19.5 DEGREES          
REMARK 500    TRP A  43   CG  -  CD1 -  NE1 ANGL. DEV. =  -6.2 DEGREES          
REMARK 500    TRP A  43   CD1 -  NE1 -  CE2 ANGL. DEV. =   5.5 DEGREES          
REMARK 500    TRP A  43   NE1 -  CE2 -  CZ2 ANGL. DEV. =   8.5 DEGREES          
REMARK 500    TRP A  43   NE1 -  CE2 -  CD2 ANGL. DEV. =  -6.7 DEGREES          
REMARK 500                                                                      
REMARK 500 REMARK: NULL                                                         
REMARK 500                                                                      
REMARK 500 GEOMETRY AND STEREOCHEMISTRY                                         
REMARK 500 SUBTOPIC: TORSION ANGLES                                             
REMARK 500                                                                      
REMARK 500 TORSION ANGLES OUTSIDE THE EXPECTED RAMACHANDRAN REGIONS:            
REMARK 500 (M=MODEL NUMBER; RES=RESIDUE NAME; C=CHAIN IDENTIFIER;               
REMARK 500 SSEQ=SEQUENCE NUMBER; I=INSERTION CODE).                             
REMARK 500                                                                      
REMARK 500 STANDARD TABLE:                                                      
REMARK 500 FORMAT:(10X,I3,1X,A3,1X,A1,I4,A1,4X,F7.2,3X,F7.2)                    
REMARK 500                                                                      
REMARK 500 EXPECTED VALUES: GJ KLEYWEGT AND TA JONES (1996). PHI/PSI-           
REMARK 500 CHOLOGY: RAMACHANDRAN REVISITED. STRUCTURE 4, 1395 - 1400            
REMARK 500                                                                      
REMARK 500  M RES CSSEQI        PSI       PHI                                   
REMARK 500    GLU A  15      130.90   -175.48                                   
REMARK 500    ASP A  36        4.51    -66.75                                   
REMARK 500    ASP A  46       77.49   -108.06                                   
REMARK 500    ASP A  47        1.17    -66.77                                   
REMARK 500                                                                      
REMARK 500 REMARK: NULL                                                         
REMARK 900                                                                      
REMARK 900 RELATED ENTRIES                                                      
REMARK 900 RELATED ID: 1GB1   RELATED DB: PDB                                   
DBREF  2GB1 A    2    56  UNP    P06654   SPG1_STRSG     228    282             
SEQRES   1 A   56  MET THR TYR LYS LEU ILE LEU ASN GLY LYS THR LEU LYS          
SEQRES   2 A   56  GLY GLU THR THR THR GLU ALA VAL ASP ALA ALA THR ALA          
SEQRES   3 A   56  GLU LYS VAL PHE LYS GLN TYR ALA ASN ASP ASN GLY VAL          
SEQRES   4 A   56  ASP GLY GLU TRP THR TYR ASP ASP ALA THR LYS THR PHE          
SEQRES   5 A   56  THR VAL THR GLU                                              
HELIX    1   1 ASP A   22  ASP A   36  1                                  15    
SHEET    1   A 2 THR A   2  LEU A   7  0                                        
SHEET    2   A 2 GLY A  14  GLU A  19 -1  O  GLY A  14   N  LEU A   7           
SHEET    1   B 2 GLU A  42  ASP A  46  0                                        
SHEET    2   B 2 THR A  51  THR A  55 -1  N  THR A  51   O  ASP A  46           
CRYST1    1.000    1.000    1.000  90.00  90.00  90.00 P 1           1          
ORIGX1      1.000000  0.000000  0.000000        0.00000                         
ORIGX2      0.000000  1.000000  0.000000        0.00000                         
ORIGX3      0.000000  0.000000  1.000000        0.00000                         
SCALE1      1.000000  0.000000  0.000000        0.00000                         
SCALE2      0.000000  1.000000  0.000000        0.00000                         
SCALE3      0.000000  0.000000  1.000000        0.00000                         
ATOM      1  N   MET A   1     -14.152   0.961   4.712  1.00  1.26           N  
ATOM      2  CA  MET A   1     -13.296   0.028   3.924  1.00  0.43           C  
ATOM      3  C   MET A   1     -11.822   0.338   4.193  1.00  0.41           C  
ATOM      4  O   MET A   1     -11.358   1.432   3.941  1.00  0.68           O  
ATOM      5  CB  MET A   1     -13.571   0.173   2.426  1.00  1.24           C  
ATOM      6  CG  MET A   1     -15.046  -0.135   2.144  1.00  1.63           C  
ATOM      7  SD  MET A   1     -16.174   1.270   1.982  1.00  2.41           S  
ATOM      8  CE  MET A   1     -17.702   0.313   1.823  1.00  2.91           C  
ATOM      9  H1  MET A   1     -13.702   1.153   5.629  1.00  1.80           H  
ATOM     10  H2  MET A   1     -14.267   1.852   4.189  1.00  1.82           H  
ATOM     11  H3  MET A   1     -15.085   0.528   4.868  1.00  1.78           H  
ATOM     12  HA  MET A   1     -13.502  -0.985   4.229  1.00  0.80           H  
ATOM     13  HB2 MET A   1     -13.347   1.182   2.112  1.00  1.75           H  
ATOM     14  HB3 MET A   1     -12.946  -0.514   1.875  1.00  1.81           H  
ATOM     15  HG2 MET A   1     -15.101  -0.704   1.227  1.00  2.08           H  
ATOM     16  HG3 MET A   1     -15.419  -0.763   2.939  1.00  1.91           H  
ATOM     17  HE1 MET A   1     -17.464  -0.738   1.769  1.00  3.17           H  
ATOM     18  HE2 MET A   1     -18.333   0.497   2.679  1.00  3.21           H  
ATOM     19  HE3 MET A   1     -18.220   0.611   0.922  1.00  3.33           H  
ATOM     20  N   THR A   2     -11.121  -0.642   4.703  1.00  0.23           N  
ATOM     21  CA  THR A   2      -9.669  -0.447   4.998  1.00  0.19           C  
ATOM     22  C   THR A   2      -8.861  -1.586   4.373  1.00  0.15           C  
ATOM     23  O   THR A   2      -9.036  -2.736   4.724  1.00  0.20           O  
ATOM     24  CB  THR A   2      -9.462  -0.447   6.516  1.00  0.20           C  
ATOM     25  OG1 THR A   2     -10.399   0.505   7.010  1.00  0.31           O  
ATOM     26  CG2 THR A   2      -8.090   0.103   6.896  1.00  0.23           C  
ATOM     27  H   THR A   2     -11.548  -1.503   4.891  1.00  0.36           H  
ATOM     28  HA  THR A   2      -9.335   0.492   4.592  1.00  0.20           H  
ATOM     29  HB  THR A   2      -9.627  -1.419   6.946  1.00  0.21           H  
ATOM     30  HG1 THR A   2     -11.205   0.037   7.238  1.00  0.92           H  
ATOM     31 HG21 THR A   2      -7.375  -0.132   6.121  1.00  1.04           H  
ATOM     32 HG22 THR A   2      -8.146   1.174   7.015  1.00  1.00           H  
ATOM     33 HG23 THR A   2      -7.764  -0.341   7.825  1.00  1.02           H  
ATOM     34  N   TYR A   3      -7.990  -1.247   3.462  1.00  0.10           N  
ATOM     35  CA  TYR A   3      -7.173  -2.314   2.811  1.00  0.08           C  
ATOM     36  C   TYR A   3      -5.864  -2.502   3.578  1.00  0.09           C  
ATOM     37  O   TYR A   3      -5.487  -1.663   4.367  1.00  0.18           O  
ATOM     38  CB  TYR A   3      -6.881  -1.930   1.359  1.00  0.08           C  
ATOM     39  CG  TYR A   3      -8.162  -1.388   0.715  1.00  0.09           C  
ATOM     40  CD1 TYR A   3      -8.594  -0.102   0.975  1.00  0.12           C  
ATOM     41  CD2 TYR A   3      -8.903  -2.180  -0.135  1.00  0.11           C  
ATOM     42  CE1 TYR A   3      -9.749   0.380   0.392  1.00  0.15           C  
ATOM     43  CE2 TYR A   3     -10.057  -1.699  -0.718  1.00  0.14           C  
ATOM     44  CZ  TYR A   3     -10.490  -0.415  -0.457  1.00  0.15           C  
ATOM     45  OH  TYR A   3     -11.645   0.066  -1.038  1.00  0.19           O  
ATOM     46  H   TYR A   3      -7.864  -0.301   3.222  1.00  0.11           H  
ATOM     47  HA  TYR A   3      -7.725  -3.239   2.827  1.00  0.11           H  
ATOM     48  HB2 TYR A   3      -6.115  -1.176   1.324  1.00  0.08           H  
ATOM     49  HB3 TYR A   3      -6.547  -2.801   0.811  1.00  0.09           H  
ATOM     50  HD1 TYR A   3      -8.022   0.532   1.635  1.00  0.13           H  
ATOM     51  HD2 TYR A   3      -8.577  -3.184  -0.347  1.00  0.13           H  
ATOM     52  HE1 TYR A   3     -10.079   1.385   0.607  1.00  0.19           H  
ATOM     53  HE2 TYR A   3     -10.627  -2.331  -1.381  1.00  0.16           H  
ATOM     54  HH  TYR A   3     -12.243  -0.674  -1.168  1.00  0.89           H  
ATOM     55  N   LYS A   4      -5.204  -3.598   3.323  1.00  0.10           N  
ATOM     56  CA  LYS A   4      -3.922  -3.881   4.044  1.00  0.10           C  
ATOM     57  C   LYS A   4      -2.734  -3.794   3.085  1.00  0.10           C  
ATOM     58  O   LYS A   4      -2.647  -4.537   2.142  1.00  0.11           O  
ATOM     59  CB  LYS A   4      -4.003  -5.297   4.612  1.00  0.12           C  
ATOM     60  CG  LYS A   4      -3.169  -5.399   5.890  1.00  0.23           C  
ATOM     61  CD  LYS A   4      -2.632  -6.837   6.002  1.00  0.45           C  
ATOM     62  CE  LYS A   4      -2.044  -7.084   7.401  1.00  1.22           C  
ATOM     63  NZ  LYS A   4      -2.526  -8.390   7.935  1.00  1.98           N  
ATOM     64  H   LYS A   4      -5.548  -4.236   2.663  1.00  0.17           H  
ATOM     65  HA  LYS A   4      -3.792  -3.175   4.847  1.00  0.11           H  
ATOM     66  HB2 LYS A   4      -5.032  -5.539   4.832  1.00  0.13           H  
ATOM     67  HB3 LYS A   4      -3.627  -5.998   3.882  1.00  0.19           H  
ATOM     68  HG2 LYS A   4      -2.343  -4.707   5.845  1.00  0.56           H  
ATOM     69  HG3 LYS A   4      -3.789  -5.164   6.744  1.00  0.55           H  
ATOM     70  HD2 LYS A   4      -3.436  -7.536   5.821  1.00  1.21           H  
ATOM     71  HD3 LYS A   4      -1.863  -6.990   5.257  1.00  1.19           H  
ATOM     72  HE2 LYS A   4      -0.966  -7.105   7.341  1.00  1.73           H  
ATOM     73  HE3 LYS A   4      -2.343  -6.299   8.075  1.00  1.85           H  
ATOM     74  HZ1 LYS A   4      -3.565  -8.416   7.898  1.00  2.43           H  
ATOM     75  HZ2 LYS A   4      -2.140  -9.166   7.359  1.00  2.47           H  
ATOM     76  HZ3 LYS A   4      -2.212  -8.500   8.920  1.00  2.37           H  
ATOM     77  N   LEU A   5      -1.839  -2.896   3.360  1.00  0.11           N  
ATOM     78  CA  LEU A   5      -0.651  -2.752   2.466  1.00  0.11           C  
ATOM     79  C   LEU A   5       0.458  -3.716   2.906  1.00  0.11           C  
ATOM     80  O   LEU A   5       0.605  -4.000   4.076  1.00  0.12           O  
ATOM     81  CB  LEU A   5      -0.149  -1.290   2.566  1.00  0.11           C  
ATOM     82  CG  LEU A   5       1.275  -1.121   1.971  1.00  0.13           C  
ATOM     83  CD1 LEU A   5       1.240  -1.366   0.462  1.00  0.13           C  
ATOM     84  CD2 LEU A   5       1.746   0.317   2.221  1.00  0.13           C  
ATOM     85  H   LEU A   5      -1.941  -2.320   4.146  1.00  0.14           H  
ATOM     86  HA  LEU A   5      -0.947  -2.966   1.447  1.00  0.11           H  
ATOM     87  HB2 LEU A   5      -0.831  -0.649   2.031  1.00  0.12           H  
ATOM     88  HB3 LEU A   5      -0.136  -0.996   3.605  1.00  0.13           H  
ATOM     89  HG  LEU A   5       1.968  -1.800   2.438  1.00  0.15           H  
ATOM     90 HD11 LEU A   5       0.477  -0.751   0.012  1.00  0.97           H  
ATOM     91 HD12 LEU A   5       2.199  -1.115   0.031  1.00  1.00           H  
ATOM     92 HD13 LEU A   5       1.023  -2.401   0.264  1.00  0.97           H  
ATOM     93 HD21 LEU A   5       1.515   0.608   3.235  1.00  0.99           H  
ATOM     94 HD22 LEU A   5       2.813   0.383   2.069  1.00  1.01           H  
ATOM     95 HD23 LEU A   5       1.251   0.984   1.539  1.00  1.01           H  
ATOM     96  N   ILE A   6       1.201  -4.204   1.943  1.00  0.11           N  
ATOM     97  CA  ILE A   6       2.338  -5.105   2.255  1.00  0.13           C  
ATOM     98  C   ILE A   6       3.607  -4.526   1.623  1.00  0.10           C  
ATOM     99  O   ILE A   6       3.809  -4.624   0.429  1.00  0.10           O  
ATOM    100  CB  ILE A   6       2.067  -6.500   1.693  1.00  0.16           C  
ATOM    101  CG1 ILE A   6       0.952  -7.157   2.521  1.00  0.30           C  
ATOM    102  CG2 ILE A   6       3.348  -7.336   1.800  1.00  0.36           C  
ATOM    103  CD1 ILE A   6       0.238  -8.228   1.683  1.00  0.33           C  
ATOM    104  H   ILE A   6       1.004  -3.989   1.025  1.00  0.12           H  
ATOM    105  HA  ILE A   6       2.463  -5.161   3.313  1.00  0.14           H  
ATOM    106  HB  ILE A   6       1.768  -6.426   0.660  1.00  0.26           H  
ATOM    107 HG12 ILE A   6       1.378  -7.612   3.400  1.00  0.56           H  
ATOM    108 HG13 ILE A   6       0.239  -6.405   2.826  1.00  0.50           H  
ATOM    109 HG21 ILE A   6       3.798  -7.188   2.771  1.00  0.99           H  
ATOM    110 HG22 ILE A   6       3.117  -8.380   1.671  1.00  1.15           H  
ATOM    111 HG23 ILE A   6       4.046  -7.031   1.034  1.00  1.07           H  
ATOM    112 HD11 ILE A   6      -0.100  -7.799   0.752  1.00  1.07           H  
ATOM    113 HD12 ILE A   6       0.912  -9.043   1.475  1.00  1.07           H  
ATOM    114 HD13 ILE A   6      -0.614  -8.605   2.229  1.00  1.05           H  
ATOM    115  N   LEU A   7       4.435  -3.938   2.439  1.00  0.11           N  
ATOM    116  CA  LEU A   7       5.682  -3.321   1.900  1.00  0.12           C  
ATOM    117  C   LEU A   7       6.752  -4.379   1.640  1.00  0.11           C  
ATOM    118  O   LEU A   7       7.236  -5.013   2.556  1.00  0.14           O  
ATOM    119  CB  LEU A   7       6.207  -2.305   2.911  1.00  0.16           C  
ATOM    120  CG  LEU A   7       5.304  -1.074   2.897  1.00  0.17           C  
ATOM    121  CD1 LEU A   7       5.162  -0.534   4.322  1.00  0.25           C  
ATOM    122  CD2 LEU A   7       5.934   0.003   2.012  1.00  0.25           C  
ATOM    123  H   LEU A   7       4.240  -3.903   3.397  1.00  0.13           H  
ATOM    124  HA  LEU A   7       5.458  -2.815   0.983  1.00  0.11           H  
ATOM    125  HB2 LEU A   7       6.205  -2.741   3.897  1.00  0.20           H  
ATOM    126  HB3 LEU A   7       7.215  -2.020   2.651  1.00  0.20           H  
ATOM    127  HG  LEU A   7       4.332  -1.340   2.510  1.00  0.18           H  
ATOM    128 HD11 LEU A   7       6.116  -0.584   4.826  1.00  1.02           H  
ATOM    129 HD12 LEU A   7       4.827   0.491   4.292  1.00  1.04           H  
ATOM    130 HD13 LEU A   7       4.442  -1.128   4.865  1.00  1.05           H  
ATOM    131 HD21 LEU A   7       6.347  -0.452   1.124  1.00  1.06           H  
ATOM    132 HD22 LEU A   7       5.183   0.724   1.726  1.00  1.05           H  
ATOM    133 HD23 LEU A   7       6.722   0.506   2.554  1.00  1.01           H  
ATOM    134  N   ASN A   8       7.093  -4.546   0.387  1.00  0.10           N  
ATOM    135  CA  ASN A   8       8.137  -5.541   0.030  1.00  0.11           C  
ATOM    136  C   ASN A   8       9.434  -4.805  -0.331  1.00  0.12           C  
ATOM    137  O   ASN A   8      10.174  -5.212  -1.205  1.00  0.14           O  
ATOM    138  CB  ASN A   8       7.631  -6.354  -1.167  1.00  0.12           C  
ATOM    139  CG  ASN A   8       7.275  -7.760  -0.716  1.00  0.15           C  
ATOM    140  OD1 ASN A   8       8.020  -8.412  -0.011  1.00  0.18           O  
ATOM    141  ND2 ASN A   8       6.141  -8.267  -1.103  1.00  0.17           N  
ATOM    142  H   ASN A   8       6.656  -4.023  -0.324  1.00  0.10           H  
ATOM    143  HA  ASN A   8       8.317  -6.194   0.867  1.00  0.12           H  
ATOM    144  HB2 ASN A   8       6.748  -5.888  -1.574  1.00  0.12           H  
ATOM    145  HB3 ASN A   8       8.383  -6.404  -1.929  1.00  0.14           H  
ATOM    146 HD21 ASN A   8       5.539  -7.742  -1.674  1.00  0.16           H  
ATOM    147 HD22 ASN A   8       5.890  -9.163  -0.827  1.00  0.19           H  
ATOM    148  N   GLY A   9       9.692  -3.742   0.370  1.00  0.14           N  
ATOM    149  CA  GLY A   9      10.920  -2.963   0.070  1.00  0.18           C  
ATOM    150  C   GLY A   9      12.144  -3.871   0.156  1.00  0.20           C  
ATOM    151  O   GLY A   9      12.210  -4.757   0.986  1.00  0.24           O  
ATOM    152  H   GLY A   9       9.093  -3.471   1.097  1.00  0.14           H  
ATOM    153  HA2 GLY A   9      10.848  -2.565  -0.927  1.00  0.20           H  
ATOM    154  HA3 GLY A   9      11.018  -2.149   0.770  1.00  0.21           H  
ATOM    155  N   LYS A  10      13.089  -3.629  -0.701  1.00  0.24           N  
ATOM    156  CA  LYS A  10      14.315  -4.474  -0.703  1.00  0.30           C  
ATOM    157  C   LYS A  10      15.023  -4.386   0.649  1.00  0.34           C  
ATOM    158  O   LYS A  10      15.218  -5.381   1.317  1.00  0.52           O  
ATOM    159  CB  LYS A  10      15.255  -3.979  -1.802  1.00  0.38           C  
ATOM    160  CG  LYS A  10      15.438  -5.078  -2.852  1.00  1.13           C  
ATOM    161  CD  LYS A  10      16.207  -4.505  -4.043  1.00  1.51           C  
ATOM    162  CE  LYS A  10      16.830  -5.653  -4.839  1.00  2.19           C  
ATOM    163  NZ  LYS A  10      17.974  -5.681  -5.792  1.00  2.71           N  
ATOM    164  H   LYS A  10      12.999  -2.890  -1.335  1.00  0.26           H  
ATOM    165  HA  LYS A  10      14.046  -5.496  -0.898  1.00  0.39           H  
ATOM    166  HB2 LYS A  10      14.834  -3.100  -2.269  1.00  0.95           H  
ATOM    167  HB3 LYS A  10      16.213  -3.726  -1.373  1.00  0.96           H  
ATOM    168  HG2 LYS A  10      15.990  -5.902  -2.425  1.00  1.83           H  
ATOM    169  HG3 LYS A  10      14.472  -5.432  -3.184  1.00  1.80           H  
ATOM    170  HD2 LYS A  10      15.532  -3.948  -4.677  1.00  1.87           H  
ATOM    171  HD3 LYS A  10      16.986  -3.845  -3.689  1.00  1.88           H  
ATOM    172  HE2 LYS A  10      17.650  -5.423  -4.176  1.00  2.69           H  
ATOM    173  HE3 LYS A  10      16.432  -5.060  -5.650  1.00  2.69           H  
ATOM    174  HZ1 LYS A  10      18.812  -5.265  -5.340  1.00  3.13           H  
ATOM    175  HZ2 LYS A  10      18.177  -6.665  -6.061  1.00  3.06           H  
ATOM    176  HZ3 LYS A  10      17.731  -5.133  -6.643  1.00  3.00           H  
ATOM    177  N   THR A  11      15.391  -3.196   1.024  1.00  0.41           N  
ATOM    178  CA  THR A  11      16.093  -3.026   2.321  1.00  0.53           C  
ATOM    179  C   THR A  11      15.087  -2.749   3.444  1.00  0.44           C  
ATOM    180  O   THR A  11      15.468  -2.437   4.554  1.00  0.49           O  
ATOM    181  CB  THR A  11      17.063  -1.851   2.206  1.00  0.71           C  
ATOM    182  OG1 THR A  11      16.373  -0.886   1.417  1.00  0.78           O  
ATOM    183  CG2 THR A  11      18.302  -2.222   1.395  1.00  0.92           C  
ATOM    184  H   THR A  11      15.211  -2.419   0.456  1.00  0.51           H  
ATOM    185  HA  THR A  11      16.645  -3.920   2.550  1.00  0.63           H  
ATOM    186  HB  THR A  11      17.329  -1.451   3.165  1.00  0.85           H  
ATOM    187  HG1 THR A  11      15.786  -0.394   1.996  1.00  1.11           H  
ATOM    188 HG21 THR A  11      18.714  -3.151   1.761  1.00  1.36           H  
ATOM    189 HG22 THR A  11      18.034  -2.338   0.355  1.00  1.38           H  
ATOM    190 HG23 THR A  11      19.045  -1.444   1.486  1.00  1.43           H  
ATOM    191  N   LEU A  12      13.821  -2.868   3.139  1.00  0.33           N  
ATOM    192  CA  LEU A  12      12.799  -2.608   4.198  1.00  0.30           C  
ATOM    193  C   LEU A  12      11.475  -3.310   3.872  1.00  0.30           C  
ATOM    194  O   LEU A  12      11.027  -3.305   2.748  1.00  0.60           O  
ATOM    195  CB  LEU A  12      12.562  -1.101   4.299  1.00  0.35           C  
ATOM    196  CG  LEU A  12      11.889  -0.784   5.637  1.00  0.46           C  
ATOM    197  CD1 LEU A  12      12.964  -0.568   6.707  1.00  0.53           C  
ATOM    198  CD2 LEU A  12      11.061   0.496   5.493  1.00  0.55           C  
ATOM    199  H   LEU A  12      13.546  -3.117   2.225  1.00  0.30           H  
ATOM    200  HA  LEU A  12      13.167  -2.969   5.142  1.00  0.33           H  
ATOM    201  HB2 LEU A  12      13.505  -0.580   4.233  1.00  0.38           H  
ATOM    202  HB3 LEU A  12      11.923  -0.780   3.488  1.00  0.37           H  
ATOM    203  HG  LEU A  12      11.246  -1.602   5.926  1.00  0.58           H  
ATOM    204 HD11 LEU A  12      13.834  -1.164   6.478  1.00  1.18           H  
ATOM    205 HD12 LEU A  12      13.245   0.474   6.736  1.00  1.00           H  
ATOM    206 HD13 LEU A  12      12.579  -0.860   7.673  1.00  1.23           H  
ATOM    207 HD21 LEU A  12      11.585   1.200   4.864  1.00  1.12           H  
ATOM    208 HD22 LEU A  12      10.105   0.264   5.048  1.00  1.14           H  
ATOM    209 HD23 LEU A  12      10.903   0.939   6.466  1.00  1.17           H  
ATOM    210  N   LYS A  13      10.887  -3.910   4.872  1.00  0.20           N  
ATOM    211  CA  LYS A  13       9.579  -4.606   4.659  1.00  0.18           C  
ATOM    212  C   LYS A  13       8.617  -4.221   5.786  1.00  0.21           C  
ATOM    213  O   LYS A  13       9.031  -4.010   6.909  1.00  0.29           O  
ATOM    214  CB  LYS A  13       9.791  -6.122   4.674  1.00  0.20           C  
ATOM    215  CG  LYS A  13      10.594  -6.547   3.442  1.00  0.28           C  
ATOM    216  CD  LYS A  13      11.224  -7.915   3.711  1.00  0.81           C  
ATOM    217  CE  LYS A  13      11.965  -8.384   2.460  1.00  1.32           C  
ATOM    218  NZ  LYS A  13      12.905  -9.519   2.243  1.00  2.02           N  
ATOM    219  H   LYS A  13      11.302  -3.905   5.759  1.00  0.41           H  
ATOM    220  HA  LYS A  13       9.159  -4.309   3.711  1.00  0.17           H  
ATOM    221  HB2 LYS A  13      10.325  -6.403   5.563  1.00  0.25           H  
ATOM    222  HB3 LYS A  13       8.832  -6.620   4.668  1.00  0.25           H  
ATOM    223  HG2 LYS A  13       9.939  -6.609   2.585  1.00  0.75           H  
ATOM    224  HG3 LYS A  13      11.369  -5.824   3.244  1.00  0.62           H  
ATOM    225  HD2 LYS A  13      11.917  -7.838   4.536  1.00  1.39           H  
ATOM    226  HD3 LYS A  13      10.452  -8.626   3.965  1.00  1.61           H  
ATOM    227  HE2 LYS A  13      11.304  -9.226   2.610  1.00  1.82           H  
ATOM    228  HE3 LYS A  13      12.804  -8.069   3.062  1.00  1.85           H  
ATOM    229  HZ1 LYS A  13      13.414  -9.722   3.127  1.00  2.39           H  
ATOM    230  HZ2 LYS A  13      12.371 -10.362   1.948  1.00  2.49           H  
ATOM    231  HZ3 LYS A  13      13.589  -9.266   1.500  1.00  2.46           H  
ATOM    232  N   GLY A  14       7.359  -4.135   5.470  1.00  0.19           N  
ATOM    233  CA  GLY A  14       6.374  -3.757   6.521  1.00  0.24           C  
ATOM    234  C   GLY A  14       4.946  -3.999   6.036  1.00  0.20           C  
ATOM    235  O   GLY A  14       4.726  -4.686   5.059  1.00  0.19           O  
ATOM    236  H   GLY A  14       7.062  -4.316   4.554  1.00  0.20           H  
ATOM    237  HA2 GLY A  14       6.554  -4.350   7.406  1.00  0.30           H  
ATOM    238  HA3 GLY A  14       6.495  -2.712   6.764  1.00  0.29           H  
ATOM    239  N   GLU A  15       4.004  -3.421   6.731  1.00  0.19           N  
ATOM    240  CA  GLU A  15       2.583  -3.604   6.342  1.00  0.18           C  
ATOM    241  C   GLU A  15       1.686  -2.742   7.236  1.00  0.18           C  
ATOM    242  O   GLU A  15       1.813  -2.755   8.443  1.00  0.24           O  
ATOM    243  CB  GLU A  15       2.193  -5.080   6.497  1.00  0.23           C  
ATOM    244  CG  GLU A  15       2.555  -5.562   7.907  1.00  0.43           C  
ATOM    245  CD  GLU A  15       2.376  -7.080   7.982  1.00  0.86           C  
ATOM    246  OE1 GLU A  15       1.344  -7.527   7.511  1.00  1.51           O  
ATOM    247  OE2 GLU A  15       3.281  -7.706   8.507  1.00  1.68           O  
ATOM    248  H   GLU A  15       4.232  -2.859   7.497  1.00  0.21           H  
ATOM    249  HA  GLU A  15       2.456  -3.308   5.316  1.00  0.17           H  
ATOM    250  HB2 GLU A  15       1.130  -5.191   6.340  1.00  0.34           H  
ATOM    251  HB3 GLU A  15       2.719  -5.673   5.764  1.00  0.36           H  
ATOM    252  HG2 GLU A  15       3.582  -5.314   8.129  1.00  1.00           H  
ATOM    253  HG3 GLU A  15       1.909  -5.092   8.632  1.00  0.99           H  
ATOM    254  N   THR A  16       0.804  -2.006   6.625  1.00  0.16           N  
ATOM    255  CA  THR A  16      -0.108  -1.143   7.430  1.00  0.17           C  
ATOM    256  C   THR A  16      -1.458  -1.016   6.723  1.00  0.16           C  
ATOM    257  O   THR A  16      -1.538  -1.132   5.516  1.00  0.25           O  
ATOM    258  CB  THR A  16       0.522   0.244   7.602  1.00  0.18           C  
ATOM    259  OG1 THR A  16      -0.507   1.039   8.185  1.00  0.34           O  
ATOM    260  CG2 THR A  16       0.822   0.900   6.258  1.00  0.30           C  
ATOM    261  H   THR A  16       0.738  -2.021   5.646  1.00  0.17           H  
ATOM    262  HA  THR A  16      -0.255  -1.589   8.399  1.00  0.18           H  
ATOM    263  HB  THR A  16       1.396   0.217   8.227  1.00  0.23           H  
ATOM    264  HG1 THR A  16      -0.862   0.558   8.937  1.00  1.02           H  
ATOM    265 HG21 THR A  16       0.461   0.274   5.459  1.00  1.07           H  
ATOM    266 HG22 THR A  16       0.334   1.862   6.204  1.00  1.02           H  
ATOM    267 HG23 THR A  16       1.887   1.036   6.149  1.00  1.09           H  
ATOM    268  N   THR A  17      -2.490  -0.784   7.492  1.00  0.15           N  
ATOM    269  CA  THR A  17      -3.848  -0.651   6.886  1.00  0.14           C  
ATOM    270  C   THR A  17      -4.288   0.816   6.882  1.00  0.15           C  
ATOM    271  O   THR A  17      -4.083   1.527   7.846  1.00  0.21           O  
ATOM    272  CB  THR A  17      -4.842  -1.481   7.701  1.00  0.16           C  
ATOM    273  OG1 THR A  17      -5.153  -0.668   8.829  1.00  0.19           O  
ATOM    274  CG2 THR A  17      -4.187  -2.734   8.275  1.00  0.20           C  
ATOM    275  H   THR A  17      -2.372  -0.699   8.462  1.00  0.23           H  
ATOM    276  HA  THR A  17      -3.826  -1.019   5.879  1.00  0.13           H  
ATOM    277  HB  THR A  17      -5.724  -1.723   7.138  1.00  0.15           H  
ATOM    278  HG1 THR A  17      -5.809  -1.131   9.356  1.00  0.88           H  
ATOM    279 HG21 THR A  17      -3.357  -3.030   7.650  1.00  1.07           H  
ATOM    280 HG22 THR A  17      -3.827  -2.533   9.273  1.00  0.99           H  
ATOM    281 HG23 THR A  17      -4.909  -3.537   8.313  1.00  1.01           H  
ATOM    282  N   THR A  18      -4.883   1.233   5.790  1.00  0.13           N  
ATOM    283  CA  THR A  18      -5.350   2.653   5.692  1.00  0.16           C  
ATOM    284  C   THR A  18      -6.842   2.699   5.340  1.00  0.14           C  
ATOM    285  O   THR A  18      -7.367   1.793   4.713  1.00  0.12           O  
ATOM    286  CB  THR A  18      -4.550   3.372   4.602  1.00  0.19           C  
ATOM    287  OG1 THR A  18      -4.695   4.757   4.901  1.00  0.23           O  
ATOM    288  CG2 THR A  18      -5.186   3.192   3.225  1.00  0.18           C  
ATOM    289  H   THR A  18      -5.018   0.619   5.039  1.00  0.12           H  
ATOM    290  HA  THR A  18      -5.194   3.151   6.632  1.00  0.20           H  
ATOM    291  HB  THR A  18      -3.516   3.078   4.598  1.00  0.21           H  
ATOM    292  HG1 THR A  18      -5.358   4.844   5.589  1.00  0.89           H  
ATOM    293 HG21 THR A  18      -5.571   2.188   3.128  1.00  0.97           H  
ATOM    294 HG22 THR A  18      -5.997   3.895   3.104  1.00  0.99           H  
ATOM    295 HG23 THR A  18      -4.447   3.365   2.457  1.00  0.99           H  
ATOM    296  N   GLU A  19      -7.489   3.756   5.753  1.00  0.17           N  
ATOM    297  CA  GLU A  19      -8.945   3.892   5.458  1.00  0.19           C  
ATOM    298  C   GLU A  19      -9.150   4.702   4.173  1.00  0.20           C  
ATOM    299  O   GLU A  19      -8.734   5.840   4.084  1.00  0.28           O  
ATOM    300  CB  GLU A  19      -9.623   4.610   6.625  1.00  0.27           C  
ATOM    301  CG  GLU A  19     -10.828   3.791   7.091  1.00  1.13           C  
ATOM    302  CD  GLU A  19     -11.547   4.544   8.212  1.00  1.66           C  
ATOM    303  OE1 GLU A  19     -10.968   4.601   9.284  1.00  2.16           O  
ATOM    304  OE2 GLU A  19     -12.635   5.019   7.932  1.00  2.22           O  
ATOM    305  H   GLU A  19      -7.021   4.456   6.254  1.00  0.20           H  
ATOM    306  HA  GLU A  19      -9.380   2.914   5.339  1.00  0.19           H  
ATOM    307  HB2 GLU A  19      -8.922   4.719   7.439  1.00  0.97           H  
ATOM    308  HB3 GLU A  19      -9.951   5.588   6.307  1.00  0.81           H  
ATOM    309  HG2 GLU A  19     -11.509   3.641   6.267  1.00  1.66           H  
ATOM    310  HG3 GLU A  19     -10.497   2.832   7.460  1.00  1.69           H  
ATOM    311  N   ALA A  20      -9.786   4.095   3.208  1.00  0.20           N  
ATOM    312  CA  ALA A  20     -10.035   4.811   1.920  1.00  0.24           C  
ATOM    313  C   ALA A  20     -11.449   4.505   1.415  1.00  0.28           C  
ATOM    314  O   ALA A  20     -11.960   3.421   1.616  1.00  0.39           O  
ATOM    315  CB  ALA A  20      -9.009   4.353   0.885  1.00  0.25           C  
ATOM    316  H   ALA A  20     -10.099   3.174   3.327  1.00  0.21           H  
ATOM    317  HA  ALA A  20      -9.935   5.872   2.074  1.00  0.28           H  
ATOM    318  HB1 ALA A  20      -8.802   3.302   1.018  1.00  1.07           H  
ATOM    319  HB2 ALA A  20      -9.396   4.515  -0.110  1.00  1.03           H  
ATOM    320  HB3 ALA A  20      -8.093   4.912   1.005  1.00  1.01           H  
ATOM    321  N   VAL A  21     -12.052   5.467   0.771  1.00  0.27           N  
ATOM    322  CA  VAL A  21     -13.437   5.248   0.258  1.00  0.33           C  
ATOM    323  C   VAL A  21     -13.405   4.538  -1.104  1.00  0.29           C  
ATOM    324  O   VAL A  21     -14.371   3.919  -1.502  1.00  0.38           O  
ATOM    325  CB  VAL A  21     -14.139   6.602   0.121  1.00  0.39           C  
ATOM    326  CG1 VAL A  21     -13.408   7.455  -0.921  1.00  0.48           C  
ATOM    327  CG2 VAL A  21     -15.587   6.381  -0.328  1.00  0.55           C  
ATOM    328  H   VAL A  21     -11.600   6.324   0.626  1.00  0.30           H  
ATOM    329  HA  VAL A  21     -13.981   4.640   0.960  1.00  0.37           H  
ATOM    330  HB  VAL A  21     -14.131   7.111   1.075  1.00  0.47           H  
ATOM    331 HG11 VAL A  21     -12.486   6.973  -1.205  1.00  1.08           H  
ATOM    332 HG12 VAL A  21     -14.029   7.578  -1.794  1.00  1.07           H  
ATOM    333 HG13 VAL A  21     -13.186   8.427  -0.504  1.00  1.14           H  
ATOM    334 HG21 VAL A  21     -16.092   5.736   0.376  1.00  1.14           H  
ATOM    335 HG22 VAL A  21     -16.103   7.329  -0.375  1.00  1.15           H  
ATOM    336 HG23 VAL A  21     -15.602   5.921  -1.305  1.00  1.10           H  
ATOM    337  N   ASP A  22     -12.297   4.643  -1.788  1.00  0.23           N  
ATOM    338  CA  ASP A  22     -12.201   3.975  -3.121  1.00  0.24           C  
ATOM    339  C   ASP A  22     -10.767   3.482  -3.375  1.00  0.20           C  
ATOM    340  O   ASP A  22      -9.865   3.757  -2.608  1.00  0.26           O  
ATOM    341  CB  ASP A  22     -12.607   4.968  -4.210  1.00  0.27           C  
ATOM    342  CG  ASP A  22     -11.745   6.220  -4.097  1.00  0.40           C  
ATOM    343  OD1 ASP A  22     -10.549   6.038  -3.973  1.00  0.98           O  
ATOM    344  OD2 ASP A  22     -12.331   7.289  -4.142  1.00  1.16           O  
ATOM    345  H   ASP A  22     -11.539   5.151  -1.432  1.00  0.27           H  
ATOM    346  HA  ASP A  22     -12.872   3.134  -3.143  1.00  0.28           H  
ATOM    347  HB2 ASP A  22     -12.465   4.522  -5.184  1.00  0.41           H  
ATOM    348  HB3 ASP A  22     -13.646   5.238  -4.089  1.00  0.36           H  
ATOM    349  N   ALA A  23     -10.594   2.767  -4.455  1.00  0.19           N  
ATOM    350  CA  ALA A  23      -9.237   2.226  -4.777  1.00  0.18           C  
ATOM    351  C   ALA A  23      -8.287   3.342  -5.231  1.00  0.19           C  
ATOM    352  O   ALA A  23      -7.095   3.271  -5.006  1.00  0.26           O  
ATOM    353  CB  ALA A  23      -9.372   1.192  -5.893  1.00  0.23           C  
ATOM    354  H   ALA A  23     -11.349   2.587  -5.053  1.00  0.27           H  
ATOM    355  HA  ALA A  23      -8.829   1.748  -3.903  1.00  0.17           H  
ATOM    356  HB1 ALA A  23      -9.979   1.594  -6.691  1.00  1.05           H  
ATOM    357  HB2 ALA A  23      -8.395   0.945  -6.282  1.00  1.05           H  
ATOM    358  HB3 ALA A  23      -9.838   0.298  -5.507  1.00  1.01           H  
ATOM    359  N   ALA A  24      -8.828   4.348  -5.860  1.00  0.22           N  
ATOM    360  CA  ALA A  24      -7.956   5.461  -6.338  1.00  0.24           C  
ATOM    361  C   ALA A  24      -7.269   6.147  -5.153  1.00  0.22           C  
ATOM    362  O   ALA A  24      -6.060   6.112  -5.025  1.00  0.27           O  
ATOM    363  CB  ALA A  24      -8.811   6.479  -7.092  1.00  0.29           C  
ATOM    364  H   ALA A  24      -9.796   4.377  -6.010  1.00  0.30           H  
ATOM    365  HA  ALA A  24      -7.207   5.066  -7.003  1.00  0.26           H  
ATOM    366  HB1 ALA A  24      -9.679   5.989  -7.507  1.00  1.09           H  
ATOM    367  HB2 ALA A  24      -9.132   7.258  -6.415  1.00  1.01           H  
ATOM    368  HB3 ALA A  24      -8.233   6.919  -7.892  1.00  1.03           H  
ATOM    369  N   THR A  25      -8.053   6.755  -4.312  1.00  0.20           N  
ATOM    370  CA  THR A  25      -7.460   7.449  -3.135  1.00  0.21           C  
ATOM    371  C   THR A  25      -6.604   6.484  -2.314  1.00  0.17           C  
ATOM    372  O   THR A  25      -5.707   6.900  -1.608  1.00  0.23           O  
ATOM    373  CB  THR A  25      -8.576   8.021  -2.267  1.00  0.25           C  
ATOM    374  OG1 THR A  25      -7.914   8.902  -1.364  1.00  0.44           O  
ATOM    375  CG2 THR A  25      -9.216   6.951  -1.390  1.00  0.36           C  
ATOM    376  H   THR A  25      -9.019   6.763  -4.457  1.00  0.23           H  
ATOM    377  HA  THR A  25      -6.848   8.248  -3.477  1.00  0.23           H  
ATOM    378  HB  THR A  25      -9.306   8.544  -2.853  1.00  0.41           H  
ATOM    379  HG1 THR A  25      -7.111   8.469  -1.063  1.00  1.01           H  
ATOM    380 HG21 THR A  25      -9.348   6.043  -1.957  1.00  1.00           H  
ATOM    381 HG22 THR A  25      -8.581   6.750  -0.540  1.00  1.10           H  
ATOM    382 HG23 THR A  25     -10.177   7.294  -1.040  1.00  1.12           H  
ATOM    383  N   ALA A  26      -6.891   5.215  -2.418  1.00  0.12           N  
ATOM    384  CA  ALA A  26      -6.080   4.229  -1.648  1.00  0.12           C  
ATOM    385  C   ALA A  26      -4.673   4.133  -2.247  1.00  0.13           C  
ATOM    386  O   ALA A  26      -3.707   3.929  -1.540  1.00  0.18           O  
ATOM    387  CB  ALA A  26      -6.759   2.862  -1.705  1.00  0.12           C  
ATOM    388  H   ALA A  26      -7.628   4.913  -2.992  1.00  0.13           H  
ATOM    389  HA  ALA A  26      -6.009   4.550  -0.623  1.00  0.13           H  
ATOM    390  HB1 ALA A  26      -7.819   2.973  -1.535  1.00  1.02           H  
ATOM    391  HB2 ALA A  26      -6.600   2.417  -2.677  1.00  1.00           H  
ATOM    392  HB3 ALA A  26      -6.342   2.215  -0.946  1.00  1.00           H  
ATOM    393  N   GLU A  27      -4.591   4.281  -3.544  1.00  0.13           N  
ATOM    394  CA  GLU A  27      -3.260   4.204  -4.207  1.00  0.17           C  
ATOM    395  C   GLU A  27      -2.350   5.348  -3.733  1.00  0.18           C  
ATOM    396  O   GLU A  27      -1.207   5.121  -3.388  1.00  0.27           O  
ATOM    397  CB  GLU A  27      -3.450   4.299  -5.722  1.00  0.21           C  
ATOM    398  CG  GLU A  27      -3.933   2.949  -6.258  1.00  0.30           C  
ATOM    399  CD  GLU A  27      -4.048   3.023  -7.782  1.00  0.31           C  
ATOM    400  OE1 GLU A  27      -3.035   3.332  -8.388  1.00  1.03           O  
ATOM    401  OE2 GLU A  27      -5.143   2.767  -8.255  1.00  1.06           O  
ATOM    402  H   GLU A  27      -5.396   4.431  -4.077  1.00  0.13           H  
ATOM    403  HA  GLU A  27      -2.799   3.262  -3.967  1.00  0.18           H  
ATOM    404  HB2 GLU A  27      -4.179   5.061  -5.949  1.00  0.20           H  
ATOM    405  HB3 GLU A  27      -2.514   4.559  -6.185  1.00  0.30           H  
ATOM    406  HG2 GLU A  27      -3.228   2.175  -5.992  1.00  0.42           H  
ATOM    407  HG3 GLU A  27      -4.899   2.712  -5.839  1.00  0.36           H  
ATOM    408  N   LYS A  28      -2.867   6.554  -3.724  1.00  0.17           N  
ATOM    409  CA  LYS A  28      -2.011   7.699  -3.277  1.00  0.21           C  
ATOM    410  C   LYS A  28      -1.865   7.707  -1.749  1.00  0.19           C  
ATOM    411  O   LYS A  28      -0.810   8.013  -1.230  1.00  0.23           O  
ATOM    412  CB  LYS A  28      -2.616   9.033  -3.734  1.00  0.28           C  
ATOM    413  CG  LYS A  28      -3.863   8.780  -4.584  1.00  1.25           C  
ATOM    414  CD  LYS A  28      -4.384  10.126  -5.141  1.00  1.32           C  
ATOM    415  CE  LYS A  28      -5.711  10.512  -4.476  1.00  1.98           C  
ATOM    416  NZ  LYS A  28      -5.957  11.975  -4.625  1.00  2.67           N  
ATOM    417  H   LYS A  28      -3.797   6.701  -4.003  1.00  0.21           H  
ATOM    418  HA  LYS A  28      -1.037   7.593  -3.719  1.00  0.22           H  
ATOM    419  HB2 LYS A  28      -2.880   9.624  -2.869  1.00  1.06           H  
ATOM    420  HB3 LYS A  28      -1.883   9.572  -4.317  1.00  1.10           H  
ATOM    421  HG2 LYS A  28      -3.613   8.123  -5.404  1.00  1.96           H  
ATOM    422  HG3 LYS A  28      -4.617   8.311  -3.982  1.00  1.95           H  
ATOM    423  HD2 LYS A  28      -3.661  10.900  -4.955  1.00  1.47           H  
ATOM    424  HD3 LYS A  28      -4.535  10.037  -6.205  1.00  1.61           H  
ATOM    425  HE2 LYS A  28      -6.520   9.975  -4.945  1.00  2.40           H  
ATOM    426  HE3 LYS A  28      -5.683  10.269  -3.424  1.00  2.44           H  
ATOM    427  HZ1 LYS A  28      -5.859  12.242  -5.626  1.00  3.00           H  
ATOM    428  HZ2 LYS A  28      -6.918  12.201  -4.299  1.00  3.03           H  
ATOM    429  HZ3 LYS A  28      -5.265  12.503  -4.056  1.00  3.05           H  
ATOM    430  N   VAL A  29      -2.922   7.372  -1.059  1.00  0.18           N  
ATOM    431  CA  VAL A  29      -2.843   7.366   0.433  1.00  0.18           C  
ATOM    432  C   VAL A  29      -1.675   6.493   0.894  1.00  0.15           C  
ATOM    433  O   VAL A  29      -0.815   6.940   1.628  1.00  0.18           O  
ATOM    434  CB  VAL A  29      -4.151   6.820   1.005  1.00  0.18           C  
ATOM    435  CG1 VAL A  29      -3.962   6.519   2.494  1.00  0.20           C  
ATOM    436  CG2 VAL A  29      -5.250   7.871   0.838  1.00  0.23           C  
ATOM    437  H   VAL A  29      -3.754   7.120  -1.514  1.00  0.21           H  
ATOM    438  HA  VAL A  29      -2.694   8.373   0.785  1.00  0.20           H  
ATOM    439  HB  VAL A  29      -4.427   5.916   0.483  1.00  0.19           H  
ATOM    440 HG11 VAL A  29      -3.305   7.257   2.933  1.00  1.05           H  
ATOM    441 HG12 VAL A  29      -4.917   6.549   2.996  1.00  1.02           H  
ATOM    442 HG13 VAL A  29      -3.526   5.539   2.616  1.00  1.02           H  
ATOM    443 HG21 VAL A  29      -5.029   8.498  -0.013  1.00  1.04           H  
ATOM    444 HG22 VAL A  29      -6.201   7.382   0.684  1.00  1.01           H  
ATOM    445 HG23 VAL A  29      -5.305   8.485   1.726  1.00  1.02           H  
ATOM    446  N   PHE A  30      -1.666   5.266   0.454  1.00  0.10           N  
ATOM    447  CA  PHE A  30      -0.555   4.359   0.858  1.00  0.09           C  
ATOM    448  C   PHE A  30       0.769   4.880   0.289  1.00  0.10           C  
ATOM    449  O   PHE A  30       1.769   4.919   0.973  1.00  0.15           O  
ATOM    450  CB  PHE A  30      -0.826   2.954   0.313  1.00  0.10           C  
ATOM    451  CG  PHE A  30      -1.661   2.151   1.321  1.00  0.09           C  
ATOM    452  CD1 PHE A  30      -1.178   1.893   2.595  1.00  0.09           C  
ATOM    453  CD2 PHE A  30      -2.910   1.669   0.969  1.00  0.10           C  
ATOM    454  CE1 PHE A  30      -1.936   1.167   3.496  1.00  0.10           C  
ATOM    455  CE2 PHE A  30      -3.660   0.944   1.871  1.00  0.10           C  
ATOM    456  CZ  PHE A  30      -3.173   0.692   3.131  1.00  0.10           C  
ATOM    457  H   PHE A  30      -2.381   4.945  -0.134  1.00  0.11           H  
ATOM    458  HA  PHE A  30      -0.493   4.327   1.932  1.00  0.10           H  
ATOM    459  HB2 PHE A  30      -1.365   3.025  -0.619  1.00  0.11           H  
ATOM    460  HB3 PHE A  30       0.108   2.445   0.142  1.00  0.10           H  
ATOM    461  HD1 PHE A  30      -0.199   2.245   2.880  1.00  0.10           H  
ATOM    462  HD2 PHE A  30      -3.301   1.862  -0.019  1.00  0.11           H  
ATOM    463  HE1 PHE A  30      -1.558   0.979   4.488  1.00  0.11           H  
ATOM    464  HE2 PHE A  30      -4.631   0.578   1.589  1.00  0.12           H  
ATOM    465  HZ  PHE A  30      -3.757   0.103   3.829  1.00  0.11           H  
ATOM    466  N   LYS A  31       0.746   5.268  -0.955  1.00  0.10           N  
ATOM    467  CA  LYS A  31       1.993   5.797  -1.574  1.00  0.12           C  
ATOM    468  C   LYS A  31       2.573   6.905  -0.693  1.00  0.13           C  
ATOM    469  O   LYS A  31       3.770   6.991  -0.504  1.00  0.16           O  
ATOM    470  CB  LYS A  31       1.663   6.356  -2.953  1.00  0.13           C  
ATOM    471  CG  LYS A  31       2.961   6.666  -3.701  1.00  0.21           C  
ATOM    472  CD  LYS A  31       2.612   7.238  -5.078  1.00  0.67           C  
ATOM    473  CE  LYS A  31       3.860   7.869  -5.699  1.00  1.32           C  
ATOM    474  NZ  LYS A  31       3.508   8.579  -6.961  1.00  2.07           N  
ATOM    475  H   LYS A  31      -0.082   5.212  -1.477  1.00  0.13           H  
ATOM    476  HA  LYS A  31       2.712   5.006  -1.670  1.00  0.13           H  
ATOM    477  HB2 LYS A  31       1.089   5.628  -3.511  1.00  0.14           H  
ATOM    478  HB3 LYS A  31       1.086   7.259  -2.847  1.00  0.15           H  
ATOM    479  HG2 LYS A  31       3.538   7.387  -3.141  1.00  0.61           H  
ATOM    480  HG3 LYS A  31       3.538   5.761  -3.817  1.00  0.61           H  
ATOM    481  HD2 LYS A  31       2.251   6.447  -5.717  1.00  1.39           H  
ATOM    482  HD3 LYS A  31       1.841   7.987  -4.974  1.00  1.37           H  
ATOM    483  HE2 LYS A  31       4.292   8.576  -5.006  1.00  1.75           H  
ATOM    484  HE3 LYS A  31       4.585   7.100  -5.917  1.00  1.96           H  
ATOM    485  HZ1 LYS A  31       2.535   8.941  -6.895  1.00  2.56           H  
ATOM    486  HZ2 LYS A  31       4.164   9.373  -7.106  1.00  2.56           H  
ATOM    487  HZ3 LYS A  31       3.579   7.920  -7.761  1.00  2.40           H  
ATOM    488  N   GLN A  32       1.707   7.730  -0.171  1.00  0.13           N  
ATOM    489  CA  GLN A  32       2.188   8.829   0.712  1.00  0.16           C  
ATOM    490  C   GLN A  32       2.944   8.235   1.903  1.00  0.16           C  
ATOM    491  O   GLN A  32       3.925   8.788   2.359  1.00  0.19           O  
ATOM    492  CB  GLN A  32       0.986   9.634   1.209  1.00  0.19           C  
ATOM    493  CG  GLN A  32       1.486  10.880   1.947  1.00  0.28           C  
ATOM    494  CD  GLN A  32       0.299  11.597   2.592  1.00  1.02           C  
ATOM    495  OE1 GLN A  32      -0.814  11.109   2.584  1.00  1.84           O  
ATOM    496  NE2 GLN A  32       0.491  12.754   3.162  1.00  1.77           N  
ATOM    497  H   GLN A  32       0.750   7.628  -0.357  1.00  0.15           H  
ATOM    498  HA  GLN A  32       2.846   9.474   0.154  1.00  0.17           H  
ATOM    499  HB2 GLN A  32       0.376   9.932   0.369  1.00  0.29           H  
ATOM    500  HB3 GLN A  32       0.394   9.028   1.879  1.00  0.21           H  
ATOM    501  HG2 GLN A  32       2.190  10.595   2.713  1.00  0.85           H  
ATOM    502  HG3 GLN A  32       1.970  11.548   1.249  1.00  0.86           H  
ATOM    503 HE21 GLN A  32       1.387  13.153   3.171  1.00  2.16           H  
ATOM    504 HE22 GLN A  32      -0.260  13.225   3.579  1.00  2.33           H  
ATOM    505  N   TYR A  33       2.466   7.116   2.380  1.00  0.14           N  
ATOM    506  CA  TYR A  33       3.147   6.462   3.535  1.00  0.15           C  
ATOM    507  C   TYR A  33       4.501   5.903   3.088  1.00  0.16           C  
ATOM    508  O   TYR A  33       5.533   6.255   3.627  1.00  0.19           O  
ATOM    509  CB  TYR A  33       2.272   5.320   4.055  1.00  0.17           C  
ATOM    510  CG  TYR A  33       3.001   4.607   5.193  1.00  0.19           C  
ATOM    511  CD1 TYR A  33       3.969   3.664   4.917  1.00  0.22           C  
ATOM    512  CD2 TYR A  33       2.703   4.895   6.510  1.00  0.21           C  
ATOM    513  CE1 TYR A  33       4.630   3.018   5.940  1.00  0.25           C  
ATOM    514  CE2 TYR A  33       3.366   4.248   7.535  1.00  0.24           C  
ATOM    515  CZ  TYR A  33       4.334   3.304   7.256  1.00  0.26           C  
ATOM    516  OH  TYR A  33       4.996   2.656   8.280  1.00  0.30           O  
ATOM    517  H   TYR A  33       1.665   6.712   1.985  1.00  0.14           H  
ATOM    518  HA  TYR A  33       3.298   7.183   4.318  1.00  0.17           H  
ATOM    519  HB2 TYR A  33       1.333   5.711   4.418  1.00  0.18           H  
ATOM    520  HB3 TYR A  33       2.082   4.615   3.263  1.00  0.18           H  
ATOM    521  HD1 TYR A  33       4.211   3.430   3.891  1.00  0.22           H  
ATOM    522  HD2 TYR A  33       1.949   5.631   6.741  1.00  0.22           H  
ATOM    523  HE1 TYR A  33       5.385   2.282   5.707  1.00  0.28           H  
ATOM    524  HE2 TYR A  33       3.124   4.481   8.560  1.00  0.27           H  
ATOM    525  HH  TYR A  33       4.790   3.110   9.100  1.00  0.99           H  
ATOM    526  N   ALA A  34       4.464   5.042   2.112  1.00  0.15           N  
ATOM    527  CA  ALA A  34       5.735   4.444   1.604  1.00  0.18           C  
ATOM    528  C   ALA A  34       6.780   5.540   1.369  1.00  0.20           C  
ATOM    529  O   ALA A  34       7.952   5.348   1.625  1.00  0.25           O  
ATOM    530  CB  ALA A  34       5.453   3.721   0.288  1.00  0.20           C  
ATOM    531  H   ALA A  34       3.607   4.785   1.716  1.00  0.16           H  
ATOM    532  HA  ALA A  34       6.112   3.738   2.324  1.00  0.20           H  
ATOM    533  HB1 ALA A  34       4.460   3.969  -0.059  1.00  1.01           H  
ATOM    534  HB2 ALA A  34       6.175   4.022  -0.456  1.00  1.03           H  
ATOM    535  HB3 ALA A  34       5.519   2.654   0.438  1.00  1.03           H  
ATOM    536  N   ASN A  35       6.334   6.666   0.881  1.00  0.20           N  
ATOM    537  CA  ASN A  35       7.291   7.781   0.621  1.00  0.25           C  
ATOM    538  C   ASN A  35       8.049   8.138   1.902  1.00  0.26           C  
ATOM    539  O   ASN A  35       9.237   8.397   1.873  1.00  0.33           O  
ATOM    540  CB  ASN A  35       6.518   9.004   0.129  1.00  0.29           C  
ATOM    541  CG  ASN A  35       7.502  10.032  -0.432  1.00  0.48           C  
ATOM    542  OD1 ASN A  35       8.563   9.691  -0.913  1.00  1.11           O  
ATOM    543  ND2 ASN A  35       7.189  11.298  -0.391  1.00  1.23           N  
ATOM    544  H   ASN A  35       5.379   6.779   0.689  1.00  0.20           H  
ATOM    545  HA  ASN A  35       7.995   7.478  -0.136  1.00  0.27           H  
ATOM    546  HB2 ASN A  35       5.826   8.712  -0.646  1.00  0.32           H  
ATOM    547  HB3 ASN A  35       5.969   9.444   0.949  1.00  0.32           H  
ATOM    548 HD21 ASN A  35       6.332  11.579  -0.004  1.00  1.97           H  
ATOM    549 HD22 ASN A  35       7.808  11.968  -0.746  1.00  1.33           H  
ATOM    550  N   ASP A  36       7.346   8.145   3.003  1.00  0.26           N  
ATOM    551  CA  ASP A  36       8.013   8.481   4.295  1.00  0.30           C  
ATOM    552  C   ASP A  36       9.023   7.390   4.666  1.00  0.32           C  
ATOM    553  O   ASP A  36       9.616   7.427   5.726  1.00  0.45           O  
ATOM    554  CB  ASP A  36       6.954   8.593   5.390  1.00  0.38           C  
ATOM    555  CG  ASP A  36       6.272   9.959   5.297  1.00  0.58           C  
ATOM    556  OD1 ASP A  36       6.480  10.600   4.279  1.00  1.29           O  
ATOM    557  OD2 ASP A  36       5.580  10.285   6.247  1.00  1.19           O  
ATOM    558  H   ASP A  36       6.390   7.931   2.980  1.00  0.27           H  
ATOM    559  HA  ASP A  36       8.525   9.424   4.198  1.00  0.33           H  
ATOM    560  HB2 ASP A  36       6.215   7.815   5.266  1.00  0.35           H  
ATOM    561  HB3 ASP A  36       7.419   8.492   6.360  1.00  0.48           H  
ATOM    562  N   ASN A  37       9.190   6.441   3.779  1.00  0.33           N  
ATOM    563  CA  ASN A  37      10.155   5.328   4.045  1.00  0.40           C  
ATOM    564  C   ASN A  37      11.144   5.201   2.881  1.00  0.42           C  
ATOM    565  O   ASN A  37      12.267   4.772   3.062  1.00  0.59           O  
ATOM    566  CB  ASN A  37       9.380   4.022   4.200  1.00  0.43           C  
ATOM    567  CG  ASN A  37       8.600   4.049   5.516  1.00  0.48           C  
ATOM    568  OD1 ASN A  37       9.033   3.512   6.518  1.00  0.64           O  
ATOM    569  ND2 ASN A  37       7.450   4.662   5.558  1.00  0.59           N  
ATOM    570  H   ASN A  37       8.682   6.458   2.939  1.00  0.38           H  
ATOM    571  HA  ASN A  37      10.699   5.529   4.952  1.00  0.46           H  
ATOM    572  HB2 ASN A  37       8.688   3.906   3.378  1.00  0.45           H  
ATOM    573  HB3 ASN A  37      10.066   3.187   4.208  1.00  0.50           H  
ATOM    574 HD21 ASN A  37       7.097   5.097   4.754  1.00  0.74           H  
ATOM    575 HD22 ASN A  37       6.938   4.688   6.394  1.00  0.66           H  
ATOM    576  N   GLY A  38      10.703   5.577   1.710  1.00  0.32           N  
ATOM    577  CA  GLY A  38      11.601   5.491   0.523  1.00  0.38           C  
ATOM    578  C   GLY A  38      11.312   4.220  -0.281  1.00  0.39           C  
ATOM    579  O   GLY A  38      12.215   3.608  -0.818  1.00  0.72           O  
ATOM    580  H   GLY A  38       9.787   5.914   1.613  1.00  0.32           H  
ATOM    581  HA2 GLY A  38      11.442   6.353  -0.108  1.00  0.41           H  
ATOM    582  HA3 GLY A  38      12.629   5.478   0.852  1.00  0.44           H  
ATOM    583  N   VAL A  39      10.054   3.855  -0.345  1.00  0.24           N  
ATOM    584  CA  VAL A  39       9.672   2.625  -1.112  1.00  0.22           C  
ATOM    585  C   VAL A  39       8.735   2.995  -2.266  1.00  0.25           C  
ATOM    586  O   VAL A  39       7.530   3.003  -2.110  1.00  0.40           O  
ATOM    587  CB  VAL A  39       8.961   1.651  -0.174  1.00  0.23           C  
ATOM    588  CG1 VAL A  39       8.627   0.369  -0.940  1.00  0.26           C  
ATOM    589  CG2 VAL A  39       9.887   1.313   0.996  1.00  0.32           C  
ATOM    590  H   VAL A  39       9.366   4.384   0.107  1.00  0.44           H  
ATOM    591  HA  VAL A  39      10.555   2.155  -1.509  1.00  0.23           H  
ATOM    592  HB  VAL A  39       8.052   2.101   0.199  1.00  0.27           H  
ATOM    593 HG11 VAL A  39       9.518  -0.013  -1.417  1.00  1.06           H  
ATOM    594 HG12 VAL A  39       8.242  -0.374  -0.258  1.00  1.04           H  
ATOM    595 HG13 VAL A  39       7.882   0.579  -1.694  1.00  1.02           H  
ATOM    596 HG21 VAL A  39      10.873   1.075   0.624  1.00  1.10           H  
ATOM    597 HG22 VAL A  39       9.955   2.159   1.664  1.00  1.04           H  
ATOM    598 HG23 VAL A  39       9.498   0.464   1.537  1.00  1.04           H  
ATOM    599  N   ASP A  40       9.314   3.293  -3.403  1.00  0.27           N  
ATOM    600  CA  ASP A  40       8.480   3.669  -4.587  1.00  0.29           C  
ATOM    601  C   ASP A  40       8.966   2.923  -5.835  1.00  0.26           C  
ATOM    602  O   ASP A  40      10.132   2.968  -6.174  1.00  0.36           O  
ATOM    603  CB  ASP A  40       8.594   5.174  -4.821  1.00  0.39           C  
ATOM    604  CG  ASP A  40       7.869   5.920  -3.699  1.00  0.66           C  
ATOM    605  OD1 ASP A  40       7.291   5.230  -2.875  1.00  1.33           O  
ATOM    606  OD2 ASP A  40       7.934   7.138  -3.729  1.00  1.21           O  
ATOM    607  H   ASP A  40      10.291   3.271  -3.477  1.00  0.38           H  
ATOM    608  HA  ASP A  40       7.451   3.415  -4.400  1.00  0.31           H  
ATOM    609  HB2 ASP A  40       9.634   5.465  -4.829  1.00  0.56           H  
ATOM    610  HB3 ASP A  40       8.145   5.432  -5.769  1.00  0.41           H  
ATOM    611  N   GLY A  41       8.060   2.250  -6.489  1.00  0.20           N  
ATOM    612  CA  GLY A  41       8.449   1.498  -7.716  1.00  0.22           C  
ATOM    613  C   GLY A  41       7.216   0.864  -8.362  1.00  0.18           C  
ATOM    614  O   GLY A  41       6.495   1.512  -9.095  1.00  0.26           O  
ATOM    615  H   GLY A  41       7.131   2.239  -6.176  1.00  0.23           H  
ATOM    616  HA2 GLY A  41       8.912   2.175  -8.419  1.00  0.29           H  
ATOM    617  HA3 GLY A  41       9.152   0.721  -7.451  1.00  0.26           H  
ATOM    618  N   GLU A  42       7.001  -0.392  -8.074  1.00  0.13           N  
ATOM    619  CA  GLU A  42       5.817  -1.093  -8.656  1.00  0.15           C  
ATOM    620  C   GLU A  42       4.720  -1.210  -7.601  1.00  0.14           C  
ATOM    621  O   GLU A  42       4.996  -1.524  -6.461  1.00  0.18           O  
ATOM    622  CB  GLU A  42       6.235  -2.484  -9.104  1.00  0.21           C  
ATOM    623  CG  GLU A  42       7.599  -2.405  -9.791  1.00  0.31           C  
ATOM    624  CD  GLU A  42       7.717  -3.537 -10.813  1.00  1.28           C  
ATOM    625  OE1 GLU A  42       7.332  -4.637 -10.450  1.00  1.98           O  
ATOM    626  OE2 GLU A  42       8.187  -3.239 -11.899  1.00  2.07           O  
ATOM    627  H   GLU A  42       7.610  -0.873  -7.474  1.00  0.19           H  
ATOM    628  HA  GLU A  42       5.446  -0.540  -9.502  1.00  0.17           H  
ATOM    629  HB2 GLU A  42       6.298  -3.130  -8.244  1.00  0.32           H  
ATOM    630  HB3 GLU A  42       5.503  -2.881  -9.793  1.00  0.35           H  
ATOM    631  HG2 GLU A  42       7.699  -1.456 -10.298  1.00  0.85           H  
ATOM    632  HG3 GLU A  42       8.385  -2.502  -9.058  1.00  1.01           H  
ATOM    633  N   TRP A  43       3.501  -0.969  -8.009  1.00  0.13           N  
ATOM    634  CA  TRP A  43       2.365  -1.045  -7.038  1.00  0.11           C  
ATOM    635  C   TRP A  43       1.324  -2.064  -7.504  1.00  0.11           C  
ATOM    636  O   TRP A  43       0.970  -2.104  -8.667  1.00  0.13           O  
ATOM    637  CB  TRP A  43       1.725   0.335  -6.941  1.00  0.12           C  
ATOM    638  CG  TRP A  43       2.594   1.207  -6.033  1.00  0.12           C  
ATOM    639  CD1 TRP A  43       3.774   1.689  -6.403  1.00  0.13           C  
ATOM    640  CD2 TRP A  43       2.312   1.548  -4.779  1.00  0.12           C  
ATOM    641  NE1 TRP A  43       4.207   2.345  -5.318  1.00  0.13           N  
ATOM    642  CE2 TRP A  43       3.348   2.303  -4.247  1.00  0.12           C  
ATOM    643  CE3 TRP A  43       1.211   1.257  -3.980  1.00  0.11           C  
ATOM    644  CZ2 TRP A  43       3.285   2.756  -2.946  1.00  0.12           C  
ATOM    645  CZ3 TRP A  43       1.156   1.713  -2.679  1.00  0.11           C  
ATOM    646  CH2 TRP A  43       2.190   2.461  -2.163  1.00  0.12           C  
ATOM    647  H   TRP A  43       3.332  -0.738  -8.946  1.00  0.15           H  
ATOM    648  HA  TRP A  43       2.734  -1.333  -6.068  1.00  0.11           H  
ATOM    649  HB2 TRP A  43       1.682   0.783  -7.922  1.00  0.13           H  
ATOM    650  HB3 TRP A  43       0.732   0.255  -6.542  1.00  0.12           H  
ATOM    651  HD1 TRP A  43       4.296   1.521  -7.336  1.00  0.15           H  
ATOM    652  HE1 TRP A  43       5.066   2.815  -5.290  1.00  0.14           H  
ATOM    653  HE3 TRP A  43       0.396   0.678  -4.368  1.00  0.11           H  
ATOM    654  HZ2 TRP A  43       4.098   3.339  -2.539  1.00  0.13           H  
ATOM    655  HZ3 TRP A  43       0.299   1.481  -2.063  1.00  0.11           H  
ATOM    656  HH2 TRP A  43       2.146   2.808  -1.142  1.00  0.13           H  
ATOM    657  N   THR A  44       0.860  -2.864  -6.577  1.00  0.10           N  
ATOM    658  CA  THR A  44      -0.167  -3.897  -6.929  1.00  0.10           C  
ATOM    659  C   THR A  44      -1.417  -3.736  -6.051  1.00  0.11           C  
ATOM    660  O   THR A  44      -1.392  -3.062  -5.040  1.00  0.22           O  
ATOM    661  CB  THR A  44       0.434  -5.291  -6.713  1.00  0.12           C  
ATOM    662  OG1 THR A  44       1.059  -5.222  -5.437  1.00  0.22           O  
ATOM    663  CG2 THR A  44       1.565  -5.577  -7.698  1.00  0.22           C  
ATOM    664  H   THR A  44       1.189  -2.791  -5.654  1.00  0.10           H  
ATOM    665  HA  THR A  44      -0.446  -3.791  -7.962  1.00  0.11           H  
ATOM    666  HB  THR A  44      -0.314  -6.062  -6.741  1.00  0.21           H  
ATOM    667  HG1 THR A  44       2.009  -5.250  -5.571  1.00  1.01           H  
ATOM    668 HG21 THR A  44       1.333  -5.141  -8.659  1.00  1.11           H  
ATOM    669 HG22 THR A  44       2.486  -5.154  -7.328  1.00  1.01           H  
ATOM    670 HG23 THR A  44       1.686  -6.644  -7.814  1.00  1.03           H  
ATOM    671  N   TYR A  45      -2.483  -4.363  -6.468  1.00  0.09           N  
ATOM    672  CA  TYR A  45      -3.762  -4.276  -5.696  1.00  0.09           C  
ATOM    673  C   TYR A  45      -4.399  -5.669  -5.627  1.00  0.10           C  
ATOM    674  O   TYR A  45      -4.573  -6.322  -6.638  1.00  0.10           O  
ATOM    675  CB  TYR A  45      -4.701  -3.295  -6.431  1.00  0.10           C  
ATOM    676  CG  TYR A  45      -5.858  -2.799  -5.517  1.00  0.10           C  
ATOM    677  CD1 TYR A  45      -6.717  -3.679  -4.864  1.00  0.10           C  
ATOM    678  CD2 TYR A  45      -6.056  -1.444  -5.345  1.00  0.10           C  
ATOM    679  CE1 TYR A  45      -7.733  -3.199  -4.061  1.00  0.11           C  
ATOM    680  CE2 TYR A  45      -7.076  -0.972  -4.545  1.00  0.11           C  
ATOM    681  CZ  TYR A  45      -7.919  -1.845  -3.897  1.00  0.11           C  
ATOM    682  OH  TYR A  45      -8.936  -1.372  -3.094  1.00  0.12           O  
ATOM    683  H   TYR A  45      -2.445  -4.895  -7.292  1.00  0.18           H  
ATOM    684  HA  TYR A  45      -3.565  -3.915  -4.700  1.00  0.08           H  
ATOM    685  HB2 TYR A  45      -4.121  -2.432  -6.751  1.00  0.10           H  
ATOM    686  HB3 TYR A  45      -5.121  -3.779  -7.299  1.00  0.11           H  
ATOM    687  HD1 TYR A  45      -6.622  -4.733  -5.007  1.00  0.11           H  
ATOM    688  HD2 TYR A  45      -5.411  -0.747  -5.846  1.00  0.11           H  
ATOM    689  HE1 TYR A  45      -8.383  -3.893  -3.551  1.00  0.12           H  
ATOM    690  HE2 TYR A  45      -7.224   0.093  -4.437  1.00  0.11           H  
ATOM    691  HH  TYR A  45      -9.088  -0.451  -3.320  1.00  0.90           H  
ATOM    692  N   ASP A  46      -4.731  -6.090  -4.433  1.00  0.10           N  
ATOM    693  CA  ASP A  46      -5.366  -7.437  -4.268  1.00  0.12           C  
ATOM    694  C   ASP A  46      -6.852  -7.281  -3.913  1.00  0.13           C  
ATOM    695  O   ASP A  46      -7.242  -7.435  -2.773  1.00  0.19           O  
ATOM    696  CB  ASP A  46      -4.651  -8.187  -3.146  1.00  0.13           C  
ATOM    697  CG  ASP A  46      -4.923  -9.686  -3.285  1.00  0.17           C  
ATOM    698  OD1 ASP A  46      -5.941 -10.000  -3.878  1.00  0.21           O  
ATOM    699  OD2 ASP A  46      -4.095 -10.433  -2.789  1.00  0.24           O  
ATOM    700  H   ASP A  46      -4.566  -5.526  -3.649  1.00  0.10           H  
ATOM    701  HA  ASP A  46      -5.273  -7.996  -5.183  1.00  0.16           H  
ATOM    702  HB2 ASP A  46      -3.587  -8.010  -3.207  1.00  0.16           H  
ATOM    703  HB3 ASP A  46      -5.016  -7.846  -2.190  1.00  0.11           H  
ATOM    704  N   ASP A  47      -7.649  -6.981  -4.900  1.00  0.17           N  
ATOM    705  CA  ASP A  47      -9.109  -6.810  -4.634  1.00  0.20           C  
ATOM    706  C   ASP A  47      -9.737  -8.147  -4.225  1.00  0.22           C  
ATOM    707  O   ASP A  47     -10.926  -8.229  -3.984  1.00  0.31           O  
ATOM    708  CB  ASP A  47      -9.791  -6.294  -5.899  1.00  0.26           C  
ATOM    709  CG  ASP A  47     -11.289  -6.128  -5.634  1.00  0.43           C  
ATOM    710  OD1 ASP A  47     -11.598  -5.667  -4.549  1.00  1.16           O  
ATOM    711  OD2 ASP A  47     -12.038  -6.471  -6.534  1.00  1.14           O  
ATOM    712  H   ASP A  47      -7.295  -6.868  -5.806  1.00  0.22           H  
ATOM    713  HA  ASP A  47      -9.246  -6.095  -3.840  1.00  0.19           H  
ATOM    714  HB2 ASP A  47      -9.369  -5.340  -6.179  1.00  0.28           H  
ATOM    715  HB3 ASP A  47      -9.647  -6.998  -6.705  1.00  0.31           H  
ATOM    716  N   ALA A  48      -8.925  -9.166  -4.155  1.00  0.21           N  
ATOM    717  CA  ALA A  48      -9.462 -10.504  -3.768  1.00  0.23           C  
ATOM    718  C   ALA A  48      -9.648 -10.586  -2.247  1.00  0.22           C  
ATOM    719  O   ALA A  48     -10.559 -11.232  -1.768  1.00  0.30           O  
ATOM    720  CB  ALA A  48      -8.482 -11.586  -4.218  1.00  0.29           C  
ATOM    721  H   ALA A  48      -7.973  -9.055  -4.357  1.00  0.24           H  
ATOM    722  HA  ALA A  48     -10.411 -10.661  -4.251  1.00  0.25           H  
ATOM    723  HB1 ALA A  48      -7.850 -11.200  -5.004  1.00  1.02           H  
ATOM    724  HB2 ALA A  48      -7.867 -11.892  -3.385  1.00  1.04           H  
ATOM    725  HB3 ALA A  48      -9.028 -12.441  -4.589  1.00  1.10           H  
ATOM    726  N   THR A  49      -8.779  -9.924  -1.525  1.00  0.19           N  
ATOM    727  CA  THR A  49      -8.885  -9.951  -0.032  1.00  0.21           C  
ATOM    728  C   THR A  49      -8.669  -8.546   0.543  1.00  0.18           C  
ATOM    729  O   THR A  49      -8.332  -8.391   1.700  1.00  0.20           O  
ATOM    730  CB  THR A  49      -7.816 -10.896   0.527  1.00  0.26           C  
ATOM    731  OG1 THR A  49      -6.605 -10.487  -0.101  1.00  0.38           O  
ATOM    732  CG2 THR A  49      -8.041 -12.334   0.069  1.00  0.42           C  
ATOM    733  H   THR A  49      -8.064  -9.414  -1.959  1.00  0.21           H  
ATOM    734  HA  THR A  49      -9.858 -10.307   0.256  1.00  0.23           H  
ATOM    735  HB  THR A  49      -7.741 -10.834   1.598  1.00  0.36           H  
ATOM    736  HG1 THR A  49      -6.075 -11.270  -0.262  1.00  0.95           H  
ATOM    737 HG21 THR A  49      -8.963 -12.400  -0.488  1.00  1.01           H  
ATOM    738 HG22 THR A  49      -7.223 -12.649  -0.561  1.00  1.14           H  
ATOM    739 HG23 THR A  49      -8.099 -12.986   0.929  1.00  1.12           H  
ATOM    740  N   LYS A  50      -8.863  -7.553  -0.281  1.00  0.15           N  
ATOM    741  CA  LYS A  50      -8.673  -6.154   0.203  1.00  0.14           C  
ATOM    742  C   LYS A  50      -7.292  -6.011   0.844  1.00  0.13           C  
ATOM    743  O   LYS A  50      -7.177  -5.682   2.009  1.00  0.16           O  
ATOM    744  CB  LYS A  50      -9.751  -5.817   1.230  1.00  0.18           C  
ATOM    745  CG  LYS A  50     -11.129  -5.961   0.582  1.00  0.29           C  
ATOM    746  CD  LYS A  50     -12.198  -5.506   1.578  1.00  0.81           C  
ATOM    747  CE  LYS A  50     -13.574  -5.614   0.921  1.00  1.46           C  
ATOM    748  NZ  LYS A  50     -14.455  -6.522   1.707  1.00  2.16           N  
ATOM    749  H   LYS A  50      -9.124  -7.723  -1.208  1.00  0.15           H  
ATOM    750  HA  LYS A  50      -8.752  -5.480  -0.631  1.00  0.14           H  
ATOM    751  HB2 LYS A  50      -9.674  -6.491   2.071  1.00  0.23           H  
ATOM    752  HB3 LYS A  50      -9.616  -4.802   1.575  1.00  0.20           H  
ATOM    753  HG2 LYS A  50     -11.176  -5.351  -0.308  1.00  0.71           H  
ATOM    754  HG3 LYS A  50     -11.299  -6.993   0.314  1.00  0.80           H  
ATOM    755  HD2 LYS A  50     -12.164  -6.131   2.456  1.00  1.39           H  
ATOM    756  HD3 LYS A  50     -12.012  -4.481   1.866  1.00  1.51           H  
ATOM    757  HE2 LYS A  50     -14.030  -4.636   0.871  1.00  2.02           H  
ATOM    758  HE3 LYS A  50     -13.468  -6.004  -0.079  1.00  1.98           H  
ATOM    759  HZ1 LYS A  50     -14.412  -6.262   2.713  1.00  2.54           H  
ATOM    760  HZ2 LYS A  50     -15.435  -6.432   1.368  1.00  2.63           H  
ATOM    761  HZ3 LYS A  50     -14.136  -7.504   1.588  1.00  2.55           H  
ATOM    762  N   THR A  51      -6.281  -6.263   0.065  1.00  0.11           N  
ATOM    763  CA  THR A  51      -4.889  -6.162   0.598  1.00  0.11           C  
ATOM    764  C   THR A  51      -3.986  -5.468  -0.440  1.00  0.09           C  
ATOM    765  O   THR A  51      -3.756  -5.993  -1.510  1.00  0.09           O  
ATOM    766  CB  THR A  51      -4.384  -7.592   0.882  1.00  0.13           C  
ATOM    767  OG1 THR A  51      -5.130  -8.012   2.018  1.00  0.28           O  
ATOM    768  CG2 THR A  51      -2.920  -7.636   1.332  1.00  0.23           C  
ATOM    769  H   THR A  51      -6.434  -6.522  -0.869  1.00  0.12           H  
ATOM    770  HA  THR A  51      -4.890  -5.593   1.512  1.00  0.12           H  
ATOM    771  HB  THR A  51      -4.553  -8.249   0.050  1.00  0.25           H  
ATOM    772  HG1 THR A  51      -4.617  -7.807   2.803  1.00  0.93           H  
ATOM    773 HG21 THR A  51      -2.472  -6.666   1.243  1.00  1.05           H  
ATOM    774 HG22 THR A  51      -2.867  -7.958   2.362  1.00  1.01           H  
ATOM    775 HG23 THR A  51      -2.376  -8.335   0.716  1.00  1.04           H  
ATOM    776  N   PHE A  52      -3.492  -4.302  -0.099  1.00  0.07           N  
ATOM    777  CA  PHE A  52      -2.612  -3.587  -1.056  1.00  0.07           C  
ATOM    778  C   PHE A  52      -1.210  -4.186  -0.984  1.00  0.07           C  
ATOM    779  O   PHE A  52      -0.873  -4.856  -0.027  1.00  0.09           O  
ATOM    780  CB  PHE A  52      -2.538  -2.118  -0.675  1.00  0.07           C  
ATOM    781  CG  PHE A  52      -3.244  -1.271  -1.736  1.00  0.07           C  
ATOM    782  CD1 PHE A  52      -2.576  -0.848  -2.875  1.00  0.08           C  
ATOM    783  CD2 PHE A  52      -4.560  -0.919  -1.568  1.00  0.08           C  
ATOM    784  CE1 PHE A  52      -3.231  -0.077  -3.819  1.00  0.09           C  
ATOM    785  CE2 PHE A  52      -5.206  -0.146  -2.498  1.00  0.09           C  
ATOM    786  CZ  PHE A  52      -4.543   0.280  -3.621  1.00  0.09           C  
ATOM    787  H   PHE A  52      -3.678  -3.914   0.782  1.00  0.07           H  
ATOM    788  HA  PHE A  52      -3.012  -3.678  -2.047  1.00  0.07           H  
ATOM    789  HB2 PHE A  52      -3.018  -1.964   0.280  1.00  0.07           H  
ATOM    790  HB3 PHE A  52      -1.506  -1.813  -0.607  1.00  0.08           H  
ATOM    791  HD1 PHE A  52      -1.538  -1.112  -3.020  1.00  0.08           H  
ATOM    792  HD2 PHE A  52      -5.098  -1.292  -0.727  1.00  0.08           H  
ATOM    793  HE1 PHE A  52      -2.729   0.202  -4.734  1.00  0.10           H  
ATOM    794  HE2 PHE A  52      -6.236   0.133  -2.339  1.00  0.10           H  
ATOM    795  HZ  PHE A  52      -5.040   0.925  -4.329  1.00  0.11           H  
ATOM    796  N   THR A  53      -0.418  -3.943  -1.981  1.00  0.07           N  
ATOM    797  CA  THR A  53       0.960  -4.492  -1.948  1.00  0.08           C  
ATOM    798  C   THR A  53       1.862  -3.707  -2.896  1.00  0.09           C  
ATOM    799  O   THR A  53       1.480  -3.394  -4.002  1.00  0.13           O  
ATOM    800  CB  THR A  53       0.918  -5.962  -2.364  1.00  0.10           C  
ATOM    801  OG1 THR A  53       0.129  -6.597  -1.363  1.00  0.14           O  
ATOM    802  CG2 THR A  53       2.295  -6.619  -2.267  1.00  0.12           C  
ATOM    803  H   THR A  53      -0.725  -3.417  -2.748  1.00  0.08           H  
ATOM    804  HA  THR A  53       1.348  -4.420  -0.946  1.00  0.09           H  
ATOM    805  HB  THR A  53       0.488  -6.091  -3.339  1.00  0.11           H  
ATOM    806  HG1 THR A  53      -0.525  -7.145  -1.804  1.00  0.81           H  
ATOM    807 HG21 THR A  53       3.046  -5.868  -2.070  1.00  1.00           H  
ATOM    808 HG22 THR A  53       2.297  -7.341  -1.465  1.00  1.02           H  
ATOM    809 HG23 THR A  53       2.527  -7.118  -3.196  1.00  1.03           H  
ATOM    810  N   VAL A  54       3.040  -3.402  -2.431  1.00  0.09           N  
ATOM    811  CA  VAL A  54       3.999  -2.641  -3.279  1.00  0.10           C  
ATOM    812  C   VAL A  54       5.385  -3.272  -3.142  1.00  0.11           C  
ATOM    813  O   VAL A  54       5.709  -3.833  -2.113  1.00  0.11           O  
ATOM    814  CB  VAL A  54       4.040  -1.187  -2.798  1.00  0.10           C  
ATOM    815  CG1 VAL A  54       4.685  -1.143  -1.422  1.00  0.12           C  
ATOM    816  CG2 VAL A  54       4.870  -0.339  -3.763  1.00  0.12           C  
ATOM    817  H   VAL A  54       3.299  -3.676  -1.524  1.00  0.13           H  
ATOM    818  HA  VAL A  54       3.680  -2.674  -4.311  1.00  0.10           H  
ATOM    819  HB  VAL A  54       3.035  -0.795  -2.741  1.00  0.11           H  
ATOM    820 HG11 VAL A  54       4.298  -1.947  -0.819  1.00  1.02           H  
ATOM    821 HG12 VAL A  54       5.756  -1.253  -1.518  1.00  1.01           H  
ATOM    822 HG13 VAL A  54       4.464  -0.202  -0.946  1.00  1.02           H  
ATOM    823 HG21 VAL A  54       5.795  -0.839  -3.992  1.00  1.02           H  
ATOM    824 HG22 VAL A  54       4.318  -0.180  -4.672  1.00  1.01           H  
ATOM    825 HG23 VAL A  54       5.090   0.616  -3.309  1.00  1.02           H  
ATOM    826  N   THR A  55       6.170  -3.174  -4.172  1.00  0.12           N  
ATOM    827  CA  THR A  55       7.534  -3.776  -4.109  1.00  0.14           C  
ATOM    828  C   THR A  55       8.542  -2.902  -4.867  1.00  0.14           C  
ATOM    829  O   THR A  55       8.412  -2.690  -6.057  1.00  0.18           O  
ATOM    830  CB  THR A  55       7.490  -5.167  -4.742  1.00  0.18           C  
ATOM    831  OG1 THR A  55       6.509  -5.876  -3.992  1.00  0.29           O  
ATOM    832  CG2 THR A  55       8.793  -5.928  -4.522  1.00  0.21           C  
ATOM    833  H   THR A  55       5.870  -2.701  -4.977  1.00  0.12           H  
ATOM    834  HA  THR A  55       7.839  -3.868  -3.075  1.00  0.14           H  
ATOM    835  HB  THR A  55       7.231  -5.128  -5.785  1.00  0.20           H  
ATOM    836  HG1 THR A  55       5.725  -5.969  -4.538  1.00  0.88           H  
ATOM    837 HG21 THR A  55       9.395  -5.421  -3.780  1.00  1.03           H  
ATOM    838 HG22 THR A  55       8.577  -6.928  -4.181  1.00  1.00           H  
ATOM    839 HG23 THR A  55       9.343  -5.979  -5.446  1.00  1.05           H  
ATOM    840  N   GLU A  56       9.527  -2.414  -4.161  1.00  0.13           N  
ATOM    841  CA  GLU A  56      10.556  -1.553  -4.826  1.00  0.15           C  
ATOM    842  C   GLU A  56      11.341  -2.385  -5.849  1.00  0.18           C  
ATOM    843  O   GLU A  56      10.965  -3.536  -6.012  1.00  1.10           O  
ATOM    844  CB  GLU A  56      11.523  -1.014  -3.746  1.00  0.18           C  
ATOM    845  CG  GLU A  56      11.803   0.499  -3.928  1.00  0.22           C  
ATOM    846  CD  GLU A  56      13.017   0.687  -4.841  1.00  1.20           C  
ATOM    847  OE1 GLU A  56      12.854   0.428  -6.021  1.00  1.84           O  
ATOM    848  OE2 GLU A  56      14.040   1.082  -4.304  1.00  1.95           O  
ATOM    849  OXT GLU A  56      12.267  -1.825  -6.408  1.00  1.12           O  
ATOM    850  H   GLU A  56       9.590  -2.607  -3.202  1.00  0.14           H  
ATOM    851  HA  GLU A  56      10.068  -0.745  -5.328  1.00  0.17           H  
ATOM    852  HB2 GLU A  56      11.093  -1.178  -2.772  1.00  0.18           H  
ATOM    853  HB3 GLU A  56      12.457  -1.554  -3.805  1.00  0.20           H  
ATOM    854  HG2 GLU A  56      10.951   1.002  -4.355  1.00  0.86           H  
ATOM    855  HG3 GLU A  56      12.019   0.940  -2.966  1.00  0.82           H  
TER     856      GLU A  56                                                      
MASTER      144    0    0    1    4    0    0    6  855    1    0    5          
END                                                                             
