# Supplementary material for: RosettaScripts: A Scripting Language Interface to the Rosetta Macromolecular Modeling Suite
Source: PLoS One. 2011 Jun 24;6(6):e20161. doi: 10.1371/journal.pone.0020161 (PMC3123292; doi:10.1371/journal.pone.0020161)
Supplement: Supplemental Information S1 — Protocols, input, and output files for all examples given in the paper. (BZ2) [file pone.0020161.s001.bz2 › ligand_docking/flags]

-run
 -constant_seed
 -rng mt19937
-in
 -file
  -s inputs/7cpa_7cpa_input.pdb
  -extra_res_fa inputs/7cpa.params inputs/ZN1.params
-out
 -file
  #-atom_tree_diff atom_tree_diff.out
 -overwrite	
-packing
 -no_optH
 -ex1
 -ex1aro
 -ex2

-mute core.util.prof ## dont show timing info
-mute core.io.database
