# Supplementary material for: RosettaScripts: A Scripting Language Interface to the Rosetta Macromolecular Modeling Suite
Source: PLoS One. 2011 Jun 24;6(6):e20161. doi: 10.1371/journal.pone.0020161 (PMC3123292; doi:10.1371/journal.pone.0020161)
Supplement: Supplemental Information S1 — Protocols, input, and output files for all examples given in the paper. (BZ2) [file pone.0020161.s001.bz2 › ligand_docking/README]

Rosetta-3.2 is a stable release of Rosetta
rosetta-41240 is a revision under development.
#Run this example by typing:
$ROSETTA_BIN/rosetta_scripts.linuxgccrelease @flags -database $ROSETTA_DATABASE -parser:protocol <rosetta_xml_file>

# Replace ROSETTA_BIN and ROSETTA_DATABASE with your rosetta directories.
# Replace linuxgccrelease with the extension you are using.
# Replace <rosetta_xml_file> with either "rosetta-3.2.xml" or "rosetta-41240.xml"
# The XML file should be matched with the revision of Rosetta you are using.
# Other versions may require modifications to the XML file 
