# Supplementary material for: RosettaScripts: A Scripting Language Interface to the Rosetta Macromolecular Modeling Suite
Source: PLoS One. 2011 Jun 24;6(6):e20161. doi: 10.1371/journal.pone.0020161 (PMC3123292; doi:10.1371/journal.pone.0020161)
Supplement: Supplemental Information S1 — Protocols, input, and output files for all examples given in the paper. (BZ2) [file pone.0020161.s001.bz2 › ligand_docking/rosetta-41240.xml]

This protocol will simply do low-resolution followed by high-resolution docking.
It will also report the binding energy (ddg) and buried-surface area (sasa) in the score file.
<ROSETTASCRIPTS>
	<SCOREFXNS>
		<ligand_soft_rep weights=ligand_soft_rep>
			<Reweight scoretype=hack_elec weight=0.42/>
		</ligand_soft_rep>
		<hard_rep weights=ligand>
			<Reweight scoretype=hack_elec weight=0.42/>
		</hard_rep>
	</SCOREFXNS>
	<LIGAND_AREAS>
		<docking_sidechain chain=X cutoff=6.0 add_nbr_radius=true all_atom_mode=true minimize_ligand=10/>
		<final_sidechain chain=X cutoff=6.0 add_nbr_radius=true all_atom_mode=true/>
		<final_backbone chain=X cutoff=7.0 add_nbr_radius=false all_atom_mode=true Calpha_restraints=0.3/>
	</LIGAND_AREAS>
	<INTERFACE_BUILDERS>
		<side_chain_for_docking ligand_areas=docking_sidechain/>
		<side_chain_for_final ligand_areas=final_sidechain/>
		<backbone ligand_areas=final_backbone extension_window=3/>
	</INTERFACE_BUILDERS>
	<MOVEMAP_BUILDERS>
		<docking sc_interface=side_chain_for_docking minimize_water=true/>
		<final sc_interface=side_chain_for_final bb_interface=backbone minimize_water=true/>
	</MOVEMAP_BUILDERS>
	<MOVERS>
	single movers		
		<StartFrom name=start_from chain=X>
			<Coordinates x=-1.731 y=32.589 z=-5.039/>
		</StartFrom>
		<Translate name=translate chain=X distribution=uniform angstroms=5.0 cycles=50/>
		<Rotate name=rotate chain=X distribution=uniform degrees=360 cycles=1000/>
		<SlideTogether name=slide_together chain=X/>
		<HighResDocker name=high_res_docker cycles=6 repack_every_Nth=3 scorefxn=ligand_soft_rep movemap_builder=docking/>
		<FinalMinimizer name=final scorefxn=hard_rep movemap_builder=final/>
		<InterfaceScoreCalculator name=add_scores chains=X scorefxn=hard_rep native="inputs/7cpa_7cpa_native.pdb"/>
	compound movers
		<ParsedProtocol name=low_res_dock>
			<Add mover_name=start_from/>
			<Add mover_name=translate/>
			<Add mover_name=rotate/>
			<Add mover_name=slide_together/>
		</ParsedProtocol>
		<ParsedProtocol name=high_res_dock>
			<Add mover_name=high_res_docker/>
			<Add mover_name=final/>
		</ParsedProtocol>
	</MOVERS>
	<PROTOCOLS>
		<Add mover_name=low_res_dock/>
	  <Add mover_name=high_res_dock/>
		<Add mover_name=add_scores/>
	</PROTOCOLS>
</ROSETTASCRIPTS>
