# Supplementary material for: RosettaScripts: A Scripting Language Interface to the Rosetta Macromolecular Modeling Suite
Source: PLoS One. 2011 Jun 24;6(6):e20161. doi: 10.1371/journal.pone.0020161 (PMC3123292; doi:10.1371/journal.pone.0020161)
Supplement: Supplemental Information S1 — Protocols, input, and output files for all examples given in the paper. (BZ2) [file pone.0020161.s001.bz2 › ligand_docking/inputs/ZN1.params]

# I think right now that Mini has to have at least three atoms per residue,
# hence the virtual atoms.
NAME ZN1
IO_STRING ZN1 Z
TYPE LIGAND
AA UNK
ATOM ZN1  Zn2p  X    2.00
ATOM  V1  VIRT  X    0.00
ATOM  V2  VIRT  X    0.00
BOND ZN1   V1 
BOND ZN1   V2 
BOND  V1   V2 
NBR_ATOM ZN1 
NBR_RADIUS 0.01
ICOOR_INTERNAL   ZN1     0.000000    0.000000    0.000000  ZN1    V1    V2 
ICOOR_INTERNAL    V1     0.000000  180.000000    1.493765  ZN1    V1    V2 
ICOOR_INTERNAL    V2     0.000000   62.060678    1.415324   V1   ZN1    V2 
