# Supplementary material for: RosettaScripts: A Scripting Language Interface to the Rosetta Macromolecular Modeling Suite
Source: PLoS One. 2011 Jun 24;6(6):e20161. doi: 10.1371/journal.pone.0020161 (PMC3123292; doi:10.1371/journal.pone.0020161)
Supplement: Supplemental Information S1 — Protocols, input, and output files for all examples given in the paper. (BZ2) [file pone.0020161.s001.bz2 › ligand_docking/inputs/7cpa.params]

NAME CP1
IO_STRING CP1 1
TYPE LIGAND
AA UNK
ATOM  N1  Ntrp  X   -0.48
ATOM  C19 CNH2  X   0.63
ATOM  C27 CH1   X   0.00
ATOM  C24 CH2   X   -0.05
ATOM  C16 aroC  X   -0.06
ATOM  C10 aroC  X   -0.12
ATOM  C4  aroC  X   -0.15
ATOM  C1  aroC  X   -0.15
ATOM  C5  aroC  X   -0.14
ATOM  C11 aroC  X   -0.11
ATOM  H11 Haro  X   0.17
ATOM  H5  Haro  X   0.12
ATOM  H1  Haro  X   0.11
ATOM  H4  Haro  X   0.11
ATOM  H10 Haro  X   0.13
ATOM  H22 Hapo  X   0.12
ATOM  H23 Hapo  X   0.06
ATOM  N2  Ntrp  X   -0.47
ATOM  C21 CNH2  X   0.73
ATOM  O5  ONH2  X   -0.62
ATOM  O7  OH    X   -0.43
ATOM  C26 CH2   X   0.20
ATOM  C18 aroC  X   -0.09
ATOM  C14 aroC  X   -0.10
ATOM  C8  aroC  X   -0.14
ATOM  C3  aroC  X   -0.13
ATOM  C9  aroC  X   -0.13
ATOM  C15 aroC  X   -0.10
ATOM  H15 Haro  X   0.14
ATOM  H9  Haro  X   0.13
ATOM  H3  Haro  X   0.12
ATOM  H8  Haro  X   0.12
ATOM  H14 Haro  X   0.14
ATOM  H26 Hapo  X   0.04
ATOM  H27 Hapo  X   0.06
ATOM  H33 Hpol  X   0.32
ATOM  H28 Hapo  X   0.10
ATOM  O3  ONH2  X   -0.68
ATOM  C30 CH1   X   -0.10
ATOM  C29 CH1   X   -0.07
ATOM  C22 CH3   X   -0.07
ATOM  H16 Hapo  X   -0.01
ATOM  H17 Hapo  X   0.04
ATOM  H18 Hapo  X   0.05
ATOM  C23 CH3   X   -0.08
ATOM  H19 Hapo  X   0.03
ATOM  H20 Hapo  X   0.02
ATOM  H21 Hapo  X   -0.01
ATOM  H30 Hapo  X   0.10
ATOM  P1  Phos  X   1.37
ATOM  O2  OH    X   -0.84
ATOM  O6  OOC   X   -0.91
ATOM  O8  OH    X   -0.60
ATOM  C28 CH1   X   0.11
ATOM  C20 COO   X   0.90
ATOM  O1  OH    X   -0.87
ATOM  O4  OOC   X   -0.85
ATOM  C25 CH2   X   -0.07
ATOM  C17 aroC  X   -0.03
ATOM  C12 aroC  X   -0.14
ATOM  C6  aroC  X   -0.16
ATOM  C2  aroC  X   -0.17
ATOM  C7  aroC  X   -0.14
ATOM  C13 aroC  X   -0.09
ATOM  H13 Haro  X   0.18
ATOM  H7  Haro  X   0.11
ATOM  H2  Haro  X   0.09
ATOM  H6  Haro  X   0.10
ATOM  H12 Haro  X   0.12
ATOM  H24 Hapo  X   0.06
ATOM  H25 Hapo  X   0.05
ATOM  H29 Hapo  X   0.04
ATOM  H31 Hapo  X   0.09
ATOM  H32 Hpol  X   0.36
BOND  C1   C4 
BOND  C1   C5 
BOND  C2   C6 
BOND  C2   C7 
BOND  C3   C8 
BOND  C3   C9 
BOND  C4   C10
BOND  C5   C11
BOND  C6   C12
BOND  C7   C13
BOND  C8   C14
BOND  C9   C15
BOND  C10  C16
BOND  C11  C16
BOND  C12  C17
BOND  C13  C17
BOND  C14  C18
BOND  C15  C18
BOND  C16  C24
BOND  C17  C25
BOND  C18  C26
BOND  C19  C27
BOND  C19  N1 
BOND  C19  O3 
BOND  C20  C28
BOND  C20  O1 
BOND  C20  O4 
BOND  C21  N2 
BOND  C21  O5 
BOND  C21  O7 
BOND  C22  C29
BOND  C23  C29
BOND  C24  C27
BOND  C25  C28
BOND  C26  O7 
BOND  C27  N2 
BOND  C28  O8 
BOND  C29  C30
BOND  C30  N1 
BOND  C30  P1 
BOND  O2   P1 
BOND  O6   P1 
BOND  O8   P1 
BOND  C1   H1 
BOND  C2   H2 
BOND  C3   H3 
BOND  C4   H4 
BOND  C5   H5 
BOND  C6   H6 
BOND  C7   H7 
BOND  C8   H8 
BOND  C9   H9 
BOND  C10  H10
BOND  C11  H11
BOND  C12  H12
BOND  C13  H13
BOND  C14  H14
BOND  C15  H15
BOND  C22  H16
BOND  C22  H17
BOND  C22  H18
BOND  C23  H19
BOND  C23  H20
BOND  C23  H21
BOND  C24  H22
BOND  C24  H23
BOND  C25  H24
BOND  C25  H25
BOND  C26  H26
BOND  C26  H27
BOND  C27  H28
BOND  C28  H29
BOND  C29  H30
BOND  C30  H31
BOND  N1   H32
BOND  N2   H33
CHI 1  C27  C24  C16  C10
CHI 2  C28  C25  C17  C12
CHI 3  O7   C26  C18  C14
CHI 4  N1   C19  C27  C24
CHI 5  O8   C28  C20  O1 
CHI 6  N2   C21  O7   C26
CHI 7  C19  C27  C24  C16
CHI 8  O8   C28  C25  C17
CHI 9  C21  O7   C26  C18
CHI 10  C19  C27  N2   C21
CHI 11  P1   O8   C28  C20
CHI 12  N1   C30  C29  C22
CHI 13  C19  N1   C30  C29
CHI 14  N1   C30  P1   O2 
CHI 15  C30  P1   O8   C28
NBR_ATOM  N1 
NBR_RADIUS 13.591677
ICOOR_INTERNAL    N1     0.000000    0.000000    0.000000   N1    C19   C27
ICOOR_INTERNAL    C19    0.000000    0.000000    1.365878   N1    C19   C27
ICOOR_INTERNAL    C27    0.000000   64.928671    1.471220   C19   N1    C27
ICOOR_INTERNAL    C24 -101.423515   60.779716    1.562782   C27   C19   N1 
ICOOR_INTERNAL    C16  167.824446   65.456482    1.447546   C24   C27   C19
ICOOR_INTERNAL    C10  101.393223   59.142233    1.354219   C16   C24   C27
ICOOR_INTERNAL    C4  -178.990246   59.739527    1.352097   C10   C16   C24
ICOOR_INTERNAL    C1     0.605105   59.842192    1.350336   C4    C10   C16
ICOOR_INTERNAL    C5     0.108188   60.256371    1.351744   C1    C4    C10
ICOOR_INTERNAL    C11   -0.929178   59.980135    1.352580   C5    C1    C4 
ICOOR_INTERNAL    H11 -178.952681   60.210216    1.080017   C11   C5    C1 
ICOOR_INTERNAL    H5  -179.998590   60.009041    1.080032   C5    C1    C11
ICOOR_INTERNAL    H1  -179.998448   59.873133    1.079982   C1    C4    C5 
ICOOR_INTERNAL    H4   179.998600   60.081336    1.080002   C4    C10   C1 
ICOOR_INTERNAL    H10 -179.998698   60.128780    1.079994   C10   C16   C4 
ICOOR_INTERNAL    H22 -119.998407   72.184671    1.100009   C24   C27   C16
ICOOR_INTERNAL    H23 -122.262785   73.343513    1.099973   C24   C27   H22
ICOOR_INTERNAL    N2  -118.984056   63.557399    1.428438   C27   C19   C24
ICOOR_INTERNAL    C21  -68.522054   54.177191    1.366282   N2    C27   C19
ICOOR_INTERNAL    O5   171.758936   57.097656    1.215811   C21   N2    C27
ICOOR_INTERNAL    O7   176.561633   63.496045    1.314833   C21   N2    O5 
ICOOR_INTERNAL    C26 -136.978840   58.191046    1.408756   O7    C21   N2 
ICOOR_INTERNAL    C18  159.092200   59.762647    1.442355   C26   O7    C21
ICOOR_INTERNAL    C14 -107.305841   59.722563    1.351585   C18   C26   O7 
ICOOR_INTERNAL    C8  -179.325802   58.997227    1.350266   C14   C18   C26
ICOOR_INTERNAL    C3     1.941090   60.312512    1.347104   C8    C14   C18
ICOOR_INTERNAL    C9    -1.339814   60.169037    1.350827   C3    C8    C14
ICOOR_INTERNAL    C15   -0.767492   59.832278    1.354386   C9    C3    C8 
ICOOR_INTERNAL    H15 -177.680177   60.128871    1.079989   C15   C9    C3 
ICOOR_INTERNAL    H9  -179.998234   60.085003    1.080000   C9    C3    C15
ICOOR_INTERNAL    H3   179.998043   59.914064    1.080000   C3    C8    C9 
ICOOR_INTERNAL    H8  -179.996379   59.841899    1.079973   C8    C14   C3 
ICOOR_INTERNAL    H14 -179.999300   60.502854    1.079954   C14   C18   C8 
ICOOR_INTERNAL    H26 -119.997049   73.968692    1.099983   C26   O7    C18
ICOOR_INTERNAL    H27 -125.271392   76.481331    1.099942   C26   O7    H26
ICOOR_INTERNAL    H33 -179.999662   62.908864    1.000017   N2    C27   C21
ICOOR_INTERNAL    H28 -121.754512   85.761839    1.099970   C27   C19   N2 
ICOOR_INTERNAL    O3   176.476539   60.510375    1.187785   C19   N1    C27
ICOOR_INTERNAL    C30 -168.234140   60.868505    1.431404   N1    C19   C27
ICOOR_INTERNAL    C29  112.361821   73.365565    1.630434   C30   N1    C19
ICOOR_INTERNAL    C22   54.484874   69.936601    1.517427   C29   C30   N1 
ICOOR_INTERNAL    H16 -130.877109   70.497259    1.099994   C22   C29   C30
ICOOR_INTERNAL    H17  119.999274   70.540734    1.099978   C22   C29   H16
ICOOR_INTERNAL    H18  120.010439   70.542877    1.100012   C22   C29   H17
ICOOR_INTERNAL    C23 -118.222828   75.008282    1.549136   C29   C30   C22
ICOOR_INTERNAL    H19  -49.630832   70.500473    1.100005   C23   C29   C30
ICOOR_INTERNAL    H20  120.001827   70.538340    1.099979   C23   C29   H19
ICOOR_INTERNAL    H21  120.008758   70.543200    1.099968   C23   C29   H20
ICOOR_INTERNAL    H30 -122.228778   67.850449    1.100034   C29   C30   C23
ICOOR_INTERNAL    P1   127.074192   75.786846    1.739206   C30   N1    C29
ICOOR_INTERNAL    O2    62.591764   74.018289    1.602514   P1    C30   N1 
ICOOR_INTERNAL    O6   125.304189   73.978412    1.531416   P1    C30   O2 
ICOOR_INTERNAL    O8   113.397671   71.417592    1.675601   P1    C30   O6 
ICOOR_INTERNAL    C28  162.563414   65.567184    1.442655   O8    P1    C30
ICOOR_INTERNAL    C20  -76.874415   67.250159    1.466013   C28   O8    P1 
ICOOR_INTERNAL    O1   -39.767913   70.189560    1.190471   C20   C28   O8 
ICOOR_INTERNAL    O4   176.510693   50.936269    1.309139   C20   C28   O1 
ICOOR_INTERNAL    C25 -121.746390   65.162284    1.526278   C28   O8    C20
ICOOR_INTERNAL    C17 -174.104735   60.129117    1.429805   C25   C28   O8 
ICOOR_INTERNAL    C12   82.346267   59.598000    1.350165   C17   C25   C28
ICOOR_INTERNAL    C6  -179.815461   60.155719    1.351179   C12   C17   C25
ICOOR_INTERNAL    C2     1.450530   59.867188    1.349638   C6    C12   C17
ICOOR_INTERNAL    C7    -0.989193   60.068856    1.349687   C2    C6    C12
ICOOR_INTERNAL    C13    0.104574   60.014021    1.349055   C7    C2    C6 
ICOOR_INTERNAL    H13 -179.683123   60.050762    1.079978   C13   C7    C2 
ICOOR_INTERNAL    H7   179.999622   59.994636    1.080009   C7    C2    C13
ICOOR_INTERNAL    H2   179.998165   59.965841    1.079994   C2    C6    C7 
ICOOR_INTERNAL    H6  -179.998467   60.068090    1.080010   C6    C12   C2 
ICOOR_INTERNAL    H12 -179.997895   59.921300    1.080033   C12   C17   C6 
ICOOR_INTERNAL    H24 -119.999624   73.860611    1.100039   C25   C28   C17
ICOOR_INTERNAL    H25 -125.059557   76.283432    1.099950   C25   C28   H24
ICOOR_INTERNAL    H29 -118.299819   77.760076    1.100015   C28   O8    C25
ICOOR_INTERNAL    H31  117.131050   61.407568    1.100011   C30   N1    P1 
ICOOR_INTERNAL    H32 -179.999452   59.566931    1.000056   N1    C19   C30
PDB_ROTAMERS 7cpa_confs.pdb
