# Supplementary material for: RosettaScripts: A Scripting Language Interface to the Rosetta Macromolecular Modeling Suite
Source: PLoS One. 2011 Jun 24;6(6):e20161. doi: 10.1371/journal.pone.0020161 (PMC3123292; doi:10.1371/journal.pone.0020161)
Supplement: Supplemental Information S1 — Protocols, input, and output files for all examples given in the paper. (BZ2) [file pone.0020161.s001.bz2 › LoopRemodel/3a67.ppk_0001.pdb]

ATOM      1  N   LYS Y   1      59.442  26.762  30.143  1.00  0.00              
ATOM      2  CA  LYS Y   1      59.205  25.306  29.927  1.00  0.00              
ATOM      3  C   LYS Y   1      59.549  24.891  28.504  1.00  0.00              
ATOM      4  O   LYS Y   1      59.225  25.590  27.545  1.00  0.00              
ATOM      5  CB  LYS Y   1      57.736  24.967  30.201  1.00  0.00              
ATOM      6  CG  LYS Y   1      57.332  23.555  29.784  1.00  0.00              
ATOM      7  CD  LYS Y   1      55.885  23.262  30.135  1.00  0.00              
ATOM      8  CE  LYS Y   1      55.483  21.867  29.685  1.00  0.00              
ATOM      9  NZ  LYS Y   1      54.126  21.504  30.170  1.00  0.00              
ATOM     10 1H   LYS Y   1      58.685  27.357  30.413  1.00  0.00              
ATOM     11 2H   LYS Y   1      60.093  27.065  30.839  1.00  0.00              
ATOM     12 3H   LYS Y   1      59.786  27.329  29.395  1.00  0.00              
ATOM     13  HA  LYS Y   1      59.851  24.725  30.586  1.00  0.00              
ATOM     14 1HB  LYS Y   1      57.574  25.091  31.272  1.00  0.00              
ATOM     15 2HB  LYS Y   1      57.133  25.694  29.657  1.00  0.00              
ATOM     16 1HG  LYS Y   1      57.469  23.460  28.706  1.00  0.00              
ATOM     17 2HG  LYS Y   1      57.979  22.844  30.296  1.00  0.00              
ATOM     18 1HD  LYS Y   1      55.766  23.346  31.216  1.00  0.00              
ATOM     19 2HD  LYS Y   1      55.251  24.000  29.643  1.00  0.00              
ATOM     20 1HE  LYS Y   1      55.502  21.841  28.596  1.00  0.00              
ATOM     21 2HE  LYS Y   1      56.213  21.159  30.076  1.00  0.00              
ATOM     22 1HZ  LYS Y   1      53.893  20.573  29.853  1.00  0.00              
ATOM     23 2HZ  LYS Y   1      54.111  21.530  31.180  1.00  0.00              
ATOM     24 3HZ  LYS Y   1      53.452  22.162  29.806  1.00  0.00              
ATOM     25  N   VAL Y   2      60.222  23.755  28.371  1.00  0.00              
ATOM     26  CA  VAL Y   2      60.494  23.208  27.054  1.00  0.00              
ATOM     27  C   VAL Y   2      59.544  22.036  26.860  1.00  0.00              
ATOM     28  O   VAL Y   2      59.600  21.047  27.596  1.00  0.00              
ATOM     29  CB  VAL Y   2      61.954  22.743  26.895  1.00  0.00              
ATOM     30  CG1 VAL Y   2      62.176  22.153  25.509  1.00  0.00              
ATOM     31  CG2 VAL Y   2      62.911  23.900  27.139  1.00  0.00              
ATOM     32  H   VAL Y   2      60.551  23.260  29.187  1.00  0.00              
ATOM     33  HA  VAL Y   2      60.286  23.937  26.270  1.00  0.00              
ATOM     34  HB  VAL Y   2      62.170  21.988  27.650  1.00  0.00              
ATOM     35 1HG1 VAL Y   2      63.213  21.830  25.414  1.00  0.00              
ATOM     36 2HG1 VAL Y   2      61.516  21.297  25.368  1.00  0.00              
ATOM     37 3HG1 VAL Y   2      61.962  22.907  24.754  1.00  0.00              
ATOM     38 1HG2 VAL Y   2      63.938  23.554  27.022  1.00  0.00              
ATOM     39 2HG2 VAL Y   2      62.711  24.694  26.419  1.00  0.00              
ATOM     40 3HG2 VAL Y   2      62.770  24.282  28.149  1.00  0.00              
ATOM     41  N   PHE Y   3      58.657  22.165  25.878  1.00  0.00              
ATOM     42  CA  PHE Y   3      57.677  21.127  25.587  1.00  0.00              
ATOM     43  C   PHE Y   3      58.263  19.959  24.814  1.00  0.00              
ATOM     44  O   PHE Y   3      59.232  20.110  24.068  1.00  0.00              
ATOM     45  CB  PHE Y   3      56.530  21.674  24.728  1.00  0.00              
ATOM     46  CG  PHE Y   3      55.437  22.336  25.504  1.00  0.00              
ATOM     47  CD1 PHE Y   3      55.512  23.686  25.832  1.00  0.00              
ATOM     48  CD2 PHE Y   3      54.313  21.613  25.885  1.00  0.00              
ATOM     49  CE1 PHE Y   3      54.479  24.308  26.531  1.00  0.00              
ATOM     50  CE2 PHE Y   3      53.275  22.222  26.583  1.00  0.00              
ATOM     51  CZ  PHE Y   3      53.357  23.575  26.906  1.00  0.00              
ATOM     52  H   PHE Y   3      58.664  23.006  25.320  1.00  0.00              
ATOM     53  HA  PHE Y   3      57.303  20.700  26.519  1.00  0.00              
ATOM     54 1HB  PHE Y   3      56.907  22.422  24.032  1.00  0.00              
ATOM     55 2HB  PHE Y   3      56.062  20.864  24.171  1.00  0.00              
ATOM     56  HD1 PHE Y   3      56.392  24.258  25.537  1.00  0.00              
ATOM     57  HD2 PHE Y   3      54.252  20.554  25.632  1.00  0.00              
ATOM     58  HE1 PHE Y   3      54.551  25.366  26.781  1.00  0.00              
ATOM     59  HE2 PHE Y   3      52.400  21.645  26.877  1.00  0.00              
ATOM     60  HZ  PHE Y   3      52.548  24.057  27.452  1.00  0.00              
ATOM     61  N   GLY Y   4      57.657  18.791  24.998  1.00  0.00              
ATOM     62  CA  GLY Y   4      58.109  17.615  24.285  1.00  0.00              
ATOM     63  C   GLY Y   4      57.314  17.743  22.994  1.00  0.00              
ATOM     64  O   GLY Y   4      56.469  18.635  22.894  1.00  0.00              
ATOM     65  H   GLY Y   4      56.877  18.711  25.634  1.00  0.00              
ATOM     66 1HA  GLY Y   4      59.189  17.674  24.149  1.00  0.00              
ATOM     67 2HA  GLY Y   4      57.866  16.729  24.870  1.00  0.00              
ATOM     68  N   ARG Y   5      57.574  16.885  22.013  1.00  0.00              
ATOM     69  CA  ARG Y   5      56.894  16.967  20.719  1.00  0.00              
ATOM     70  C   ARG Y   5      55.412  16.619  20.816  1.00  0.00              
ATOM     71  O   ARG Y   5      54.542  17.428  20.486  1.00  0.00              
ATOM     72  CB  ARG Y   5      57.567  16.026  19.717  1.00  0.00              
ATOM     73  CG  ARG Y   5      56.926  16.011  18.330  1.00  0.00              
ATOM     74  CD  ARG Y   5      57.679  15.071  17.393  1.00  0.00              
ATOM     75  NE  ARG Y   5      57.561  13.666  17.772  1.00  0.00              
ATOM     76  CZ  ARG Y   5      56.529  12.885  17.464  1.00  0.00              
ATOM     77  NH1 ARG Y   5      55.508  13.366  16.765  1.00  0.00              
ATOM     78  NH2 ARG Y   5      56.525  11.610  17.843  1.00  0.00              
ATOM     79  H   ARG Y   5      58.259  16.157  22.164  1.00  0.00              
ATOM     80  HA  ARG Y   5      56.934  17.990  20.345  1.00  0.00              
ATOM     81 1HB  ARG Y   5      58.606  16.341  19.632  1.00  0.00              
ATOM     82 2HB  ARG Y   5      57.526  15.024  20.145  1.00  0.00              
ATOM     83 1HG  ARG Y   5      55.892  15.680  18.430  1.00  0.00              
ATOM     84 2HG  ARG Y   5      56.945  17.025  17.929  1.00  0.00              
ATOM     85 1HD  ARG Y   5      57.281  15.183  16.384  1.00  0.00              
ATOM     86 2HD  ARG Y   5      58.735  15.337  17.399  1.00  0.00              
ATOM     87  HE  ARG Y   5      58.200  13.085  18.299  1.00  0.00              
ATOM     88 1HH1 ARG Y   5      55.515  14.331  16.465  1.00  0.00              
ATOM     89 2HH1 ARG Y   5      54.730  12.765  16.536  1.00  0.00              
ATOM     90 1HH2 ARG Y   5      57.307  11.238  18.366  1.00  0.00              
ATOM     91 2HH2 ARG Y   5      55.741  11.019  17.608  1.00  0.00              
ATOM     92  N   CYS Y   6      55.125  15.403  21.260  1.00  0.00              
ATOM     93  CA  CYS Y   6      53.742  14.984  21.419  1.00  0.00              
ATOM     94  C   CYS Y   6      53.030  15.776  22.512  1.00  0.00              
ATOM     95  O   CYS Y   6      51.808  15.947  22.473  1.00  0.00              
ATOM     96  CB  CYS Y   6      53.689  13.492  21.722  1.00  0.00              
ATOM     97  SG  CYS Y   6      54.148  12.423  20.317  1.00  0.00              
ATOM     98  H   CYS Y   6      55.865  14.755  21.492  1.00  0.00              
ATOM     99  HA  CYS Y   6      53.164  15.039  20.496  1.00  0.00              
ATOM    100 1HB  CYS Y   6      54.379  13.247  22.529  1.00  0.00              
ATOM    101 2HB  CYS Y   6      52.678  13.202  22.006  1.00  0.00              
ATOM    102  N   GLU Y   7      53.796  16.256  23.488  1.00  0.00              
ATOM    103  CA  GLU Y   7      53.229  17.034  24.582  1.00  0.00              
ATOM    104  C   GLU Y   7      52.648  18.335  24.033  1.00  0.00              
ATOM    105  O   GLU Y   7      51.508  18.696  24.334  1.00  0.00              
ATOM    106  CB  GLU Y   7      54.306  17.343  25.627  1.00  0.00              
ATOM    107  CG  GLU Y   7      53.796  18.079  26.864  1.00  0.00              
ATOM    108  CD  GLU Y   7      54.917  18.526  27.791  1.00  0.00              
ATOM    109  OE1 GLU Y   7      56.097  18.390  27.409  1.00  0.00              
ATOM    110  OE2 GLU Y   7      54.617  19.028  28.894  1.00  0.00              
ATOM    111  H   GLU Y   7      54.791  16.080  23.474  1.00  0.00              
ATOM    112  HA  GLU Y   7      52.412  16.479  25.045  1.00  0.00              
ATOM    113 1HB  GLU Y   7      54.741  16.390  25.927  1.00  0.00              
ATOM    114 2HB  GLU Y   7      55.065  17.950  25.134  1.00  0.00              
ATOM    115 1HG  GLU Y   7      53.174  18.942  26.631  1.00  0.00              
ATOM    116 2HG  GLU Y   7      53.193  17.329  27.378  1.00  0.00              
ATOM    117  N   LEU Y   8      53.432  19.042  23.222  1.00  0.00              
ATOM    118  CA  LEU Y   8      52.947  20.282  22.627  1.00  0.00              
ATOM    119  C   LEU Y   8      51.859  20.013  21.595  1.00  0.00              
ATOM    120  O   LEU Y   8      50.920  20.792  21.467  1.00  0.00              
ATOM    121  CB  LEU Y   8      54.092  21.054  21.969  1.00  0.00              
ATOM    122  CG  LEU Y   8      53.670  22.402  21.368  1.00  0.00              
ATOM    123  CD1 LEU Y   8      53.125  23.319  22.458  1.00  0.00              
ATOM    124  CD2 LEU Y   8      54.865  23.036  20.685  1.00  0.00              
ATOM    125  H   LEU Y   8      54.369  18.728  23.012  1.00  0.00              
ATOM    126  HA  LEU Y   8      52.494  20.904  23.397  1.00  0.00              
ATOM    127 1HB  LEU Y   8      54.726  21.207  22.841  1.00  0.00              
ATOM    128 2HB  LEU Y   8      54.622  20.446  21.237  1.00  0.00              
ATOM    129  HG  LEU Y   8      52.917  22.195  20.606  1.00  0.00              
ATOM    130 1HD1 LEU Y   8      52.830  24.271  22.018  1.00  0.00              
ATOM    131 2HD1 LEU Y   8      52.259  22.852  22.926  1.00  0.00              
ATOM    132 3HD1 LEU Y   8      53.897  23.490  23.207  1.00  0.00              
ATOM    133 1HD2 LEU Y   8      54.570  23.995  20.254  1.00  0.00              
ATOM    134 2HD2 LEU Y   8      55.660  23.194  21.413  1.00  0.00              
ATOM    135 3HD2 LEU Y   8      55.223  22.378  19.892  1.00  0.00              
ATOM    136  N   ALA Y   9      51.986  18.915  20.860  1.00  0.00              
ATOM    137  CA  ALA Y   9      50.969  18.559  19.875  1.00  0.00              
ATOM    138  C   ALA Y   9      49.615  18.415  20.571  1.00  0.00              
ATOM    139  O   ALA Y   9      48.601  18.932  20.096  1.00  0.00              
ATOM    140  CB  ALA Y   9      51.349  17.255  19.169  1.00  0.00              
ATOM    141  H   ALA Y   9      52.790  18.314  20.976  1.00  0.00              
ATOM    142  HA  ALA Y   9      50.895  19.364  19.143  1.00  0.00              
ATOM    143 1HB  ALA Y   9      50.582  17.002  18.437  1.00  0.00              
ATOM    144 2HB  ALA Y   9      52.306  17.381  18.663  1.00  0.00              
ATOM    145 3HB  ALA Y   9      51.428  16.455  19.903  1.00  0.00              
ATOM    146  N   ALA Y  10      49.603  17.723  21.708  1.00  0.00              
ATOM    147  CA  ALA Y  10      48.371  17.532  22.468  1.00  0.00              
ATOM    148  C   ALA Y  10      47.838  18.858  23.007  1.00  0.00              
ATOM    149  O   ALA Y  10      46.632  19.120  22.959  1.00  0.00              
ATOM    150  CB  ALA Y  10      48.609  16.555  23.621  1.00  0.00              
ATOM    151  H   ALA Y  10      50.462  17.319  22.054  1.00  0.00              
ATOM    152  HA  ALA Y  10      47.609  17.126  21.802  1.00  0.00              
ATOM    153 1HB  ALA Y  10      47.684  16.421  24.180  1.00  0.00              
ATOM    154 2HB  ALA Y  10      48.934  15.594  23.222  1.00  0.00              
ATOM    155 3HB  ALA Y  10      49.378  16.954  24.282  1.00  0.00              
ATOM    156  N   ALA Y  11      48.736  19.690  23.526  1.00  0.00              
ATOM    157  CA  ALA Y  11      48.345  20.981  24.078  1.00  0.00              
ATOM    158  C   ALA Y  11      47.740  21.862  22.989  1.00  0.00              
ATOM    159  O   ALA Y  11      46.688  22.473  23.185  1.00  0.00              
ATOM    160  CB  ALA Y  11      49.551  21.676  24.692  1.00  0.00              
ATOM    161  H   ALA Y  11      49.710  19.424  23.539  1.00  0.00              
ATOM    162  HA  ALA Y  11      47.582  20.819  24.839  1.00  0.00              
ATOM    163 1HB  ALA Y  11      49.246  22.639  25.101  1.00  0.00              
ATOM    164 2HB  ALA Y  11      49.961  21.057  25.491  1.00  0.00              
ATOM    165 3HB  ALA Y  11      50.310  21.832  23.927  1.00  0.00              
ATOM    166  N   MET Y  12      48.404  21.926  21.840  1.00  0.00              
ATOM    167  CA  MET Y  12      47.929  22.777  20.758  1.00  0.00              
ATOM    168  C   MET Y  12      46.609  22.276  20.198  1.00  0.00              
ATOM    169  O   MET Y  12      45.760  23.075  19.798  1.00  0.00              
ATOM    170  CB  MET Y  12      48.986  22.872  19.660  1.00  0.00              
ATOM    171  CG  MET Y  12      50.145  23.781  20.041  1.00  0.00              
ATOM    172  SD  MET Y  12      51.392  23.851  18.761  1.00  0.00              
ATOM    173  CE  MET Y  12      52.250  25.357  19.187  1.00  0.00              
ATOM    174  H   MET Y  12      49.245  21.383  21.707  1.00  0.00              
ATOM    175  HA  MET Y  12      47.743  23.783  21.132  1.00  0.00              
ATOM    176 1HB  MET Y  12      49.342  21.860  19.475  1.00  0.00              
ATOM    177 2HB  MET Y  12      48.483  23.250  18.769  1.00  0.00              
ATOM    178 1HG  MET Y  12      49.749  24.781  20.217  1.00  0.00              
ATOM    179 2HG  MET Y  12      50.588  23.399  20.959  1.00  0.00              
ATOM    180 1HE  MET Y  12      53.057  25.532  18.476  1.00  0.00              
ATOM    181 2HE  MET Y  12      51.551  26.194  19.158  1.00  0.00              
ATOM    182 3HE  MET Y  12      52.665  25.267  20.192  1.00  0.00              
ATOM    183  N   LYS Y  13      46.431  20.957  20.175  1.00  0.00              
ATOM    184  CA  LYS Y  13      45.156  20.389  19.759  1.00  0.00              
ATOM    185  C   LYS Y  13      44.090  20.802  20.777  1.00  0.00              
ATOM    186  O   LYS Y  13      42.964  21.143  20.407  1.00  0.00              
ATOM    187  CB  LYS Y  13      45.240  18.866  19.644  1.00  0.00              
ATOM    188  CG  LYS Y  13      43.972  18.203  19.123  1.00  0.00              
ATOM    189  CD  LYS Y  13      44.151  16.698  18.985  1.00  0.00              
ATOM    190  CE  LYS Y  13      42.931  16.052  18.345  1.00  0.00              
ATOM    191  NZ  LYS Y  13      41.738  16.117  19.232  1.00  0.00              
ATOM    192  H   LYS Y  13      47.181  20.338  20.446  1.00  0.00              
ATOM    193  HA  LYS Y  13      44.873  20.789  18.785  1.00  0.00              
ATOM    194 1HB  LYS Y  13      46.069  18.642  18.972  1.00  0.00              
ATOM    195 2HB  LYS Y  13      45.467  18.482  20.639  1.00  0.00              
ATOM    196 1HG  LYS Y  13      43.161  18.411  19.822  1.00  0.00              
ATOM    197 2HG  LYS Y  13      43.732  18.631  18.151  1.00  0.00              
ATOM    198 1HD  LYS Y  13      45.030  16.508  18.367  1.00  0.00              
ATOM    199 2HD  LYS Y  13      44.307  16.275  19.977  1.00  0.00              
ATOM    200 1HE  LYS Y  13      42.718  16.571  17.412  1.00  0.00              
ATOM    201 2HE  LYS Y  13      43.169  15.009  18.134  1.00  0.00              
ATOM    202 1HZ  LYS Y  13      40.952  15.678  18.772  1.00  0.00              
ATOM    203 2HZ  LYS Y  13      41.934  15.634  20.098  1.00  0.00              
ATOM    204 3HZ  LYS Y  13      41.516  17.082  19.428  1.00  0.00              
ATOM    205  N   ARG Y  14      44.444  20.780  22.059  1.00  0.00              
ATOM    206  CA  ARG Y  14      43.486  21.154  23.100  1.00  0.00              
ATOM    207  C   ARG Y  14      43.124  22.630  22.951  1.00  0.00              
ATOM    208  O   ARG Y  14      42.010  23.046  23.290  1.00  0.00              
ATOM    209  CB  ARG Y  14      43.984  20.829  24.500  1.00  0.00              
ATOM    210  CG  ARG Y  14      44.006  19.347  24.843  1.00  0.00              
ATOM    211  CD  ARG Y  14      44.653  19.029  26.142  1.00  0.00              
ATOM    212  NE  ARG Y  14      44.688  17.612  26.466  1.00  0.00              
ATOM    213  CZ  ARG Y  14      45.343  17.084  27.519  1.00  0.00              
ATOM    214  NH1 ARG Y  14      46.048  17.844  28.328  1.00  0.00              
ATOM    215  NH2 ARG Y  14      45.278  15.777  27.702  1.00  0.00              
ATOM    216  H   ARG Y  14      45.378  20.505  22.327  1.00  0.00              
ATOM    217  HA  ARG Y  14      42.569  20.575  22.982  1.00  0.00              
ATOM    218 1HB  ARG Y  14      44.992  21.231  24.581  1.00  0.00              
ATOM    219 2HB  ARG Y  14      43.328  21.348  25.199  1.00  0.00              
ATOM    220 1HG  ARG Y  14      42.978  18.985  24.883  1.00  0.00              
ATOM    221 2HG  ARG Y  14      44.548  18.818  24.058  1.00  0.00              
ATOM    222 1HD  ARG Y  14      45.683  19.385  26.121  1.00  0.00              
ATOM    223 2HD  ARG Y  14      44.111  19.534  26.941  1.00  0.00              
ATOM    224  HE  ARG Y  14      44.257  16.831  25.990  1.00  0.00              
ATOM    225 1HH1 ARG Y  14      46.102  18.839  28.163  1.00  0.00              
ATOM    226 2HH1 ARG Y  14      46.531  17.429  29.111  1.00  0.00              
ATOM    227 1HH2 ARG Y  14      44.747  15.205  27.060  1.00  0.00              
ATOM    228 2HH2 ARG Y  14      45.760  15.356  28.483  1.00  0.00              
ATOM    229  N   HIS Y  15      44.061  23.420  22.430  1.00  0.00              
ATOM    230  CA  HIS Y  15      43.828  24.849  22.257  1.00  0.00              
ATOM    231  C   HIS Y  15      43.346  25.187  20.846  1.00  0.00              
ATOM    232  O   HIS Y  15      43.421  26.332  20.401  1.00  0.00              
ATOM    233  CB  HIS Y  15      45.102  25.639  22.574  1.00  0.00              
ATOM    234  CG  HIS Y  15      45.430  25.690  24.034  1.00  0.00              
ATOM    235  ND1 HIS Y  15      46.312  24.812  24.629  1.00  0.00              
ATOM    236  CD2 HIS Y  15      44.996  26.512  25.018  1.00  0.00              
ATOM    237  CE1 HIS Y  15      46.406  25.093  25.917  1.00  0.00              
ATOM    238  NE2 HIS Y  15      45.617  26.119  26.178  1.00  0.00              
ATOM    239  H   HIS Y  15      44.948  23.029  22.149  1.00  0.00              
ATOM    240  HA  HIS Y  15      43.035  25.175  22.930  1.00  0.00              
ATOM    241 1HB  HIS Y  15      45.960  25.184  22.078  1.00  0.00              
ATOM    242 2HB  HIS Y  15      44.996  26.671  22.242  1.00  0.00              
ATOM    243  HD2 HIS Y  15      44.299  27.350  25.028  1.00  0.00              
ATOM    244  HE1 HIS Y  15      47.058  24.509  26.567  1.00  0.00              
ATOM    245  HE2 HIS Y  15      45.486  26.552  27.081  1.00  0.00              
ATOM    246  N   GLY Y  16      42.861  24.159  20.152  1.00  0.00              
ATOM    247  CA  GLY Y  16      42.259  24.319  18.835  1.00  0.00              
ATOM    248  C   GLY Y  16      43.069  24.511  17.572  1.00  0.00              
ATOM    249  O   GLY Y  16      42.555  25.071  16.595  1.00  0.00              
ATOM    250  H   GLY Y  16      42.915  23.236  20.559  1.00  0.00              
ATOM    251 1HA  GLY Y  16      41.664  23.435  18.606  1.00  0.00              
ATOM    252 2HA  GLY Y  16      41.615  25.197  18.843  1.00  0.00              
ATOM    253  N   LEU Y  17      44.310  24.043  17.557  1.00  0.00              
ATOM    254  CA  LEU Y  17      45.137  24.165  16.361  1.00  0.00              
ATOM    255  C   LEU Y  17      45.215  22.863  15.561  1.00  0.00              
ATOM    256  O   LEU Y  17      46.160  22.652  14.808  1.00  0.00              
ATOM    257  CB  LEU Y  17      46.549  24.624  16.741  1.00  0.00              
ATOM    258  CG  LEU Y  17      46.671  26.003  17.398  1.00  0.00              
ATOM    259  CD1 LEU Y  17      48.116  26.236  17.818  1.00  0.00              
ATOM    260  CD2 LEU Y  17      46.203  27.092  16.426  1.00  0.00              
ATOM    261  H   LEU Y  17      44.695  23.597  18.378  1.00  0.00              
ATOM    262  HA  LEU Y  17      44.695  24.896  15.685  1.00  0.00              
ATOM    263 1HB  LEU Y  17      46.797  23.852  17.466  1.00  0.00              
ATOM    264 2HB  LEU Y  17      47.234  24.562  15.895  1.00  0.00              
ATOM    265  HG  LEU Y  17      45.997  26.014  18.255  1.00  0.00              
ATOM    266 1HD1 LEU Y  17      48.206  27.215  18.286  1.00  0.00              
ATOM    267 2HD1 LEU Y  17      48.416  25.465  18.529  1.00  0.00              
ATOM    268 3HD1 LEU Y  17      48.760  26.192  16.940  1.00  0.00              
ATOM    269 1HD2 LEU Y  17      46.294  28.068  16.903  1.00  0.00              
ATOM    270 2HD2 LEU Y  17      46.820  27.067  15.527  1.00  0.00              
ATOM    271 3HD2 LEU Y  17      45.162  26.915  16.155  1.00  0.00              
ATOM    272  N   ASP Y  18      44.223  21.993  15.707  1.00  0.00              
ATOM    273  CA  ASP Y  18      44.217  20.752  14.932  1.00  0.00              
ATOM    274  C   ASP Y  18      44.242  21.008  13.425  1.00  0.00              
ATOM    275  O   ASP Y  18      45.049  20.425  12.705  1.00  0.00              
ATOM    276  CB  ASP Y  18      42.993  19.909  15.294  1.00  0.00              
ATOM    277  CG  ASP Y  18      42.915  18.570  14.572  1.00  0.00              
ATOM    278  OD1 ASP Y  18      43.788  17.759  14.771  1.00  0.00              
ATOM    279  OD2 ASP Y  18      41.910  18.309  13.955  1.00  0.00              
ATOM    280  H   ASP Y  18      43.465  22.174  16.351  1.00  0.00              
ATOM    281  HA  ASP Y  18      45.117  20.177  15.150  1.00  0.00              
ATOM    282 1HB  ASP Y  18      42.876  19.749  16.367  1.00  0.00              
ATOM    283 2HB  ASP Y  18      42.197  20.562  14.935  1.00  0.00              
ATOM    284  N   ASN Y  19      43.358  21.874  12.949  1.00  0.00              
ATOM    285  CA  ASN Y  19      43.359  22.269  11.541  1.00  0.00              
ATOM    286  C   ASN Y  19      42.841  23.699  11.439  1.00  0.00              
ATOM    287  O   ASN Y  19      41.940  23.995  10.654  1.00  0.00              
ATOM    288  CB  ASN Y  19      42.533  21.332  10.679  1.00  0.00              
ATOM    289  CG  ASN Y  19      42.674  21.584   9.204  1.00  0.00              
ATOM    290  OD1 ASN Y  19      43.714  22.055   8.731  1.00  0.00              
ATOM    291  ND2 ASN Y  19      41.605  21.349   8.486  1.00  0.00              
ATOM    292  H   ASN Y  19      42.668  22.269  13.570  1.00  0.00              
ATOM    293  HA  ASN Y  19      44.378  22.247  11.151  1.00  0.00              
ATOM    294 1HB  ASN Y  19      42.538  20.256  10.861  1.00  0.00              
ATOM    295 2HB  ASN Y  19      41.586  21.753  11.019  1.00  0.00              
ATOM    296 1HD2 ASN Y  19      41.626  21.494   7.497  1.00  0.00              
ATOM    297 2HD2 ASN Y  19      40.768  21.024   8.927  1.00  0.00              
ATOM    298  N   TYR Y  20      43.413  24.584  12.248  1.00  0.00              
ATOM    299  CA  TYR Y  20      42.918  25.952  12.353  1.00  0.00              
ATOM    300  C   TYR Y  20      43.179  26.754  11.082  1.00  0.00              
ATOM    301  O   TYR Y  20      44.319  26.872  10.633  1.00  0.00              
ATOM    302  CB  TYR Y  20      43.557  26.655  13.552  1.00  0.00              
ATOM    303  CG  TYR Y  20      42.979  28.023  13.840  1.00  0.00              
ATOM    304  CD1 TYR Y  20      41.739  28.160  14.446  1.00  0.00              
ATOM    305  CD2 TYR Y  20      43.678  29.174  13.507  1.00  0.00              
ATOM    306  CE1 TYR Y  20      41.207  29.407  14.711  1.00  0.00              
ATOM    307  CE2 TYR Y  20      43.156  30.426  13.767  1.00  0.00              
ATOM    308  CZ  TYR Y  20      41.920  30.539  14.370  1.00  0.00              
ATOM    309  OH  TYR Y  20      41.396  31.784  14.632  1.00  0.00              
ATOM    310  H   TYR Y  20      44.209  24.305  12.803  1.00  0.00              
ATOM    311  HA  TYR Y  20      41.836  25.945  12.487  1.00  0.00              
ATOM    312 1HB  TYR Y  20      43.412  26.010  14.420  1.00  0.00              
ATOM    313 2HB  TYR Y  20      44.622  26.747  13.342  1.00  0.00              
ATOM    314  HD1 TYR Y  20      41.182  27.262  14.713  1.00  0.00              
ATOM    315  HD2 TYR Y  20      44.654  29.078  13.031  1.00  0.00              
ATOM    316  HE1 TYR Y  20      40.231  29.500  15.187  1.00  0.00              
ATOM    317  HE2 TYR Y  20      43.720  31.319  13.496  1.00  0.00              
ATOM    318  HH  TYR Y  20      40.512  31.748  15.006  1.00  0.00              
ATOM    319  N   ARG Y  21      42.109  27.309  10.524  1.00  0.00              
ATOM    320  CA  ARG Y  21      42.172  28.116   9.311  1.00  0.00              
ATOM    321  C   ARG Y  21      43.006  27.525   8.172  1.00  0.00              
ATOM    322  O   ARG Y  21      43.793  28.225   7.527  1.00  0.00              
ATOM    323  CB  ARG Y  21      42.633  29.531   9.628  1.00  0.00              
ATOM    324  CG  ARG Y  21      41.670  30.341  10.482  1.00  0.00              
ATOM    325  CD  ARG Y  21      42.108  31.736  10.743  1.00  0.00              
ATOM    326  NE  ARG Y  21      41.360  32.418  11.786  1.00  0.00              
ATOM    327  CZ  ARG Y  21      40.119  32.921  11.634  1.00  0.00              
ATOM    328  NH1 ARG Y  21      39.499  32.855  10.477  1.00  0.00              
ATOM    329  NH2 ARG Y  21      39.550  33.504  12.675  1.00  0.00              
ATOM    330  H   ARG Y  21      41.215  27.159  10.969  1.00  0.00              
ATOM    331  HA  ARG Y  21      41.175  28.213   8.880  1.00  0.00              
ATOM    332 1HB  ARG Y  21      43.588  29.446  10.145  1.00  0.00              
ATOM    333 2HB  ARG Y  21      42.780  30.039   8.674  1.00  0.00              
ATOM    334 1HG  ARG Y  21      40.706  30.382   9.974  1.00  0.00              
ATOM    335 2HG  ARG Y  21      41.554  29.839  11.443  1.00  0.00              
ATOM    336 1HD  ARG Y  21      43.155  31.728  11.044  1.00  0.00              
ATOM    337 2HD  ARG Y  21      41.999  32.319   9.829  1.00  0.00              
ATOM    338  HE  ARG Y  21      41.623  32.618  12.742  1.00  0.00              
ATOM    339 1HH1 ARG Y  21      39.955  32.422   9.686  1.00  0.00              
ATOM    340 2HH1 ARG Y  21      38.570  33.238  10.383  1.00  0.00              
ATOM    341 1HH2 ARG Y  21      40.048  33.561  13.553  1.00  0.00              
ATOM    342 2HH2 ARG Y  21      38.622  33.890  12.588  1.00  0.00              
ATOM    343  N   GLY Y  22      42.822  26.229   7.938  1.00  0.00              
ATOM    344  CA  GLY Y  22      43.575  25.535   6.906  1.00  0.00              
ATOM    345  C   GLY Y  22      44.975  25.056   7.242  1.00  0.00              
ATOM    346  O   GLY Y  22      45.640  24.462   6.394  1.00  0.00              
ATOM    347  H   GLY Y  22      42.148  25.715   8.485  1.00  0.00              
ATOM    348 1HA  GLY Y  22      43.027  24.641   6.607  1.00  0.00              
ATOM    349 2HA  GLY Y  22      43.692  26.193   6.047  1.00  0.00              
ATOM    350  N   TYR Y  23      45.428  25.297   8.466  1.00  0.00              
ATOM    351  CA  TYR Y  23      46.757  24.853   8.874  1.00  0.00              
ATOM    352  C   TYR Y  23      46.714  23.706   9.873  1.00  0.00              
ATOM    353  O   TYR Y  23      46.179  23.850  10.970  1.00  0.00              
ATOM    354  CB  TYR Y  23      47.535  26.031   9.463  1.00  0.00              
ATOM    355  CG  TYR Y  23      47.971  27.046   8.434  1.00  0.00              
ATOM    356  CD1 TYR Y  23      49.122  26.842   7.673  1.00  0.00              
ATOM    357  CD2 TYR Y  23      47.226  28.205   8.208  1.00  0.00              
ATOM    358  CE1 TYR Y  23      49.526  27.768   6.712  1.00  0.00              
ATOM    359  CE2 TYR Y  23      47.625  29.138   7.245  1.00  0.00              
ATOM    360  CZ  TYR Y  23      48.773  28.912   6.508  1.00  0.00              
ATOM    361  OH  TYR Y  23      49.184  29.839   5.576  1.00  0.00              
ATOM    362  H   TYR Y  23      44.850  25.793   9.129  1.00  0.00              
ATOM    363  HA  TYR Y  23      47.301  24.469   8.010  1.00  0.00              
ATOM    364 1HB  TYR Y  23      46.887  26.511  10.197  1.00  0.00              
ATOM    365 2HB  TYR Y  23      48.411  25.621   9.964  1.00  0.00              
ATOM    366  HD1 TYR Y  23      49.710  25.939   7.841  1.00  0.00              
ATOM    367  HD2 TYR Y  23      46.325  28.375   8.797  1.00  0.00              
ATOM    368  HE1 TYR Y  23      50.428  27.595   6.126  1.00  0.00              
ATOM    369  HE2 TYR Y  23      47.033  30.038   7.080  1.00  0.00              
ATOM    370  HH  TYR Y  23      48.454  30.317   5.175  1.00  0.00              
ATOM    371  N   SER Y  24      47.276  22.563   9.487  1.00  0.00              
ATOM    372  CA  SER Y  24      47.200  21.365  10.316  1.00  0.00              
ATOM    373  C   SER Y  24      48.110  21.493  11.537  1.00  0.00              
ATOM    374  O   SER Y  24      49.066  22.267  11.532  1.00  0.00              
ATOM    375  CB  SER Y  24      47.570  20.141   9.502  1.00  0.00              
ATOM    376  OG  SER Y  24      48.915  20.157   9.108  1.00  0.00              
ATOM    377  H   SER Y  24      47.765  22.521   8.604  1.00  0.00              
ATOM    378  HA  SER Y  24      46.185  21.118  10.628  1.00  0.00              
ATOM    379 1HB  SER Y  24      47.388  19.253  10.106  1.00  0.00              
ATOM    380 2HB  SER Y  24      46.941  20.109   8.613  1.00  0.00              
ATOM    381  HG  SER Y  24      49.108  19.367   8.597  1.00  0.00              
ATOM    382  N   LEU Y  25      47.797  20.726  12.577  1.00  0.00              
ATOM    383  CA  LEU Y  25      48.599  20.674  13.801  1.00  0.00              
ATOM    384  C   LEU Y  25      50.103  20.512  13.587  1.00  0.00              
ATOM    385  O   LEU Y  25      50.905  21.127  14.296  1.00  0.00              
ATOM    386  CB  LEU Y  25      48.095  19.536  14.694  1.00  0.00              
ATOM    387  CG  LEU Y  25      48.713  19.424  16.094  1.00  0.00              
ATOM    388  CD1 LEU Y  25      48.398  20.686  16.899  1.00  0.00              
ATOM    389  CD2 LEU Y  25      48.149  18.199  16.796  1.00  0.00              
ATOM    390  H   LEU Y  25      46.965  20.158  12.509  1.00  0.00              
ATOM    391  HA  LEU Y  25      48.509  21.618  14.337  1.00  0.00              
ATOM    392 1HB  LEU Y  25      47.051  19.829  14.781  1.00  0.00              
ATOM    393 2HB  LEU Y  25      48.161  18.571  14.193  1.00  0.00              
ATOM    394  HG  LEU Y  25      49.785  19.273  15.965  1.00  0.00              
ATOM    395 1HD1 LEU Y  25      48.838  20.603  17.893  1.00  0.00              
ATOM    396 2HD1 LEU Y  25      48.816  21.554  16.390  1.00  0.00              
ATOM    397 3HD1 LEU Y  25      47.319  20.801  16.989  1.00  0.00              
ATOM    398 1HD2 LEU Y  25      48.587  18.116  17.791  1.00  0.00              
ATOM    399 2HD2 LEU Y  25      47.066  18.294  16.881  1.00  0.00              
ATOM    400 3HD2 LEU Y  25      48.390  17.306  16.219  1.00  0.00              
ATOM    401  N   GLY Y  26      50.479  19.679  12.619  1.00  0.00              
ATOM    402  CA  GLY Y  26      51.887  19.485  12.309  1.00  0.00              
ATOM    403  C   GLY Y  26      52.617  20.769  11.950  1.00  0.00              
ATOM    404  O   GLY Y  26      53.810  20.918  12.225  1.00  0.00              
ATOM    405  H   GLY Y  26      49.785  19.172  12.090  1.00  0.00              
ATOM    406 1HA  GLY Y  26      52.387  19.051  13.175  1.00  0.00              
ATOM    407 2HA  GLY Y  26      51.975  18.806  11.462  1.00  0.00              
ATOM    408  N   ASN Y  27      51.904  21.695  11.320  1.00  0.00              
ATOM    409  CA  ASN Y  27      52.483  22.990  10.975  1.00  0.00              
ATOM    410  C   ASN Y  27      52.823  23.793  12.221  1.00  0.00              
ATOM    411  O   ASN Y  27      53.796  24.554  12.246  1.00  0.00              
ATOM    412  CB  ASN Y  27      51.498  23.799  10.131  1.00  0.00              
ATOM    413  CG  ASN Y  27      51.574  23.454   8.662  1.00  0.00              
ATOM    414  OD1 ASN Y  27      52.563  23.758   7.998  1.00  0.00              
ATOM    415  ND2 ASN Y  27      50.533  22.812   8.146  1.00  0.00              
ATOM    416  H   ASN Y  27      50.943  21.505  11.073  1.00  0.00              
ATOM    417  HA  ASN Y  27      53.421  22.844  10.437  1.00  0.00              
ATOM    418 1HB  ASN Y  27      50.456  23.904  10.436  1.00  0.00              
ATOM    419 2HB  ASN Y  27      52.024  24.738  10.303  1.00  0.00              
ATOM    420 1HD2 ASN Y  27      50.532  22.558   7.178  1.00  0.00              
ATOM    421 2HD2 ASN Y  27      49.751  22.580   8.723  1.00  0.00              
ATOM    422  N   TRP Y  28      52.006  23.621  13.253  1.00  0.00              
ATOM    423  CA  TRP Y  28      52.209  24.327  14.507  1.00  0.00              
ATOM    424  C   TRP Y  28      53.299  23.732  15.383  1.00  0.00              
ATOM    425  O   TRP Y  28      54.039  24.467  16.038  1.00  0.00              
ATOM    426  CB  TRP Y  28      50.880  24.412  15.259  1.00  0.00              
ATOM    427  CG  TRP Y  28      49.878  25.247  14.510  1.00  0.00              
ATOM    428  CD1 TRP Y  28      48.826  24.802  13.759  1.00  0.00              
ATOM    429  CD2 TRP Y  28      49.891  26.674  14.374  1.00  0.00              
ATOM    430  NE1 TRP Y  28      48.184  25.867  13.162  1.00  0.00              
ATOM    431  CE2 TRP Y  28      48.819  27.026  13.523  1.00  0.00              
ATOM    432  CE3 TRP Y  28      50.709  27.689  14.887  1.00  0.00              
ATOM    433  CZ2 TRP Y  28      48.542  28.355  13.174  1.00  0.00              
ATOM    434  CZ3 TRP Y  28      50.434  29.014  14.540  1.00  0.00              
ATOM    435  CH2 TRP Y  28      49.357  29.330  13.691  1.00  0.00              
ATOM    436  H   TRP Y  28      51.225  22.986  13.166  1.00  0.00              
ATOM    437  HA  TRP Y  28      52.536  25.347  14.308  1.00  0.00              
ATOM    438 1HB  TRP Y  28      50.454  23.417  15.388  1.00  0.00              
ATOM    439 2HB  TRP Y  28      51.030  24.871  16.236  1.00  0.00              
ATOM    440  HD1 TRP Y  28      48.654  23.727  13.740  1.00  0.00              
ATOM    441  HE1 TRP Y  28      47.377  25.804  12.557  1.00  0.00              
ATOM    442  HE3 TRP Y  28      51.551  27.494  15.550  1.00  0.00              
ATOM    443  HZ2 TRP Y  28      47.698  28.562  12.516  1.00  0.00              
ATOM    444  HZ3 TRP Y  28      51.074  29.798  14.943  1.00  0.00              
ATOM    445  HH2 TRP Y  28      49.170  30.374  13.438  1.00  0.00              
ATOM    446  N   VAL Y  29      53.409  22.409  15.391  1.00  0.00              
ATOM    447  CA  VAL Y  29      54.453  21.753  16.173  1.00  0.00              
ATOM    448  C   VAL Y  29      55.795  21.979  15.480  1.00  0.00              
ATOM    449  O   VAL Y  29      56.808  22.247  16.136  1.00  0.00              
ATOM    450  CB  VAL Y  29      54.176  20.241  16.317  1.00  0.00              
ATOM    451  CG1 VAL Y  29      55.351  19.549  16.996  1.00  0.00              
ATOM    452  CG2 VAL Y  29      52.914  20.031  17.142  1.00  0.00              
ATOM    453  H   VAL Y  29      52.769  21.843  14.853  1.00  0.00              
ATOM    454  HA  VAL Y  29      54.539  22.193  17.167  1.00  0.00              
ATOM    455  HB  VAL Y  29      53.992  19.819  15.328  1.00  0.00              
ATOM    456 1HG1 VAL Y  29      55.141  18.482  17.090  1.00  0.00              
ATOM    457 2HG1 VAL Y  29      56.251  19.688  16.398  1.00  0.00              
ATOM    458 3HG1 VAL Y  29      55.502  19.976  17.988  1.00  0.00              
ATOM    459 1HG2 VAL Y  29      52.717  18.964  17.242  1.00  0.00              
ATOM    460 2HG2 VAL Y  29      53.048  20.470  18.130  1.00  0.00              
ATOM    461 3HG2 VAL Y  29      52.069  20.509  16.643  1.00  0.00              
ATOM    462  N   CYS Y  30      55.798  21.886  14.153  1.00  0.00              
ATOM    463  CA  CYS Y  30      57.020  22.097  13.387  1.00  0.00              
ATOM    464  C   CYS Y  30      57.489  23.546  13.537  1.00  0.00              
ATOM    465  O   CYS Y  30      58.680  23.814  13.706  1.00  0.00              
ATOM    466  CB  CYS Y  30      56.786  21.778  11.908  1.00  0.00              
ATOM    467  SG  CYS Y  30      58.298  21.897  10.895  1.00  0.00              
ATOM    468  H   CYS Y  30      54.942  21.665  13.663  1.00  0.00              
ATOM    469  HA  CYS Y  30      57.820  21.404  13.649  1.00  0.00              
ATOM    470 1HB  CYS Y  30      56.412  20.760  11.796  1.00  0.00              
ATOM    471 2HB  CYS Y  30      56.068  22.479  11.480  1.00  0.00              
ATOM    472  N   ALA Y  31      56.546  24.485  13.479  1.00  0.00              
ATOM    473  CA  ALA Y  31      56.870  25.892  13.683  1.00  0.00              
ATOM    474  C   ALA Y  31      57.493  26.120  15.061  1.00  0.00              
ATOM    475  O   ALA Y  31      58.503  26.819  15.188  1.00  0.00              
ATOM    476  CB  ALA Y  31      55.619  26.745  13.523  1.00  0.00              
ATOM    477  H   ALA Y  31      55.589  24.222  13.291  1.00  0.00              
ATOM    478  HA  ALA Y  31      57.608  26.193  12.939  1.00  0.00              
ATOM    479 1HB  ALA Y  31      55.872  27.794  13.677  1.00  0.00              
ATOM    480 2HB  ALA Y  31      55.214  26.614  12.519  1.00  0.00              
ATOM    481 3HB  ALA Y  31      54.875  26.440  14.256  1.00  0.00              
ATOM    482  N   ALA Y  32      56.892  25.538  16.094  1.00  0.00              
ATOM    483  CA  ALA Y  32      57.390  25.719  17.454  1.00  0.00              
ATOM    484  C   ALA Y  32      58.777  25.105  17.605  1.00  0.00              
ATOM    485  O   ALA Y  32      59.617  25.616  18.347  1.00  0.00              
ATOM    486  CB  ALA Y  32      56.428  25.091  18.459  1.00  0.00              
ATOM    487  H   ALA Y  32      56.078  24.960  15.941  1.00  0.00              
ATOM    488  HA  ALA Y  32      57.477  26.787  17.654  1.00  0.00              
ATOM    489 1HB  ALA Y  32      56.813  25.235  19.468  1.00  0.00              
ATOM    490 2HB  ALA Y  32      55.449  25.565  18.372  1.00  0.00              
ATOM    491 3HB  ALA Y  32      56.334  24.025  18.255  1.00  0.00              
ATOM    492  N   LYS Y  33      59.013  24.002  16.902  1.00  0.00              
ATOM    493  CA  LYS Y  33      60.325  23.369  16.905  1.00  0.00              
ATOM    494  C   LYS Y  33      61.415  24.302  16.382  1.00  0.00              
ATOM    495  O   LYS Y  33      62.394  24.585  17.071  1.00  0.00              
ATOM    496  CB  LYS Y  33      60.293  22.091  16.058  1.00  0.00              
ATOM    497  CG  LYS Y  33      61.672  21.522  15.710  1.00  0.00              
ATOM    498  CD  LYS Y  33      62.421  21.049  16.946  1.00  0.00              
ATOM    499  CE  LYS Y  33      63.782  20.465  16.576  1.00  0.00              
ATOM    500  NZ  LYS Y  33      64.545  20.036  17.787  1.00  0.00              
ATOM    501  H   LYS Y  33      58.270  23.593  16.354  1.00  0.00              
ATOM    502  HA  LYS Y  33      60.611  23.117  17.926  1.00  0.00              
ATOM    503 1HB  LYS Y  33      59.729  21.348  16.622  1.00  0.00              
ATOM    504 2HB  LYS Y  33      59.759  22.330  15.138  1.00  0.00              
ATOM    505 1HG  LYS Y  33      61.538  20.681  15.028  1.00  0.00              
ATOM    506 2HG  LYS Y  33      62.253  22.300  15.215  1.00  0.00              
ATOM    507 1HD  LYS Y  33      62.557  21.899  17.617  1.00  0.00              
ATOM    508 2HD  LYS Y  33      61.822  20.287  17.446  1.00  0.00              
ATOM    509 1HE  LYS Y  33      63.620  19.608  15.924  1.00  0.00              
ATOM    510 2HE  LYS Y  33      64.345  21.227  16.041  1.00  0.00              
ATOM    511 1HZ  LYS Y  33      65.438  19.656  17.504  1.00  0.00              
ATOM    512 2HZ  LYS Y  33      64.694  20.832  18.391  1.00  0.00              
ATOM    513 3HZ  LYS Y  33      64.021  19.330  18.283  1.00  0.00              
ATOM    514  N   PHE Y  34      61.240  24.804  15.168  1.00  0.00              
ATOM    515  CA  PHE Y  34      62.282  25.613  14.559  1.00  0.00              
ATOM    516  C   PHE Y  34      62.315  27.084  14.964  1.00  0.00              
ATOM    517  O   PHE Y  34      63.341  27.750  14.821  1.00  0.00              
ATOM    518  CB  PHE Y  34      62.216  25.434  13.042  1.00  0.00              
ATOM    519  CG  PHE Y  34      62.501  24.023  12.610  1.00  0.00              
ATOM    520  CD1 PHE Y  34      63.789  23.503  12.707  1.00  0.00              
ATOM    521  CD2 PHE Y  34      61.473  23.185  12.186  1.00  0.00              
ATOM    522  CE1 PHE Y  34      64.052  22.166  12.393  1.00  0.00              
ATOM    523  CE2 PHE Y  34      61.721  21.849  11.869  1.00  0.00              
ATOM    524  CZ  PHE Y  34      63.016  21.338  11.975  1.00  0.00              
ATOM    525  H   PHE Y  34      60.386  24.633  14.655  1.00  0.00              
ATOM    526  HA  PHE Y  34      63.262  25.245  14.865  1.00  0.00              
ATOM    527 1HB  PHE Y  34      61.222  25.687  12.677  1.00  0.00              
ATOM    528 2HB  PHE Y  34      62.954  26.073  12.557  1.00  0.00              
ATOM    529  HD1 PHE Y  34      64.601  24.153  13.034  1.00  0.00              
ATOM    530  HD2 PHE Y  34      60.462  23.586  12.104  1.00  0.00              
ATOM    531  HE1 PHE Y  34      65.065  21.776  12.477  1.00  0.00              
ATOM    532  HE2 PHE Y  34      60.907  21.204  11.540  1.00  0.00              
ATOM    533  HZ  PHE Y  34      63.216  20.296  11.729  1.00  0.00              
ATOM    534  N   GLU Y  35      61.207  27.593  15.493  1.00  0.00              
ATOM    535  CA  GLU Y  35      61.189  28.971  15.969  1.00  0.00              
ATOM    536  C   GLU Y  35      61.830  29.081  17.354  1.00  0.00              
ATOM    537  O   GLU Y  35      62.644  29.972  17.594  1.00  0.00              
ATOM    538  CB  GLU Y  35      59.753  29.508  16.049  1.00  0.00              
ATOM    539  CG  GLU Y  35      59.103  29.872  14.713  1.00  0.00              
ATOM    540  CD  GLU Y  35      59.731  31.082  14.045  1.00  0.00              
ATOM    541  OE1 GLU Y  35      60.464  31.838  14.722  1.00  0.00              
ATOM    542  OE2 GLU Y  35      59.477  31.287  12.841  1.00  0.00              
ATOM    543  H   GLU Y  35      60.368  27.035  15.572  1.00  0.00              
ATOM    544  HA  GLU Y  35      61.779  29.600  15.302  1.00  0.00              
ATOM    545 1HB  GLU Y  35      59.152  28.738  16.533  1.00  0.00              
ATOM    546 2HB  GLU Y  35      59.780  30.396  16.680  1.00  0.00              
ATOM    547 1HG  GLU Y  35      59.100  29.052  13.995  1.00  0.00              
ATOM    548 2HG  GLU Y  35      58.078  30.119  14.986  1.00  0.00              
ATOM    549  N   SER Y  36      61.477  28.166  18.257  1.00  0.00              
ATOM    550  CA  SER Y  36      61.951  28.241  19.640  1.00  0.00              
ATOM    551  C   SER Y  36      62.451  26.936  20.254  1.00  0.00              
ATOM    552  O   SER Y  36      62.782  26.898  21.440  1.00  0.00              
ATOM    553  CB  SER Y  36      60.838  28.801  20.505  1.00  0.00              
ATOM    554  OG  SER Y  36      59.797  27.881  20.684  1.00  0.00              
ATOM    555  H   SER Y  36      60.873  27.405  17.984  1.00  0.00              
ATOM    556  HA  SER Y  36      62.746  28.974  19.786  1.00  0.00              
ATOM    557 1HB  SER Y  36      61.252  29.062  21.478  1.00  0.00              
ATOM    558 2HB  SER Y  36      60.441  29.696  20.027  1.00  0.00              
ATOM    559  HG  SER Y  36      59.156  27.981  19.976  1.00  0.00              
ATOM    560  N   ASN Y  37      62.499  25.875  19.459  1.00  0.00              
ATOM    561  CA  ASN Y  37      62.880  24.560  19.957  1.00  0.00              
ATOM    562  C   ASN Y  37      61.976  24.183  21.134  1.00  0.00              
ATOM    563  O   ASN Y  37      62.433  23.680  22.164  1.00  0.00              
ATOM    564  CB  ASN Y  37      64.343  24.511  20.361  1.00  0.00              
ATOM    565  CG  ASN Y  37      64.906  23.119  20.428  1.00  0.00              
ATOM    566  OD1 ASN Y  37      64.459  22.212  19.716  1.00  0.00              
ATOM    567  ND2 ASN Y  37      65.828  22.926  21.336  1.00  0.00              
ATOM    568  H   ASN Y  37      62.264  25.982  18.482  1.00  0.00              
ATOM    569  HA  ASN Y  37      62.734  23.812  19.176  1.00  0.00              
ATOM    570 1HB  ASN Y  37      65.074  25.171  19.892  1.00  0.00              
ATOM    571 2HB  ASN Y  37      64.139  24.858  21.375  1.00  0.00              
ATOM    572 1HD2 ASN Y  37      66.248  22.023  21.438  1.00  0.00              
ATOM    573 2HD2 ASN Y  37      66.112  23.680  21.928  1.00  0.00              
ATOM    574  N   PHE Y  38      60.682  24.447  20.958  1.00  0.00              
ATOM    575  CA  PHE Y  38      59.655  24.162  21.959  1.00  0.00              
ATOM    576  C   PHE Y  38      59.810  24.900  23.292  1.00  0.00              
ATOM    577  O   PHE Y  38      59.180  24.528  24.281  1.00  0.00              
ATOM    578  CB  PHE Y  38      59.577  22.649  22.232  1.00  0.00              
ATOM    579  CG  PHE Y  38      59.275  21.808  21.010  1.00  0.00              
ATOM    580  CD1 PHE Y  38      58.175  22.085  20.199  1.00  0.00              
ATOM    581  CD2 PHE Y  38      60.071  20.711  20.698  1.00  0.00              
ATOM    582  CE1 PHE Y  38      57.875  21.277  19.094  1.00  0.00              
ATOM    583  CE2 PHE Y  38      59.782  19.897  19.601  1.00  0.00              
ATOM    584  CZ  PHE Y  38      58.680  20.182  18.796  1.00  0.00              
ATOM    585  H   PHE Y  38      60.411  24.867  20.080  1.00  0.00              
ATOM    586  HA  PHE Y  38      58.681  24.488  21.592  1.00  0.00              
ATOM    587 1HB  PHE Y  38      60.527  22.289  22.624  1.00  0.00              
ATOM    588 2HB  PHE Y  38      58.786  22.438  22.950  1.00  0.00              
ATOM    589  HD1 PHE Y  38      57.543  22.943  20.432  1.00  0.00              
ATOM    590  HD2 PHE Y  38      60.933  20.489  21.328  1.00  0.00              
ATOM    591  HE1 PHE Y  38      57.012  21.508  18.470  1.00  0.00              
ATOM    592  HE2 PHE Y  38      60.415  19.041  19.374  1.00  0.00              
ATOM    593  HZ  PHE Y  38      58.447  19.550  17.941  1.00  0.00              
ATOM    594  N   ASN Y  39      60.616  25.957  23.313  1.00  0.00              
ATOM    595  CA  ASN Y  39      60.884  26.694  24.553  1.00  0.00              
ATOM    596  C   ASN Y  39      60.007  27.943  24.717  1.00  0.00              
ATOM    597  O   ASN Y  39      60.126  28.900  23.950  1.00  0.00              
ATOM    598  CB  ASN Y  39      62.373  27.065  24.593  1.00  0.00              
ATOM    599  CG  ASN Y  39      62.738  27.903  25.799  1.00  0.00              
ATOM    600  OD1 ASN Y  39      61.977  27.996  26.761  1.00  0.00              
ATOM    601  ND2 ASN Y  39      63.922  28.507  25.758  1.00  0.00              
ATOM    602  H   ASN Y  39      61.055  26.261  22.456  1.00  0.00              
ATOM    603  HA  ASN Y  39      60.650  26.066  25.414  1.00  0.00              
ATOM    604 1HB  ASN Y  39      63.141  26.311  24.422  1.00  0.00              
ATOM    605 2HB  ASN Y  39      62.300  27.714  23.720  1.00  0.00              
ATOM    606 1HD2 ASN Y  39      64.219  29.076  26.527  1.00  0.00              
ATOM    607 2HD2 ASN Y  39      64.514  28.394  24.961  1.00  0.00              
ATOM    608  N   THR Y  40      59.132  27.929  25.725  1.00  0.00              
ATOM    609  CA  THR Y  40      58.221  29.047  25.977  1.00  0.00              
ATOM    610  C   THR Y  40      58.898  30.322  26.474  1.00  0.00              
ATOM    611  O   THR Y  40      58.297  31.394  26.456  1.00  0.00              
ATOM    612  CB  THR Y  40      57.143  28.647  27.003  1.00  0.00              
ATOM    613  OG1 THR Y  40      57.768  28.303  28.245  1.00  0.00              
ATOM    614  CG2 THR Y  40      56.341  27.458  26.496  1.00  0.00              
ATOM    615  H   THR Y  40      59.099  27.121  26.330  1.00  0.00              
ATOM    616  HA  THR Y  40      57.737  29.346  25.047  1.00  0.00              
ATOM    617  HB  THR Y  40      56.475  29.493  27.163  1.00  0.00              
ATOM    618  HG1 THR Y  40      58.096  27.401  28.200  1.00  0.00              
ATOM    619 1HG2 THR Y  40      55.584  27.191  27.233  1.00  0.00              
ATOM    620 2HG2 THR Y  40      55.856  27.721  25.556  1.00  0.00              
ATOM    621 3HG2 THR Y  40      57.008  26.613  26.335  1.00  0.00              
ATOM    622  N   GLN Y  41      60.144  30.209  26.922  1.00  0.00              
ATOM    623  CA  GLN Y  41      60.863  31.377  27.421  1.00  0.00              
ATOM    624  C   GLN Y  41      61.837  31.966  26.410  1.00  0.00              
ATOM    625  O   GLN Y  41      62.555  32.920  26.715  1.00  0.00              
ATOM    626  CB  GLN Y  41      61.620  31.020  28.705  1.00  0.00              
ATOM    627  CG  GLN Y  41      60.781  30.305  29.754  1.00  0.00              
ATOM    628  CD  GLN Y  41      59.602  31.130  30.244  1.00  0.00              
ATOM    629  OE1 GLN Y  41      59.778  32.224  30.788  1.00  0.00              
ATOM    630  NE2 GLN Y  41      58.393  30.602  30.061  1.00  0.00              
ATOM    631  H   GLN Y  41      60.605  29.311  26.922  1.00  0.00              
ATOM    632  HA  GLN Y  41      60.155  32.178  27.634  1.00  0.00              
ATOM    633 1HB  GLN Y  41      62.456  30.386  28.412  1.00  0.00              
ATOM    634 2HB  GLN Y  41      62.000  31.954  29.116  1.00  0.00              
ATOM    635 1HG  GLN Y  41      60.431  29.280  29.633  1.00  0.00              
ATOM    636 2HG  GLN Y  41      61.559  30.333  30.519  1.00  0.00              
ATOM    637 1HE2 GLN Y  41      57.578  31.100  30.364  1.00  0.00              
ATOM    638 2HE2 GLN Y  41      58.297  29.710  29.622  1.00  0.00              
ATOM    639  N   ALA Y  42      61.855  31.413  25.203  1.00  0.00              
ATOM    640  CA  ALA Y  42      62.772  31.893  24.173  1.00  0.00              
ATOM    641  C   ALA Y  42      62.457  33.302  23.677  1.00  0.00              
ATOM    642  O   ALA Y  42      61.297  33.666  23.485  1.00  0.00              
ATOM    643  CB  ALA Y  42      62.781  30.920  22.995  1.00  0.00              
ATOM    644  H   ALA Y  42      61.229  30.651  24.988  1.00  0.00              
ATOM    645  HA  ALA Y  42      63.776  31.945  24.596  1.00  0.00              
ATOM    646 1HB  ALA Y  42      63.468  31.283  22.230  1.00  0.00              
ATOM    647 2HB  ALA Y  42      63.107  29.937  23.337  1.00  0.00              
ATOM    648 3HB  ALA Y  42      61.779  30.846  22.576  1.00  0.00              
ATOM    649  N   THR Y  43      63.502  34.102  23.482  1.00  0.00              
ATOM    650  CA  THR Y  43      63.346  35.452  22.949  1.00  0.00              
ATOM    651  C   THR Y  43      64.327  35.605  21.797  1.00  0.00              
ATOM    652  O   THR Y  43      65.326  34.886  21.721  1.00  0.00              
ATOM    653  CB  THR Y  43      63.647  36.548  23.997  1.00  0.00              
ATOM    654  OG1 THR Y  43      65.018  36.459  24.406  1.00  0.00              
ATOM    655  CG2 THR Y  43      62.737  36.400  25.210  1.00  0.00              
ATOM    656  H   THR Y  43      64.427  33.766  23.710  1.00  0.00              
ATOM    657  HA  THR Y  43      62.333  35.583  22.568  1.00  0.00              
ATOM    658  HB  THR Y  43      63.487  37.526  23.543  1.00  0.00              
ATOM    659  HG1 THR Y  43      65.442  35.732  23.945  1.00  0.00              
ATOM    660 1HG2 THR Y  43      62.966  37.182  25.933  1.00  0.00              
ATOM    661 2HG2 THR Y  43      61.696  36.488  24.897  1.00  0.00              
ATOM    662 3HG2 THR Y  43      62.896  35.424  25.667  1.00  0.00              
ATOM    663  N   ASN Y  44      64.032  36.525  20.889  1.00  0.00              
ATOM    664  CA  ASN Y  44      64.913  36.774  19.759  1.00  0.00              
ATOM    665  C   ASN Y  44      64.870  38.244  19.372  1.00  0.00              
ATOM    666  O   ASN Y  44      63.892  38.711  18.783  1.00  0.00              
ATOM    667  CB  ASN Y  44      64.560  35.902  18.570  1.00  0.00              
ATOM    668  CG  ASN Y  44      65.533  36.011  17.428  1.00  0.00              
ATOM    669  OD1 ASN Y  44      66.334  36.950  17.357  1.00  0.00              
ATOM    670  ND2 ASN Y  44      65.414  35.101  16.496  1.00  0.00              
ATOM    671  H   ASN Y  44      63.183  37.064  20.980  1.00  0.00              
ATOM    672  HA  ASN Y  44      65.944  36.547  20.036  1.00  0.00              
ATOM    673 1HB  ASN Y  44      64.286  34.855  18.706  1.00  0.00              
ATOM    674 2HB  ASN Y  44      63.669  36.480  18.328  1.00  0.00              
ATOM    675 1HD2 ASN Y  44      66.029  35.112  15.706  1.00  0.00              
ATOM    676 2HD2 ASN Y  44      64.709  34.396  16.571  1.00  0.00              
ATOM    677  N   ARG Y  45      65.929  38.969  19.717  1.00  0.00              
ATOM    678  CA  ARG Y  45      65.988  40.401  19.458  1.00  0.00              
ATOM    679  C   ARG Y  45      66.198  40.630  17.968  1.00  0.00              
ATOM    680  O   ARG Y  45      66.948  39.904  17.316  1.00  0.00              
ATOM    681  CB  ARG Y  45      67.042  41.108  20.298  1.00  0.00              
ATOM    682  CG  ARG Y  45      66.762  41.125  21.792  1.00  0.00              
ATOM    683  CD  ARG Y  45      67.820  41.779  22.606  1.00  0.00              
ATOM    684  NE  ARG Y  45      69.077  41.052  22.656  1.00  0.00              
ATOM    685  CZ  ARG Y  45      70.229  41.547  23.151  1.00  0.00              
ATOM    686  NH1 ARG Y  45      70.296  42.780  23.604  1.00  0.00              
ATOM    687  NH2 ARG Y  45      71.296  40.768  23.148  1.00  0.00              
ATOM    688  H   ARG Y  45      66.711  38.518  20.170  1.00  0.00              
ATOM    689  HA  ARG Y  45      65.043  40.866  19.738  1.00  0.00              
ATOM    690 1HB  ARG Y  45      67.988  40.602  20.115  1.00  0.00              
ATOM    691 2HB  ARG Y  45      67.102  42.134  19.934  1.00  0.00              
ATOM    692 1HG  ARG Y  45      65.827  41.659  21.966  1.00  0.00              
ATOM    693 2HG  ARG Y  45      66.662  40.095  22.137  1.00  0.00              
ATOM    694 1HD  ARG Y  45      68.028  42.763  22.189  1.00  0.00              
ATOM    695 2HD  ARG Y  45      67.462  41.886  23.630  1.00  0.00              
ATOM    696  HE  ARG Y  45      69.291  40.113  22.349  1.00  0.00              
ATOM    697 1HH1 ARG Y  45      69.475  43.368  23.583  1.00  0.00              
ATOM    698 2HH1 ARG Y  45      71.168  43.132  23.971  1.00  0.00              
ATOM    699 1HH2 ARG Y  45      71.231  39.829  22.779  1.00  0.00              
ATOM    700 2HH2 ARG Y  45      72.171  41.115  23.512  1.00  0.00              
ATOM    701  N   ASN Y  46      65.531  41.644  17.430  1.00  0.00              
ATOM    702  CA  ASN Y  46      65.618  41.936  16.008  1.00  0.00              
ATOM    703  C   ASN Y  46      66.342  43.257  15.753  1.00  0.00              
ATOM    704  O   ASN Y  46      66.465  44.097  16.645  1.00  0.00              
ATOM    705  CB  ASN Y  46      64.212  41.980  15.400  1.00  0.00              
ATOM    706  CG  ASN Y  46      63.436  40.692  15.631  1.00  0.00              
ATOM    707  OD1 ASN Y  46      63.885  39.608  15.260  1.00  0.00              
ATOM    708  ND2 ASN Y  46      62.262  40.809  16.241  1.00  0.00              
ATOM    709  H   ASN Y  46      64.951  42.226  18.017  1.00  0.00              
ATOM    710  HA  ASN Y  46      66.205  41.164  15.508  1.00  0.00              
ATOM    711 1HB  ASN Y  46      63.563  42.841  15.559  1.00  0.00              
ATOM    712 2HB  ASN Y  46      64.587  41.992  14.376  1.00  0.00              
ATOM    713 1HD2 ASN Y  46      61.708  39.995  16.420  1.00  0.00              
ATOM    714 2HD2 ASN Y  46      61.932  41.709  16.523  1.00  0.00              
ATOM    715  N   THR Y  47      66.819  43.427  14.525  1.00  0.00              
ATOM    716  CA  THR Y  47      67.613  44.592  14.147  1.00  0.00              
ATOM    717  C   THR Y  47      66.860  45.914  14.267  1.00  0.00              
ATOM    718  O   THR Y  47      67.456  46.953  14.550  1.00  0.00              
ATOM    719  CB  THR Y  47      68.114  44.456  12.698  1.00  0.00              
ATOM    720  OG1 THR Y  47      68.960  43.304  12.593  1.00  0.00              
ATOM    721  CG2 THR Y  47      68.893  45.695  12.281  1.00  0.00              
ATOM    722  H   THR Y  47      66.621  42.721  13.831  1.00  0.00              
ATOM    723  HA  THR Y  47      68.463  44.693  14.822  1.00  0.00              
ATOM    724  HB  THR Y  47      67.257  44.328  12.037  1.00  0.00              
ATOM    725  HG1 THR Y  47      69.025  42.878  13.451  1.00  0.00              
ATOM    726 1HG2 THR Y  47      69.238  45.577  11.254  1.00  0.00              
ATOM    727 2HG2 THR Y  47      68.248  46.569  12.351  1.00  0.00              
ATOM    728 3HG2 THR Y  47      69.751  45.822  12.940  1.00  0.00              
ATOM    729  N   ASP Y  48      65.550  45.869  14.046  1.00  0.00              
ATOM    730  CA  ASP Y  48      64.719  47.068  14.067  1.00  0.00              
ATOM    731  C   ASP Y  48      64.324  47.508  15.473  1.00  0.00              
ATOM    732  O   ASP Y  48      63.557  48.456  15.640  1.00  0.00              
ATOM    733  CB  ASP Y  48      63.464  46.834  13.224  1.00  0.00              
ATOM    734  CG  ASP Y  48      62.568  45.759  13.802  1.00  0.00              
ATOM    735  OD1 ASP Y  48      62.997  45.069  14.750  1.00  0.00              
ATOM    736  OD2 ASP Y  48      61.438  45.594  13.299  1.00  0.00              
ATOM    737  H   ASP Y  48      65.119  44.975  13.859  1.00  0.00              
ATOM    738  HA  ASP Y  48      65.274  47.909  13.652  1.00  0.00              
ATOM    739 1HB  ASP Y  48      62.895  47.743  13.030  1.00  0.00              
ATOM    740 2HB  ASP Y  48      63.919  46.485  12.296  1.00  0.00              
ATOM    741  N   GLY Y  49      64.850  46.823  16.481  1.00  0.00              
ATOM    742  CA  GLY Y  49      64.562  47.201  17.852  1.00  0.00              
ATOM    743  C   GLY Y  49      63.430  46.399  18.466  1.00  0.00              
ATOM    744  O   GLY Y  49      63.187  46.479  19.672  1.00  0.00              
ATOM    745  H   GLY Y  49      65.455  46.034  16.305  1.00  0.00              
ATOM    746 1HA  GLY Y  49      65.453  47.046  18.459  1.00  0.00              
ATOM    747 2HA  GLY Y  49      64.283  48.254  17.880  1.00  0.00              
ATOM    748  N   SER Y  50      62.727  45.629  17.642  1.00  0.00              
ATOM    749  CA  SER Y  50      61.658  44.776  18.147  1.00  0.00              
ATOM    750  C   SER Y  50      62.269  43.494  18.707  1.00  0.00              
ATOM    751  O   SER Y  50      63.460  43.231  18.532  1.00  0.00              
ATOM    752  CB  SER Y  50      60.655  44.466  17.053  1.00  0.00              
ATOM    753  OG  SER Y  50      61.127  43.486  16.169  1.00  0.00              
ATOM    754  H   SER Y  50      62.929  45.629  16.652  1.00  0.00              
ATOM    755  HA  SER Y  50      61.022  45.269  18.883  1.00  0.00              
ATOM    756 1HB  SER Y  50      59.734  44.113  17.515  1.00  0.00              
ATOM    757 2HB  SER Y  50      60.454  45.380  16.495  1.00  0.00              
ATOM    758  HG  SER Y  50      61.797  43.867  15.598  1.00  0.00              
ATOM    759  N   THR Y  51      61.450  42.703  19.389  1.00  0.00              
ATOM    760  CA  THR Y  51      61.898  41.429  19.939  1.00  0.00              
ATOM    761  C   THR Y  51      60.789  40.396  19.742  1.00  0.00              
ATOM    762  O   THR Y  51      59.609  40.725  19.851  1.00  0.00              
ATOM    763  CB  THR Y  51      62.254  41.534  21.434  1.00  0.00              
ATOM    764  OG1 THR Y  51      63.302  42.497  21.611  1.00  0.00              
ATOM    765  CG2 THR Y  51      62.712  40.186  21.969  1.00  0.00              
ATOM    766  H   THR Y  51      60.492  42.989  19.530  1.00  0.00              
ATOM    767  HA  THR Y  51      62.780  41.084  19.400  1.00  0.00              
ATOM    768  HB  THR Y  51      61.373  41.863  21.985  1.00  0.00              
ATOM    769  HG1 THR Y  51      62.928  43.381  21.596  1.00  0.00              
ATOM    770 1HG2 THR Y  51      62.958  40.281  23.026  1.00  0.00              
ATOM    771 2HG2 THR Y  51      61.913  39.456  21.845  1.00  0.00              
ATOM    772 3HG2 THR Y  51      63.592  39.858  21.419  1.00  0.00              
ATOM    773  N   ASP Y  52      61.170  39.162  19.418  1.00  0.00              
ATOM    774  CA  ASP Y  52      60.204  38.072  19.270  1.00  0.00              
ATOM    775  C   ASP Y  52      60.130  37.413  20.641  1.00  0.00              
ATOM    776  O   ASP Y  52      61.160  37.178  21.279  1.00  0.00              
ATOM    777  CB  ASP Y  52      60.671  37.049  18.223  1.00  0.00              
ATOM    778  CG  ASP Y  52      60.709  37.621  16.812  1.00  0.00              
ATOM    779  OD1 ASP Y  52      60.254  38.767  16.607  1.00  0.00              
ATOM    780  OD2 ASP Y  52      61.184  36.915  15.898  1.00  0.00              
ATOM    781  H   ASP Y  52      62.152  38.973  19.270  1.00  0.00              
ATOM    782  HA  ASP Y  52      59.231  38.476  18.991  1.00  0.00              
ATOM    783 1HB  ASP Y  52      61.624  36.581  18.468  1.00  0.00              
ATOM    784 2HB  ASP Y  52      59.871  36.313  18.306  1.00  0.00              
ATOM    785  N   TYR Y  53      58.920  37.106  21.095  1.00  0.00              
ATOM    786  CA  TYR Y  53      58.757  36.415  22.366  1.00  0.00              
ATOM    787  C   TYR Y  53      58.053  35.071  22.356  1.00  0.00              
ATOM    788  O   TYR Y  53      57.059  34.880  21.662  1.00  0.00              
ATOM    789  CB  TYR Y  53      58.013  37.340  23.333  1.00  0.00              
ATOM    790  CG  TYR Y  53      58.788  38.584  23.709  1.00  0.00              
ATOM    791  CD1 TYR Y  53      58.560  39.788  23.062  1.00  0.00              
ATOM    792  CD2 TYR Y  53      59.744  38.548  24.713  1.00  0.00              
ATOM    793  CE1 TYR Y  53      59.264  40.928  23.402  1.00  0.00              
ATOM    794  CE2 TYR Y  53      60.454  39.681  25.063  1.00  0.00              
ATOM    795  CZ  TYR Y  53      60.212  40.869  24.404  1.00  0.00              
ATOM    796  OH  TYR Y  53      60.916  42.000  24.748  1.00  0.00              
ATOM    797  H   TYR Y  53      58.098  37.350  20.559  1.00  0.00              
ATOM    798  HA  TYR Y  53      59.734  36.165  22.779  1.00  0.00              
ATOM    799 1HB  TYR Y  53      57.078  37.627  22.850  1.00  0.00              
ATOM    800 2HB  TYR Y  53      57.797  36.761  24.230  1.00  0.00              
ATOM    801  HD1 TYR Y  53      57.810  39.827  22.271  1.00  0.00              
ATOM    802  HD2 TYR Y  53      59.931  37.607  25.230  1.00  0.00              
ATOM    803  HE1 TYR Y  53      59.075  41.867  22.884  1.00  0.00              
ATOM    804  HE2 TYR Y  53      61.203  39.632  25.854  1.00  0.00              
ATOM    805  HH  TYR Y  53      60.552  42.800  24.364  1.00  0.00              
ATOM    806  N   GLY Y  54      58.581  34.150  23.155  1.00  0.00              
ATOM    807  CA  GLY Y  54      57.927  32.873  23.358  1.00  0.00              
ATOM    808  C   GLY Y  54      58.120  31.697  22.434  1.00  0.00              
ATOM    809  O   GLY Y  54      58.951  31.694  21.525  1.00  0.00              
ATOM    810  H   GLY Y  54      59.452  34.338  23.630  1.00  0.00              
ATOM    811 1HA  GLY Y  54      58.223  32.471  24.327  1.00  0.00              
ATOM    812 2HA  GLY Y  54      56.847  33.019  23.341  1.00  0.00              
ATOM    813  N   ILE Y  55      57.302  30.685  22.696  1.00  0.00              
ATOM    814  CA  ILE Y  55      57.341  29.433  21.972  1.00  0.00              
ATOM    815  C   ILE Y  55      57.011  29.584  20.489  1.00  0.00              
ATOM    816  O   ILE Y  55      57.432  28.766  19.672  1.00  0.00              
ATOM    817  CB  ILE Y  55      56.398  28.413  22.654  1.00  0.00              
ATOM    818  CG1 ILE Y  55      56.689  27.007  22.131  1.00  0.00              
ATOM    819  CG2 ILE Y  55      54.947  28.835  22.458  1.00  0.00              
ATOM    820  CD1 ILE Y  55      56.110  25.913  22.990  1.00  0.00              
ATOM    821  H   ILE Y  55      56.626  30.805  23.436  1.00  0.00              
ATOM    822  HA  ILE Y  55      58.351  29.025  21.964  1.00  0.00              
ATOM    823  HB  ILE Y  55      56.629  28.372  23.719  1.00  0.00              
ATOM    824 1HG1 ILE Y  55      56.272  26.941  21.127  1.00  0.00              
ATOM    825 2HG1 ILE Y  55      57.772  26.897  22.082  1.00  0.00              
ATOM    826 1HG2 ILE Y  55      54.290  28.112  22.940  1.00  0.00              
ATOM    827 2HG2 ILE Y  55      54.791  29.818  22.899  1.00  0.00              
ATOM    828 3HG2 ILE Y  55      54.721  28.876  21.392  1.00  0.00              
ATOM    829 1HD1 ILE Y  55      56.356  24.943  22.560  1.00  0.00              
ATOM    830 2HD1 ILE Y  55      56.527  25.980  23.996  1.00  0.00              
ATOM    831 3HD1 ILE Y  55      55.028  26.023  23.039  1.00  0.00              
ATOM    832  N   LEU Y  56      56.266  30.630  20.139  1.00  0.00              
ATOM    833  CA  LEU Y  56      55.970  30.902  18.736  1.00  0.00              
ATOM    834  C   LEU Y  56      56.608  32.207  18.265  1.00  0.00              
ATOM    835  O   LEU Y  56      56.276  32.730  17.202  1.00  0.00              
ATOM    836  CB  LEU Y  56      54.456  30.910  18.488  1.00  0.00              
ATOM    837  CG  LEU Y  56      53.823  29.512  18.598  1.00  0.00              
ATOM    838  CD1 LEU Y  56      52.306  29.604  18.504  1.00  0.00              
ATOM    839  CD2 LEU Y  56      54.377  28.613  17.487  1.00  0.00              
ATOM    840  H   LEU Y  56      55.898  31.248  20.848  1.00  0.00              
ATOM    841  HA  LEU Y  56      56.396  30.115  18.114  1.00  0.00              
ATOM    842 1HB  LEU Y  56      54.144  31.543  19.317  1.00  0.00              
ATOM    843 2HB  LEU Y  56      54.203  31.395  17.545  1.00  0.00              
ATOM    844  HG  LEU Y  56      54.133  29.090  19.555  1.00  0.00              
ATOM    845 1HD1 LEU Y  56      51.874  28.606  18.584  1.00  0.00              
ATOM    846 2HD1 LEU Y  56      51.928  30.227  19.315  1.00  0.00              
ATOM    847 3HD1 LEU Y  56      52.027  30.044  17.547  1.00  0.00              
ATOM    848 1HD2 LEU Y  56      53.930  27.621  17.565  1.00  0.00              
ATOM    849 2HD2 LEU Y  56      54.137  29.045  16.515  1.00  0.00              
ATOM    850 3HD2 LEU Y  56      55.459  28.531  17.590  1.00  0.00              
ATOM    851  N   GLN Y  57      57.525  32.728  19.076  1.00  0.00              
ATOM    852  CA  GLN Y  57      58.275  33.932  18.734  1.00  0.00              
ATOM    853  C   GLN Y  57      57.426  35.075  18.193  1.00  0.00              
ATOM    854  O   GLN Y  57      57.639  35.536  17.069  1.00  0.00              
ATOM    855  CB  GLN Y  57      59.348  33.572  17.706  1.00  0.00              
ATOM    856  CG  GLN Y  57      60.309  32.496  18.167  1.00  0.00              
ATOM    857  CD  GLN Y  57      61.377  33.049  19.092  1.00  0.00              
ATOM    858  OE1 GLN Y  57      61.157  34.024  19.816  1.00  0.00              
ATOM    859  NE2 GLN Y  57      62.549  32.438  19.055  1.00  0.00              
ATOM    860  H   GLN Y  57      57.703  32.272  19.959  1.00  0.00              
ATOM    861  HA  GLN Y  57      58.739  34.340  19.631  1.00  0.00              
ATOM    862 1HB  GLN Y  57      58.826  33.241  16.808  1.00  0.00              
ATOM    863 2HB  GLN Y  57      59.896  34.488  17.490  1.00  0.00              
ATOM    864 1HG  GLN Y  57      59.975  31.539  18.565  1.00  0.00              
ATOM    865 2HG  GLN Y  57      60.748  32.345  17.180  1.00  0.00              
ATOM    866 1HE2 GLN Y  57      63.297  32.754  19.641  1.00  0.00              
ATOM    867 2HE2 GLN Y  57      62.690  31.659  18.445  1.00  0.00              
ATOM    868  N   ILE Y  58      56.476  35.533  18.999  1.00  0.00              
ATOM    869  CA  ILE Y  58      55.531  36.565  18.586  1.00  0.00              
ATOM    870  C   ILE Y  58      56.178  37.946  18.730  1.00  0.00              
ATOM    871  O   ILE Y  58      56.674  38.309  19.799  1.00  0.00              
ATOM    872  CB  ILE Y  58      54.233  36.437  19.412  1.00  0.00              
ATOM    873  CG1 ILE Y  58      53.599  35.075  19.104  1.00  0.00              
ATOM    874  CG2 ILE Y  58      53.264  37.565  19.087  1.00  0.00              
ATOM    875  CD1 ILE Y  58      52.465  34.675  20.021  1.00  0.00              
ATOM    876  H   ILE Y  58      56.409  35.151  19.932  1.00  0.00              
ATOM    877  HA  ILE Y  58      55.290  36.463  17.529  1.00  0.00              
ATOM    878  HB  ILE Y  58      54.481  36.473  20.472  1.00  0.00              
ATOM    879 1HG1 ILE Y  58      53.226  35.114  18.081  1.00  0.00              
ATOM    880 2HG1 ILE Y  58      54.388  34.327  19.174  1.00  0.00              
ATOM    881 1HG2 ILE Y  58      52.358  37.450  19.682  1.00  0.00              
ATOM    882 2HG2 ILE Y  58      53.730  38.522  19.317  1.00  0.00              
ATOM    883 3HG2 ILE Y  58      53.009  37.531  18.027  1.00  0.00              
ATOM    884 1HD1 ILE Y  58      52.083  33.697  19.723  1.00  0.00              
ATOM    885 2HD1 ILE Y  58      52.827  34.623  21.049  1.00  0.00              
ATOM    886 3HD1 ILE Y  58      51.665  35.411  19.955  1.00  0.00              
ATOM    887  N   ASN Y  59      56.171  38.699  17.633  1.00  0.00              
ATOM    888  CA  ASN Y  59      56.839  39.999  17.554  1.00  0.00              
ATOM    889  C   ASN Y  59      56.224  41.157  18.342  1.00  0.00              
ATOM    890  O   ASN Y  59      55.007  41.347  18.354  1.00  0.00              
ATOM    891  CB  ASN Y  59      56.968  40.418  16.101  1.00  0.00              
ATOM    892  CG  ASN Y  59      57.883  41.592  15.888  1.00  0.00              
ATOM    893  OD1 ASN Y  59      57.437  42.712  15.615  1.00  0.00              
ATOM    894  ND2 ASN Y  59      59.163  41.324  15.930  1.00  0.00              
ATOM    895  H   ASN Y  59      55.680  38.348  16.823  1.00  0.00              
ATOM    896  HA  ASN Y  59      57.840  39.928  17.983  1.00  0.00              
ATOM    897 1HB  ASN Y  59      57.147  39.677  15.321  1.00  0.00              
ATOM    898 2HB  ASN Y  59      55.935  40.764  16.043  1.00  0.00              
ATOM    899 1HD2 ASN Y  59      59.832  42.056  15.797  1.00  0.00              
ATOM    900 2HD2 ASN Y  59      59.473  40.387  16.096  1.00  0.00              
ATOM    901  N   SER Y  60      57.093  41.947  18.969  1.00  0.00              
ATOM    902  CA  SER Y  60      56.681  43.102  19.766  1.00  0.00              
ATOM    903  C   SER Y  60      56.414  44.377  18.968  1.00  0.00              
ATOM    904  O   SER Y  60      55.847  45.333  19.496  1.00  0.00              
ATOM    905  CB  SER Y  60      57.735  43.378  20.820  1.00  0.00              
ATOM    906  OG  SER Y  60      58.931  43.844  20.258  1.00  0.00              
ATOM    907  H   SER Y  60      58.076  41.734  18.886  1.00  0.00              
ATOM    908  HA  SER Y  60      55.795  42.913  20.375  1.00  0.00              
ATOM    909 1HB  SER Y  60      57.351  44.128  21.509  1.00  0.00              
ATOM    910 2HB  SER Y  60      57.936  42.455  21.363  1.00  0.00              
ATOM    911  HG  SER Y  60      58.835  44.772  20.028  1.00  0.00              
ATOM    912  N   ARG Y  61      56.822  44.417  17.707  1.00  0.00              
ATOM    913  CA  ARG Y  61      56.485  45.575  16.891  1.00  0.00              
ATOM    914  C   ARG Y  61      55.053  45.524  16.377  1.00  0.00              
ATOM    915  O   ARG Y  61      54.332  46.517  16.439  1.00  0.00              
ATOM    916  CB  ARG Y  61      57.443  45.714  15.707  1.00  0.00              
ATOM    917  CG  ARG Y  61      57.156  46.943  14.846  1.00  0.00              
ATOM    918  CD  ARG Y  61      58.228  47.160  13.792  1.00  0.00              
ATOM    919  NE  ARG Y  61      59.478  47.626  14.388  1.00  0.00              
ATOM    920  CZ  ARG Y  61      59.726  48.888  14.731  1.00  0.00              
ATOM    921  NH1 ARG Y  61      58.809  49.828  14.536  1.00  0.00              
ATOM    922  NH2 ARG Y  61      60.889  49.209  15.279  1.00  0.00              
ATOM    923  H   ARG Y  61      57.360  43.667  17.297  1.00  0.00              
ATOM    924  HA  ARG Y  61      56.552  46.482  17.493  1.00  0.00              
ATOM    925 1HB  ARG Y  61      58.451  45.771  16.118  1.00  0.00              
ATOM    926 2HB  ARG Y  61      57.345  44.807  15.110  1.00  0.00              
ATOM    927 1HG  ARG Y  61      56.193  46.804  14.353  1.00  0.00              
ATOM    928 2HG  ARG Y  61      57.109  47.818  15.495  1.00  0.00              
ATOM    929 1HD  ARG Y  61      58.412  46.220  13.274  1.00  0.00              
ATOM    930 2HD  ARG Y  61      57.877  47.905  13.079  1.00  0.00              
ATOM    931  HE  ARG Y  61      60.312  47.106  14.626  1.00  0.00              
ATOM    932 1HH1 ARG Y  61      57.919  49.585  14.126  1.00  0.00              
ATOM    933 2HH1 ARG Y  61      59.007  50.783  14.798  1.00  0.00              
ATOM    934 1HH2 ARG Y  61      61.584  48.492  15.437  1.00  0.00              
ATOM    935 2HH2 ARG Y  61      61.074  50.167  15.538  1.00  0.00              
ATOM    936  N   TRP Y  62      54.630  44.365  15.884  1.00  0.00              
ATOM    937  CA  TRP Y  62      53.287  44.254  15.329  1.00  0.00              
ATOM    938  C   TRP Y  62      52.243  43.582  16.208  1.00  0.00              
ATOM    939  O   TRP Y  62      51.076  43.972  16.188  1.00  0.00              
ATOM    940  CB  TRP Y  62      53.362  43.505  13.997  1.00  0.00              
ATOM    941  CG  TRP Y  62      54.014  44.295  12.903  1.00  0.00              
ATOM    942  CD1 TRP Y  62      55.271  44.120  12.409  1.00  0.00              
ATOM    943  CD2 TRP Y  62      53.440  45.382  12.167  1.00  0.00              
ATOM    944  NE1 TRP Y  62      55.519  45.030  11.412  1.00  0.00              
ATOM    945  CE2 TRP Y  62      54.407  45.817  11.243  1.00  0.00              
ATOM    946  CE3 TRP Y  62      52.199  46.030  12.200  1.00  0.00              
ATOM    947  CZ2 TRP Y  62      54.179  46.865  10.366  1.00  0.00              
ATOM    948  CZ3 TRP Y  62      51.969  47.080  11.319  1.00  0.00              
ATOM    949  CH2 TRP Y  62      52.931  47.485  10.428  1.00  0.00              
ATOM    950  H   TRP Y  62      55.229  43.552  15.888  1.00  0.00              
ATOM    951  HA  TRP Y  62      52.873  45.248  15.163  1.00  0.00              
ATOM    952 1HB  TRP Y  62      53.945  42.590  14.111  1.00  0.00              
ATOM    953 2HB  TRP Y  62      52.360  43.256  13.649  1.00  0.00              
ATOM    954  HD1 TRP Y  62      55.868  43.325  12.852  1.00  0.00              
ATOM    955  HE1 TRP Y  62      56.379  45.110  10.888  1.00  0.00              
ATOM    956  HE3 TRP Y  62      51.400  45.747  12.885  1.00  0.00              
ATOM    957  HZ2 TRP Y  62      54.970  47.155   9.674  1.00  0.00              
ATOM    958  HZ3 TRP Y  62      50.999  47.576  11.356  1.00  0.00              
ATOM    959  HH2 TRP Y  62      52.710  48.313   9.754  1.00  0.00              
ATOM    960  N   TRP Y  63      52.662  42.593  16.990  1.00  0.00              
ATOM    961  CA  TRP Y  63      51.712  41.788  17.751  1.00  0.00              
ATOM    962  C   TRP Y  63      51.491  41.967  19.245  1.00  0.00              
ATOM    963  O   TRP Y  63      50.346  41.967  19.699  1.00  0.00              
ATOM    964  CB  TRP Y  63      52.013  40.326  17.446  1.00  0.00              
ATOM    965  CG  TRP Y  63      52.086  40.102  15.976  1.00  0.00              
ATOM    966  CD1 TRP Y  63      53.214  39.959  15.219  1.00  0.00              
ATOM    967  CD2 TRP Y  63      50.986  40.092  15.063  1.00  0.00              
ATOM    968  NE1 TRP Y  63      52.883  39.865  13.888  1.00  0.00              
ATOM    969  CE2 TRP Y  63      51.519  39.943  13.765  1.00  0.00              
ATOM    970  CE3 TRP Y  63      49.597  40.196  15.216  1.00  0.00              
ATOM    971  CZ2 TRP Y  63      50.714  39.897  12.622  1.00  0.00              
ATOM    972  CZ3 TRP Y  63      48.794  40.149  14.079  1.00  0.00              
ATOM    973  CH2 TRP Y  63      49.357  40.001  12.800  1.00  0.00              
ATOM    974  H   TRP Y  63      53.649  42.390  17.064  1.00  0.00              
ATOM    975  HA  TRP Y  63      50.699  41.979  17.397  1.00  0.00              
ATOM    976 1HB  TRP Y  63      52.970  40.039  17.881  1.00  0.00              
ATOM    977 2HB  TRP Y  63      51.225  39.688  17.848  1.00  0.00              
ATOM    978  HD1 TRP Y  63      54.165  39.942  15.748  1.00  0.00              
ATOM    979  HE1 TRP Y  63      53.536  39.757  13.125  1.00  0.00              
ATOM    980  HE3 TRP Y  63      49.112  40.311  16.185  1.00  0.00              
ATOM    981  HZ2 TRP Y  63      51.188  39.778  11.648  1.00  0.00              
ATOM    982  HZ3 TRP Y  63      47.714  40.232  14.207  1.00  0.00              
ATOM    983  HH2 TRP Y  63      48.698  39.969  11.931  1.00  0.00              
ATOM    984  N   CYS Y  64      52.558  42.087  20.025  1.00  0.00              
ATOM    985  CA  CYS Y  64      52.385  42.317  21.451  1.00  0.00              
ATOM    986  C   CYS Y  64      53.146  43.561  21.878  1.00  0.00              
ATOM    987  O   CYS Y  64      53.903  44.136  21.098  1.00  0.00              
ATOM    988  CB  CYS Y  64      52.853  41.100  22.265  1.00  0.00              
ATOM    989  SG  CYS Y  64      54.613  40.681  22.064  1.00  0.00              
ATOM    990  H   CYS Y  64      53.492  42.022  19.646  1.00  0.00              
ATOM    991  HA  CYS Y  64      51.340  42.381  21.756  1.00  0.00              
ATOM    992 1HB  CYS Y  64      52.708  41.280  23.330  1.00  0.00              
ATOM    993 2HB  CYS Y  64      52.298  40.211  21.967  1.00  0.00              
ATOM    994  N   ASN Y  65      52.932  43.979  23.118  1.00  0.00              
ATOM    995  CA  ASN Y  65      53.606  45.157  23.639  1.00  0.00              
ATOM    996  C   ASN Y  65      54.527  44.811  24.795  1.00  0.00              
ATOM    997  O   ASN Y  65      54.092  44.239  25.793  1.00  0.00              
ATOM    998  CB  ASN Y  65      52.610  46.219  24.066  1.00  0.00              
ATOM    999  CG  ASN Y  65      53.250  47.484  24.565  1.00  0.00              
ATOM   1000  OD1 ASN Y  65      54.389  47.810  24.208  1.00  0.00              
ATOM   1001  ND2 ASN Y  65      52.560  48.157  25.450  1.00  0.00              
ATOM   1002  H   ASN Y  65      52.292  43.475  23.715  1.00  0.00              
ATOM   1003  HA  ASN Y  65      54.241  45.592  22.866  1.00  0.00              
ATOM   1004 1HB  ASN Y  65      51.760  46.474  23.432  1.00  0.00              
ATOM   1005 2HB  ASN Y  65      52.264  45.640  24.923  1.00  0.00              
ATOM   1006 1HD2 ASN Y  65      52.924  49.010  25.826  1.00  0.00              
ATOM   1007 2HD2 ASN Y  65      51.668  47.818  25.751  1.00  0.00              
ATOM   1008  N   ASP Y  66      55.805  45.143  24.650  1.00  0.00              
ATOM   1009  CA  ASP Y  66      56.779  44.851  25.690  1.00  0.00              
ATOM   1010  C   ASP Y  66      57.220  46.177  26.303  1.00  0.00              
ATOM   1011  O   ASP Y  66      58.092  46.218  27.167  1.00  0.00              
ATOM   1012  CB  ASP Y  66      57.982  44.089  25.121  1.00  0.00              
ATOM   1013  CG  ASP Y  66      58.785  44.905  24.124  1.00  0.00              
ATOM   1014  OD1 ASP Y  66      58.397  46.055  23.831  1.00  0.00              
ATOM   1015  OD2 ASP Y  66      59.808  44.385  23.628  1.00  0.00              
ATOM   1016  H   ASP Y  66      56.110  45.605  23.806  1.00  0.00              
ATOM   1017  HA  ASP Y  66      56.317  44.244  26.470  1.00  0.00              
ATOM   1018 1HB  ASP Y  66      58.639  43.678  25.888  1.00  0.00              
ATOM   1019 2HB  ASP Y  66      57.469  43.275  24.608  1.00  0.00              
ATOM   1020  N   GLY Y  67      56.603  47.256  25.825  1.00  0.00              
ATOM   1021  CA  GLY Y  67      56.859  48.583  26.357  1.00  0.00              
ATOM   1022  C   GLY Y  67      58.177  49.240  25.988  1.00  0.00              
ATOM   1023  O   GLY Y  67      58.468  50.338  26.465  1.00  0.00              
ATOM   1024  H   GLY Y  67      55.938  47.147  25.073  1.00  0.00              
ATOM   1025 1HA  GLY Y  67      56.080  49.263  26.009  1.00  0.00              
ATOM   1026 2HA  GLY Y  67      56.842  48.541  27.445  1.00  0.00              
ATOM   1027  N   ARG Y  68      58.972  48.594  25.140  1.00  0.00              
ATOM   1028  CA  ARG Y  68      60.265  49.157  24.756  1.00  0.00              
ATOM   1029  C   ARG Y  68      60.494  49.190  23.246  1.00  0.00              
ATOM   1030  O   ARG Y  68      61.589  49.516  22.789  1.00  0.00              
ATOM   1031  CB  ARG Y  68      61.412  48.446  25.461  1.00  0.00              
ATOM   1032  CG  ARG Y  68      61.439  48.619  26.971  1.00  0.00              
ATOM   1033  CD  ARG Y  68      61.712  50.008  27.424  1.00  0.00              
ATOM   1034  NE  ARG Y  68      61.759  50.172  28.868  1.00  0.00              
ATOM   1035  CZ  ARG Y  68      60.694  50.460  29.641  1.00  0.00              
ATOM   1036  NH1 ARG Y  68      59.506  50.653  29.112  1.00  0.00              
ATOM   1037  NH2 ARG Y  68      60.880  50.567  30.945  1.00  0.00              
ATOM   1038  H   ARG Y  68      58.687  47.706  24.753  1.00  0.00              
ATOM   1039  HA  ARG Y  68      60.323  50.199  25.073  1.00  0.00              
ATOM   1040 1HB  ARG Y  68      61.325  47.387  25.221  1.00  0.00              
ATOM   1041 2HB  ARG Y  68      62.336  48.840  25.039  1.00  0.00              
ATOM   1042 1HG  ARG Y  68      60.470  48.319  27.372  1.00  0.00              
ATOM   1043 2HG  ARG Y  68      62.217  47.973  27.379  1.00  0.00              
ATOM   1044 1HD  ARG Y  68      62.675  50.326  27.027  1.00  0.00              
ATOM   1045 2HD  ARG Y  68      60.928  50.664  27.046  1.00  0.00              
ATOM   1046  HE  ARG Y  68      62.547  50.103  29.498  1.00  0.00              
ATOM   1047 1HH1 ARG Y  68      59.385  50.585  28.111  1.00  0.00              
ATOM   1048 2HH1 ARG Y  68      58.721  50.868  29.709  1.00  0.00              
ATOM   1049 1HH2 ARG Y  68      61.804  50.433  31.333  1.00  0.00              
ATOM   1050 2HH2 ARG Y  68      60.099  50.782  31.546  1.00  0.00              
ATOM   1051  N   THR Y  69      59.462  48.866  22.477  1.00  0.00              
ATOM   1052  CA  THR Y  69      59.590  48.808  21.025  1.00  0.00              
ATOM   1053  C   THR Y  69      59.082  50.086  20.358  1.00  0.00              
ATOM   1054  O   THR Y  69      57.924  50.466  20.527  1.00  0.00              
ATOM   1055  CB  THR Y  69      58.827  47.603  20.446  1.00  0.00              
ATOM   1056  OG1 THR Y  69      59.335  46.391  21.019  1.00  0.00              
ATOM   1057  CG2 THR Y  69      58.985  47.549  18.933  1.00  0.00              
ATOM   1058  H   THR Y  69      58.569  48.656  22.900  1.00  0.00              
ATOM   1059  HA  THR Y  69      60.641  48.724  20.751  1.00  0.00              
ATOM   1060  HB  THR Y  69      57.771  47.698  20.696  1.00  0.00              
ATOM   1061  HG1 THR Y  69      59.163  46.388  21.964  1.00  0.00              
ATOM   1062 1HG2 THR Y  69      58.439  46.692  18.542  1.00  0.00              
ATOM   1063 2HG2 THR Y  69      58.589  48.464  18.494  1.00  0.00              
ATOM   1064 3HG2 THR Y  69      60.041  47.453  18.683  1.00  0.00              
ATOM   1065  N   PRO Y  70      59.949  50.757  19.580  1.00  0.00              
ATOM   1066  CA  PRO Y  70      59.707  52.050  18.928  1.00  0.00              
ATOM   1067  C   PRO Y  70      58.331  52.260  18.290  1.00  0.00              
ATOM   1068  O   PRO Y  70      57.577  53.147  18.693  1.00  0.00              
ATOM   1069  CB  PRO Y  70      60.839  52.126  17.909  1.00  0.00              
ATOM   1070  CG  PRO Y  70      61.995  51.597  18.693  1.00  0.00              
ATOM   1071  CD  PRO Y  70      61.392  50.403  19.409  1.00  0.00              
ATOM   1072  HA  PRO Y  70      59.753  52.895  19.629  1.00  0.00              
ATOM   1073 1HB  PRO Y  70      60.621  51.517  17.018  1.00  0.00              
ATOM   1074 2HB  PRO Y  70      61.002  53.158  17.563  1.00  0.00              
ATOM   1075 1HG  PRO Y  70      62.828  51.314  18.033  1.00  0.00              
ATOM   1076 2HG  PRO Y  70      62.381  52.354  19.392  1.00  0.00              
ATOM   1077 1HD  PRO Y  70      61.493  49.475  18.827  1.00  0.00              
ATOM   1078 2HD  PRO Y  70      61.864  50.221  20.386  1.00  0.00              
ATOM   1079  N   GLY Y  71      58.015  51.449  17.285  1.00  0.00              
ATOM   1080  CA  GLY Y  71      56.712  51.524  16.647  1.00  0.00              
ATOM   1081  C   GLY Y  71      55.789  50.348  16.910  1.00  0.00              
ATOM   1082  O   GLY Y  71      55.242  49.764  15.973  1.00  0.00              
ATOM   1083  H   GLY Y  71      58.685  50.769  16.956  1.00  0.00              
ATOM   1084 1HA  GLY Y  71      56.194  52.417  16.998  1.00  0.00              
ATOM   1085 2HA  GLY Y  71      56.847  51.585  15.568  1.00  0.00              
ATOM   1086  N   SER Y  72      55.609  50.002  18.181  1.00  0.00              
ATOM   1087  CA  SER Y  72      54.745  48.889  18.567  1.00  0.00              
ATOM   1088  C   SER Y  72      53.295  49.156  18.176  1.00  0.00              
ATOM   1089  O   SER Y  72      52.815  50.285  18.288  1.00  0.00              
ATOM   1090  CB  SER Y  72      54.852  48.638  20.059  1.00  0.00              
ATOM   1091  OG  SER Y  72      54.167  47.478  20.448  1.00  0.00              
ATOM   1092  H   SER Y  72      56.086  50.528  18.900  1.00  0.00              
ATOM   1093  HA  SER Y  72      55.068  47.929  18.162  1.00  0.00              
ATOM   1094 1HB  SER Y  72      55.904  48.533  20.319  1.00  0.00              
ATOM   1095 2HB  SER Y  72      54.431  49.492  20.588  1.00  0.00              
ATOM   1096  HG  SER Y  72      54.697  46.707  20.231  1.00  0.00              
ATOM   1097  N   ARG Y  73      52.600  48.115  17.721  1.00  0.00              
ATOM   1098  CA  ARG Y  73      51.198  48.241  17.334  1.00  0.00              
ATOM   1099  C   ARG Y  73      50.272  47.447  18.248  1.00  0.00              
ATOM   1100  O   ARG Y  73      49.135  47.854  18.496  1.00  0.00              
ATOM   1101  CB  ARG Y  73      50.979  47.869  15.874  1.00  0.00              
ATOM   1102  CG  ARG Y  73      51.661  48.787  14.872  1.00  0.00              
ATOM   1103  CD  ARG Y  73      51.073  50.148  14.788  1.00  0.00              
ATOM   1104  NE  ARG Y  73      51.737  51.035  13.847  1.00  0.00              
ATOM   1105  CZ  ARG Y  73      52.741  51.875  14.165  1.00  0.00              
ATOM   1106  NH1 ARG Y  73      53.175  51.974  15.402  1.00  0.00              
ATOM   1107  NH2 ARG Y  73      53.264  52.616  13.204  1.00  0.00              
ATOM   1108  H   ARG Y  73      53.053  47.217  17.643  1.00  0.00              
ATOM   1109  HA  ARG Y  73      50.883  49.281  17.421  1.00  0.00              
ATOM   1110 1HB  ARG Y  73      51.353  46.855  15.745  1.00  0.00              
ATOM   1111 2HB  ARG Y  73      49.903  47.885  15.700  1.00  0.00              
ATOM   1112 1HG  ARG Y  73      52.709  48.891  15.154  1.00  0.00              
ATOM   1113 2HG  ARG Y  73      51.595  48.330  13.884  1.00  0.00              
ATOM   1114 1HD  ARG Y  73      50.031  50.065  14.479  1.00  0.00              
ATOM   1115 2HD  ARG Y  73      51.124  50.617  15.771  1.00  0.00              
ATOM   1116  HE  ARG Y  73      51.571  51.166  12.858  1.00  0.00              
ATOM   1117 1HH1 ARG Y  73      52.753  51.413  16.129  1.00  0.00              
ATOM   1118 2HH1 ARG Y  73      53.929  52.609  15.620  1.00  0.00              
ATOM   1119 1HH2 ARG Y  73      52.906  52.541  12.261  1.00  0.00              
ATOM   1120 2HH2 ARG Y  73      54.017  53.254  13.415  1.00  0.00              
ATOM   1121  N   ASN Y  74      50.764  46.314  18.739  1.00  0.00              
ATOM   1122  CA  ASN Y  74      50.014  45.470  19.666  1.00  0.00              
ATOM   1123  C   ASN Y  74      48.699  44.970  19.059  1.00  0.00              
ATOM   1124  O   ASN Y  74      47.632  45.140  19.644  1.00  0.00              
ATOM   1125  CB  ASN Y  74      49.743  46.198  20.970  1.00  0.00              
ATOM   1126  CG  ASN Y  74      49.303  45.294  22.088  1.00  0.00              
ATOM   1127  OD1 ASN Y  74      49.541  44.081  22.063  1.00  0.00              
ATOM   1128  ND2 ASN Y  74      48.593  45.864  23.028  1.00  0.00              
ATOM   1129  H   ASN Y  74      51.691  46.031  18.457  1.00  0.00              
ATOM   1130  HA  ASN Y  74      50.592  44.574  19.900  1.00  0.00              
ATOM   1131 1HB  ASN Y  74      50.453  46.929  21.359  1.00  0.00              
ATOM   1132 2HB  ASN Y  74      48.870  46.716  20.573  1.00  0.00              
ATOM   1133 1HD2 ASN Y  74      48.266  45.323  23.804  1.00  0.00              
ATOM   1134 2HD2 ASN Y  74      48.377  46.838  22.971  1.00  0.00              
ATOM   1135  N   LEU Y  75      48.783  44.351  17.886  1.00  0.00              
ATOM   1136  CA  LEU Y  75      47.593  43.891  17.173  1.00  0.00              
ATOM   1137  C   LEU Y  75      46.807  42.816  17.922  1.00  0.00              
ATOM   1138  O   LEU Y  75      45.600  42.673  17.717  1.00  0.00              
ATOM   1139  CB  LEU Y  75      47.997  43.370  15.788  1.00  0.00              
ATOM   1140  CG  LEU Y  75      48.490  44.440  14.806  1.00  0.00              
ATOM   1141  CD1 LEU Y  75      49.101  43.779  13.577  1.00  0.00              
ATOM   1142  CD2 LEU Y  75      47.331  45.343  14.413  1.00  0.00              
ATOM   1143  H   LEU Y  75      49.693  44.194  17.478  1.00  0.00              
ATOM   1144  HA  LEU Y  75      46.895  44.720  17.056  1.00  0.00              
ATOM   1145 1HB  LEU Y  75      48.820  42.719  16.077  1.00  0.00              
ATOM   1146 2HB  LEU Y  75      47.205  42.774  15.335  1.00  0.00              
ATOM   1147  HG  LEU Y  75      49.224  45.050  15.333  1.00  0.00              
ATOM   1148 1HD1 LEU Y  75      49.449  44.546  12.886  1.00  0.00              
ATOM   1149 2HD1 LEU Y  75      49.943  43.156  13.880  1.00  0.00              
ATOM   1150 3HD1 LEU Y  75      48.350  43.162  13.086  1.00  0.00              
ATOM   1151 1HD2 LEU Y  75      47.684  46.103  13.715  1.00  0.00              
ATOM   1152 2HD2 LEU Y  75      46.550  44.748  13.938  1.00  0.00              
ATOM   1153 3HD2 LEU Y  75      46.928  45.827  15.302  1.00  0.00              
ATOM   1154  N   CYS Y  76      47.485  42.062  18.785  1.00  0.00              
ATOM   1155  CA  CYS Y  76      46.818  41.040  19.586  1.00  0.00              
ATOM   1156  C   CYS Y  76      46.177  41.609  20.840  1.00  0.00              
ATOM   1157  O   CYS Y  76      45.353  40.951  21.476  1.00  0.00              
ATOM   1158  CB  CYS Y  76      47.797  39.928  19.975  1.00  0.00              
ATOM   1159  SG  CYS Y  76      48.073  38.723  18.644  1.00  0.00              
ATOM   1160  H   CYS Y  76      48.480  42.198  18.890  1.00  0.00              
ATOM   1161  HA  CYS Y  76      46.070  40.474  19.030  1.00  0.00              
ATOM   1162 1HB  CYS Y  76      48.770  40.351  20.224  1.00  0.00              
ATOM   1163 2HB  CYS Y  76      47.413  39.370  20.829  1.00  0.00              
ATOM   1164  N   ASN Y  77      46.562  42.832  21.194  1.00  0.00              
ATOM   1165  CA  ASN Y  77      46.058  43.482  22.398  1.00  0.00              
ATOM   1166  C   ASN Y  77      46.513  42.728  23.647  1.00  0.00              
ATOM   1167  O   ASN Y  77      45.700  42.376  24.501  1.00  0.00              
ATOM   1168  CB  ASN Y  77      44.546  43.604  22.375  1.00  0.00              
ATOM   1169  CG  ASN Y  77      44.023  44.437  21.238  1.00  0.00              
ATOM   1170  OD1 ASN Y  77      44.387  45.608  21.081  1.00  0.00              
ATOM   1171  ND2 ASN Y  77      43.111  43.866  20.493  1.00  0.00              
ATOM   1172  H   ASN Y  77      47.223  43.324  20.610  1.00  0.00              
ATOM   1173  HA  ASN Y  77      46.467  44.491  22.473  1.00  0.00              
ATOM   1174 1HB  ASN Y  77      43.913  42.724  22.495  1.00  0.00              
ATOM   1175 2HB  ASN Y  77      44.516  44.199  23.288  1.00  0.00              
ATOM   1176 1HD2 ASN Y  77      42.719  44.361  19.717  1.00  0.00              
ATOM   1177 2HD2 ASN Y  77      42.808  42.937  20.698  1.00  0.00              
ATOM   1178  N   ILE Y  78      47.818  42.495  23.750  1.00  0.00              
ATOM   1179  CA  ILE Y  78      48.367  41.654  24.807  1.00  0.00              
ATOM   1180  C   ILE Y  78      49.811  42.058  25.116  1.00  0.00              
ATOM   1181  O   ILE Y  78      50.595  42.327  24.206  1.00  0.00              
ATOM   1182  CB  ILE Y  78      48.322  40.162  24.427  1.00  0.00              
ATOM   1183  CG1 ILE Y  78      48.520  39.290  25.669  1.00  0.00              
ATOM   1184  CG2 ILE Y  78      49.379  39.849  23.379  1.00  0.00              
ATOM   1185  CD1 ILE Y  78      48.275  37.818  25.425  1.00  0.00              
ATOM   1186  H   ILE Y  78      48.445  42.911  23.077  1.00  0.00              
ATOM   1187  HA  ILE Y  78      47.824  41.806  25.739  1.00  0.00              
ATOM   1188  HB  ILE Y  78      47.336  39.926  24.031  1.00  0.00              
ATOM   1189 1HG1 ILE Y  78      49.543  39.436  26.010  1.00  0.00              
ATOM   1190 2HG1 ILE Y  78      47.829  39.650  26.432  1.00  0.00              
ATOM   1191 1HG2 ILE Y  78      49.335  38.791  23.122  1.00  0.00              
ATOM   1192 2HG2 ILE Y  78      49.195  40.446  22.487  1.00  0.00              
ATOM   1193 3HG2 ILE Y  78      50.367  40.084  23.776  1.00  0.00              
ATOM   1194 1HD1 ILE Y  78      48.434  37.263  26.351  1.00  0.00              
ATOM   1195 2HD1 ILE Y  78      47.250  37.668  25.086  1.00  0.00              
ATOM   1196 3HD1 ILE Y  78      48.966  37.454  24.665  1.00  0.00              
ATOM   1197  N   PRO Y  79      50.173  42.120  26.408  1.00  0.00              
ATOM   1198  CA  PRO Y  79      51.565  42.374  26.797  1.00  0.00              
ATOM   1199  C   PRO Y  79      52.432  41.166  26.423  1.00  0.00              
ATOM   1200  O   PRO Y  79      51.983  40.022  26.521  1.00  0.00              
ATOM   1201  CB  PRO Y  79      51.507  42.606  28.310  1.00  0.00              
ATOM   1202  CG  PRO Y  79      50.341  41.798  28.765  1.00  0.00              
ATOM   1203  CD  PRO Y  79      49.321  41.915  27.665  1.00  0.00              
ATOM   1204  HA  PRO Y  79      52.004  43.235  26.270  1.00  0.00              
ATOM   1205 1HB  PRO Y  79      52.435  42.280  28.803  1.00  0.00              
ATOM   1206 2HB  PRO Y  79      51.372  43.671  28.549  1.00  0.00              
ATOM   1207 1HG  PRO Y  79      50.625  40.748  28.932  1.00  0.00              
ATOM   1208 2HG  PRO Y  79      49.941  42.178  29.717  1.00  0.00              
ATOM   1209 1HD  PRO Y  79      48.692  41.016  27.583  1.00  0.00              
ATOM   1210 2HD  PRO Y  79      48.643  42.768  27.815  1.00  0.00              
ATOM   1211  N   CYS Y  80      53.667  41.418  25.994  1.00  0.00              
ATOM   1212  CA  CYS Y  80      54.546  40.334  25.566  1.00  0.00              
ATOM   1213  C   CYS Y  80      54.926  39.369  26.688  1.00  0.00              
ATOM   1214  O   CYS Y  80      55.241  38.209  26.432  1.00  0.00              
ATOM   1215  CB  CYS Y  80      55.815  40.895  24.914  1.00  0.00              
ATOM   1216  SG  CYS Y  80      55.566  41.876  23.393  1.00  0.00              
ATOM   1217  H   CYS Y  80      54.007  42.369  25.962  1.00  0.00              
ATOM   1218  HA  CYS Y  80      54.143  39.751  24.738  1.00  0.00              
ATOM   1219 1HB  CYS Y  80      56.332  41.561  25.605  1.00  0.00              
ATOM   1220 2HB  CYS Y  80      56.481  40.081  24.626  1.00  0.00              
ATOM   1221  N   SER Y  81      54.901  39.837  27.932  1.00  0.00              
ATOM   1222  CA  SER Y  81      55.237  38.967  29.053  1.00  0.00              
ATOM   1223  C   SER Y  81      54.203  37.847  29.191  1.00  0.00              
ATOM   1224  O   SER Y  81      54.522  36.745  29.635  1.00  0.00              
ATOM   1225  CB  SER Y  81      55.326  39.773  30.334  1.00  0.00              
ATOM   1226  OG  SER Y  81      56.388  40.689  30.308  1.00  0.00              
ATOM   1227  H   SER Y  81      54.648  40.798  28.114  1.00  0.00              
ATOM   1228  HA  SER Y  81      56.243  38.550  28.991  1.00  0.00              
ATOM   1229 1HB  SER Y  81      54.392  40.317  30.470  1.00  0.00              
ATOM   1230 2HB  SER Y  81      55.471  39.089  31.169  1.00  0.00              
ATOM   1231  HG  SER Y  81      56.409  41.177  31.134  1.00  0.00              
ATOM   1232  N   ALA Y  82      52.967  38.135  28.796  1.00  0.00              
ATOM   1233  CA  ALA Y  82      51.900  37.139  28.823  1.00  0.00              
ATOM   1234  C   ALA Y  82      52.162  35.999  27.846  1.00  0.00              
ATOM   1235  O   ALA Y  82      51.588  34.914  27.971  1.00  0.00              
ATOM   1236  CB  ALA Y  82      50.563  37.800  28.504  1.00  0.00              
ATOM   1237  H   ALA Y  82      52.760  39.069  28.469  1.00  0.00              
ATOM   1238  HA  ALA Y  82      51.857  36.699  29.820  1.00  0.00              
ATOM   1239 1HB  ALA Y  82      49.773  37.050  28.526  1.00  0.00              
ATOM   1240 2HB  ALA Y  82      50.353  38.571  29.245  1.00  0.00              
ATOM   1241 3HB  ALA Y  82      50.607  38.250  27.514  1.00  0.00              
ATOM   1242  N   LEU Y  83      53.033  36.245  26.874  1.00  0.00              
ATOM   1243  CA  LEU Y  83      53.365  35.234  25.880  1.00  0.00              
ATOM   1244  C   LEU Y  83      54.551  34.371  26.300  1.00  0.00              
ATOM   1245  O   LEU Y  83      54.939  33.449  25.584  1.00  0.00              
ATOM   1246  CB  LEU Y  83      53.660  35.909  24.536  1.00  0.00              
ATOM   1247  CG  LEU Y  83      52.559  36.841  24.021  1.00  0.00              
ATOM   1248  CD1 LEU Y  83      53.016  37.525  22.739  1.00  0.00              
ATOM   1249  CD2 LEU Y  83      51.284  36.040  23.774  1.00  0.00              
ATOM   1250  H   LEU Y  83      53.476  37.152  26.821  1.00  0.00              
ATOM   1251  HA  LEU Y  83      52.527  34.547  25.764  1.00  0.00              
ATOM   1252 1HB  LEU Y  83      54.538  36.486  24.817  1.00  0.00              
ATOM   1253 2HB  LEU Y  83      53.933  35.182  23.771  1.00  0.00              
ATOM   1254  HG  LEU Y  83      52.350  37.564  24.811  1.00  0.00              
ATOM   1255 1HD1 LEU Y  83      52.229  38.187  22.378  1.00  0.00              
ATOM   1256 2HD1 LEU Y  83      53.915  38.107  22.938  1.00  0.00              
ATOM   1257 3HD1 LEU Y  83      53.231  36.771  21.982  1.00  0.00              
ATOM   1258 1HD2 LEU Y  83      50.501  36.705  23.408  1.00  0.00              
ATOM   1259 2HD2 LEU Y  83      51.479  35.265  23.031  1.00  0.00              
ATOM   1260 3HD2 LEU Y  83      50.958  35.576  24.705  1.00  0.00              
ATOM   1261  N   LEU Y  84      55.115  34.668  27.469  1.00  0.00              
ATOM   1262  CA  LEU Y  84      56.239  33.904  28.008  1.00  0.00              
ATOM   1263  C   LEU Y  84      55.827  32.940  29.123  1.00  0.00              
ATOM   1264  O   LEU Y  84      56.603  32.677  30.039  1.00  0.00              
ATOM   1265  CB  LEU Y  84      57.318  34.866  28.520  1.00  0.00              
ATOM   1266  CG  LEU Y  84      57.967  35.750  27.447  1.00  0.00              
ATOM   1267  CD1 LEU Y  84      58.940  36.727  28.094  1.00  0.00              
ATOM   1268  CD2 LEU Y  84      58.682  34.872  26.431  1.00  0.00              
ATOM   1269  H   LEU Y  84      54.752  35.448  27.998  1.00  0.00              
ATOM   1270  HA  LEU Y  84      56.662  33.275  27.226  1.00  0.00              
ATOM   1271 1HB  LEU Y  84      56.710  35.475  29.187  1.00  0.00              
ATOM   1272 2HB  LEU Y  84      58.081  34.347  29.098  1.00  0.00              
ATOM   1273  HG  LEU Y  84      57.165  36.274  26.930  1.00  0.00              
ATOM   1274 1HD1 LEU Y  84      59.396  37.350  27.324  1.00  0.00              
ATOM   1275 2HD1 LEU Y  84      58.403  37.360  28.800  1.00  0.00              
ATOM   1276 3HD1 LEU Y  84      59.716  36.173  28.620  1.00  0.00              
ATOM   1277 1HD2 LEU Y  84      59.142  35.501  25.668  1.00  0.00              
ATOM   1278 2HD2 LEU Y  84      59.452  34.285  26.932  1.00  0.00              
ATOM   1279 3HD2 LEU Y  84      57.964  34.200  25.961  1.00  0.00              
ATOM   1280  N   SER Y  85      54.615  32.408  29.039  1.00  0.00              
ATOM   1281  CA  SER Y  85      54.123  31.464  30.041  1.00  0.00              
ATOM   1282  C   SER Y  85      54.291  30.005  29.616  1.00  0.00              
ATOM   1283  O   SER Y  85      54.365  29.703  28.428  1.00  0.00              
ATOM   1284  CB  SER Y  85      52.664  31.752  30.339  1.00  0.00              
ATOM   1285  OG  SER Y  85      52.106  30.801  31.204  1.00  0.00              
ATOM   1286  H   SER Y  85      54.018  32.660  28.265  1.00  0.00              
ATOM   1287  HA  SER Y  85      54.579  31.597  31.023  1.00  0.00              
ATOM   1288 1HB  SER Y  85      52.590  32.737  30.799  1.00  0.00              
ATOM   1289 2HB  SER Y  85      52.109  31.746  29.402  1.00  0.00              
ATOM   1290  HG  SER Y  85      51.186  31.020  31.369  1.00  0.00              
ATOM   1291  N   SER Y  86      54.359  29.100  30.591  1.00  0.00              
ATOM   1292  CA  SER Y  86      54.494  27.681  30.282  1.00  0.00              
ATOM   1293  C   SER Y  86      53.147  27.215  29.734  1.00  0.00              
ATOM   1294  O   SER Y  86      53.058  26.208  29.035  1.00  0.00              
ATOM   1295  CB  SER Y  86      54.900  26.887  31.507  1.00  0.00              
ATOM   1296  OG  SER Y  86      53.897  26.879  32.486  1.00  0.00              
ATOM   1297  H   SER Y  86      54.317  29.391  31.556  1.00  0.00              
ATOM   1298  HA  SER Y  86      55.325  27.461  29.610  1.00  0.00              
ATOM   1299 1HB  SER Y  86      55.108  25.861  31.205  1.00  0.00              
ATOM   1300 2HB  SER Y  86      55.801  27.330  31.929  1.00  0.00              
ATOM   1301  HG  SER Y  86      54.192  26.368  33.243  1.00  0.00              
ATOM   1302  N   ASP Y  87      52.106  27.970  30.077  1.00  0.00              
ATOM   1303  CA  ASP Y  87      50.741  27.749  29.603  1.00  0.00              
ATOM   1304  C   ASP Y  87      50.704  28.426  28.227  1.00  0.00              
ATOM   1305  O   ASP Y  87      50.858  29.641  28.135  1.00  0.00              
ATOM   1306  CB  ASP Y  87      49.764  28.441  30.563  1.00  0.00              
ATOM   1307  CG  ASP Y  87      48.313  28.277  30.160  1.00  0.00              
ATOM   1308  OD1 ASP Y  87      48.041  27.789  29.045  1.00  0.00              
ATOM   1309  OD2 ASP Y  87      47.437  28.656  30.966  1.00  0.00              
ATOM   1310  H   ASP Y  87      52.289  28.739  30.706  1.00  0.00              
ATOM   1311  HA  ASP Y  87      50.549  26.679  29.513  1.00  0.00              
ATOM   1312 1HB  ASP Y  87      49.899  28.150  31.605  1.00  0.00              
ATOM   1313 2HB  ASP Y  87      50.070  29.479  30.432  1.00  0.00              
ATOM   1314  N   ILE Y  88      50.502  27.654  27.162  1.00  0.00              
ATOM   1315  CA  ILE Y  88      50.515  28.229  25.816  1.00  0.00              
ATOM   1316  C   ILE Y  88      49.242  28.945  25.370  1.00  0.00              
ATOM   1317  O   ILE Y  88      49.172  29.424  24.238  1.00  0.00              
ATOM   1318  CB  ILE Y  88      50.860  27.158  24.744  1.00  0.00              
ATOM   1319  CG1 ILE Y  88      49.781  26.071  24.707  1.00  0.00              
ATOM   1320  CG2 ILE Y  88      52.228  26.547  25.040  1.00  0.00              
ATOM   1321  CD1 ILE Y  88      49.966  25.072  23.564  1.00  0.00              
ATOM   1322  H   ILE Y  88      50.337  26.664  27.273  1.00  0.00              
ATOM   1323  HA  ILE Y  88      51.248  29.032  25.749  1.00  0.00              
ATOM   1324  HB  ILE Y  88      50.872  27.630  23.762  1.00  0.00              
ATOM   1325 1HG1 ILE Y  88      49.814  25.547  25.661  1.00  0.00              
ATOM   1326 2HG1 ILE Y  88      48.819  26.573  24.602  1.00  0.00              
ATOM   1327 1HG2 ILE Y  88      52.462  25.797  24.285  1.00  0.00              
ATOM   1328 2HG2 ILE Y  88      52.986  27.329  25.023  1.00  0.00              
ATOM   1329 3HG2 ILE Y  88      52.212  26.079  26.024  1.00  0.00              
ATOM   1330 1HD1 ILE Y  88      49.168  24.329  23.596  1.00  0.00              
ATOM   1331 2HD1 ILE Y  88      49.933  25.598  22.610  1.00  0.00              
ATOM   1332 3HD1 ILE Y  88      50.928  24.572  23.670  1.00  0.00              
ATOM   1333  N   THR Y  89      48.249  29.033  26.250  1.00  0.00              
ATOM   1334  CA  THR Y  89      46.985  29.691  25.919  1.00  0.00              
ATOM   1335  C   THR Y  89      47.114  31.074  25.281  1.00  0.00              
ATOM   1336  O   THR Y  89      46.483  31.351  24.257  1.00  0.00              
ATOM   1337  CB  THR Y  89      46.107  29.827  27.177  1.00  0.00              
ATOM   1338  OG1 THR Y  89      45.768  28.525  27.670  1.00  0.00              
ATOM   1339  CG2 THR Y  89      44.832  30.592  26.857  1.00  0.00              
ATOM   1340  H   THR Y  89      48.370  28.636  27.171  1.00  0.00              
ATOM   1341  HA  THR Y  89      46.451  29.107  25.169  1.00  0.00              
ATOM   1342  HB  THR Y  89      46.667  30.362  27.944  1.00  0.00              
ATOM   1343  HG1 THR Y  89      46.564  28.080  27.971  1.00  0.00              
ATOM   1344 1HG2 THR Y  89      44.225  30.678  27.758  1.00  0.00              
ATOM   1345 2HG2 THR Y  89      45.086  31.587  26.492  1.00  0.00              
ATOM   1346 3HG2 THR Y  89      44.271  30.057  26.091  1.00  0.00              
ATOM   1347  N   ALA Y  90      47.928  31.938  25.879  1.00  0.00              
ATOM   1348  CA  ALA Y  90      48.135  33.282  25.349  1.00  0.00              
ATOM   1349  C   ALA Y  90      48.868  33.306  24.015  1.00  0.00              
ATOM   1350  O   ALA Y  90      48.497  34.066  23.116  1.00  0.00              
ATOM   1351  CB  ALA Y  90      48.883  34.140  26.369  1.00  0.00              
ATOM   1352  H   ALA Y  90      48.414  31.660  26.719  1.00  0.00              
ATOM   1353  HA  ALA Y  90      47.163  33.739  25.164  1.00  0.00              
ATOM   1354 1HB  ALA Y  90      49.032  35.140  25.963  1.00  0.00              
ATOM   1355 2HB  ALA Y  90      48.300  34.205  27.288  1.00  0.00              
ATOM   1356 3HB  ALA Y  90      49.851  33.689  26.584  1.00  0.00              
ATOM   1357  N   SER Y  91      49.915  32.496  23.890  1.00  0.00              
ATOM   1358  CA  SER Y  91      50.685  32.464  22.656  1.00  0.00              
ATOM   1359  C   SER Y  91      49.830  31.914  21.520  1.00  0.00              
ATOM   1360  O   SER Y  91      49.915  32.392  20.392  1.00  0.00              
ATOM   1361  CB  SER Y  91      51.937  31.629  22.837  1.00  0.00              
ATOM   1362  OG  SER Y  91      52.832  32.211  23.744  1.00  0.00              
ATOM   1363  H   SER Y  91      50.185  31.894  24.655  1.00  0.00              
ATOM   1364  HA  SER Y  91      51.109  33.431  22.385  1.00  0.00              
ATOM   1365 1HB  SER Y  91      51.650  30.645  23.204  1.00  0.00              
ATOM   1366 2HB  SER Y  91      52.430  31.525  21.871  1.00  0.00              
ATOM   1367  HG  SER Y  91      53.609  31.654  23.830  1.00  0.00              
ATOM   1368  N   VAL Y  92      49.000  30.919  21.821  1.00  0.00              
ATOM   1369  CA  VAL Y  92      48.131  30.346  20.798  1.00  0.00              
ATOM   1370  C   VAL Y  92      47.027  31.332  20.426  1.00  0.00              
ATOM   1371  O   VAL Y  92      46.719  31.495  19.246  1.00  0.00              
ATOM   1372  CB  VAL Y  92      47.496  29.023  21.265  1.00  0.00              
ATOM   1373  CG1 VAL Y  92      46.425  28.571  20.284  1.00  0.00              
ATOM   1374  CG2 VAL Y  92      48.560  27.948  21.423  1.00  0.00              
ATOM   1375  H   VAL Y  92      48.964  30.551  22.761  1.00  0.00              
ATOM   1376  HA  VAL Y  92      48.677  30.160  19.873  1.00  0.00              
ATOM   1377  HB  VAL Y  92      47.049  29.172  22.248  1.00  0.00              
ATOM   1378 1HG1 VAL Y  92      45.987  27.634  20.630  1.00  0.00              
ATOM   1379 2HG1 VAL Y  92      45.648  29.332  20.217  1.00  0.00              
ATOM   1380 3HG1 VAL Y  92      46.872  28.420  19.302  1.00  0.00              
ATOM   1381 1HG2 VAL Y  92      48.095  27.020  21.754  1.00  0.00              
ATOM   1382 2HG2 VAL Y  92      49.056  27.784  20.466  1.00  0.00              
ATOM   1383 3HG2 VAL Y  92      49.295  28.268  22.162  1.00  0.00              
ATOM   1384  N   ASN Y  93      46.443  31.995  21.423  1.00  0.00              
ATOM   1385  CA  ASN Y  93      45.388  32.978  21.153  1.00  0.00              
ATOM   1386  C   ASN Y  93      45.879  34.054  20.188  1.00  0.00              
ATOM   1387  O   ASN Y  93      45.188  34.415  19.235  1.00  0.00              
ATOM   1388  CB  ASN Y  93      44.877  33.615  22.432  1.00  0.00              
ATOM   1389  CG  ASN Y  93      43.820  34.660  22.207  1.00  0.00              
ATOM   1390  OD1 ASN Y  93      44.068  35.864  22.343  1.00  0.00              
ATOM   1391  ND2 ASN Y  93      42.622  34.204  21.944  1.00  0.00              
ATOM   1392  H   ASN Y  93      46.724  31.825  22.379  1.00  0.00              
ATOM   1393  HA  ASN Y  93      44.541  32.489  20.670  1.00  0.00              
ATOM   1394 1HB  ASN Y  93      44.596  33.001  23.288  1.00  0.00              
ATOM   1395 2HB  ASN Y  93      45.825  34.113  22.638  1.00  0.00              
ATOM   1396 1HD2 ASN Y  93      41.868  34.842  21.782  1.00  0.00              
ATOM   1397 2HD2 ASN Y  93      42.460  33.218  21.904  1.00  0.00              
ATOM   1398  N   CYS Y  94      47.077  34.568  20.437  1.00  0.00              
ATOM   1399  CA  CYS Y  94      47.655  35.577  19.562  1.00  0.00              
ATOM   1400  C   CYS Y  94      48.082  34.992  18.220  1.00  0.00              
ATOM   1401  O   CYS Y  94      47.908  35.628  17.180  1.00  0.00              
ATOM   1402  CB  CYS Y  94      48.839  36.251  20.257  1.00  0.00              
ATOM   1403  SG  CYS Y  94      49.620  37.594  19.306  1.00  0.00              
ATOM   1404  H   CYS Y  94      47.600  34.259  21.243  1.00  0.00              
ATOM   1405  HA  CYS Y  94      46.999  36.431  19.392  1.00  0.00              
ATOM   1406 1HB  CYS Y  94      48.520  36.698  21.199  1.00  0.00              
ATOM   1407 2HB  CYS Y  94      49.627  35.522  20.448  1.00  0.00              
ATOM   1408  N   ALA Y  95      48.633  33.781  18.244  1.00  0.00              
ATOM   1409  CA  ALA Y  95      49.051  33.109  17.016  1.00  0.00              
ATOM   1410  C   ALA Y  95      47.861  32.947  16.075  1.00  0.00              
ATOM   1411  O   ALA Y  95      48.009  33.020  14.856  1.00  0.00              
ATOM   1412  CB  ALA Y  95      49.648  31.741  17.340  1.00  0.00              
ATOM   1413  H   ALA Y  95      48.766  33.313  19.130  1.00  0.00              
ATOM   1414  HA  ALA Y  95      49.795  33.728  16.515  1.00  0.00              
ATOM   1415 1HB  ALA Y  95      49.956  31.252  16.416  1.00  0.00              
ATOM   1416 2HB  ALA Y  95      50.515  31.867  17.990  1.00  0.00              
ATOM   1417 3HB  ALA Y  95      48.902  31.129  17.844  1.00  0.00              
ATOM   1418  N   LYS Y  96      46.681  32.723  16.644  1.00  0.00              
ATOM   1419  CA  LYS Y  96      45.464  32.608  15.851  1.00  0.00              
ATOM   1420  C   LYS Y  96      45.097  33.936  15.202  1.00  0.00              
ATOM   1421  O   LYS Y  96      44.420  33.960  14.175  1.00  0.00              
ATOM   1422  CB  LYS Y  96      44.307  32.110  16.718  1.00  0.00              
ATOM   1423  CG  LYS Y  96      44.399  30.640  17.106  1.00  0.00              
ATOM   1424  CD  LYS Y  96      43.161  30.190  17.868  1.00  0.00              
ATOM   1425  CE  LYS Y  96      43.272  28.734  18.295  1.00  0.00              
ATOM   1426  NZ  LYS Y  96      42.034  28.256  18.968  1.00  0.00              
ATOM   1427  H   LYS Y  96      46.625  32.629  17.648  1.00  0.00              
ATOM   1428  HA  LYS Y  96      45.620  31.899  15.037  1.00  0.00              
ATOM   1429 1HB  LYS Y  96      44.296  32.723  17.620  1.00  0.00              
ATOM   1430 2HB  LYS Y  96      43.389  32.279  16.155  1.00  0.00              
ATOM   1431 1HG  LYS Y  96      44.502  30.047  16.196  1.00  0.00              
ATOM   1432 2HG  LYS Y  96      45.281  30.501  17.731  1.00  0.00              
ATOM   1433 1HD  LYS Y  96      43.048  30.821  18.750  1.00  0.00              
ATOM   1434 2HD  LYS Y  96      42.292  30.313  17.221  1.00  0.00              
ATOM   1435 1HE  LYS Y  96      43.458  28.131  17.408  1.00  0.00              
ATOM   1436 2HE  LYS Y  96      44.115  28.642  18.980  1.00  0.00              
ATOM   1437 1HZ  LYS Y  96      42.148  27.288  19.235  1.00  0.00              
ATOM   1438 2HZ  LYS Y  96      41.861  28.815  19.792  1.00  0.00              
ATOM   1439 3HZ  LYS Y  96      41.252  28.340  18.334  1.00  0.00              
ATOM   1440  N   LYS Y  97      45.537  35.042  15.797  1.00  0.00              
ATOM   1441  CA  LYS Y  97      45.250  36.343  15.210  1.00  0.00              
ATOM   1442  C   LYS Y  97      46.291  36.617  14.125  1.00  0.00              
ATOM   1443  O   LYS Y  97      45.996  37.244  13.101  1.00  0.00              
ATOM   1444  CB  LYS Y  97      45.263  37.445  16.271  1.00  0.00              
ATOM   1445  CG  LYS Y  97      44.245  37.255  17.388  1.00  0.00              
ATOM   1446  CD  LYS Y  97      44.257  38.431  18.353  1.00  0.00              
ATOM   1447  CE  LYS Y  97      43.480  38.114  19.622  1.00  0.00              
ATOM   1448  NZ  LYS Y  97      43.167  39.341  20.404  1.00  0.00              
ATOM   1449  H   LYS Y  97      46.068  34.995  16.655  1.00  0.00              
ATOM   1450  HA  LYS Y  97      44.263  36.329  14.745  1.00  0.00              
ATOM   1451 1HB  LYS Y  97      46.267  37.468  16.695  1.00  0.00              
ATOM   1452 2HB  LYS Y  97      45.065  38.386  15.757  1.00  0.00              
ATOM   1453 1HG  LYS Y  97      43.254  37.161  16.941  1.00  0.00              
ATOM   1454 2HG  LYS Y  97      44.489  36.340  17.926  1.00  0.00              
ATOM   1455 1HD  LYS Y  97      45.292  38.661  18.608  1.00  0.00              
ATOM   1456 2HD  LYS Y  97      43.807  39.291  17.858  1.00  0.00              
ATOM   1457 1HE  LYS Y  97      42.553  37.617  19.341  1.00  0.00              
ATOM   1458 2HE  LYS Y  97      44.082  37.439  20.232  1.00  0.00              
ATOM   1459 1HZ  LYS Y  97      42.653  39.087  21.236  1.00  0.00              
ATOM   1460 2HZ  LYS Y  97      44.027  39.802  20.667  1.00  0.00              
ATOM   1461 3HZ  LYS Y  97      42.608  39.965  19.841  1.00  0.00              
ATOM   1462  N   ILE Y  98      47.510  36.137  14.347  1.00  0.00              
ATOM   1463  CA  ILE Y  98      48.583  36.298  13.370  1.00  0.00              
ATOM   1464  C   ILE Y  98      48.285  35.550  12.072  1.00  0.00              
ATOM   1465  O   ILE Y  98      48.404  36.107  10.975  1.00  0.00              
ATOM   1466  CB  ILE Y  98      49.929  35.765  13.928  1.00  0.00              
ATOM   1467  CG1 ILE Y  98      50.368  36.612  15.121  1.00  0.00              
ATOM   1468  CG2 ILE Y  98      51.002  35.792  12.831  1.00  0.00              
ATOM   1469  CD1 ILE Y  98      51.524  36.024  15.903  1.00  0.00              
ATOM   1470  H   ILE Y  98      47.700  35.649  15.211  1.00  0.00              
ATOM   1471  HA  ILE Y  98      48.673  37.340  13.066  1.00  0.00              
ATOM   1472  HB  ILE Y  98      49.788  34.743  14.279  1.00  0.00              
ATOM   1473 1HG1 ILE Y  98      50.653  37.591  14.737  1.00  0.00              
ATOM   1474 2HG1 ILE Y  98      49.505  36.718  15.779  1.00  0.00              
ATOM   1475 1HG2 ILE Y  98      51.943  35.416  13.233  1.00  0.00              
ATOM   1476 2HG2 ILE Y  98      50.687  35.163  11.999  1.00  0.00              
ATOM   1477 3HG2 ILE Y  98      51.141  36.815  12.480  1.00  0.00              
ATOM   1478 1HD1 ILE Y  98      51.775  36.684  16.733  1.00  0.00              
ATOM   1479 2HD1 ILE Y  98      51.241  35.044  16.291  1.00  0.00              
ATOM   1480 3HD1 ILE Y  98      52.390  35.918  15.250  1.00  0.00              
ATOM   1481  N   VAL Y  99      47.885  34.289  12.204  1.00  0.00              
ATOM   1482  CA  VAL Y  99      47.598  33.450  11.045  1.00  0.00              
ATOM   1483  C   VAL Y  99      46.362  33.892  10.262  1.00  0.00              
ATOM   1484  O   VAL Y  99      46.186  33.500   9.107  1.00  0.00              
ATOM   1485  CB  VAL Y  99      47.461  31.956  11.477  1.00  0.00              
ATOM   1486  CG1 VAL Y  99      46.120  31.705  12.139  1.00  0.00              
ATOM   1487  CG2 VAL Y  99      47.671  31.047  10.290  1.00  0.00              
ATOM   1488  H   VAL Y  99      47.778  33.902  13.131  1.00  0.00              
ATOM   1489  HA  VAL Y  99      48.398  33.507  10.306  1.00  0.00              
ATOM   1490  HB  VAL Y  99      48.244  31.724  12.199  1.00  0.00              
ATOM   1491 1HG1 VAL Y  99      46.049  30.656  12.431  1.00  0.00              
ATOM   1492 2HG1 VAL Y  99      46.026  32.334  13.024  1.00  0.00              
ATOM   1493 3HG1 VAL Y  99      45.318  31.939  11.439  1.00  0.00              
ATOM   1494 1HG2 VAL Y  99      47.575  30.008  10.605  1.00  0.00              
ATOM   1495 2HG2 VAL Y  99      46.924  31.267   9.528  1.00  0.00              
ATOM   1496 3HG2 VAL Y  99      48.668  31.210   9.879  1.00  0.00              
ATOM   1497  N   SER Y 100      45.516  34.714  10.885  1.00  0.00              
ATOM   1498  CA  SER Y 100      44.237  35.084  10.282  1.00  0.00              
ATOM   1499  C   SER Y 100      44.396  36.258   9.322  1.00  0.00              
ATOM   1500  O   SER Y 100      43.445  36.660   8.659  1.00  0.00              
ATOM   1501  CB  SER Y 100      43.229  35.420  11.364  1.00  0.00              
ATOM   1502  OG  SER Y 100      43.565  36.595  12.050  1.00  0.00              
ATOM   1503  H   SER Y 100      45.760  35.089  11.791  1.00  0.00              
ATOM   1504  HA  SER Y 100      43.742  34.255   9.774  1.00  0.00              
ATOM   1505 1HB  SER Y 100      42.251  35.548  10.900  1.00  0.00              
ATOM   1506 2HB  SER Y 100      43.189  34.595  12.073  1.00  0.00              
ATOM   1507  HG  SER Y 100      42.904  36.772  12.724  1.00  0.00              
ATOM   1508  N   ASP Y 101      45.601  36.818   9.267  1.00  0.00              
ATOM   1509  CA  ASP Y 101      45.858  37.971   8.408  1.00  0.00              
ATOM   1510  C   ASP Y 101      46.171  37.358   7.046  1.00  0.00              
ATOM   1511  O   ASP Y 101      46.128  36.135   6.890  1.00  0.00              
ATOM   1512  CB  ASP Y 101      47.010  38.838   8.922  1.00  0.00              
ATOM   1513  CG  ASP Y 101      48.381  38.182   8.831  1.00  0.00              
ATOM   1514  OD1 ASP Y 101      48.513  37.226   8.103  1.00  0.00              
ATOM   1515  OD2 ASP Y 101      49.316  38.730   9.364  1.00  0.00              
ATOM   1516  H   ASP Y 101      46.355  36.444   9.826  1.00  0.00              
ATOM   1517  HA  ASP Y 101      44.968  38.599   8.359  1.00  0.00              
ATOM   1518 1HB  ASP Y 101      47.049  39.825   8.461  1.00  0.00              
ATOM   1519 2HB  ASP Y 101      46.723  38.937   9.969  1.00  0.00              
ATOM   1520  N   GLY Y 102      46.486  38.195   6.064  1.00  0.00              
ATOM   1521  CA  GLY Y 102      46.657  37.702   4.706  1.00  0.00              
ATOM   1522  C   GLY Y 102      47.890  36.838   4.472  1.00  0.00              
ATOM   1523  O   GLY Y 102      47.968  36.125   3.466  1.00  0.00              
ATOM   1524  H   GLY Y 102      46.610  39.180   6.248  1.00  0.00              
ATOM   1525 1HA  GLY Y 102      45.792  37.097   4.435  1.00  0.00              
ATOM   1526 2HA  GLY Y 102      46.734  38.550   4.026  1.00  0.00              
ATOM   1527  N   ASN Y 103      48.859  36.894   5.381  1.00  0.00              
ATOM   1528  CA  ASN Y 103      50.116  36.173   5.186  1.00  0.00              
ATOM   1529  C   ASN Y 103      50.050  34.726   5.668  1.00  0.00              
ATOM   1530  O   ASN Y 103      50.940  33.927   5.382  1.00  0.00              
ATOM   1531  CB  ASN Y 103      51.265  36.890   5.870  1.00  0.00              
ATOM   1532  CG  ASN Y 103      51.658  38.179   5.202  1.00  0.00              
ATOM   1533  OD1 ASN Y 103      51.402  38.387   4.010  1.00  0.00              
ATOM   1534  ND2 ASN Y 103      52.349  39.009   5.940  1.00  0.00              
ATOM   1535  H   ASN Y 103      48.731  37.441   6.221  1.00  0.00              
ATOM   1536  HA  ASN Y 103      50.347  36.114   4.121  1.00  0.00              
ATOM   1537 1HB  ASN Y 103      51.271  37.031   6.951  1.00  0.00              
ATOM   1538 2HB  ASN Y 103      51.989  36.120   5.600  1.00  0.00              
ATOM   1539 1HD2 ASN Y 103      52.644  39.887   5.561  1.00  0.00              
ATOM   1540 2HD2 ASN Y 103      52.581  38.767   6.882  1.00  0.00              
ATOM   1541  N   GLY Y 104      48.992  34.396   6.399  1.00  0.00              
ATOM   1542  CA  GLY Y 104      48.888  33.073   6.992  1.00  0.00              
ATOM   1543  C   GLY Y 104      50.010  32.735   7.952  1.00  0.00              
ATOM   1544  O   GLY Y 104      50.330  33.522   8.843  1.00  0.00              
ATOM   1545  H   GLY Y 104      48.248  35.063   6.549  1.00  0.00              
ATOM   1546 1HA  GLY Y 104      47.951  33.004   7.545  1.00  0.00              
ATOM   1547 2HA  GLY Y 104      48.897  32.326   6.200  1.00  0.00              
ATOM   1548  N   MET Y 105      50.613  31.563   7.778  1.00  0.00              
ATOM   1549  CA  MET Y 105      51.769  31.204   8.589  1.00  0.00              
ATOM   1550  C   MET Y 105      53.104  31.702   8.053  1.00  0.00              
ATOM   1551  O   MET Y 105      54.154  31.391   8.611  1.00  0.00              
ATOM   1552  CB  MET Y 105      51.815  29.688   8.807  1.00  0.00              
ATOM   1553  CG  MET Y 105      50.738  29.204   9.773  1.00  0.00              
ATOM   1554  SD  MET Y 105      50.947  27.508  10.329  1.00  0.00              
ATOM   1555  CE  MET Y 105      52.290  27.675  11.511  1.00  0.00              
ATOM   1556  H   MET Y 105      50.277  30.910   7.083  1.00  0.00              
ATOM   1557  HA  MET Y 105      51.688  31.662   9.575  1.00  0.00              
ATOM   1558 1HB  MET Y 105      51.687  29.223   7.831  1.00  0.00              
ATOM   1559 2HB  MET Y 105      52.806  29.453   9.196  1.00  0.00              
ATOM   1560 1HG  MET Y 105      50.748  29.855  10.647  1.00  0.00              
ATOM   1561 2HG  MET Y 105      49.773  29.284   9.273  1.00  0.00              
ATOM   1562 1HE  MET Y 105      52.525  26.699  11.935  1.00  0.00              
ATOM   1563 2HE  MET Y 105      53.171  28.074  11.007  1.00  0.00              
ATOM   1564 3HE  MET Y 105      51.990  28.354  12.309  1.00  0.00              
ATOM   1565  N   ASN Y 106      53.063  32.491   6.984  1.00  0.00              
ATOM   1566  CA  ASN Y 106      54.287  33.048   6.424  1.00  0.00              
ATOM   1567  C   ASN Y 106      54.852  34.115   7.357  1.00  0.00              
ATOM   1568  O   ASN Y 106      55.973  34.588   7.173  1.00  0.00              
ATOM   1569  CB  ASN Y 106      54.061  33.618   5.036  1.00  0.00              
ATOM   1570  CG  ASN Y 106      53.747  32.577   3.998  1.00  0.00              
ATOM   1571  OD1 ASN Y 106      54.566  31.701   3.700  1.00  0.00              
ATOM   1572  ND2 ASN Y 106      52.597  32.717   3.388  1.00  0.00              
ATOM   1573  H   ASN Y 106      52.178  32.712   6.549  1.00  0.00              
ATOM   1574  HA  ASN Y 106      55.042  32.266   6.336  1.00  0.00              
ATOM   1575 1HB  ASN Y 106      53.410  34.481   4.886  1.00  0.00              
ATOM   1576 2HB  ASN Y 106      55.101  33.924   4.923  1.00  0.00              
ATOM   1577 1HD2 ASN Y 106      52.322  32.060   2.685  1.00  0.00              
ATOM   1578 2HD2 ASN Y 106      51.995  33.479   3.624  1.00  0.00              
ATOM   1579  N   ALA Y 107      54.072  34.482   8.372  1.00  0.00              
ATOM   1580  CA  ALA Y 107      54.539  35.400   9.405  1.00  0.00              
ATOM   1581  C   ALA Y 107      55.700  34.743  10.164  1.00  0.00              
ATOM   1582  O   ALA Y 107      56.590  35.424  10.674  1.00  0.00              
ATOM   1583  CB  ALA Y 107      53.402  35.726  10.372  1.00  0.00              
ATOM   1584  H   ALA Y 107      53.132  34.116   8.427  1.00  0.00              
ATOM   1585  HA  ALA Y 107      54.905  36.308   8.926  1.00  0.00              
ATOM   1586 1HB  ALA Y 107      53.763  36.411  11.138  1.00  0.00              
ATOM   1587 2HB  ALA Y 107      52.581  36.191   9.826  1.00  0.00              
ATOM   1588 3HB  ALA Y 107      53.051  34.808  10.842  1.00  0.00              
ATOM   1589  N   TRP Y 108      55.675  33.417  10.236  1.00  0.00              
ATOM   1590  CA  TRP Y 108      56.727  32.661  10.908  1.00  0.00              
ATOM   1591  C   TRP Y 108      57.835  32.312   9.921  1.00  0.00              
ATOM   1592  O   TRP Y 108      57.632  31.542   8.981  1.00  0.00              
ATOM   1593  CB  TRP Y 108      56.134  31.397  11.535  1.00  0.00              
ATOM   1594  CG  TRP Y 108      55.355  31.689  12.784  1.00  0.00              
ATOM   1595  CD1 TRP Y 108      55.863  31.874  14.039  1.00  0.00              
ATOM   1596  CD2 TRP Y 108      53.940  31.898  12.889  1.00  0.00              
ATOM   1597  NE1 TRP Y 108      54.855  32.185  14.919  1.00  0.00              
ATOM   1598  CE2 TRP Y 108      53.663  32.209  14.242  1.00  0.00              
ATOM   1599  CE3 TRP Y 108      52.880  31.854  11.975  1.00  0.00              
ATOM   1600  CZ2 TRP Y 108      52.368  32.477  14.703  1.00  0.00              
ATOM   1601  CZ3 TRP Y 108      51.589  32.120  12.433  1.00  0.00              
ATOM   1602  CH2 TRP Y 108      51.345  32.427  13.786  1.00  0.00              
ATOM   1603  H   TRP Y 108      54.905  32.920   9.812  1.00  0.00              
ATOM   1604  HA  TRP Y 108      57.173  33.268  11.696  1.00  0.00              
ATOM   1605 1HB  TRP Y 108      55.452  30.912  10.835  1.00  0.00              
ATOM   1606 2HB  TRP Y 108      56.930  30.703  11.806  1.00  0.00              
ATOM   1607  HD1 TRP Y 108      56.939  31.754  14.158  1.00  0.00              
ATOM   1608  HE1 TRP Y 108      54.971  32.368  15.905  1.00  0.00              
ATOM   1609  HE3 TRP Y 108      53.015  31.625  10.919  1.00  0.00              
ATOM   1610  HZ2 TRP Y 108      52.223  32.712  15.757  1.00  0.00              
ATOM   1611  HZ3 TRP Y 108      50.770  32.082  11.714  1.00  0.00              
ATOM   1612  HH2 TRP Y 108      50.324  32.629  14.111  1.00  0.00              
ATOM   1613  N   VAL Y 109      59.012  32.888  10.151  1.00  0.00              
ATOM   1614  CA  VAL Y 109      60.166  32.698   9.275  1.00  0.00              
ATOM   1615  C   VAL Y 109      60.768  31.294   9.305  1.00  0.00              
ATOM   1616  O   VAL Y 109      61.090  30.740   8.256  1.00  0.00              
ATOM   1617  CB  VAL Y 109      61.278  33.705   9.622  1.00  0.00              
ATOM   1618  CG1 VAL Y 109      62.550  33.380   8.853  1.00  0.00              
ATOM   1619  CG2 VAL Y 109      60.824  35.125   9.322  1.00  0.00              
ATOM   1620  H   VAL Y 109      59.105  33.480  10.966  1.00  0.00              
ATOM   1621  HA  VAL Y 109      59.891  32.815   8.226  1.00  0.00              
ATOM   1622  HB  VAL Y 109      61.478  33.657  10.693  1.00  0.00              
ATOM   1623 1HG1 VAL Y 109      63.325  34.102   9.111  1.00  0.00              
ATOM   1624 2HG1 VAL Y 109      62.888  32.377   9.114  1.00  0.00              
ATOM   1625 3HG1 VAL Y 109      62.351  33.429   7.783  1.00  0.00              
ATOM   1626 1HG2 VAL Y 109      61.621  35.824   9.572  1.00  0.00              
ATOM   1627 2HG2 VAL Y 109      60.585  35.213   8.261  1.00  0.00              
ATOM   1628 3HG2 VAL Y 109      59.938  35.357   9.913  1.00  0.00              
ATOM   1629  N   ALA Y 110      60.927  30.716  10.494  1.00  0.00              
ATOM   1630  CA  ALA Y 110      61.517  29.382  10.585  1.00  0.00              
ATOM   1631  C   ALA Y 110      60.527  28.343  10.063  1.00  0.00              
ATOM   1632  O   ALA Y 110      60.923  27.291   9.553  1.00  0.00              
ATOM   1633  CB  ALA Y 110      61.905  29.066  12.027  1.00  0.00              
ATOM   1634  H   ALA Y 110      60.644  31.187  11.342  1.00  0.00              
ATOM   1635  HA  ALA Y 110      62.408  29.350   9.958  1.00  0.00              
ATOM   1636 1HB  ALA Y 110      62.343  28.069  12.075  1.00  0.00              
ATOM   1637 2HB  ALA Y 110      62.633  29.799  12.377  1.00  0.00              
ATOM   1638 3HB  ALA Y 110      61.019  29.104  12.659  1.00  0.00              
ATOM   1639  N   TRP Y 111      59.236  28.637  10.194  1.00  0.00              
ATOM   1640  CA  TRP Y 111      58.208  27.779   9.615  1.00  0.00              
ATOM   1641  C   TRP Y 111      58.346  27.801   8.096  1.00  0.00              
ATOM   1642  O   TRP Y 111      58.333  26.765   7.431  1.00  0.00              
ATOM   1643  CB  TRP Y 111      56.809  28.284   9.988  1.00  0.00              
ATOM   1644  CG  TRP Y 111      55.713  27.547   9.280  1.00  0.00              
ATOM   1645  CD1 TRP Y 111      55.151  26.357   9.642  1.00  0.00              
ATOM   1646  CD2 TRP Y 111      55.082  27.930   8.054  1.00  0.00              
ATOM   1647  NE1 TRP Y 111      54.209  25.971   8.714  1.00  0.00              
ATOM   1648  CE2 TRP Y 111      54.148  26.920   7.728  1.00  0.00              
ATOM   1649  CE3 TRP Y 111      55.218  29.029   7.192  1.00  0.00              
ATOM   1650  CZ2 TRP Y 111      53.353  26.978   6.580  1.00  0.00              
ATOM   1651  CZ3 TRP Y 111      54.429  29.086   6.053  1.00  0.00              
ATOM   1652  CH2 TRP Y 111      53.505  28.065   5.756  1.00  0.00              
ATOM   1653  H   TRP Y 111      58.959  29.465  10.700  1.00  0.00              
ATOM   1654  HA  TRP Y 111      58.349  26.753   9.953  1.00  0.00              
ATOM   1655 1HB  TRP Y 111      56.635  28.160  11.057  1.00  0.00              
ATOM   1656 2HB  TRP Y 111      56.706  29.336   9.724  1.00  0.00              
ATOM   1657  HD1 TRP Y 111      55.508  25.904  10.566  1.00  0.00              
ATOM   1658  HE1 TRP Y 111      53.655  25.127   8.752  1.00  0.00              
ATOM   1659  HE3 TRP Y 111      55.915  29.846   7.379  1.00  0.00              
ATOM   1660  HZ2 TRP Y 111      52.649  26.168   6.386  1.00  0.00              
ATOM   1661  HZ3 TRP Y 111      54.543  29.943   5.389  1.00  0.00              
ATOM   1662  HH2 TRP Y 111      52.899  28.141   4.852  1.00  0.00              
ATOM   1663  N   ARG Y 112      58.469  29.002   7.552  1.00  0.00              
ATOM   1664  CA  ARG Y 112      58.609  29.174   6.118  1.00  0.00              
ATOM   1665  C   ARG Y 112      59.832  28.420   5.600  1.00  0.00              
ATOM   1666  O   ARG Y 112      59.763  27.707   4.596  1.00  0.00              
ATOM   1667  CB  ARG Y 112      58.640  30.642   5.717  1.00  0.00              
ATOM   1668  CG  ARG Y 112      58.745  30.894   4.221  1.00  0.00              
ATOM   1669  CD  ARG Y 112      58.690  32.328   3.837  1.00  0.00              
ATOM   1670  NE  ARG Y 112      58.845  32.576   2.412  1.00  0.00              
ATOM   1671  CZ  ARG Y 112      58.891  33.799   1.849  1.00  0.00              
ATOM   1672  NH1 ARG Y 112      58.760  34.886   2.578  1.00  0.00              
ATOM   1673  NH2 ARG Y 112      59.050  33.879   0.540  1.00  0.00              
ATOM   1674  H   ARG Y 112      58.465  29.818   8.148  1.00  0.00              
ATOM   1675  HA  ARG Y 112      57.741  28.753   5.609  1.00  0.00              
ATOM   1676 1HB  ARG Y 112      57.723  31.094   6.094  1.00  0.00              
ATOM   1677 2HB  ARG Y 112      59.497  31.090   6.217  1.00  0.00              
ATOM   1678 1HG  ARG Y 112      59.692  30.487   3.867  1.00  0.00              
ATOM   1679 2HG  ARG Y 112      57.921  30.381   3.725  1.00  0.00              
ATOM   1680 1HD  ARG Y 112      57.726  32.738   4.137  1.00  0.00              
ATOM   1681 2HD  ARG Y 112      59.488  32.863   4.350  1.00  0.00              
ATOM   1682  HE  ARG Y 112      58.938  31.918   1.649  1.00  0.00              
ATOM   1683 1HH1 ARG Y 112      58.621  34.807   3.576  1.00  0.00              
ATOM   1684 2HH1 ARG Y 112      58.797  35.793   2.137  1.00  0.00              
ATOM   1685 1HH2 ARG Y 112      59.133  33.032  -0.008  1.00  0.00              
ATOM   1686 2HH2 ARG Y 112      59.089  34.782   0.092  1.00  0.00              
ATOM   1687  N   ASN Y 113      60.945  28.555   6.312  1.00  0.00              
ATOM   1688  CA  ASN Y 113      62.202  27.941   5.896  1.00  0.00              
ATOM   1689  C   ASN Y 113      62.384  26.455   6.184  1.00  0.00              
ATOM   1690  O   ASN Y 113      63.076  25.762   5.436  1.00  0.00              
ATOM   1691  CB  ASN Y 113      63.366  28.700   6.506  1.00  0.00              
ATOM   1692  CG  ASN Y 113      63.574  30.066   5.915  1.00  0.00              
ATOM   1693  OD1 ASN Y 113      63.132  30.356   4.797  1.00  0.00              
ATOM   1694  ND2 ASN Y 113      64.315  30.881   6.622  1.00  0.00              
ATOM   1695  H   ASN Y 113      60.920  29.097   7.165  1.00  0.00              
ATOM   1696  HA  ASN Y 113      62.293  27.986   4.809  1.00  0.00              
ATOM   1697 1HB  ASN Y 113      63.490  28.756   7.588  1.00  0.00              
ATOM   1698 2HB  ASN Y 113      64.110  28.020   6.091  1.00  0.00              
ATOM   1699 1HD2 ASN Y 113      64.495  31.807   6.291  1.00  0.00              
ATOM   1700 2HD2 ASN Y 113      64.700  30.577   7.494  1.00  0.00              
ATOM   1701  N   ARG Y 114      61.767  25.958   7.252  1.00  0.00              
ATOM   1702  CA  ARG Y 114      61.953  24.563   7.637  1.00  0.00              
ATOM   1703  C   ARG Y 114      60.702  23.687   7.672  1.00  0.00              
ATOM   1704  O   ARG Y 114      60.809  22.473   7.854  1.00  0.00              
ATOM   1705  CB  ARG Y 114      62.627  24.500   9.016  1.00  0.00              
ATOM   1706  CG  ARG Y 114      63.984  25.192   9.100  1.00  0.00              
ATOM   1707  CD  ARG Y 114      64.987  24.548   8.155  1.00  0.00              
ATOM   1708  NE  ARG Y 114      65.277  23.165   8.524  1.00  0.00              
ATOM   1709  CZ  ARG Y 114      66.130  22.804   9.479  1.00  0.00              
ATOM   1710  NH1 ARG Y 114      66.788  23.724  10.172  1.00  0.00              
ATOM   1711  NH2 ARG Y 114      66.323  21.519   9.743  1.00  0.00              
ATOM   1712  H   ARG Y 114      61.163  26.545   7.808  1.00  0.00              
ATOM   1713  HA  ARG Y 114      62.584  24.059   6.905  1.00  0.00              
ATOM   1714 1HB  ARG Y 114      61.944  24.964   9.726  1.00  0.00              
ATOM   1715 2HB  ARG Y 114      62.747  23.446   9.264  1.00  0.00              
ATOM   1716 1HG  ARG Y 114      63.855  26.241   8.836  1.00  0.00              
ATOM   1717 2HG  ARG Y 114      64.348  25.117  10.126  1.00  0.00              
ATOM   1718 1HD  ARG Y 114      64.581  24.562   7.144  1.00  0.00              
ATOM   1719 2HD  ARG Y 114      65.915  25.119   8.181  1.00  0.00              
ATOM   1720  HE  ARG Y 114      64.906  22.305   8.142  1.00  0.00              
ATOM   1721 1HH1 ARG Y 114      66.640  24.704   9.974  1.00  0.00              
ATOM   1722 2HH1 ARG Y 114      67.433  23.442  10.896  1.00  0.00              
ATOM   1723 1HH2 ARG Y 114      65.823  20.817   9.217  1.00  0.00              
ATOM   1724 2HH2 ARG Y 114      66.971  21.247  10.468  1.00  0.00              
ATOM   1725  N   CYS Y 115      59.526  24.279   7.491  1.00  0.00              
ATOM   1726  CA  CYS Y 115      58.293  23.500   7.567  1.00  0.00              
ATOM   1727  C   CYS Y 115      57.399  23.555   6.344  1.00  0.00              
ATOM   1728  O   CYS Y 115      56.826  22.543   5.948  1.00  0.00              
ATOM   1729  CB  CYS Y 115      57.478  23.935   8.791  1.00  0.00              
ATOM   1730  SG  CYS Y 115      58.402  23.839  10.357  1.00  0.00              
ATOM   1731  H   CYS Y 115      59.471  25.270   7.300  1.00  0.00              
ATOM   1732  HA  CYS Y 115      58.460  22.446   7.789  1.00  0.00              
ATOM   1733 1HB  CYS Y 115      57.159  24.972   8.683  1.00  0.00              
ATOM   1734 2HB  CYS Y 115      56.603  23.296   8.908  1.00  0.00              
ATOM   1735  N   LYS Y 116      57.265  24.744   5.765  1.00  0.00              
ATOM   1736  CA  LYS Y 116      56.446  24.922   4.572  1.00  0.00              
ATOM   1737  C   LYS Y 116      56.953  24.043   3.434  1.00  0.00              
ATOM   1738  O   LYS Y 116      58.108  24.153   3.028  1.00  0.00              
ATOM   1739  CB  LYS Y 116      56.467  26.393   4.143  1.00  0.00              
ATOM   1740  CG  LYS Y 116      55.534  26.730   2.989  1.00  0.00              
ATOM   1741  CD  LYS Y 116      55.638  28.208   2.638  1.00  0.00              
ATOM   1742  CE  LYS Y 116      54.628  28.598   1.573  1.00  0.00              
ATOM   1743  NZ  LYS Y 116      54.726  30.047   1.246  1.00  0.00              
ATOM   1744  H   LYS Y 116      57.741  25.544   6.159  1.00  0.00              
ATOM   1745  HA  LYS Y 116      55.421  24.611   4.778  1.00  0.00              
ATOM   1746 1HB  LYS Y 116      56.190  26.984   5.016  1.00  0.00              
ATOM   1747 2HB  LYS Y 116      57.493  26.627   3.858  1.00  0.00              
ATOM   1748 1HG  LYS Y 116      55.814  26.121   2.129  1.00  0.00              
ATOM   1749 2HG  LYS Y 116      54.514  26.490   3.287  1.00  0.00              
ATOM   1750 1HD  LYS Y 116      55.460  28.793   3.540  1.00  0.00              
ATOM   1751 2HD  LYS Y 116      56.646  28.407   2.271  1.00  0.00              
ATOM   1752 1HE  LYS Y 116      54.823  28.003   0.681  1.00  0.00              
ATOM   1753 2HE  LYS Y 116      53.630  28.372   1.948  1.00  0.00              
ATOM   1754 1HZ  LYS Y 116      54.045  30.279   0.537  1.00  0.00              
ATOM   1755 2HZ  LYS Y 116      54.548  30.593   2.077  1.00  0.00              
ATOM   1756 3HZ  LYS Y 116      55.653  30.252   0.901  1.00  0.00              
ATOM   1757  N   GLY Y 117      56.087  23.175   2.921  1.00  0.00              
ATOM   1758  CA  GLY Y 117      56.477  22.316   1.815  1.00  0.00              
ATOM   1759  C   GLY Y 117      57.028  20.964   2.239  1.00  0.00              
ATOM   1760  O   GLY Y 117      57.319  20.113   1.390  1.00  0.00              
ATOM   1761  H   GLY Y 117      55.151  23.102   3.294  1.00  0.00              
ATOM   1762 1HA  GLY Y 117      55.608  22.132   1.183  1.00  0.00              
ATOM   1763 2HA  GLY Y 117      57.250  22.816   1.232  1.00  0.00              
ATOM   1764  N   THR Y 118      57.185  20.755   3.543  1.00  0.00              
ATOM   1765  CA  THR Y 118      57.708  19.488   4.043  1.00  0.00              
ATOM   1766  C   THR Y 118      56.568  18.663   4.626  1.00  0.00              
ATOM   1767  O   THR Y 118      55.434  19.134   4.726  1.00  0.00              
ATOM   1768  CB  THR Y 118      58.766  19.678   5.161  1.00  0.00              
ATOM   1769  OG1 THR Y 118      58.134  20.182   6.345  1.00  0.00              
ATOM   1770  CG2 THR Y 118      59.852  20.642   4.719  1.00  0.00              
ATOM   1771  H   THR Y 118      56.941  21.481   4.203  1.00  0.00              
ATOM   1772  HA  THR Y 118      58.139  18.917   3.220  1.00  0.00              
ATOM   1773  HB  THR Y 118      59.215  18.711   5.392  1.00  0.00              
ATOM   1774  HG1 THR Y 118      57.197  20.312   6.176  1.00  0.00              
ATOM   1775 1HG2 THR Y 118      60.581  20.757   5.521  1.00  0.00              
ATOM   1776 2HG2 THR Y 118      60.346  20.250   3.831  1.00  0.00              
ATOM   1777 3HG2 THR Y 118      59.407  21.609   4.491  1.00  0.00              
ATOM   1778  N   ASP Y 119      56.878  17.425   4.996  1.00  0.00              
ATOM   1779  CA  ASP Y 119      55.888  16.509   5.547  1.00  0.00              
ATOM   1780  C   ASP Y 119      55.753  16.854   7.032  1.00  0.00              
ATOM   1781  O   ASP Y 119      56.275  16.145   7.899  1.00  0.00              
ATOM   1782  CB  ASP Y 119      56.378  15.070   5.359  1.00  0.00              
ATOM   1783  CG  ASP Y 119      55.360  14.036   5.790  1.00  0.00              
ATOM   1784  OD1 ASP Y 119      54.225  14.409   6.144  1.00  0.00              
ATOM   1785  OD2 ASP Y 119      55.698  12.835   5.757  1.00  0.00              
ATOM   1786  H   ASP Y 119      57.832  17.113   4.891  1.00  0.00              
ATOM   1787  HA  ASP Y 119      54.928  16.661   5.052  1.00  0.00              
ATOM   1788 1HB  ASP Y 119      56.726  14.858   4.348  1.00  0.00              
ATOM   1789 2HB  ASP Y 119      57.225  15.065   6.045  1.00  0.00              
ATOM   1790  N   VAL Y 120      55.054  17.948   7.322  1.00  0.00              
ATOM   1791  CA  VAL Y 120      54.863  18.363   8.705  1.00  0.00              
ATOM   1792  C   VAL Y 120      54.042  17.418   9.563  1.00  0.00              
ATOM   1793  O   VAL Y 120      54.087  17.508  10.786  1.00  0.00              
ATOM   1794  CB  VAL Y 120      54.240  19.785   8.802  1.00  0.00              
ATOM   1795  CG1 VAL Y 120      55.175  20.804   8.158  1.00  0.00              
ATOM   1796  CG2 VAL Y 120      52.880  19.817   8.117  1.00  0.00              
ATOM   1797  H   VAL Y 120      54.649  18.502   6.581  1.00  0.00              
ATOM   1798  HA  VAL Y 120      55.811  18.396   9.244  1.00  0.00              
ATOM   1799  HB  VAL Y 120      54.072  20.028   9.851  1.00  0.00              
ATOM   1800 1HG1 VAL Y 120      54.733  21.798   8.228  1.00  0.00              
ATOM   1801 2HG1 VAL Y 120      56.133  20.796   8.675  1.00  0.00              
ATOM   1802 3HG1 VAL Y 120      55.325  20.548   7.109  1.00  0.00              
ATOM   1803 1HG2 VAL Y 120      52.457  20.818   8.194  1.00  0.00              
ATOM   1804 2HG2 VAL Y 120      52.997  19.551   7.066  1.00  0.00              
ATOM   1805 3HG2 VAL Y 120      52.213  19.103   8.601  1.00  0.00              
ATOM   1806  N   GLN Y 121      53.299  16.507   8.945  1.00  0.00              
ATOM   1807  CA  GLN Y 121      52.532  15.558   9.740  1.00  0.00              
ATOM   1808  C   GLN Y 121      53.453  14.671  10.577  1.00  0.00              
ATOM   1809  O   GLN Y 121      53.056  14.161  11.623  1.00  0.00              
ATOM   1810  CB  GLN Y 121      51.656  14.688   8.836  1.00  0.00              
ATOM   1811  CG  GLN Y 121      50.506  15.433   8.180  1.00  0.00              
ATOM   1812  CD  GLN Y 121      49.678  14.539   7.276  1.00  0.00              
ATOM   1813  OE1 GLN Y 121      49.938  13.339   7.160  1.00  0.00              
ATOM   1814  NE2 GLN Y 121      48.674  15.122   6.628  1.00  0.00              
ATOM   1815  H   GLN Y 121      53.251  16.457   7.938  1.00  0.00              
ATOM   1816  HA  GLN Y 121      51.899  16.098  10.443  1.00  0.00              
ATOM   1817 1HB  GLN Y 121      52.310  14.271   8.070  1.00  0.00              
ATOM   1818 2HB  GLN Y 121      51.265  13.881   9.456  1.00  0.00              
ATOM   1819 1HG  GLN Y 121      49.821  16.071   8.739  1.00  0.00              
ATOM   1820 2HG  GLN Y 121      51.150  16.053   7.554  1.00  0.00              
ATOM   1821 1HE2 GLN Y 121      48.094  14.583   6.017  1.00  0.00              
ATOM   1822 2HE2 GLN Y 121      48.500  16.098   6.750  1.00  0.00              
ATOM   1823  N   ALA Y 122      54.686  14.496  10.117  1.00  0.00              
ATOM   1824  CA  ALA Y 122      55.634  13.645  10.827  1.00  0.00              
ATOM   1825  C   ALA Y 122      55.808  14.165  12.259  1.00  0.00              
ATOM   1826  O   ALA Y 122      56.111  13.396  13.174  1.00  0.00              
ATOM   1827  CB  ALA Y 122      56.978  13.646  10.105  1.00  0.00              
ATOM   1828  H   ALA Y 122      54.978  14.953   9.265  1.00  0.00              
ATOM   1829  HA  ALA Y 122      55.230  12.634  10.874  1.00  0.00              
ATOM   1830 1HB  ALA Y 122      57.678  13.008  10.643  1.00  0.00              
ATOM   1831 2HB  ALA Y 122      56.846  13.266   9.092  1.00  0.00              
ATOM   1832 3HB  ALA Y 122      57.369  14.662  10.065  1.00  0.00              
ATOM   1833  N   TRP Y 123      55.600  15.466  12.449  1.00  0.00              
ATOM   1834  CA  TRP Y 123      55.709  16.071  13.779  1.00  0.00              
ATOM   1835  C   TRP Y 123      54.562  15.744  14.735  1.00  0.00              
ATOM   1836  O   TRP Y 123      54.672  15.969  15.943  1.00  0.00              
ATOM   1837  CB  TRP Y 123      55.885  17.590  13.660  1.00  0.00              
ATOM   1838  CG  TRP Y 123      57.246  17.958  13.155  1.00  0.00              
ATOM   1839  CD1 TRP Y 123      57.606  18.226  11.863  1.00  0.00              
ATOM   1840  CD2 TRP Y 123      58.456  17.983  13.920  1.00  0.00              
ATOM   1841  NE1 TRP Y 123      58.965  18.409  11.776  1.00  0.00              
ATOM   1842  CE2 TRP Y 123      59.512  18.266  13.025  1.00  0.00              
ATOM   1843  CE3 TRP Y 123      58.751  17.790  15.277  1.00  0.00              
ATOM   1844  CZ2 TRP Y 123      60.843  18.360  13.443  1.00  0.00              
ATOM   1845  CZ3 TRP Y 123      60.077  17.881  15.695  1.00  0.00              
ATOM   1846  CH2 TRP Y 123      61.106  18.164  14.778  1.00  0.00              
ATOM   1847  H   TRP Y 123      55.363  16.052  11.660  1.00  0.00              
ATOM   1848  HA  TRP Y 123      56.596  15.691  14.286  1.00  0.00              
ATOM   1849 1HB  TRP Y 123      55.156  18.001  12.962  1.00  0.00              
ATOM   1850 2HB  TRP Y 123      55.759  18.059  14.635  1.00  0.00              
ATOM   1851  HD1 TRP Y 123      56.806  18.252  11.124  1.00  0.00              
ATOM   1852  HE1 TRP Y 123      59.479  18.615  10.932  1.00  0.00              
ATOM   1853  HE3 TRP Y 123      57.988  17.573  16.025  1.00  0.00              
ATOM   1854  HZ2 TRP Y 123      61.613  18.583  12.704  1.00  0.00              
ATOM   1855  HZ3 TRP Y 123      60.298  17.728  16.751  1.00  0.00              
ATOM   1856  HH2 TRP Y 123      62.133  18.228  15.136  1.00  0.00              
ATOM   1857  N   ILE Y 124      53.462  15.217  14.212  1.00  0.00              
ATOM   1858  CA  ILE Y 124      52.353  14.849  15.083  1.00  0.00              
ATOM   1859  C   ILE Y 124      52.028  13.359  14.983  1.00  0.00              
ATOM   1860  O   ILE Y 124      51.188  12.850  15.725  1.00  0.00              
ATOM   1861  CB  ILE Y 124      51.089  15.664  14.753  1.00  0.00              
ATOM   1862  CG1 ILE Y 124      50.647  15.402  13.310  1.00  0.00              
ATOM   1863  CG2 ILE Y 124      51.339  17.147  14.975  1.00  0.00              
ATOM   1864  CD1 ILE Y 124      49.273  15.944  12.985  1.00  0.00              
ATOM   1865  H   ILE Y 124      53.377  15.064  13.218  1.00  0.00              
ATOM   1866  HA  ILE Y 124      52.620  14.999  16.128  1.00  0.00              
ATOM   1867  HB  ILE Y 124      50.275  15.332  15.395  1.00  0.00              
ATOM   1868 1HG1 ILE Y 124      51.384  15.865  12.656  1.00  0.00              
ATOM   1869 2HG1 ILE Y 124      50.655  14.322  13.160  1.00  0.00              
ATOM   1870 1HG2 ILE Y 124      50.436  17.709  14.737  1.00  0.00              
ATOM   1871 2HG2 ILE Y 124      51.609  17.319  16.017  1.00  0.00              
ATOM   1872 3HG2 ILE Y 124      52.153  17.481  14.330  1.00  0.00              
ATOM   1873 1HD1 ILE Y 124      49.030  15.720  11.947  1.00  0.00              
ATOM   1874 2HD1 ILE Y 124      48.534  15.481  13.639  1.00  0.00              
ATOM   1875 3HD1 ILE Y 124      49.263  17.023  13.133  1.00  0.00              
ATOM   1876  N   ARG Y 125      52.701  12.656  14.075  1.00  0.00              
ATOM   1877  CA  ARG Y 125      52.555  11.203  13.995  1.00  0.00              
ATOM   1878  C   ARG Y 125      53.286  10.552  15.158  1.00  0.00              
ATOM   1879  O   ARG Y 125      54.298  11.073  15.627  1.00  0.00              
ATOM   1880  CB  ARG Y 125      53.128  10.663  12.681  1.00  0.00              
ATOM   1881  CG  ARG Y 125      52.355  11.064  11.440  1.00  0.00              
ATOM   1882  CD  ARG Y 125      53.099  10.620  10.186  1.00  0.00              
ATOM   1883  NE  ARG Y 125      52.417  11.056   8.971  1.00  0.00              
ATOM   1884  CZ  ARG Y 125      53.045  11.392   7.850  1.00  0.00              
ATOM   1885  NH1 ARG Y 125      54.369  11.340   7.790  1.00  0.00              
ATOM   1886  NH2 ARG Y 125      52.349  11.789   6.792  1.00  0.00              
ATOM   1887  H   ARG Y 125      53.320  13.125  13.430  1.00  0.00              
ATOM   1888  HA  ARG Y 125      51.501  10.932  14.074  1.00  0.00              
ATOM   1889 1HB  ARG Y 125      54.149  11.032  12.604  1.00  0.00              
ATOM   1890 2HB  ARG Y 125      53.140   9.576  12.763  1.00  0.00              
ATOM   1891 1HG  ARG Y 125      51.373  10.592  11.477  1.00  0.00              
ATOM   1892 2HG  ARG Y 125      52.237  12.147  11.440  1.00  0.00              
ATOM   1893 1HD  ARG Y 125      54.101  11.047  10.201  1.00  0.00              
ATOM   1894 2HD  ARG Y 125      53.167   9.533  10.181  1.00  0.00              
ATOM   1895  HE  ARG Y 125      51.429  11.168   8.793  1.00  0.00              
ATOM   1896 1HH1 ARG Y 125      54.898  11.044   8.598  1.00  0.00              
ATOM   1897 2HH1 ARG Y 125      54.843  11.596   6.935  1.00  0.00              
ATOM   1898 1HH2 ARG Y 125      51.340  11.834   6.842  1.00  0.00              
ATOM   1899 2HH2 ARG Y 125      52.830  12.043   5.942  1.00  0.00              
ATOM   1900  N   GLY Y 126      52.770   9.414  15.616  1.00  0.00              
ATOM   1901  CA  GLY Y 126      53.379   8.715  16.733  1.00  0.00              
ATOM   1902  C   GLY Y 126      52.997   9.347  18.060  1.00  0.00              
ATOM   1903  O   GLY Y 126      53.675   9.152  19.075  1.00  0.00              
ATOM   1904  H   GLY Y 126      51.943   9.026  15.184  1.00  0.00              
ATOM   1905 1HA  GLY Y 126      53.045   7.677  16.728  1.00  0.00              
ATOM   1906 2HA  GLY Y 126      54.462   8.748  16.626  1.00  0.00              
ATOM   1907  N   CYS Y 127      51.903  10.098  18.048  1.00  0.00              
ATOM   1908  CA  CYS Y 127      51.416  10.788  19.238  1.00  0.00              
ATOM   1909  C   CYS Y 127      49.996  10.400  19.622  1.00  0.00              
ATOM   1910  O   CYS Y 127      49.176  10.099  18.755  1.00  0.00              
ATOM   1911  CB  CYS Y 127      51.412  12.295  19.010  1.00  0.00              
ATOM   1912  SG  CYS Y 127      53.012  13.114  18.789  1.00  0.00              
ATOM   1913  H   CYS Y 127      51.392  10.193  17.181  1.00  0.00              
ATOM   1914  HA  CYS Y 127      52.058  10.655  20.109  1.00  0.00              
ATOM   1915 1HB  CYS Y 127      50.854  12.539  18.106  1.00  0.00              
ATOM   1916 2HB  CYS Y 127      50.962  12.803  19.863  1.00  0.00              
ATOM   1917  N   ARG Y 128      49.707  10.422  20.922  1.00  0.00              
ATOM   1918  CA  ARG Y 128      48.361  10.117  21.395  1.00  0.00              
ATOM   1919  C   ARG Y 128      47.634  11.450  21.286  1.00  0.00              
ATOM   1920  O   ARG Y 128      47.886  12.365  22.071  1.00  0.00              
ATOM   1921  CB  ARG Y 128      48.305   9.506  22.788  1.00  0.00              
ATOM   1922  CG  ARG Y 128      46.913   9.118  23.259  1.00  0.00              
ATOM   1923  CD  ARG Y 128      46.876   8.484  24.602  1.00  0.00              
ATOM   1924  NE  ARG Y 128      45.544   8.136  25.068  1.00  0.00              
ATOM   1925  CZ  ARG Y 128      45.245   7.769  26.329  1.00  0.00              
ATOM   1926  NH1 ARG Y 128      46.183   7.664  27.245  1.00  0.00              
ATOM   1927  NH2 ARG Y 128      43.985   7.492  26.618  1.00  0.00              
ATOM   1928  H   ARG Y 128      50.425  10.651  21.595  1.00  0.00              
ATOM   1929  HA  ARG Y 128      47.907   9.362  20.753  1.00  0.00              
ATOM   1930 1HB  ARG Y 128      48.940   8.621  22.773  1.00  0.00              
ATOM   1931 2HB  ARG Y 128      48.723  10.242  23.474  1.00  0.00              
ATOM   1932 1HG  ARG Y 128      46.294  10.015  23.295  1.00  0.00              
ATOM   1933 2HG  ARG Y 128      46.488   8.413  22.543  1.00  0.00              
ATOM   1934 1HD  ARG Y 128      47.464   7.567  24.578  1.00  0.00              
ATOM   1935 2HD  ARG Y 128      47.306   9.172  25.330  1.00  0.00              
ATOM   1936  HE  ARG Y 128      44.669   8.109  24.560  1.00  0.00              
ATOM   1937 1HH1 ARG Y 128      47.144   7.862  27.003  1.00  0.00              
ATOM   1938 2HH1 ARG Y 128      45.940   7.389  28.184  1.00  0.00              
ATOM   1939 1HH2 ARG Y 128      43.279   7.559  25.898  1.00  0.00              
ATOM   1940 2HH2 ARG Y 128      43.735   7.214  27.556  1.00  0.00              
ATOM   1941  N   LEU Y 129      46.754  11.571  20.301  1.00  0.00              
ATOM   1942  CA  LEU Y 129      46.025  12.814  20.097  1.00  0.00              
ATOM   1943  C   LEU Y 129      44.527  12.537  20.111  1.00  0.00              
ATOM   1944  O   LEU Y 129      43.841  13.082  21.002  1.00  0.00              
ATOM   1945  OXT LEU Y 129      44.043  11.815  19.284  1.00  0.00              
ATOM   1946  CB  LEU Y 129      46.443  13.477  18.779  1.00  0.00              
ATOM   1947  CG  LEU Y 129      47.918  13.891  18.696  1.00  0.00              
ATOM   1948  CD1 LEU Y 129      48.236  14.415  17.302  1.00  0.00              
ATOM   1949  CD2 LEU Y 129      48.210  14.950  19.749  1.00  0.00              
ATOM   1950  H   LEU Y 129      46.584  10.793  19.680  1.00  0.00              
ATOM   1951  HA  LEU Y 129      46.237  13.501  20.916  1.00  0.00              
ATOM   1952 1HB  LEU Y 129      46.248  12.651  18.096  1.00  0.00              
ATOM   1953 2HB  LEU Y 129      45.797  14.317  18.526  1.00  0.00              
ATOM   1954  HG  LEU Y 129      48.515  13.010  18.933  1.00  0.00              
ATOM   1955 1HD1 LEU Y 129      49.285  14.706  17.251  1.00  0.00              
ATOM   1956 2HD1 LEU Y 129      48.042  13.633  16.566  1.00  0.00              
ATOM   1957 3HD1 LEU Y 129      47.609  15.279  17.087  1.00  0.00              
ATOM   1958 1HD2 LEU Y 129      49.259  15.243  19.689  1.00  0.00              
ATOM   1959 2HD2 LEU Y 129      47.578  15.821  19.573  1.00  0.00              
ATOM   1960 3HD2 LEU Y 129      48.002  14.545  20.739  1.00  0.00              
ATOM   1961  N   ASP H   1      38.613  55.046  25.932  1.00  0.00              
ATOM   1962  CA  ASP H   1      38.244  53.705  25.393  1.00  0.00              
ATOM   1963  C   ASP H   1      37.834  53.840  23.929  1.00  0.00              
ATOM   1964  O   ASP H   1      37.654  54.948  23.434  1.00  0.00              
ATOM   1965  CB  ASP H   1      37.109  53.070  26.200  1.00  0.00              
ATOM   1966  CG  ASP H   1      36.982  51.562  26.029  1.00  0.00              
ATOM   1967  OD1 ASP H   1      37.784  50.995  25.324  1.00  0.00              
ATOM   1968  OD2 ASP H   1      36.190  50.970  26.721  1.00  0.00              
ATOM   1969 1H   ASP H   1      38.110  55.429  26.707  1.00  0.00              
ATOM   1970 2H   ASP H   1      39.533  55.206  26.289  1.00  0.00              
ATOM   1971 3H   ASP H   1      38.565  55.852  25.342  1.00  0.00              
ATOM   1972  HA  ASP H   1      39.106  53.039  25.438  1.00  0.00              
ATOM   1973 1HB  ASP H   1      37.142  53.313  27.262  1.00  0.00              
ATOM   1974 2HB  ASP H   1      36.250  53.560  25.740  1.00  0.00              
ATOM   1975  N   VAL H   2      37.691  52.711  23.244  1.00  0.00              
ATOM   1976  CA  VAL H   2      37.290  52.701  21.838  1.00  0.00              
ATOM   1977  C   VAL H   2      35.790  52.694  21.567  1.00  0.00              
ATOM   1978  O   VAL H   2      35.038  51.906  22.139  1.00  0.00              
ATOM   1979  CB  VAL H   2      37.903  51.483  21.121  1.00  0.00              
ATOM   1980  CG1 VAL H   2      37.413  51.411  19.682  1.00  0.00              
ATOM   1981  CG2 VAL H   2      39.422  51.550  21.162  1.00  0.00              
ATOM   1982  H   VAL H   2      37.866  51.833  23.712  1.00  0.00              
ATOM   1983  HA  VAL H   2      37.602  53.614  21.330  1.00  0.00              
ATOM   1984  HB  VAL H   2      37.612  50.576  21.650  1.00  0.00              
ATOM   1985 1HG1 VAL H   2      37.856  50.544  19.190  1.00  0.00              
ATOM   1986 2HG1 VAL H   2      36.328  51.317  19.672  1.00  0.00              
ATOM   1987 3HG1 VAL H   2      37.706  52.317  19.152  1.00  0.00              
ATOM   1988 1HG2 VAL H   2      39.839  50.682  20.651  1.00  0.00              
ATOM   1989 2HG2 VAL H   2      39.759  52.460  20.665  1.00  0.00              
ATOM   1990 3HG2 VAL H   2      39.759  51.556  22.199  1.00  0.00              
ATOM   1991  N   GLN H   3      35.372  53.583  20.670  1.00  0.00              
ATOM   1992  CA  GLN H   3      33.970  53.742  20.294  1.00  0.00              
ATOM   1993  C   GLN H   3      33.861  53.704  18.770  1.00  0.00              
ATOM   1994  O   GLN H   3      34.579  54.423  18.081  1.00  0.00              
ATOM   1995  CB  GLN H   3      33.398  55.054  20.837  1.00  0.00              
ATOM   1996  CG  GLN H   3      31.926  55.267  20.526  1.00  0.00              
ATOM   1997  CD  GLN H   3      31.385  56.547  21.136  1.00  0.00              
ATOM   1998  OE1 GLN H   3      32.097  57.261  21.848  1.00  0.00              
ATOM   1999  NE2 GLN H   3      30.120  56.842  20.863  1.00  0.00              
ATOM   2000  H   GLN H   3      36.067  54.172  20.234  1.00  0.00              
ATOM   2001  HA  GLN H   3      33.389  52.911  20.694  1.00  0.00              
ATOM   2002 1HB  GLN H   3      33.549  55.040  21.917  1.00  0.00              
ATOM   2003 2HB  GLN H   3      33.987  55.859  20.399  1.00  0.00              
ATOM   2004 1HG  GLN H   3      31.516  55.176  19.521  1.00  0.00              
ATOM   2005 2HG  GLN H   3      31.587  54.426  21.133  1.00  0.00              
ATOM   2006 1HE2 GLN H   3      29.708  57.674  21.237  1.00  0.00              
ATOM   2007 2HE2 GLN H   3      29.578  56.234  20.282  1.00  0.00              
ATOM   2008  N   LEU H   4      32.960  52.869  18.259  1.00  0.00              
ATOM   2009  CA  LEU H   4      32.760  52.708  16.818  1.00  0.00              
ATOM   2010  C   LEU H   4      31.398  53.277  16.442  1.00  0.00              
ATOM   2011  O   LEU H   4      30.466  53.241  17.240  1.00  0.00              
ATOM   2012  CB  LEU H   4      32.797  51.231  16.415  1.00  0.00              
ATOM   2013  CG  LEU H   4      34.130  50.585  16.033  1.00  0.00              
ATOM   2014  CD1 LEU H   4      35.009  50.401  17.258  1.00  0.00              
ATOM   2015  CD2 LEU H   4      33.842  49.239  15.369  1.00  0.00              
ATOM   2016  H   LEU H   4      32.396  52.327  18.898  1.00  0.00              
ATOM   2017  HA  LEU H   4      33.520  53.272  16.278  1.00  0.00              
ATOM   2018 1HB  LEU H   4      32.453  50.785  17.347  1.00  0.00              
ATOM   2019 2HB  LEU H   4      32.082  51.011  15.622  1.00  0.00              
ATOM   2020  HG  LEU H   4      34.605  51.235  15.298  1.00  0.00              
ATOM   2021 1HD1 LEU H   4      35.952  49.940  16.964  1.00  0.00              
ATOM   2022 2HD1 LEU H   4      35.207  51.371  17.713  1.00  0.00              
ATOM   2023 3HD1 LEU H   4      34.500  49.759  17.977  1.00  0.00              
ATOM   2024 1HD2 LEU H   4      34.783  48.764  15.089  1.00  0.00              
ATOM   2025 2HD2 LEU H   4      33.303  48.597  16.066  1.00  0.00              
ATOM   2026 3HD2 LEU H   4      33.235  49.396  14.477  1.00  0.00              
ATOM   2027  N   GLN H   5      31.276  53.793  15.223  1.00  0.00              
ATOM   2028  CA  GLN H   5      29.997  54.335  14.776  1.00  0.00              
ATOM   2029  C   GLN H   5      29.758  54.086  13.292  1.00  0.00              
ATOM   2030  O   GLN H   5      30.566  54.484  12.454  1.00  0.00              
ATOM   2031  CB  GLN H   5      29.929  55.838  15.058  1.00  0.00              
ATOM   2032  CG  GLN H   5      28.604  56.482  14.689  1.00  0.00              
ATOM   2033  CD  GLN H   5      28.547  57.949  15.070  1.00  0.00              
ATOM   2034  OE1 GLN H   5      29.504  58.499  15.623  1.00  0.00              
ATOM   2035  NE2 GLN H   5      27.421  58.592  14.782  1.00  0.00              
ATOM   2036  H   GLN H   5      32.067  53.816  14.595  1.00  0.00              
ATOM   2037  HA  GLN H   5      29.184  53.832  15.299  1.00  0.00              
ATOM   2038 1HB  GLN H   5      30.118  55.967  16.124  1.00  0.00              
ATOM   2039 2HB  GLN H   5      30.735  56.302  14.489  1.00  0.00              
ATOM   2040 1HG  GLN H   5      28.150  56.375  13.704  1.00  0.00              
ATOM   2041 2HG  GLN H   5      28.025  55.913  15.417  1.00  0.00              
ATOM   2042 1HE2 GLN H   5      27.325  59.561  15.010  1.00  0.00              
ATOM   2043 2HE2 GLN H   5      26.669  58.107  14.335  1.00  0.00              
ATOM   2044  N   GLU H   6      28.648  53.425  12.978  1.00  0.00              
ATOM   2045  CA  GLU H   6      28.243  53.223  11.592  1.00  0.00              
ATOM   2046  C   GLU H   6      27.378  54.383  11.115  1.00  0.00              
ATOM   2047  O   GLU H   6      26.536  54.898  11.857  1.00  0.00              
ATOM   2048  CB  GLU H   6      27.426  51.936  11.422  1.00  0.00              
ATOM   2049  CG  GLU H   6      28.080  50.656  11.913  1.00  0.00              
ATOM   2050  CD  GLU H   6      27.849  50.418  13.391  1.00  0.00              
ATOM   2051  OE1 GLU H   6      28.309  49.374  13.903  1.00  0.00              
ATOM   2052  OE2 GLU H   6      27.203  51.273  14.040  1.00  0.00              
ATOM   2053  H   GLU H   6      28.069  53.053  13.718  1.00  0.00              
ATOM   2054  HA  GLU H   6      29.124  53.199  10.949  1.00  0.00              
ATOM   2055 1HB  GLU H   6      26.492  52.078  11.967  1.00  0.00              
ATOM   2056 2HB  GLU H   6      27.213  51.831  10.359  1.00  0.00              
ATOM   2057 1HG  GLU H   6      27.766  49.769  11.362  1.00  0.00              
ATOM   2058 2HG  GLU H   6      29.142  50.829  11.743  1.00  0.00              
ATOM   2059  N   SER H   7      27.596  54.785   9.870  1.00  0.00              
ATOM   2060  CA  SER H   7      26.775  55.805   9.234  1.00  0.00              
ATOM   2061  C   SER H   7      26.632  55.440   7.762  1.00  0.00              
ATOM   2062  O   SER H   7      27.381  54.607   7.239  1.00  0.00              
ATOM   2063  CB  SER H   7      27.389  57.181   9.403  1.00  0.00              
ATOM   2064  OG  SER H   7      28.598  57.307   8.706  1.00  0.00              
ATOM   2065  H   SER H   7      28.355  54.370   9.349  1.00  0.00              
ATOM   2066  HA  SER H   7      25.808  55.947   9.719  1.00  0.00              
ATOM   2067 1HB  SER H   7      26.685  57.924   9.028  1.00  0.00              
ATOM   2068 2HB  SER H   7      27.571  57.355  10.462  1.00  0.00              
ATOM   2069  HG  SER H   7      28.952  58.189   8.838  1.00  0.00              
ATOM   2070  N   GLY H   8      25.666  56.066   7.102  1.00  0.00              
ATOM   2071  CA  GLY H   8      25.442  55.815   5.691  1.00  0.00              
ATOM   2072  C   GLY H   8      23.953  55.739   5.435  1.00  0.00              
ATOM   2073  O   GLY H   8      23.165  55.916   6.362  1.00  0.00              
ATOM   2074  H   GLY H   8      25.074  56.726   7.585  1.00  0.00              
ATOM   2075 1HA  GLY H   8      25.881  56.628   5.111  1.00  0.00              
ATOM   2076 2HA  GLY H   8      25.918  54.875   5.416  1.00  0.00              
ATOM   2077  N   PRO H   9      23.528  55.463   4.194  1.00  0.00              
ATOM   2078  CA  PRO H   9      22.105  55.357   3.859  1.00  0.00              
ATOM   2079  C   PRO H   9      21.380  54.233   4.592  1.00  0.00              
ATOM   2080  O   PRO H   9      21.918  53.140   4.766  1.00  0.00              
ATOM   2081  CB  PRO H   9      22.110  55.128   2.345  1.00  0.00              
ATOM   2082  CG  PRO H   9      23.439  55.633   1.897  1.00  0.00              
ATOM   2083  CD  PRO H   9      24.388  55.311   3.021  1.00  0.00              
ATOM   2084  HA  PRO H   9      21.533  56.253   4.142  1.00  0.00              
ATOM   2085 1HB  PRO H   9      21.986  54.063   2.098  1.00  0.00              
ATOM   2086 2HB  PRO H   9      21.290  55.671   1.852  1.00  0.00              
ATOM   2087 1HG  PRO H   9      23.754  55.149   0.961  1.00  0.00              
ATOM   2088 2HG  PRO H   9      23.407  56.716   1.704  1.00  0.00              
ATOM   2089 1HD  PRO H   9      24.794  54.292   2.943  1.00  0.00              
ATOM   2090 2HD  PRO H   9      25.246  55.997   3.049  1.00  0.00              
ATOM   2091  N   SER H  10      20.154  54.512   5.019  1.00  0.00              
ATOM   2092  CA  SER H  10      19.331  53.519   5.698  1.00  0.00              
ATOM   2093  C   SER H  10      18.339  52.897   4.724  1.00  0.00              
ATOM   2094  O   SER H  10      17.669  51.914   5.040  1.00  0.00              
ATOM   2095  CB  SER H  10      18.604  54.149   6.870  1.00  0.00              
ATOM   2096  OG  SER H  10      17.709  55.146   6.460  1.00  0.00              
ATOM   2097  H   SER H  10      19.782  55.439   4.868  1.00  0.00              
ATOM   2098  HA  SER H  10      19.913  52.744   6.198  1.00  0.00              
ATOM   2099 1HB  SER H  10      18.053  53.371   7.396  1.00  0.00              
ATOM   2100 2HB  SER H  10      19.341  54.589   7.542  1.00  0.00              
ATOM   2101  HG  SER H  10      17.271  55.517   7.230  1.00  0.00              
ATOM   2102  N   LEU H  11      18.246  53.479   3.534  1.00  0.00              
ATOM   2103  CA  LEU H  11      17.333  52.974   2.520  1.00  0.00              
ATOM   2104  C   LEU H  11      18.052  52.877   1.181  1.00  0.00              
ATOM   2105  O   LEU H  11      18.532  53.882   0.658  1.00  0.00              
ATOM   2106  CB  LEU H  11      16.097  53.875   2.409  1.00  0.00              
ATOM   2107  CG  LEU H  11      15.104  53.490   1.305  1.00  0.00              
ATOM   2108  CD1 LEU H  11      14.470  52.141   1.621  1.00  0.00              
ATOM   2109  CD2 LEU H  11      14.039  54.569   1.178  1.00  0.00              
ATOM   2110  H   LEU H  11      18.816  54.286   3.325  1.00  0.00              
ATOM   2111  HA  LEU H  11      17.010  51.968   2.788  1.00  0.00              
ATOM   2112 1HB  LEU H  11      15.657  53.693   3.389  1.00  0.00              
ATOM   2113 2HB  LEU H  11      16.371  54.926   2.324  1.00  0.00              
ATOM   2114  HG  LEU H  11      15.659  53.456   0.367  1.00  0.00              
ATOM   2115 1HD1 LEU H  11      13.767  51.875   0.832  1.00  0.00              
ATOM   2116 2HD1 LEU H  11      15.247  51.380   1.684  1.00  0.00              
ATOM   2117 3HD1 LEU H  11      13.942  52.202   2.571  1.00  0.00              
ATOM   2118 1HD2 LEU H  11      13.335  54.294   0.393  1.00  0.00              
ATOM   2119 2HD2 LEU H  11      13.508  54.670   2.124  1.00  0.00              
ATOM   2120 3HD2 LEU H  11      14.512  55.519   0.925  1.00  0.00              
ATOM   2121  N   VAL H  12      18.144  51.664   0.645  1.00  0.00              
ATOM   2122  CA  VAL H  12      18.701  51.453  -0.688  1.00  0.00              
ATOM   2123  C   VAL H  12      17.722  50.691  -1.574  1.00  0.00              
ATOM   2124  O   VAL H  12      16.722  50.150  -1.098  1.00  0.00              
ATOM   2125  CB  VAL H  12      20.035  50.685  -0.629  1.00  0.00              
ATOM   2126  CG1 VAL H  12      21.080  51.488   0.130  1.00  0.00              
ATOM   2127  CG2 VAL H  12      19.836  49.322   0.019  1.00  0.00              
ATOM   2128  H   VAL H  12      17.818  50.868   1.174  1.00  0.00              
ATOM   2129  HA  VAL H  12      18.869  52.400  -1.202  1.00  0.00              
ATOM   2130  HB  VAL H  12      20.383  50.503  -1.646  1.00  0.00              
ATOM   2131 1HG1 VAL H  12      22.016  50.929   0.161  1.00  0.00              
ATOM   2132 2HG1 VAL H  12      21.242  52.441  -0.373  1.00  0.00              
ATOM   2133 3HG1 VAL H  12      20.732  51.668   1.146  1.00  0.00              
ATOM   2134 1HG2 VAL H  12      20.788  48.793   0.051  1.00  0.00              
ATOM   2135 2HG2 VAL H  12      19.459  49.455   1.033  1.00  0.00              
ATOM   2136 3HG2 VAL H  12      19.119  48.743  -0.563  1.00  0.00              
ATOM   2137  N   LYS H  13      18.021  50.654  -2.869  1.00  0.00              
ATOM   2138  CA  LYS H  13      17.176  49.976  -3.844  1.00  0.00              
ATOM   2139  C   LYS H  13      17.812  48.700  -4.388  1.00  0.00              
ATOM   2140  O   LYS H  13      19.033  48.556  -4.400  1.00  0.00              
ATOM   2141  CB  LYS H  13      16.846  50.923  -4.999  1.00  0.00              
ATOM   2142  CG  LYS H  13      15.989  52.119  -4.607  1.00  0.00              
ATOM   2143  CD  LYS H  13      15.752  53.042  -5.792  1.00  0.00              
ATOM   2144  CE  LYS H  13      14.884  54.231  -5.405  1.00  0.00              
ATOM   2145  NZ  LYS H  13      14.634  55.137  -6.559  1.00  0.00              
ATOM   2146  H   LYS H  13      18.863  51.114  -3.184  1.00  0.00              
ATOM   2147  HA  LYS H  13      16.246  49.661  -3.370  1.00  0.00              
ATOM   2148 1HB  LYS H  13      17.795  51.274  -5.405  1.00  0.00              
ATOM   2149 2HB  LYS H  13      16.325  50.335  -5.756  1.00  0.00              
ATOM   2150 1HG  LYS H  13      15.031  51.751  -4.236  1.00  0.00              
ATOM   2151 2HG  LYS H  13      16.498  52.665  -3.815  1.00  0.00              
ATOM   2152 1HD  LYS H  13      16.718  53.399  -6.152  1.00  0.00              
ATOM   2153 2HD  LYS H  13      15.260  52.476  -6.582  1.00  0.00              
ATOM   2154 1HE  LYS H  13      13.936  53.852  -5.028  1.00  0.00              
ATOM   2155 2HE  LYS H  13      15.394  54.782  -4.615  1.00  0.00              
ATOM   2156 1HZ  LYS H  13      14.056  55.909  -6.259  1.00  0.00              
ATOM   2157 2HZ  LYS H  13      15.514  55.489  -6.908  1.00  0.00              
ATOM   2158 3HZ  LYS H  13      14.161  54.627  -7.290  1.00  0.00              
ATOM   2159  N   PRO H  14      16.981  47.754  -4.851  1.00  0.00              
ATOM   2160  CA  PRO H  14      17.512  46.526  -5.442  1.00  0.00              
ATOM   2161  C   PRO H  14      18.466  46.877  -6.584  1.00  0.00              
ATOM   2162  O   PRO H  14      18.277  47.888  -7.268  1.00  0.00              
ATOM   2163  CB  PRO H  14      16.274  45.766  -5.928  1.00  0.00              
ATOM   2164  CG  PRO H  14      15.163  46.284  -5.079  1.00  0.00              
ATOM   2165  CD  PRO H  14      15.489  47.734  -4.837  1.00  0.00              
ATOM   2166  HA  PRO H  14      18.101  45.931  -4.730  1.00  0.00              
ATOM   2167 1HB  PRO H  14      16.080  45.951  -6.995  1.00  0.00              
ATOM   2168 2HB  PRO H  14      16.395  44.679  -5.806  1.00  0.00              
ATOM   2169 1HG  PRO H  14      14.192  46.175  -5.584  1.00  0.00              
ATOM   2170 2HG  PRO H  14      15.096  45.730  -4.130  1.00  0.00              
ATOM   2171 1HD  PRO H  14      15.075  48.388  -5.618  1.00  0.00              
ATOM   2172 2HD  PRO H  14      15.096  48.094  -3.875  1.00  0.00              
ATOM   2173  N   SER H  15      19.488  46.050  -6.770  1.00  0.00              
ATOM   2174  CA  SER H  15      20.530  46.299  -7.761  1.00  0.00              
ATOM   2175  C   SER H  15      21.389  47.541  -7.530  1.00  0.00              
ATOM   2176  O   SER H  15      22.007  48.042  -8.464  1.00  0.00              
ATOM   2177  CB  SER H  15      19.907  46.356  -9.164  1.00  0.00              
ATOM   2178  OG  SER H  15      20.897  46.305 -10.176  1.00  0.00              
ATOM   2179  H   SER H  15      19.540  45.219  -6.199  1.00  0.00              
ATOM   2180  HA  SER H  15      21.221  45.463  -7.882  1.00  0.00              
ATOM   2181 1HB  SER H  15      19.231  45.509  -9.280  1.00  0.00              
ATOM   2182 2HB  SER H  15      19.345  47.284  -9.259  1.00  0.00              
ATOM   2183  HG  SER H  15      21.764  46.241  -9.772  1.00  0.00              
ATOM   2184  N   GLN H  16      21.446  48.047  -6.304  1.00  0.00              
ATOM   2185  CA  GLN H  16      22.298  49.203  -6.049  1.00  0.00              
ATOM   2186  C   GLN H  16      23.460  48.839  -5.131  1.00  0.00              
ATOM   2187  O   GLN H  16      23.508  47.746  -4.574  1.00  0.00              
ATOM   2188  CB  GLN H  16      21.485  50.342  -5.427  1.00  0.00              
ATOM   2189  CG  GLN H  16      20.292  50.780  -6.259  1.00  0.00              
ATOM   2190  CD  GLN H  16      20.697  51.304  -7.623  1.00  0.00              
ATOM   2191  OE1 GLN H  16      21.540  52.198  -7.735  1.00  0.00              
ATOM   2192  NE2 GLN H  16      20.095  50.752  -8.670  1.00  0.00              
ATOM   2193  H   GLN H  16      20.914  47.651  -5.542  1.00  0.00              
ATOM   2194  HA  GLN H  16      22.738  49.546  -6.985  1.00  0.00              
ATOM   2195 1HB  GLN H  16      21.147  49.991  -4.452  1.00  0.00              
ATOM   2196 2HB  GLN H  16      22.168  51.180  -5.294  1.00  0.00              
ATOM   2197 1HG  GLN H  16      19.404  50.162  -6.388  1.00  0.00              
ATOM   2198 2HG  GLN H  16      20.050  51.631  -5.620  1.00  0.00              
ATOM   2199 1HE2 GLN H  16      20.323  51.057  -9.596  1.00  0.00              
ATOM   2200 2HE2 GLN H  16      19.416  50.030  -8.534  1.00  0.00              
ATOM   2201  N   THR H  17      24.408  49.757  -4.998  1.00  0.00              
ATOM   2202  CA  THR H  17      25.554  49.539  -4.132  1.00  0.00              
ATOM   2203  C   THR H  17      25.250  50.118  -2.763  1.00  0.00              
ATOM   2204  O   THR H  17      25.105  51.331  -2.607  1.00  0.00              
ATOM   2205  CB  THR H  17      26.838  50.178  -4.692  1.00  0.00              
ATOM   2206  OG1 THR H  17      27.148  49.597  -5.966  1.00  0.00              
ATOM   2207  CG2 THR H  17      28.003  49.956  -3.741  1.00  0.00              
ATOM   2208  H   THR H  17      24.336  50.626  -5.508  1.00  0.00              
ATOM   2209  HA  THR H  17      25.728  48.469  -4.013  1.00  0.00              
ATOM   2210  HB  THR H  17      26.674  51.248  -4.821  1.00  0.00              
ATOM   2211  HG1 THR H  17      27.463  48.700  -5.840  1.00  0.00              
ATOM   2212 1HG2 THR H  17      28.901  50.415  -4.154  1.00  0.00              
ATOM   2213 2HG2 THR H  17      27.776  50.406  -2.775  1.00  0.00              
ATOM   2214 3HG2 THR H  17      28.169  48.887  -3.613  1.00  0.00              
ATOM   2215  N   LEU H  18      25.142  49.233  -1.780  1.00  0.00              
ATOM   2216  CA  LEU H  18      24.959  49.633  -0.396  1.00  0.00              
ATOM   2217  C   LEU H  18      26.344  50.011   0.124  1.00  0.00              
ATOM   2218  O   LEU H  18      27.300  49.249  -0.033  1.00  0.00              
ATOM   2219  CB  LEU H  18      24.387  48.454   0.400  1.00  0.00              
ATOM   2220  CG  LEU H  18      24.051  48.577   1.888  1.00  0.00              
ATOM   2221  CD1 LEU H  18      23.249  47.356   2.311  1.00  0.00              
ATOM   2222  CD2 LEU H  18      25.319  48.685   2.715  1.00  0.00              
ATOM   2223  H   LEU H  18      25.189  48.250  -2.006  1.00  0.00              
ATOM   2224  HA  LEU H  18      24.302  50.501  -0.350  1.00  0.00              
ATOM   2225 1HB  LEU H  18      23.452  48.314  -0.139  1.00  0.00              
ATOM   2226 2HB  LEU H  18      25.003  47.561   0.296  1.00  0.00              
ATOM   2227  HG  LEU H  18      23.497  49.507   2.019  1.00  0.00              
ATOM   2228 1HD1 LEU H  18      23.002  47.431   3.371  1.00  0.00              
ATOM   2229 2HD1 LEU H  18      22.328  47.306   1.729  1.00  0.00              
ATOM   2230 3HD1 LEU H  18      23.837  46.456   2.139  1.00  0.00              
ATOM   2231 1HD2 LEU H  18      25.058  48.773   3.770  1.00  0.00              
ATOM   2232 2HD2 LEU H  18      25.930  47.795   2.563  1.00  0.00              
ATOM   2233 3HD2 LEU H  18      25.880  49.568   2.405  1.00  0.00              
ATOM   2234  N   SER H  19      26.458  51.188   0.726  1.00  0.00              
ATOM   2235  CA  SER H  19      27.754  51.662   1.209  1.00  0.00              
ATOM   2236  C   SER H  19      27.646  52.253   2.612  1.00  0.00              
ATOM   2237  O   SER H  19      26.925  53.228   2.833  1.00  0.00              
ATOM   2238  CB  SER H  19      28.323  52.689   0.249  1.00  0.00              
ATOM   2239  OG  SER H  19      29.601  53.117   0.633  1.00  0.00              
ATOM   2240  H   SER H  19      25.642  51.770   0.856  1.00  0.00              
ATOM   2241  HA  SER H  19      28.530  50.895   1.191  1.00  0.00              
ATOM   2242 1HB  SER H  19      28.383  52.242  -0.744  1.00  0.00              
ATOM   2243 2HB  SER H  19      27.655  53.548   0.220  1.00  0.00              
ATOM   2244  HG  SER H  19      30.233  52.410   0.487  1.00  0.00              
ATOM   2245  N   LEU H  20      28.356  51.653   3.563  1.00  0.00              
ATOM   2246  CA  LEU H  20      28.323  52.137   4.938  1.00  0.00              
ATOM   2247  C   LEU H  20      29.732  52.484   5.375  1.00  0.00              
ATOM   2248  O   LEU H  20      30.703  51.851   4.952  1.00  0.00              
ATOM   2249  CB  LEU H  20      27.743  51.079   5.883  1.00  0.00              
ATOM   2250  CG  LEU H  20      26.293  50.659   5.655  1.00  0.00              
ATOM   2251  CD1 LEU H  20      25.967  49.479   6.552  1.00  0.00              
ATOM   2252  CD2 LEU H  20      25.362  51.833   5.939  1.00  0.00              
ATOM   2253  H   LEU H  20      28.928  50.853   3.337  1.00  0.00              
ATOM   2254  HA  LEU H  20      27.723  53.045   4.991  1.00  0.00              
ATOM   2255 1HB  LEU H  20      28.401  50.246   5.642  1.00  0.00              
ATOM   2256 2HB  LEU H  20      27.876  51.355   6.929  1.00  0.00              
ATOM   2257  HG  LEU H  20      26.191  50.405   4.600  1.00  0.00              
ATOM   2258 1HD1 LEU H  20      24.932  49.176   6.393  1.00  0.00              
ATOM   2259 2HD1 LEU H  20      26.628  48.647   6.314  1.00  0.00              
ATOM   2260 3HD1 LEU H  20      26.103  49.766   7.594  1.00  0.00              
ATOM   2261 1HD2 LEU H  20      24.329  51.526   5.774  1.00  0.00              
ATOM   2262 2HD2 LEU H  20      25.484  52.153   6.974  1.00  0.00              
ATOM   2263 3HD2 LEU H  20      25.604  52.661   5.273  1.00  0.00              
ATOM   2264  N   THR H  21      29.835  53.495   6.230  1.00  0.00              
ATOM   2265  CA  THR H  21      31.113  53.941   6.759  1.00  0.00              
ATOM   2266  C   THR H  21      31.179  53.634   8.248  1.00  0.00              
ATOM   2267  O   THR H  21      30.224  53.887   8.983  1.00  0.00              
ATOM   2268  CB  THR H  21      31.287  55.472   6.584  1.00  0.00              
ATOM   2269  OG1 THR H  21      31.280  55.800   5.189  1.00  0.00              
ATOM   2270  CG2 THR H  21      32.599  55.944   7.201  1.00  0.00              
ATOM   2271  H   THR H  21      28.991  53.967   6.520  1.00  0.00              
ATOM   2272  HA  THR H  21      31.924  53.396   6.275  1.00  0.00              
ATOM   2273  HB  THR H  21      30.456  55.981   7.073  1.00  0.00              
ATOM   2274  HG1 THR H  21      31.044  55.022   4.679  1.00  0.00              
ATOM   2275 1HG2 THR H  21      32.697  57.020   7.065  1.00  0.00              
ATOM   2276 2HG2 THR H  21      32.606  55.708   8.265  1.00  0.00              
ATOM   2277 3HG2 THR H  21      33.432  55.439   6.711  1.00  0.00              
ATOM   2278  N   CYS H  22      32.295  53.062   8.683  1.00  0.00              
ATOM   2279  CA  CYS H  22      32.481  52.741  10.092  1.00  0.00              
ATOM   2280  C   CYS H  22      33.612  53.629  10.568  1.00  0.00              
ATOM   2281  O   CYS H  22      34.762  53.464  10.156  1.00  0.00              
ATOM   2282  CB  CYS H  22      32.870  51.282  10.293  1.00  0.00              
ATOM   2283  SG  CYS H  22      33.055  50.738  12.034  1.00  0.00              
ATOM   2284  H   CYS H  22      33.032  52.844   8.027  1.00  0.00              
ATOM   2285  HA  CYS H  22      31.570  52.838  10.682  1.00  0.00              
ATOM   2286 1HB  CYS H  22      32.112  50.626   9.863  1.00  0.00              
ATOM   2287 2HB  CYS H  22      33.833  51.082   9.824  1.00  0.00              
ATOM   2288  N   SER H  23      33.279  54.585  11.425  1.00  0.00              
ATOM   2289  CA  SER H  23      34.281  55.463  12.004  1.00  0.00              
ATOM   2290  C   SER H  23      34.713  54.884  13.340  1.00  0.00              
ATOM   2291  O   SER H  23      33.886  54.404  14.113  1.00  0.00              
ATOM   2292  CB  SER H  23      33.739  56.869  12.169  1.00  0.00              
ATOM   2293  OG  SER H  23      33.421  57.458  10.938  1.00  0.00              
ATOM   2294  H   SER H  23      32.310  54.708  11.682  1.00  0.00              
ATOM   2295  HA  SER H  23      35.132  55.642  11.345  1.00  0.00              
ATOM   2296 1HB  SER H  23      32.841  56.826  12.784  1.00  0.00              
ATOM   2297 2HB  SER H  23      34.492  57.477  12.669  1.00  0.00              
ATOM   2298  HG  SER H  23      33.083  58.345  11.085  1.00  0.00              
ATOM   2299  N   VAL H  24      36.014  54.931  13.593  1.00  0.00              
ATOM   2300  CA  VAL H  24      36.588  54.444  14.840  1.00  0.00              
ATOM   2301  C   VAL H  24      37.172  55.603  15.642  1.00  0.00              
ATOM   2302  O   VAL H  24      37.966  56.382  15.124  1.00  0.00              
ATOM   2303  CB  VAL H  24      37.684  53.391  14.590  1.00  0.00              
ATOM   2304  CG1 VAL H  24      38.269  52.908  15.908  1.00  0.00              
ATOM   2305  CG2 VAL H  24      37.127  52.220  13.795  1.00  0.00              
ATOM   2306  H   VAL H  24      36.624  55.322  12.890  1.00  0.00              
ATOM   2307  HA  VAL H  24      35.825  54.003  15.482  1.00  0.00              
ATOM   2308  HB  VAL H  24      38.473  53.838  13.984  1.00  0.00              
ATOM   2309 1HG1 VAL H  24      39.042  52.165  15.713  1.00  0.00              
ATOM   2310 2HG1 VAL H  24      38.704  53.752  16.444  1.00  0.00              
ATOM   2311 3HG1 VAL H  24      37.481  52.460  16.514  1.00  0.00              
ATOM   2312 1HG2 VAL H  24      37.915  51.487  13.627  1.00  0.00              
ATOM   2313 2HG2 VAL H  24      36.312  51.758  14.353  1.00  0.00              
ATOM   2314 3HG2 VAL H  24      36.753  52.577  12.835  1.00  0.00              
ATOM   2315  N   PHE H  25      36.770  55.717  16.902  1.00  0.00              
ATOM   2316  CA  PHE H  25      37.212  56.817  17.751  1.00  0.00              
ATOM   2317  C   PHE H  25      37.906  56.265  18.990  1.00  0.00              
ATOM   2318  O   PHE H  25      37.492  55.247  19.544  1.00  0.00              
ATOM   2319  CB  PHE H  25      36.032  57.704  18.150  1.00  0.00              
ATOM   2320  CG  PHE H  25      35.312  58.317  16.982  1.00  0.00              
ATOM   2321  CD1 PHE H  25      34.173  57.722  16.461  1.00  0.00              
ATOM   2322  CD2 PHE H  25      35.773  59.489  16.402  1.00  0.00              
ATOM   2323  CE1 PHE H  25      33.511  58.285  15.387  1.00  0.00              
ATOM   2324  CE2 PHE H  25      35.113  60.054  15.329  1.00  0.00              
ATOM   2325  CZ  PHE H  25      33.980  59.451  14.821  1.00  0.00              
ATOM   2326  H   PHE H  25      36.142  55.023  17.282  1.00  0.00              
ATOM   2327  HA  PHE H  25      37.944  57.424  17.218  1.00  0.00              
ATOM   2328 1HB  PHE H  25      35.294  57.123  18.701  1.00  0.00              
ATOM   2329 2HB  PHE H  25      36.378  58.530  18.770  1.00  0.00              
ATOM   2330  HD1 PHE H  25      33.801  56.800  16.910  1.00  0.00              
ATOM   2331  HD2 PHE H  25      36.669  59.966  16.803  1.00  0.00              
ATOM   2332  HE1 PHE H  25      32.617  57.806  14.987  1.00  0.00              
ATOM   2333  HE2 PHE H  25      35.485  60.976  14.882  1.00  0.00              
ATOM   2334  HZ  PHE H  25      33.459  59.894  13.973  1.00  0.00              
ATOM   2335  N   GLY H  26      38.965  56.943  19.420  1.00  0.00              
ATOM   2336  CA  GLY H  26      39.654  56.586  20.654  1.00  0.00              
ATOM   2337  C   GLY H  26      40.503  55.335  20.465  1.00  0.00              
ATOM   2338  O   GLY H  26      40.846  54.655  21.432  1.00  0.00              
ATOM   2339  H   GLY H  26      39.300  57.727  18.878  1.00  0.00              
ATOM   2340 1HA  GLY H  26      40.299  57.412  20.954  1.00  0.00              
ATOM   2341 2HA  GLY H  26      38.916  56.401  21.433  1.00  0.00              
ATOM   2342  N   ASP H  27      40.927  55.084  19.231  1.00  0.00              
ATOM   2343  CA  ASP H  27      41.751  53.899  19.026  1.00  0.00              
ATOM   2344  C   ASP H  27      43.106  54.292  18.452  1.00  0.00              
ATOM   2345  O   ASP H  27      43.203  54.727  17.304  1.00  0.00              
ATOM   2346  CB  ASP H  27      41.052  52.903  18.099  1.00  0.00              
ATOM   2347  CG  ASP H  27      41.774  51.570  17.949  1.00  0.00              
ATOM   2348  OD1 ASP H  27      42.828  51.420  18.520  1.00  0.00              
ATOM   2349  OD2 ASP H  27      41.196  50.663  17.399  1.00  0.00              
ATOM   2350  H   ASP H  27      40.734  55.691  18.447  1.00  0.00              
ATOM   2351  HA  ASP H  27      41.942  53.409  19.981  1.00  0.00              
ATOM   2352 1HB  ASP H  27      40.009  52.723  18.361  1.00  0.00              
ATOM   2353 2HB  ASP H  27      41.102  53.450  17.157  1.00  0.00              
ATOM   2354  N   ASP H  28      44.152  54.138  19.257  1.00  0.00              
ATOM   2355  CA  ASP H  28      45.505  54.471  18.829  1.00  0.00              
ATOM   2356  C   ASP H  28      45.961  53.555  17.701  1.00  0.00              
ATOM   2357  O   ASP H  28      46.755  53.953  16.848  1.00  0.00              
ATOM   2358  CB  ASP H  28      46.533  54.348  19.956  1.00  0.00              
ATOM   2359  CG  ASP H  28      46.452  55.449  21.005  1.00  0.00              
ATOM   2360  OD1 ASP H  28      45.777  56.422  20.766  1.00  0.00              
ATOM   2361  OD2 ASP H  28      46.933  55.241  22.093  1.00  0.00              
ATOM   2362  H   ASP H  28      44.006  53.779  20.190  1.00  0.00              
ATOM   2363  HA  ASP H  28      45.481  55.497  18.458  1.00  0.00              
ATOM   2364 1HB  ASP H  28      46.523  53.376  20.449  1.00  0.00              
ATOM   2365 2HB  ASP H  28      47.456  54.457  19.386  1.00  0.00              
ATOM   2366  N   ASP H  29      45.455  52.327  17.701  1.00  0.00              
ATOM   2367  CA  ASP H  29      45.832  51.342  16.695  1.00  0.00              
ATOM   2368  C   ASP H  29      44.971  51.465  15.445  1.00  0.00              
ATOM   2369  O   ASP H  29      43.784  51.141  15.463  1.00  0.00              
ATOM   2370  CB  ASP H  29      45.727  49.926  17.267  1.00  0.00              
ATOM   2371  CG  ASP H  29      46.194  48.829  16.320  1.00  0.00              
ATOM   2372  OD1 ASP H  29      46.509  49.136  15.195  1.00  0.00              
ATOM   2373  OD2 ASP H  29      46.381  47.723  16.769  1.00  0.00              
ATOM   2374  H   ASP H  29      44.791  52.069  18.417  1.00  0.00              
ATOM   2375  HA  ASP H  29      46.868  51.544  16.425  1.00  0.00              
ATOM   2376 1HB  ASP H  29      46.224  49.808  18.231  1.00  0.00              
ATOM   2377 2HB  ASP H  29      44.648  49.854  17.402  1.00  0.00              
ATOM   2378  N   THR H  30      45.577  51.934  14.359  1.00  0.00              
ATOM   2379  CA  THR H  30      44.852  52.158  13.114  1.00  0.00              
ATOM   2380  C   THR H  30      44.888  50.949  12.188  1.00  0.00              
ATOM   2381  O   THR H  30      44.227  50.930  11.150  1.00  0.00              
ATOM   2382  CB  THR H  30      45.407  53.350  12.313  1.00  0.00              
ATOM   2383  OG1 THR H  30      46.766  53.088  11.940  1.00  0.00              
ATOM   2384  CG2 THR H  30      45.350  54.624  13.142  1.00  0.00              
ATOM   2385  H   THR H  30      46.565  52.141  14.398  1.00  0.00              
ATOM   2386  HA  THR H  30      43.814  52.351  13.385  1.00  0.00              
ATOM   2387  HB  THR H  30      44.810  53.479  11.410  1.00  0.00              
ATOM   2388  HG1 THR H  30      47.295  52.961  12.731  1.00  0.00              
ATOM   2389 1HG2 THR H  30      45.745  55.455  12.559  1.00  0.00              
ATOM   2390 2HG2 THR H  30      44.316  54.832  13.418  1.00  0.00              
ATOM   2391 3HG2 THR H  30      45.947  54.496  14.044  1.00  0.00              
ATOM   2392  N   ASN H  31      45.664  49.940  12.571  1.00  0.00              
ATOM   2393  CA  ASN H  31      45.854  48.760  11.735  1.00  0.00              
ATOM   2394  C   ASN H  31      45.130  47.553  12.317  1.00  0.00              
ATOM   2395  O   ASN H  31      45.257  46.438  11.811  1.00  0.00              
ATOM   2396  CB  ASN H  31      47.326  48.447  11.543  1.00  0.00              
ATOM   2397  CG  ASN H  31      48.073  49.497  10.768  1.00  0.00              
ATOM   2398  OD1 ASN H  31      47.796  49.740   9.588  1.00  0.00              
ATOM   2399  ND2 ASN H  31      49.070  50.063  11.399  1.00  0.00              
ATOM   2400  H   ASN H  31      46.134  49.992  13.463  1.00  0.00              
ATOM   2401  HA  ASN H  31      45.425  48.987  10.758  1.00  0.00              
ATOM   2402 1HB  ASN H  31      47.941  48.117  12.382  1.00  0.00              
ATOM   2403 2HB  ASN H  31      47.126  47.601  10.885  1.00  0.00              
ATOM   2404 1HD2 ASN H  31      49.611  50.772  10.945  1.00  0.00              
ATOM   2405 2HD2 ASN H  31      49.290  49.788  12.334  1.00  0.00              
ATOM   2406  N   HIS H  32      44.369  47.782  13.382  1.00  0.00              
ATOM   2407  CA  HIS H  32      43.636  46.710  14.045  1.00  0.00              
ATOM   2408  C   HIS H  32      42.610  46.140  13.073  1.00  0.00              
ATOM   2409  O   HIS H  32      41.781  46.870  12.532  1.00  0.00              
ATOM   2410  CB  HIS H  32      42.949  47.210  15.320  1.00  0.00              
ATOM   2411  CG  HIS H  32      42.537  46.112  16.250  1.00  0.00              
ATOM   2412  ND1 HIS H  32      41.482  45.265  15.980  1.00  0.00              
ATOM   2413  CD2 HIS H  32      43.035  45.723  17.447  1.00  0.00              
ATOM   2414  CE1 HIS H  32      41.351  44.401  16.972  1.00  0.00              
ATOM   2415  NE2 HIS H  32      42.280  44.659  17.874  1.00  0.00              
ATOM   2416  H   HIS H  32      44.298  48.723  13.742  1.00  0.00              
ATOM   2417  HA  HIS H  32      44.354  45.931  14.303  1.00  0.00              
ATOM   2418 1HB  HIS H  32      43.624  47.857  15.881  1.00  0.00              
ATOM   2419 2HB  HIS H  32      42.044  47.762  15.067  1.00  0.00              
ATOM   2420  HD1 HIS H  32      40.946  45.239  15.136  1.00  0.00              
ATOM   2421  HD2 HIS H  32      43.859  46.090  18.061  1.00  0.00              
ATOM   2422  HE1 HIS H  32      40.569  43.642  16.948  1.00  0.00              
ATOM   2423  N   PRO H  33      42.673  44.830  12.856  1.00  0.00              
ATOM   2424  CA  PRO H  33      41.762  44.162  11.934  1.00  0.00              
ATOM   2425  C   PRO H  33      40.307  44.448  12.280  1.00  0.00              
ATOM   2426  O   PRO H  33      39.904  44.351  13.440  1.00  0.00              
ATOM   2427  CB  PRO H  33      42.111  42.678  12.082  1.00  0.00              
ATOM   2428  CG  PRO H  33      43.539  42.673  12.512  1.00  0.00              
ATOM   2429  CD  PRO H  33      43.691  43.877  13.403  1.00  0.00              
ATOM   2430  HA  PRO H  33      41.931  44.539  10.925  1.00  0.00              
ATOM   2431 1HB  PRO H  33      41.469  42.186  12.828  1.00  0.00              
ATOM   2432 2HB  PRO H  33      41.979  42.136  11.134  1.00  0.00              
ATOM   2433 1HG  PRO H  33      43.789  41.748  13.052  1.00  0.00              
ATOM   2434 2HG  PRO H  33      44.215  42.734  11.646  1.00  0.00              
ATOM   2435 1HD  PRO H  33      43.490  43.642  14.458  1.00  0.00              
ATOM   2436 2HD  PRO H  33      44.704  44.303  13.357  1.00  0.00              
ATOM   2437  N   GLY H  34      39.521  44.800  11.268  1.00  0.00              
ATOM   2438  CA  GLY H  34      38.141  45.220  11.480  1.00  0.00              
ATOM   2439  C   GLY H  34      37.154  44.331  10.734  1.00  0.00              
ATOM   2440  O   GLY H  34      37.483  43.757   9.695  1.00  0.00              
ATOM   2441  H   GLY H  34      39.890  44.776  10.328  1.00  0.00              
ATOM   2442 1HA  GLY H  34      37.942  45.136  12.548  1.00  0.00              
ATOM   2443 2HA  GLY H  34      38.053  46.234  11.093  1.00  0.00              
ATOM   2444  N   SER H  35      35.943  44.220  11.269  1.00  0.00              
ATOM   2445  CA  SER H  35      34.925  43.345  10.691  1.00  0.00              
ATOM   2446  C   SER H  35      33.508  43.896  10.581  1.00  0.00              
ATOM   2447  O   SER H  35      33.134  44.855  11.258  1.00  0.00              
ATOM   2448  CB  SER H  35      34.888  42.060  11.495  1.00  0.00              
ATOM   2449  OG  SER H  35      34.423  42.268  12.801  1.00  0.00              
ATOM   2450  H   SER H  35      35.720  44.755  12.096  1.00  0.00              
ATOM   2451  HA  SER H  35      35.178  42.987   9.692  1.00  0.00              
ATOM   2452 1HB  SER H  35      34.228  41.353  10.993  1.00  0.00              
ATOM   2453 2HB  SER H  35      35.895  41.646  11.539  1.00  0.00              
ATOM   2454  HG  SER H  35      33.533  42.626  12.769  1.00  0.00              
ATOM   2455  N   TRP H  36      32.728  43.254   9.716  1.00  0.00              
ATOM   2456  CA  TRP H  36      31.352  43.637   9.429  1.00  0.00              
ATOM   2457  C   TRP H  36      30.486  42.406   9.673  1.00  0.00              
ATOM   2458  O   TRP H  36      30.795  41.309   9.207  1.00  0.00              
ATOM   2459  CB  TRP H  36      31.197  44.142   7.993  1.00  0.00              
ATOM   2460  CG  TRP H  36      31.727  45.530   7.788  1.00  0.00              
ATOM   2461  CD1 TRP H  36      32.967  45.870   7.338  1.00  0.00              
ATOM   2462  CD2 TRP H  36      31.031  46.761   8.021  1.00  0.00              
ATOM   2463  NE1 TRP H  36      33.090  47.236   7.279  1.00  0.00              
ATOM   2464  CE2 TRP H  36      31.913  47.806   7.693  1.00  0.00              
ATOM   2465  CE3 TRP H  36      29.746  47.079   8.478  1.00  0.00              
ATOM   2466  CZ2 TRP H  36      31.557  49.141   7.805  1.00  0.00              
ATOM   2467  CZ3 TRP H  36      29.389  48.418   8.589  1.00  0.00              
ATOM   2468  CH2 TRP H  36      30.267  49.419   8.262  1.00  0.00              
ATOM   2469  H   TRP H  36      33.128  42.459   9.239  1.00  0.00              
ATOM   2470  HA  TRP H  36      31.041  44.434  10.103  1.00  0.00              
ATOM   2471 1HB  TRP H  36      31.741  43.496   7.304  1.00  0.00              
ATOM   2472 2HB  TRP H  36      30.144  44.166   7.715  1.00  0.00              
ATOM   2473  HD1 TRP H  36      33.648  45.053   7.103  1.00  0.00              
ATOM   2474  HE1 TRP H  36      33.913  47.740   6.981  1.00  0.00              
ATOM   2475  HE3 TRP H  36      29.008  46.323   8.748  1.00  0.00              
ATOM   2476  HZ2 TRP H  36      32.286  49.905   7.535  1.00  0.00              
ATOM   2477  HZ3 TRP H  36      28.386  48.651   8.945  1.00  0.00              
ATOM   2478  HH2 TRP H  36      29.948  50.456   8.364  1.00  0.00              
ATOM   2479  N   ILE H  37      29.406  42.599  10.416  1.00  0.00              
ATOM   2480  CA  ILE H  37      28.481  41.524  10.744  1.00  0.00              
ATOM   2481  C   ILE H  37      27.072  42.087  10.593  1.00  0.00              
ATOM   2482  O   ILE H  37      26.852  43.266  10.848  1.00  0.00              
ATOM   2483  CB  ILE H  37      28.688  40.978  12.169  1.00  0.00              
ATOM   2484  CG1 ILE H  37      30.038  40.265  12.277  1.00  0.00              
ATOM   2485  CG2 ILE H  37      27.554  40.038  12.547  1.00  0.00              
ATOM   2486  CD1 ILE H  37      30.498  40.040  13.699  1.00  0.00              
ATOM   2487  H   ILE H  37      29.223  43.528  10.766  1.00  0.00              
ATOM   2488  HA  ILE H  37      28.581  40.702  10.035  1.00  0.00              
ATOM   2489  HB  ILE H  37      28.717  41.813  12.868  1.00  0.00              
ATOM   2490 1HG1 ILE H  37      29.939  39.305  11.771  1.00  0.00              
ATOM   2491 2HG1 ILE H  37      30.771  40.877  11.751  1.00  0.00              
ATOM   2492 1HG2 ILE H  37      27.715  39.661  13.557  1.00  0.00              
ATOM   2493 2HG2 ILE H  37      26.607  40.576  12.509  1.00  0.00              
ATOM   2494 3HG2 ILE H  37      27.525  39.202  11.849  1.00  0.00              
ATOM   2495 1HD1 ILE H  37      31.461  39.530  13.695  1.00  0.00              
ATOM   2496 2HD1 ILE H  37      30.598  41.001  14.206  1.00  0.00              
ATOM   2497 3HD1 ILE H  37      29.767  39.428  14.226  1.00  0.00              
ATOM   2498  N   ARG H  38      26.119  41.268  10.161  1.00  0.00              
ATOM   2499  CA  ARG H  38      24.765  41.781   9.991  1.00  0.00              
ATOM   2500  C   ARG H  38      23.721  40.848  10.587  1.00  0.00              
ATOM   2501  O   ARG H  38      23.957  39.650  10.760  1.00  0.00              
ATOM   2502  CB  ARG H  38      24.457  42.065   8.514  1.00  0.00              
ATOM   2503  CG  ARG H  38      24.468  40.860   7.594  1.00  0.00              
ATOM   2504  CD  ARG H  38      24.158  41.291   6.157  1.00  0.00              
ATOM   2505  NE  ARG H  38      24.192  40.158   5.234  1.00  0.00              
ATOM   2506  CZ  ARG H  38      23.858  40.224   3.948  1.00  0.00              
ATOM   2507  NH1 ARG H  38      23.463  41.376   3.414  1.00  0.00              
ATOM   2508  NH2 ARG H  38      23.909  39.132   3.198  1.00  0.00              
ATOM   2509  H   ARG H  38      26.308  40.299   9.948  1.00  0.00              
ATOM   2510  HA  ARG H  38      24.660  42.728  10.521  1.00  0.00              
ATOM   2511 1HB  ARG H  38      23.471  42.526   8.478  1.00  0.00              
ATOM   2512 2HB  ARG H  38      25.203  42.778   8.165  1.00  0.00              
ATOM   2513 1HG  ARG H  38      25.453  40.397   7.642  1.00  0.00              
ATOM   2514 2HG  ARG H  38      23.716  40.151   7.944  1.00  0.00              
ATOM   2515 1HD  ARG H  38      23.165  41.738   6.129  1.00  0.00              
ATOM   2516 2HD  ARG H  38      24.897  42.025   5.840  1.00  0.00              
ATOM   2517  HE  ARG H  38      24.457  39.196   5.404  1.00  0.00              
ATOM   2518 1HH1 ARG H  38      23.417  42.207   3.987  1.00  0.00              
ATOM   2519 2HH1 ARG H  38      23.213  41.416   2.437  1.00  0.00              
ATOM   2520 1HH2 ARG H  38      24.200  38.254   3.606  1.00  0.00              
ATOM   2521 2HH2 ARG H  38      23.655  39.182   2.222  1.00  0.00              
ATOM   2522  N   LYS H  39      22.568  41.420  10.921  1.00  0.00              
ATOM   2523  CA  LYS H  39      21.489  40.676  11.552  1.00  0.00              
ATOM   2524  C   LYS H  39      20.211  40.799  10.727  1.00  0.00              
ATOM   2525  O   LYS H  39      19.783  41.906  10.388  1.00  0.00              
ATOM   2526  CB  LYS H  39      21.236  41.214  12.961  1.00  0.00              
ATOM   2527  CG  LYS H  39      20.112  40.504  13.705  1.00  0.00              
ATOM   2528  CD  LYS H  39      19.815  41.203  15.026  1.00  0.00              
ATOM   2529  CE  LYS H  39      18.718  40.484  15.798  1.00  0.00              
ATOM   2530  NZ  LYS H  39      18.382  41.181  17.075  1.00  0.00              
ATOM   2531  H   LYS H  39      22.442  42.403  10.730  1.00  0.00              
ATOM   2532  HA  LYS H  39      21.744  39.616  11.591  1.00  0.00              
ATOM   2533 1HB  LYS H  39      22.168  41.104  13.516  1.00  0.00              
ATOM   2534 2HB  LYS H  39      20.996  42.272  12.862  1.00  0.00              
ATOM   2535 1HG  LYS H  39      19.221  40.511  13.076  1.00  0.00              
ATOM   2536 2HG  LYS H  39      20.415  39.474  13.893  1.00  0.00              
ATOM   2537 1HD  LYS H  39      20.729  41.222  15.622  1.00  0.00              
ATOM   2538 2HD  LYS H  39      19.499  42.225  14.815  1.00  0.00              
ATOM   2539 1HE  LYS H  39      17.831  40.436  15.169  1.00  0.00              
ATOM   2540 2HE  LYS H  39      19.062  39.473  16.019  1.00  0.00              
ATOM   2541 1HZ  LYS H  39      17.653  40.671  17.554  1.00  0.00              
ATOM   2542 2HZ  LYS H  39      19.204  41.225  17.661  1.00  0.00              
ATOM   2543 3HZ  LYS H  39      18.062  42.117  16.872  1.00  0.00              
ATOM   2544  N   PHE H  40      19.608  39.657  10.417  1.00  0.00              
ATOM   2545  CA  PHE H  40      18.390  39.621   9.615  1.00  0.00              
ATOM   2546  C   PHE H  40      17.164  39.688  10.520  1.00  0.00              
ATOM   2547  O   PHE H  40      17.233  39.345  11.700  1.00  0.00              
ATOM   2548  CB  PHE H  40      18.360  38.344   8.772  1.00  0.00              
ATOM   2549  CG  PHE H  40      19.464  38.268   7.754  1.00  0.00              
ATOM   2550  CD1 PHE H  40      19.443  39.080   6.623  1.00  0.00              
ATOM   2551  CD2 PHE H  40      20.536  37.403   7.934  1.00  0.00              
ATOM   2552  CE1 PHE H  40      20.477  39.029   5.687  1.00  0.00              
ATOM   2553  CE2 PHE H  40      21.576  37.343   7.006  1.00  0.00              
ATOM   2554  CZ  PHE H  40      21.545  38.158   5.881  1.00  0.00              
ATOM   2555  H   PHE H  40      20.007  38.790  10.746  1.00  0.00              
ATOM   2556  HA  PHE H  40      18.354  40.491   8.958  1.00  0.00              
ATOM   2557 1HB  PHE H  40      18.464  37.469   9.411  1.00  0.00              
ATOM   2558 2HB  PHE H  40      17.423  38.281   8.221  1.00  0.00              
ATOM   2559  HD1 PHE H  40      18.606  39.763   6.473  1.00  0.00              
ATOM   2560  HD2 PHE H  40      20.558  36.763   8.818  1.00  0.00              
ATOM   2561  HE1 PHE H  40      20.446  39.671   4.807  1.00  0.00              
ATOM   2562  HE2 PHE H  40      22.410  36.659   7.159  1.00  0.00              
ATOM   2563  HZ  PHE H  40      22.354  38.113   5.152  1.00  0.00              
ATOM   2564  N   PRO H  41      16.021  40.134   9.973  1.00  0.00              
ATOM   2565  CA  PRO H  41      14.746  40.233  10.688  1.00  0.00              
ATOM   2566  C   PRO H  41      14.345  39.076  11.608  1.00  0.00              
ATOM   2567  O   PRO H  41      13.737  39.304  12.656  1.00  0.00              
ATOM   2568  CB  PRO H  41      13.747  40.443   9.556  1.00  0.00              
ATOM   2569  CG  PRO H  41      14.514  41.312   8.621  1.00  0.00              
ATOM   2570  CD  PRO H  41      15.878  40.640   8.605  1.00  0.00              
ATOM   2571  HA  PRO H  41      14.719  41.075  11.395  1.00  0.00              
ATOM   2572 1HB  PRO H  41      13.453  39.489   9.095  1.00  0.00              
ATOM   2573 2HB  PRO H  41      12.826  40.925   9.916  1.00  0.00              
ATOM   2574 1HG  PRO H  41      14.044  41.340   7.627  1.00  0.00              
ATOM   2575 2HG  PRO H  41      14.558  42.349   8.986  1.00  0.00              
ATOM   2576 1HD  PRO H  41      15.930  39.822   7.871  1.00  0.00              
ATOM   2577 2HD  PRO H  41      16.687  41.345   8.359  1.00  0.00              
ATOM   2578  N   GLY H  42      14.680  37.843  11.238  1.00  0.00              
ATOM   2579  CA  GLY H  42      14.404  36.722  12.125  1.00  0.00              
ATOM   2580  C   GLY H  42      15.485  36.347  13.128  1.00  0.00              
ATOM   2581  O   GLY H  42      15.580  35.185  13.531  1.00  0.00              
ATOM   2582  H   GLY H  42      15.124  37.668  10.348  1.00  0.00              
ATOM   2583 1HA  GLY H  42      13.514  36.945  12.714  1.00  0.00              
ATOM   2584 2HA  GLY H  42      14.228  35.829  11.527  1.00  0.00              
ATOM   2585  N   ASN H  43      16.290  37.321  13.544  1.00  0.00              
ATOM   2586  CA  ASN H  43      17.346  37.080  14.527  1.00  0.00              
ATOM   2587  C   ASN H  43      18.427  36.141  14.009  1.00  0.00              
ATOM   2588  O   ASN H  43      18.928  35.288  14.745  1.00  0.00              
ATOM   2589  CB  ASN H  43      16.773  36.535  15.822  1.00  0.00              
ATOM   2590  CG  ASN H  43      15.828  37.482  16.511  1.00  0.00              
ATOM   2591  OD1 ASN H  43      16.182  38.624  16.826  1.00  0.00              
ATOM   2592  ND2 ASN H  43      14.657  36.986  16.819  1.00  0.00              
ATOM   2593  H   ASN H  43      16.168  38.251  13.171  1.00  0.00              
ATOM   2594  HA  ASN H  43      17.857  38.015  14.757  1.00  0.00              
ATOM   2595 1HB  ASN H  43      16.366  35.525  15.871  1.00  0.00              
ATOM   2596 2HB  ASN H  43      17.734  36.565  16.334  1.00  0.00              
ATOM   2597 1HD2 ASN H  43      13.977  37.559  17.278  1.00  0.00              
ATOM   2598 2HD2 ASN H  43      14.442  36.036  16.594  1.00  0.00              
ATOM   2599  N   ARG H  44      18.777  36.290  12.738  1.00  0.00              
ATOM   2600  CA  ARG H  44      19.817  35.462  12.138  1.00  0.00              
ATOM   2601  C   ARG H  44      21.040  36.338  11.898  1.00  0.00              
ATOM   2602  O   ARG H  44      20.969  37.322  11.165  1.00  0.00              
ATOM   2603  CB  ARG H  44      19.359  34.751  10.874  1.00  0.00              
ATOM   2604  CG  ARG H  44      20.421  33.898  10.198  1.00  0.00              
ATOM   2605  CD  ARG H  44      19.963  33.212   8.964  1.00  0.00              
ATOM   2606  NE  ARG H  44      20.965  32.366   8.336  1.00  0.00              
ATOM   2607  CZ  ARG H  44      20.847  31.821   7.110  1.00  0.00              
ATOM   2608  NH1 ARG H  44      19.760  31.997   6.391  1.00  0.00              
ATOM   2609  NH2 ARG H  44      21.845  31.082   6.657  1.00  0.00              
ATOM   2610  H   ARG H  44      18.317  36.989  12.172  1.00  0.00              
ATOM   2611  HA  ARG H  44      20.094  34.662  12.825  1.00  0.00              
ATOM   2612 1HB  ARG H  44      18.515  34.120  11.151  1.00  0.00              
ATOM   2613 2HB  ARG H  44      19.024  35.521  10.179  1.00  0.00              
ATOM   2614 1HG  ARG H  44      21.263  34.538   9.934  1.00  0.00              
ATOM   2615 2HG  ARG H  44      20.753  33.135  10.904  1.00  0.00              
ATOM   2616 1HD  ARG H  44      19.108  32.581   9.206  1.00  0.00              
ATOM   2617 2HD  ARG H  44      19.665  33.962   8.232  1.00  0.00              
ATOM   2618  HE  ARG H  44      21.864  32.062   8.688  1.00  0.00              
ATOM   2619 1HH1 ARG H  44      18.999  32.549   6.760  1.00  0.00              
ATOM   2620 2HH1 ARG H  44      19.692  31.579   5.475  1.00  0.00              
ATOM   2621 1HH2 ARG H  44      22.666  30.942   7.230  1.00  0.00              
ATOM   2622 2HH2 ARG H  44      21.783  30.661   5.741  1.00  0.00              
ATOM   2623  N   LEU H  45      22.155  35.989  12.536  1.00  0.00              
ATOM   2624  CA  LEU H  45      23.403  36.724  12.361  1.00  0.00              
ATOM   2625  C   LEU H  45      24.241  36.123  11.241  1.00  0.00              
ATOM   2626  O   LEU H  45      24.292  34.906  11.080  1.00  0.00              
ATOM   2627  CB  LEU H  45      24.219  36.711  13.659  1.00  0.00              
ATOM   2628  CG  LEU H  45      23.584  37.354  14.896  1.00  0.00              
ATOM   2629  CD1 LEU H  45      24.495  37.171  16.101  1.00  0.00              
ATOM   2630  CD2 LEU H  45      23.335  38.831  14.631  1.00  0.00              
ATOM   2631  H   LEU H  45      22.136  35.193  13.157  1.00  0.00              
ATOM   2632  HA  LEU H  45      23.184  37.750  12.068  1.00  0.00              
ATOM   2633 1HB  LEU H  45      24.293  35.635  13.811  1.00  0.00              
ATOM   2634 2HB  LEU H  45      25.216  37.126  13.513  1.00  0.00              
ATOM   2635  HG  LEU H  45      22.616  36.875  15.049  1.00  0.00              
ATOM   2636 1HD1 LEU H  45      24.038  37.631  16.977  1.00  0.00              
ATOM   2637 2HD1 LEU H  45      24.645  36.107  16.287  1.00  0.00              
ATOM   2638 3HD1 LEU H  45      25.457  37.644  15.904  1.00  0.00              
ATOM   2639 1HD2 LEU H  45      22.881  39.286  15.513  1.00  0.00              
ATOM   2640 2HD2 LEU H  45      24.281  39.326  14.411  1.00  0.00              
ATOM   2641 3HD2 LEU H  45      22.662  38.940  13.781  1.00  0.00              
ATOM   2642  N   GLU H  46      24.892  36.986  10.470  1.00  0.00              
ATOM   2643  CA  GLU H  46      25.803  36.544   9.423  1.00  0.00              
ATOM   2644  C   GLU H  46      27.092  37.348   9.488  1.00  0.00              
ATOM   2645  O   GLU H  46      27.066  38.578   9.483  1.00  0.00              
ATOM   2646  CB  GLU H  46      25.167  36.721   8.039  1.00  0.00              
ATOM   2647  CG  GLU H  46      26.071  36.280   6.889  1.00  0.00              
ATOM   2648  CD  GLU H  46      25.370  36.332   5.542  1.00  0.00              
ATOM   2649  OE1 GLU H  46      25.107  37.451   5.051  1.00  0.00              
ATOM   2650  OE2 GLU H  46      25.081  35.255   4.978  1.00  0.00              
ATOM   2651  H   GLU H  46      24.750  37.975  10.614  1.00  0.00              
ATOM   2652  HA  GLU H  46      26.064  35.496   9.577  1.00  0.00              
ATOM   2653 1HB  GLU H  46      24.248  36.135   8.034  1.00  0.00              
ATOM   2654 2HB  GLU H  46      24.923  37.779   7.933  1.00  0.00              
ATOM   2655 1HG  GLU H  46      26.997  36.849   6.822  1.00  0.00              
ATOM   2656 2HG  GLU H  46      26.300  35.242   7.127  1.00  0.00              
ATOM   2657  N   TYR H  47      28.219  36.651   9.564  1.00  0.00              
ATOM   2658  CA  TYR H  47      29.511  37.321   9.591  1.00  0.00              
ATOM   2659  C   TYR H  47      29.796  37.620   8.126  1.00  0.00              
ATOM   2660  O   TYR H  47      29.851  36.709   7.307  1.00  0.00              
ATOM   2661  CB  TYR H  47      30.580  36.391  10.175  1.00  0.00              
ATOM   2662  CG  TYR H  47      31.863  37.103  10.539  1.00  0.00              
ATOM   2663  CD1 TYR H  47      32.793  37.454   9.561  1.00  0.00              
ATOM   2664  CD2 TYR H  47      32.139  37.439  11.864  1.00  0.00              
ATOM   2665  CE1 TYR H  47      33.970  38.124   9.895  1.00  0.00              
ATOM   2666  CE2 TYR H  47      33.310  38.109  12.208  1.00  0.00              
ATOM   2667  CZ  TYR H  47      34.219  38.446  11.220  1.00  0.00              
ATOM   2668  OH  TYR H  47      35.380  39.103  11.552  1.00  0.00              
ATOM   2669  H   TYR H  47      28.188  35.642   9.603  1.00  0.00              
ATOM   2670  HA  TYR H  47      29.439  38.240  10.174  1.00  0.00              
ATOM   2671 1HB  TYR H  47      30.153  35.926  11.064  1.00  0.00              
ATOM   2672 2HB  TYR H  47      30.785  35.626   9.426  1.00  0.00              
ATOM   2673  HD1 TYR H  47      32.588  37.196   8.522  1.00  0.00              
ATOM   2674  HD2 TYR H  47      31.421  37.168  12.637  1.00  0.00              
ATOM   2675  HE1 TYR H  47      34.689  38.393   9.123  1.00  0.00              
ATOM   2676  HE2 TYR H  47      33.507  38.364  13.251  1.00  0.00              
ATOM   2677  HH  TYR H  47      35.455  39.278  12.493  1.00  0.00              
ATOM   2678  N   MET H  48      29.942  38.899   7.794  1.00  0.00              
ATOM   2679  CA  MET H  48      30.182  39.297   6.412  1.00  0.00              
ATOM   2680  C   MET H  48      31.633  39.208   5.972  1.00  0.00              
ATOM   2681  O   MET H  48      31.930  38.738   4.866  1.00  0.00              
ATOM   2682  CB  MET H  48      29.647  40.712   6.188  1.00  0.00              
ATOM   2683  CG  MET H  48      28.138  40.800   6.339  1.00  0.00              
ATOM   2684  SD  MET H  48      27.497  42.443   5.972  1.00  0.00              
ATOM   2685  CE  MET H  48      27.608  42.452   4.163  1.00  0.00              
ATOM   2686  H   MET H  48      29.887  39.611   8.508  1.00  0.00              
ATOM   2687  HA  MET H  48      29.651  38.627   5.735  1.00  0.00              
ATOM   2688 1HB  MET H  48      30.139  41.355   6.917  1.00  0.00              
ATOM   2689 2HB  MET H  48      29.944  41.008   5.182  1.00  0.00              
ATOM   2690 1HG  MET H  48      27.686  40.079   5.660  1.00  0.00              
ATOM   2691 2HG  MET H  48      27.885  40.539   7.367  1.00  0.00              
ATOM   2692 1HE  MET H  48      27.247  43.406   3.780  1.00  0.00              
ATOM   2693 2HE  MET H  48      28.647  42.309   3.862  1.00  0.00              
ATOM   2694 3HE  MET H  48      27.000  41.643   3.758  1.00  0.00              
ATOM   2695  N   GLY H  49      32.540  39.651   6.832  1.00  0.00              
ATOM   2696  CA  GLY H  49      33.948  39.557   6.508  1.00  0.00              
ATOM   2697  C   GLY H  49      34.781  40.485   7.355  1.00  0.00              
ATOM   2698  O   GLY H  49      34.259  41.169   8.240  1.00  0.00              
ATOM   2699  H   GLY H  49      32.264  40.055   7.716  1.00  0.00              
ATOM   2700 1HA  GLY H  49      34.285  38.534   6.676  1.00  0.00              
ATOM   2701 2HA  GLY H  49      34.090  39.818   5.460  1.00  0.00              
ATOM   2702  N   TYR H  50      36.084  40.497   7.093  1.00  0.00              
ATOM   2703  CA  TYR H  50      36.994  41.369   7.808  1.00  0.00              
ATOM   2704  C   TYR H  50      38.205  41.713   6.960  1.00  0.00              
ATOM   2705  O   TYR H  50      38.467  41.077   5.936  1.00  0.00              
ATOM   2706  CB  TYR H  50      37.456  40.738   9.134  1.00  0.00              
ATOM   2707  CG  TYR H  50      38.318  39.492   9.021  1.00  0.00              
ATOM   2708  CD1 TYR H  50      37.742  38.235   8.835  1.00  0.00              
ATOM   2709  CD2 TYR H  50      39.707  39.569   9.142  1.00  0.00              
ATOM   2710  CE1 TYR H  50      38.527  37.080   8.779  1.00  0.00              
ATOM   2711  CE2 TYR H  50      40.506  38.420   9.085  1.00  0.00              
ATOM   2712  CZ  TYR H  50      39.907  37.183   8.906  1.00  0.00              
ATOM   2713  OH  TYR H  50      40.683  36.050   8.853  1.00  0.00              
ATOM   2714  H   TYR H  50      36.450  39.883   6.379  1.00  0.00              
ATOM   2715  HA  TYR H  50      36.498  42.313   8.038  1.00  0.00              
ATOM   2716 1HB  TYR H  50      38.022  41.498   9.673  1.00  0.00              
ATOM   2717 2HB  TYR H  50      36.559  40.483   9.699  1.00  0.00              
ATOM   2718  HD1 TYR H  50      36.659  38.164   8.735  1.00  0.00              
ATOM   2719  HD2 TYR H  50      40.170  40.545   9.286  1.00  0.00              
ATOM   2720  HE1 TYR H  50      38.063  36.106   8.634  1.00  0.00              
ATOM   2721  HE2 TYR H  50      41.588  38.504   9.182  1.00  0.00              
ATOM   2722  HH  TYR H  50      41.624  36.240   8.867  1.00  0.00              
ATOM   2723  N   VAL H  51      38.919  42.748   7.383  1.00  0.00              
ATOM   2724  CA  VAL H  51      40.094  43.222   6.675  1.00  0.00              
ATOM   2725  C   VAL H  51      41.193  43.240   7.740  1.00  0.00              
ATOM   2726  O   VAL H  51      40.968  43.685   8.871  1.00  0.00              
ATOM   2727  CB  VAL H  51      39.941  44.669   6.095  1.00  0.00              
ATOM   2728  CG1 VAL H  51      39.495  45.646   7.182  1.00  0.00              
ATOM   2729  CG2 VAL H  51      41.258  45.119   5.466  1.00  0.00              
ATOM   2730  H   VAL H  51      38.631  43.219   8.228  1.00  0.00              
ATOM   2731  HA  VAL H  51      40.342  42.500   5.896  1.00  0.00              
ATOM   2732  HB  VAL H  51      39.194  44.655   5.301  1.00  0.00              
ATOM   2733 1HG1 VAL H  51      39.395  46.644   6.755  1.00  0.00              
ATOM   2734 2HG1 VAL H  51      38.534  45.328   7.585  1.00  0.00              
ATOM   2735 3HG1 VAL H  51      40.237  45.666   7.979  1.00  0.00              
ATOM   2736 1HG2 VAL H  51      41.145  46.126   5.064  1.00  0.00              
ATOM   2737 2HG2 VAL H  51      42.042  45.117   6.224  1.00  0.00              
ATOM   2738 3HG2 VAL H  51      41.529  44.437   4.661  1.00  0.00              
ATOM   2739  N   SER H  52      42.366  42.723   7.393  1.00  0.00              
ATOM   2740  CA  SER H  52      43.464  42.609   8.345  1.00  0.00              
ATOM   2741  C   SER H  52      44.368  43.835   8.366  1.00  0.00              
ATOM   2742  O   SER H  52      44.197  44.758   7.569  1.00  0.00              
ATOM   2743  CB  SER H  52      44.282  41.371   8.032  1.00  0.00              
ATOM   2744  OG  SER H  52      44.999  41.502   6.835  1.00  0.00              
ATOM   2745  H   SER H  52      42.501  42.400   6.445  1.00  0.00              
ATOM   2746  HA  SER H  52      43.013  42.501   9.332  1.00  0.00              
ATOM   2747 1HB  SER H  52      44.982  41.200   8.849  1.00  0.00              
ATOM   2748 2HB  SER H  52      43.608  40.519   7.949  1.00  0.00              
ATOM   2749  HG  SER H  52      44.387  41.648   6.110  1.00  0.00              
ATOM   2750  N   TRP H  53      45.331  43.839   9.281  1.00  0.00              
ATOM   2751  CA  TRP H  53      46.300  44.925   9.370  1.00  0.00              
ATOM   2752  C   TRP H  53      47.004  45.126   8.035  1.00  0.00              
ATOM   2753  O   TRP H  53      47.363  46.247   7.674  1.00  0.00              
ATOM   2754  CB  TRP H  53      47.324  44.643  10.470  1.00  0.00              
ATOM   2755  CG  TRP H  53      48.299  43.561  10.117  1.00  0.00              
ATOM   2756  CD1 TRP H  53      48.125  42.220  10.283  1.00  0.00              
ATOM   2757  CD2 TRP H  53      49.599  43.729   9.537  1.00  0.00              
ATOM   2758  NE1 TRP H  53      49.235  41.541   9.845  1.00  0.00              
ATOM   2759  CE2 TRP H  53      50.154  42.447   9.380  1.00  0.00              
ATOM   2760  CE3 TRP H  53      50.346  44.843   9.134  1.00  0.00              
ATOM   2761  CZ2 TRP H  53      51.416  42.244   8.843  1.00  0.00              
ATOM   2762  CZ3 TRP H  53      51.611  44.639   8.595  1.00  0.00              
ATOM   2763  CH2 TRP H  53      52.130  43.377   8.452  1.00  0.00              
ATOM   2764  H   TRP H  53      45.394  43.069   9.932  1.00  0.00              
ATOM   2765  HA  TRP H  53      45.745  45.832   9.614  1.00  0.00              
ATOM   2766 1HB  TRP H  53      47.912  45.537  10.678  1.00  0.00              
ATOM   2767 2HB  TRP H  53      46.818  44.322  11.381  1.00  0.00              
ATOM   2768  HD1 TRP H  53      47.181  41.896  10.717  1.00  0.00              
ATOM   2769  HE1 TRP H  53      49.355  40.538   9.862  1.00  0.00              
ATOM   2770  HE3 TRP H  53      49.982  45.865   9.222  1.00  0.00              
ATOM   2771  HZ2 TRP H  53      51.790  41.224   8.748  1.00  0.00              
ATOM   2772  HZ3 TRP H  53      52.183  45.514   8.286  1.00  0.00              
ATOM   2773  HH2 TRP H  53      53.126  43.260   8.024  1.00  0.00              
ATOM   2774  N   SER H  54      47.200  44.034   7.304  1.00  0.00              
ATOM   2775  CA  SER H  54      47.922  44.078   6.038  1.00  0.00              
ATOM   2776  C   SER H  54      47.078  44.600   4.883  1.00  0.00              
ATOM   2777  O   SER H  54      47.604  44.966   3.832  1.00  0.00              
ATOM   2778  CB  SER H  54      48.450  42.696   5.707  1.00  0.00              
ATOM   2779  OG  SER H  54      47.417  41.775   5.491  1.00  0.00              
ATOM   2780  H   SER H  54      46.839  43.150   7.634  1.00  0.00              
ATOM   2781  HA  SER H  54      48.762  44.759   6.181  1.00  0.00              
ATOM   2782 1HB  SER H  54      49.060  42.763   4.806  1.00  0.00              
ATOM   2783 2HB  SER H  54      49.066  42.349   6.536  1.00  0.00              
ATOM   2784  HG  SER H  54      46.855  41.737   6.268  1.00  0.00              
ATOM   2785  N   GLY H  55      45.730  44.700   5.081  1.00  0.00              
ATOM   2786  CA  GLY H  55      44.871  45.155   3.995  1.00  0.00              
ATOM   2787  C   GLY H  55      44.177  43.995   3.293  1.00  0.00              
ATOM   2788  O   GLY H  55      43.183  44.185   2.593  1.00  0.00              
ATOM   2789  H   GLY H  55      45.312  44.431   5.960  1.00  0.00              
ATOM   2790 1HA  GLY H  55      44.108  45.796   4.439  1.00  0.00              
ATOM   2791 2HA  GLY H  55      45.509  45.663   3.274  1.00  0.00              
ATOM   2792  N   HIS H  56      44.708  42.792   3.484  1.00  0.00              
ATOM   2793  CA  HIS H  56      44.107  41.590   2.917  1.00  0.00              
ATOM   2794  C   HIS H  56      42.750  41.312   3.550  1.00  0.00              
ATOM   2795  O   HIS H  56      42.595  41.389   4.769  1.00  0.00              
ATOM   2796  CB  HIS H  56      45.030  40.382   3.101  1.00  0.00              
ATOM   2797  CG  HIS H  56      44.636  39.192   2.282  1.00  0.00              
ATOM   2798  ND1 HIS H  56      43.559  38.392   2.603  1.00  0.00              
ATOM   2799  CD2 HIS H  56      45.173  38.667   1.156  1.00  0.00              
ATOM   2800  CE1 HIS H  56      43.451  37.426   1.707  1.00  0.00              
ATOM   2801  NE2 HIS H  56      44.418  37.570   0.820  1.00  0.00              
ATOM   2802  H   HIS H  56      45.549  42.707   4.036  1.00  0.00              
ATOM   2803  HA  HIS H  56      43.965  41.774   1.852  1.00  0.00              
ATOM   2804 1HB  HIS H  56      46.049  40.638   2.807  1.00  0.00              
ATOM   2805 2HB  HIS H  56      45.024  40.059   4.142  1.00  0.00              
ATOM   2806  HD2 HIS H  56      46.026  38.953   0.539  1.00  0.00              
ATOM   2807  HE1 HIS H  56      42.656  36.684   1.785  1.00  0.00              
ATOM   2808  HE2 HIS H  56      44.584  36.976   0.021  1.00  0.00              
ATOM   2809  N   THR H  57      41.768  40.988   2.715  1.00  0.00              
ATOM   2810  CA  THR H  57      40.415  40.808   3.207  1.00  0.00              
ATOM   2811  C   THR H  57      39.986  39.355   3.073  1.00  0.00              
ATOM   2812  O   THR H  57      40.446  38.635   2.187  1.00  0.00              
ATOM   2813  CB  THR H  57      39.379  41.664   2.446  1.00  0.00              
ATOM   2814  OG1 THR H  57      39.356  41.269   1.071  1.00  0.00              
ATOM   2815  CG2 THR H  57      39.724  43.145   2.548  1.00  0.00              
ATOM   2816  H   THR H  57      41.954  40.863   1.730  1.00  0.00              
ATOM   2817  HA  THR H  57      40.417  41.076   4.264  1.00  0.00              
ATOM   2818  HB  THR H  57      38.393  41.494   2.877  1.00  0.00              
ATOM   2819  HG1 THR H  57      39.012  41.989   0.537  1.00  0.00              
ATOM   2820 1HG2 THR H  57      38.981  43.729   2.005  1.00  0.00              
ATOM   2821 2HG2 THR H  57      39.728  43.445   3.596  1.00  0.00              
ATOM   2822 3HG2 THR H  57      40.709  43.319   2.117  1.00  0.00              
ATOM   2823  N   TRP H  58      39.109  38.935   3.976  1.00  0.00              
ATOM   2824  CA  TRP H  58      38.546  37.593   3.972  1.00  0.00              
ATOM   2825  C   TRP H  58      37.051  37.803   4.078  1.00  0.00              
ATOM   2826  O   TRP H  58      36.580  38.430   5.025  1.00  0.00              
ATOM   2827  CB  TRP H  58      39.078  36.737   5.123  1.00  0.00              
ATOM   2828  CG  TRP H  58      40.568  36.574   5.109  1.00  0.00              
ATOM   2829  CD1 TRP H  58      41.482  37.384   5.714  1.00  0.00              
ATOM   2830  CD2 TRP H  58      41.315  35.539   4.459  1.00  0.00              
ATOM   2831  NE1 TRP H  58      42.753  36.919   5.482  1.00  0.00              
ATOM   2832  CE2 TRP H  58      42.676  35.785   4.713  1.00  0.00              
ATOM   2833  CE3 TRP H  58      40.963  34.426   3.686  1.00  0.00              
ATOM   2834  CZ2 TRP H  58      43.683  34.967   4.225  1.00  0.00              
ATOM   2835  CZ3 TRP H  58      41.973  33.605   3.198  1.00  0.00              
ATOM   2836  CH2 TRP H  58      43.294  33.867   3.460  1.00  0.00              
ATOM   2837  H   TRP H  58      38.825  39.585   4.695  1.00  0.00              
ATOM   2838  HA  TRP H  58      38.788  37.122   3.018  1.00  0.00              
ATOM   2839 1HB  TRP H  58      38.823  37.192   6.081  1.00  0.00              
ATOM   2840 2HB  TRP H  58      38.654  35.735   5.073  1.00  0.00              
ATOM   2841  HD1 TRP H  58      41.094  38.238   6.267  1.00  0.00              
ATOM   2842  HE1 TRP H  58      43.605  37.343   5.820  1.00  0.00              
ATOM   2843  HE3 TRP H  58      39.931  34.170   3.450  1.00  0.00              
ATOM   2844  HZ2 TRP H  58      44.720  35.212   4.457  1.00  0.00              
ATOM   2845  HZ3 TRP H  58      41.685  32.742   2.597  1.00  0.00              
ATOM   2846  HH2 TRP H  58      44.055  33.198   3.058  1.00  0.00              
ATOM   2847  N   TYR H  59      36.317  37.306   3.089  1.00  0.00              
ATOM   2848  CA  TYR H  59      34.889  37.565   2.976  1.00  0.00              
ATOM   2849  C   TYR H  59      34.098  36.272   3.095  1.00  0.00              
ATOM   2850  O   TYR H  59      34.621  35.185   2.842  1.00  0.00              
ATOM   2851  CB  TYR H  59      34.504  38.212   1.639  1.00  0.00              
ATOM   2852  CG  TYR H  59      35.199  39.520   1.320  1.00  0.00              
ATOM   2853  CD1 TYR H  59      35.008  40.649   2.115  1.00  0.00              
ATOM   2854  CD2 TYR H  59      36.007  39.641   0.185  1.00  0.00              
ATOM   2855  CE1 TYR H  59      35.600  41.867   1.789  1.00  0.00              
ATOM   2856  CE2 TYR H  59      36.603  40.858  -0.150  1.00  0.00              
ATOM   2857  CZ  TYR H  59      36.392  41.965   0.657  1.00  0.00              
ATOM   2858  OH  TYR H  59      36.946  43.176   0.322  1.00  0.00              
ATOM   2859  H   TYR H  59      36.769  36.729   2.394  1.00  0.00              
ATOM   2860  HA  TYR H  59      34.614  38.221   3.802  1.00  0.00              
ATOM   2861 1HB  TYR H  59      34.739  37.493   0.853  1.00  0.00              
ATOM   2862 2HB  TYR H  59      33.429  38.387   1.664  1.00  0.00              
ATOM   2863  HD1 TYR H  59      34.382  40.566   3.003  1.00  0.00              
ATOM   2864  HD2 TYR H  59      36.169  38.764  -0.442  1.00  0.00              
ATOM   2865  HE1 TYR H  59      35.442  42.742   2.420  1.00  0.00              
ATOM   2866  HE2 TYR H  59      37.227  40.932  -1.040  1.00  0.00              
ATOM   2867  HH  TYR H  59      37.461  43.143  -0.488  1.00  0.00              
ATOM   2868  N   ASN H  60      32.832  36.391   3.474  1.00  0.00              
ATOM   2869  CA  ASN H  60      31.960  35.235   3.527  1.00  0.00              
ATOM   2870  C   ASN H  60      31.548  34.853   2.106  1.00  0.00              
ATOM   2871  O   ASN H  60      31.033  35.682   1.357  1.00  0.00              
ATOM   2872  CB  ASN H  60      30.711  35.552   4.350  1.00  0.00              
ATOM   2873  CG  ASN H  60      29.908  34.314   4.682  1.00  0.00              
ATOM   2874  OD1 ASN H  60      29.869  33.358   3.904  1.00  0.00              
ATOM   2875  ND2 ASN H  60      29.249  34.326   5.837  1.00  0.00              
ATOM   2876  H   ASN H  60      32.464  37.297   3.729  1.00  0.00              
ATOM   2877  HA  ASN H  60      32.495  34.387   3.957  1.00  0.00              
ATOM   2878 1HB  ASN H  60      30.768  36.207   5.222  1.00  0.00              
ATOM   2879 2HB  ASN H  60      30.227  36.082   3.530  1.00  0.00              
ATOM   2880 1HD2 ASN H  60      28.701  33.533   6.108  1.00  0.00              
ATOM   2881 2HD2 ASN H  60      29.300  35.126   6.435  1.00  0.00              
ATOM   2882  N   PRO H  61      31.780  33.590   1.712  1.00  0.00              
ATOM   2883  CA  PRO H  61      31.413  33.137   0.365  1.00  0.00              
ATOM   2884  C   PRO H  61      29.939  33.379   0.045  1.00  0.00              
ATOM   2885  O   PRO H  61      29.558  33.491  -1.126  1.00  0.00              
ATOM   2886  CB  PRO H  61      31.754  31.644   0.376  1.00  0.00              
ATOM   2887  CG  PRO H  61      32.823  31.514   1.407  1.00  0.00              
ATOM   2888  CD  PRO H  61      32.467  32.510   2.478  1.00  0.00              
ATOM   2889  HA  PRO H  61      31.951  33.679  -0.427  1.00  0.00              
ATOM   2890 1HB  PRO H  61      30.877  31.033   0.632  1.00  0.00              
ATOM   2891 2HB  PRO H  61      32.107  31.304  -0.609  1.00  0.00              
ATOM   2892 1HG  PRO H  61      32.862  30.493   1.813  1.00  0.00              
ATOM   2893 2HG  PRO H  61      33.814  31.729   0.981  1.00  0.00              
ATOM   2894 1HD  PRO H  61      31.801  32.078   3.242  1.00  0.00              
ATOM   2895 2HD  PRO H  61      33.355  32.891   3.004  1.00  0.00              
ATOM   2896  N   SER H  62      29.111  33.451   1.084  1.00  0.00              
ATOM   2897  CA  SER H  62      27.672  33.609   0.903  1.00  0.00              
ATOM   2898  C   SER H  62      27.341  34.954   0.265  1.00  0.00              
ATOM   2899  O   SER H  62      26.245  35.143  -0.277  1.00  0.00              
ATOM   2900  CB  SER H  62      26.961  33.466   2.234  1.00  0.00              
ATOM   2901  OG  SER H  62      27.268  34.515   3.112  1.00  0.00              
ATOM   2902  H   SER H  62      29.486  33.394   2.020  1.00  0.00              
ATOM   2903  HA  SER H  62      27.217  32.803   0.326  1.00  0.00              
ATOM   2904 1HB  SER H  62      25.886  33.459   2.055  1.00  0.00              
ATOM   2905 2HB  SER H  62      27.259  32.523   2.690  1.00  0.00              
ATOM   2906  HG  SER H  62      26.663  34.496   3.857  1.00  0.00              
ATOM   2907  N   LEU H  63      28.295  35.878   0.315  1.00  0.00              
ATOM   2908  CA  LEU H  63      28.117  37.195  -0.289  1.00  0.00              
ATOM   2909  C   LEU H  63      28.444  37.232  -1.779  1.00  0.00              
ATOM   2910  O   LEU H  63      28.285  38.264  -2.435  1.00  0.00              
ATOM   2911  CB  LEU H  63      28.961  38.218   0.475  1.00  0.00              
ATOM   2912  CG  LEU H  63      28.552  38.332   1.951  1.00  0.00              
ATOM   2913  CD1 LEU H  63      29.548  39.197   2.709  1.00  0.00              
ATOM   2914  CD2 LEU H  63      27.147  38.917   2.047  1.00  0.00              
ATOM   2915  H   LEU H  63      29.164  35.664   0.783  1.00  0.00              
ATOM   2916  HA  LEU H  63      27.071  37.489  -0.222  1.00  0.00              
ATOM   2917 1HB  LEU H  63      29.939  37.752   0.375  1.00  0.00              
ATOM   2918 2HB  LEU H  63      28.968  39.188  -0.023  1.00  0.00              
ATOM   2919  HG  LEU H  63      28.520  37.320   2.356  1.00  0.00              
ATOM   2920 1HD1 LEU H  63      29.247  39.270   3.754  1.00  0.00              
ATOM   2921 2HD1 LEU H  63      30.540  38.749   2.648  1.00  0.00              
ATOM   2922 3HD1 LEU H  63      29.572  40.193   2.269  1.00  0.00              
ATOM   2923 1HD2 LEU H  63      26.858  38.995   3.096  1.00  0.00              
ATOM   2924 2HD2 LEU H  63      27.132  39.906   1.592  1.00  0.00              
ATOM   2925 3HD2 LEU H  63      26.444  38.266   1.527  1.00  0.00              
ATOM   2926  N   LYS H  64      28.899  36.098  -2.305  1.00  0.00              
ATOM   2927  CA  LYS H  64      29.156  35.943  -3.736  1.00  0.00              
ATOM   2928  C   LYS H  64      30.100  36.992  -4.330  1.00  0.00              
ATOM   2929  O   LYS H  64      29.899  37.445  -5.456  1.00  0.00              
ATOM   2930  CB  LYS H  64      27.829  35.968  -4.497  1.00  0.00              
ATOM   2931  CG  LYS H  64      26.842  34.889  -4.074  1.00  0.00              
ATOM   2932  CD  LYS H  64      25.514  35.037  -4.803  1.00  0.00              
ATOM   2933  CE  LYS H  64      24.491  34.029  -4.301  1.00  0.00              
ATOM   2934  NZ  LYS H  64      23.144  34.263  -4.891  1.00  0.00              
ATOM   2935  H   LYS H  64      29.072  35.318  -1.687  1.00  0.00              
ATOM   2936  HA  LYS H  64      29.656  34.992  -3.921  1.00  0.00              
ATOM   2937 1HB  LYS H  64      27.385  36.950  -4.334  1.00  0.00              
ATOM   2938 2HB  LYS H  64      28.065  35.848  -5.555  1.00  0.00              
ATOM   2939 1HG  LYS H  64      27.274  33.914  -4.302  1.00  0.00              
ATOM   2940 2HG  LYS H  64      26.678  34.970  -3.001  1.00  0.00              
ATOM   2941 1HD  LYS H  64      25.140  36.049  -4.640  1.00  0.00              
ATOM   2942 2HD  LYS H  64      25.683  34.881  -5.869  1.00  0.00              
ATOM   2943 1HE  LYS H  64      24.835  33.030  -4.568  1.00  0.00              
ATOM   2944 2HE  LYS H  64      24.431  34.115  -3.217  1.00  0.00              
ATOM   2945 1HZ  LYS H  64      22.496  33.575  -4.532  1.00  0.00              
ATOM   2946 2HZ  LYS H  64      22.824  35.188  -4.643  1.00  0.00              
ATOM   2947 3HZ  LYS H  64      23.198  34.183  -5.896  1.00  0.00              
ATOM   2948  N   SER H  65      31.128  37.372  -3.579  1.00  0.00              
ATOM   2949  CA  SER H  65      32.054  38.423  -4.007  1.00  0.00              
ATOM   2950  C   SER H  65      31.428  39.764  -4.387  1.00  0.00              
ATOM   2951  O   SER H  65      31.961  40.474  -5.241  1.00  0.00              
ATOM   2952  CB  SER H  65      32.913  37.939  -5.184  1.00  0.00              
ATOM   2953  OG  SER H  65      33.681  36.806  -4.833  1.00  0.00              
ATOM   2954  H   SER H  65      31.273  36.922  -2.687  1.00  0.00              
ATOM   2955  HA  SER H  65      32.828  38.645  -3.270  1.00  0.00              
ATOM   2956 1HB  SER H  65      32.255  37.684  -6.014  1.00  0.00              
ATOM   2957 2HB  SER H  65      33.580  38.746  -5.486  1.00  0.00              
ATOM   2958  HG  SER H  65      33.505  36.572  -3.918  1.00  0.00              
ATOM   2959  N   ARG H  66      30.311  40.112  -3.754  1.00  0.00              
ATOM   2960  CA  ARG H  66      29.653  41.397  -4.000  1.00  0.00              
ATOM   2961  C   ARG H  66      30.171  42.400  -2.974  1.00  0.00              
ATOM   2962  O   ARG H  66      29.893  43.599  -3.059  1.00  0.00              
ATOM   2963  CB  ARG H  66      28.137  41.279  -3.812  1.00  0.00              
ATOM   2964  CG  ARG H  66      27.408  40.363  -4.777  1.00  0.00              
ATOM   2965  CD  ARG H  66      25.916  40.330  -4.429  1.00  0.00              
ATOM   2966  NE  ARG H  66      25.677  39.978  -3.024  1.00  0.00              
ATOM   2967  CZ  ARG H  66      24.660  40.430  -2.294  1.00  0.00              
ATOM   2968  NH1 ARG H  66      23.776  41.270  -2.818  1.00  0.00              
ATOM   2969  NH2 ARG H  66      24.508  40.018  -1.042  1.00  0.00              
ATOM   2970  H   ARG H  66      29.906  39.472  -3.086  1.00  0.00              
ATOM   2971  HA  ARG H  66      29.909  41.758  -4.997  1.00  0.00              
ATOM   2972 1HB  ARG H  66      27.969  40.917  -2.798  1.00  0.00              
ATOM   2973 2HB  ARG H  66      27.725  42.283  -3.911  1.00  0.00              
ATOM   2974 1HG  ARG H  66      27.552  40.740  -5.790  1.00  0.00              
ATOM   2975 2HG  ARG H  66      27.838  39.363  -4.698  1.00  0.00              
ATOM   2976 1HD  ARG H  66      25.488  41.315  -4.615  1.00  0.00              
ATOM   2977 2HD  ARG H  66      25.421  39.593  -5.059  1.00  0.00              
ATOM   2978  HE  ARG H  66      26.207  39.373  -2.412  1.00  0.00              
ATOM   2979 1HH1 ARG H  66      23.874  41.569  -3.778  1.00  0.00              
ATOM   2980 2HH1 ARG H  66      23.009  41.607  -2.254  1.00  0.00              
ATOM   2981 1HH2 ARG H  66      25.167  39.360  -0.646  1.00  0.00              
ATOM   2982 2HH2 ARG H  66      23.736  40.363  -0.490  1.00  0.00              
ATOM   2983  N   ILE H  67      30.931  41.891  -2.008  1.00  0.00              
ATOM   2984  CA  ILE H  67      31.435  42.695  -0.901  1.00  0.00              
ATOM   2985  C   ILE H  67      32.876  43.187  -0.974  1.00  0.00              
ATOM   2986  O   ILE H  67      33.786  42.468  -1.390  1.00  0.00              
ATOM   2987  CB  ILE H  67      31.279  41.907   0.429  1.00  0.00              
ATOM   2988  CG1 ILE H  67      31.935  42.668   1.585  1.00  0.00              
ATOM   2989  CG2 ILE H  67      31.900  40.518   0.280  1.00  0.00              
ATOM   2990  CD1 ILE H  67      31.661  42.056   2.956  1.00  0.00              
ATOM   2991  H   ILE H  67      31.164  40.910  -2.049  1.00  0.00              
ATOM   2992  HA  ILE H  67      30.904  43.644  -0.843  1.00  0.00              
ATOM   2993  HB  ILE H  67      30.220  41.816   0.666  1.00  0.00              
ATOM   2994 1HG1 ILE H  67      33.008  42.680   1.399  1.00  0.00              
ATOM   2995 2HG1 ILE H  67      31.550  43.688   1.560  1.00  0.00              
ATOM   2996 1HG2 ILE H  67      31.789  39.969   1.214  1.00  0.00              
ATOM   2997 2HG2 ILE H  67      31.395  39.978  -0.520  1.00  0.00              
ATOM   2998 3HG2 ILE H  67      32.959  40.617   0.039  1.00  0.00              
ATOM   2999 1HD1 ILE H  67      32.157  42.649   3.725  1.00  0.00              
ATOM   3000 2HD1 ILE H  67      30.587  42.045   3.142  1.00  0.00              
ATOM   3001 3HD1 ILE H  67      32.044  41.037   2.983  1.00  0.00              
ATOM   3002  N   SER H  68      33.063  44.429  -0.548  1.00  0.00              
ATOM   3003  CA  SER H  68      34.369  45.060  -0.529  1.00  0.00              
ATOM   3004  C   SER H  68      34.517  45.798   0.797  1.00  0.00              
ATOM   3005  O   SER H  68      33.677  46.626   1.160  1.00  0.00              
ATOM   3006  CB  SER H  68      34.533  46.002  -1.706  1.00  0.00              
ATOM   3007  OG  SER H  68      35.785  46.632  -1.705  1.00  0.00              
ATOM   3008  H   SER H  68      32.261  44.950  -0.226  1.00  0.00              
ATOM   3009  HA  SER H  68      35.189  44.362  -0.705  1.00  0.00              
ATOM   3010 1HB  SER H  68      34.424  45.430  -2.627  1.00  0.00              
ATOM   3011 2HB  SER H  68      33.754  46.761  -1.656  1.00  0.00              
ATOM   3012  HG  SER H  68      35.847  47.218  -2.465  1.00  0.00              
ATOM   3013  N   ILE H  69      35.576  45.472   1.527  1.00  0.00              
ATOM   3014  CA  ILE H  69      35.865  46.120   2.795  1.00  0.00              
ATOM   3015  C   ILE H  69      37.202  46.813   2.587  1.00  0.00              
ATOM   3016  O   ILE H  69      38.172  46.182   2.175  1.00  0.00              
ATOM   3017  CB  ILE H  69      35.940  45.137   3.978  1.00  0.00              
ATOM   3018  CG1 ILE H  69      34.576  44.485   4.217  1.00  0.00              
ATOM   3019  CG2 ILE H  69      36.421  45.849   5.232  1.00  0.00              
ATOM   3020  CD1 ILE H  69      34.613  43.331   5.193  1.00  0.00              
ATOM   3021  H   ILE H  69      36.198  44.752   1.190  1.00  0.00              
ATOM   3022  HA  ILE H  69      35.113  46.875   3.021  1.00  0.00              
ATOM   3023  HB  ILE H  69      36.633  44.333   3.728  1.00  0.00              
ATOM   3024 1HG1 ILE H  69      33.909  45.259   4.595  1.00  0.00              
ATOM   3025 2HG1 ILE H  69      34.212  44.132   3.252  1.00  0.00              
ATOM   3026 1HG2 ILE H  69      36.468  45.139   6.058  1.00  0.00              
ATOM   3027 2HG2 ILE H  69      37.412  46.266   5.057  1.00  0.00              
ATOM   3028 3HG2 ILE H  69      35.728  46.652   5.483  1.00  0.00              
ATOM   3029 1HD1 ILE H  69      33.610  42.920   5.310  1.00  0.00              
ATOM   3030 2HD1 ILE H  69      35.280  42.555   4.815  1.00  0.00              
ATOM   3031 3HD1 ILE H  69      34.976  43.681   6.158  1.00  0.00              
ATOM   3032  N   THR H  70      37.244  48.116   2.845  1.00  0.00              
ATOM   3033  CA  THR H  70      38.476  48.884   2.697  1.00  0.00              
ATOM   3034  C   THR H  70      38.748  49.729   3.938  1.00  0.00              
ATOM   3035  O   THR H  70      37.888  49.863   4.804  1.00  0.00              
ATOM   3036  CB  THR H  70      38.425  49.802   1.462  1.00  0.00              
ATOM   3037  OG1 THR H  70      37.394  50.784   1.635  1.00  0.00              
ATOM   3038  CG2 THR H  70      38.142  48.992   0.206  1.00  0.00              
ATOM   3039  H   THR H  70      36.405  48.587   3.151  1.00  0.00              
ATOM   3040  HA  THR H  70      39.323  48.206   2.592  1.00  0.00              
ATOM   3041  HB  THR H  70      39.384  50.310   1.357  1.00  0.00              
ATOM   3042  HG1 THR H  70      37.364  51.355   0.864  1.00  0.00              
ATOM   3043 1HG2 THR H  70      38.110  49.659  -0.656  1.00  0.00              
ATOM   3044 2HG2 THR H  70      38.931  48.253   0.065  1.00  0.00              
ATOM   3045 3HG2 THR H  70      37.184  48.486   0.309  1.00  0.00              
ATOM   3046  N   ARG H  71      39.943  50.303   4.010  1.00  0.00              
ATOM   3047  CA  ARG H  71      40.317  51.140   5.147  1.00  0.00              
ATOM   3048  C   ARG H  71      40.759  52.537   4.734  1.00  0.00              
ATOM   3049  O   ARG H  71      41.183  52.761   3.598  1.00  0.00              
ATOM   3050  CB  ARG H  71      41.373  50.470   6.014  1.00  0.00              
ATOM   3051  CG  ARG H  71      40.971  49.117   6.580  1.00  0.00              
ATOM   3052  CD  ARG H  71      42.008  48.476   7.429  1.00  0.00              
ATOM   3053  NE  ARG H  71      42.195  49.103   8.727  1.00  0.00              
ATOM   3054  CZ  ARG H  71      41.459  48.830   9.822  1.00  0.00              
ATOM   3055  NH1 ARG H  71      40.463  47.973   9.773  1.00  0.00              
ATOM   3056  NH2 ARG H  71      41.749  49.465  10.944  1.00  0.00              
ATOM   3057  H   ARG H  71      40.609  50.160   3.264  1.00  0.00              
ATOM   3058  HA  ARG H  71      39.454  51.287   5.797  1.00  0.00              
ATOM   3059 1HB  ARG H  71      42.263  50.352   5.398  1.00  0.00              
ATOM   3060 2HB  ARG H  71      41.588  51.152   6.837  1.00  0.00              
ATOM   3061 1HG  ARG H  71      40.074  49.246   7.186  1.00  0.00              
ATOM   3062 2HG  ARG H  71      40.754  48.445   5.749  1.00  0.00              
ATOM   3063 1HD  ARG H  71      41.729  47.438   7.605  1.00  0.00              
ATOM   3064 2HD  ARG H  71      42.964  48.512   6.908  1.00  0.00              
ATOM   3065  HE  ARG H  71      42.865  49.804   9.014  1.00  0.00              
ATOM   3066 1HH1 ARG H  71      40.243  47.508   8.903  1.00  0.00              
ATOM   3067 2HH1 ARG H  71      39.924  47.782  10.604  1.00  0.00              
ATOM   3068 1HH2 ARG H  71      42.507  50.134  10.961  1.00  0.00              
ATOM   3069 2HH2 ARG H  71      41.213  49.280  11.779  1.00  0.00              
ATOM   3070  N   ASP H  72      40.660  53.471   5.674  1.00  0.00              
ATOM   3071  CA  ASP H  72      41.190  54.817   5.489  1.00  0.00              
ATOM   3072  C   ASP H  72      41.864  55.193   6.808  1.00  0.00              
ATOM   3073  O   ASP H  72      41.203  55.630   7.755  1.00  0.00              
ATOM   3074  CB  ASP H  72      40.093  55.816   5.117  1.00  0.00              
ATOM   3075  CG  ASP H  72      40.596  57.223   4.823  1.00  0.00              
ATOM   3076  OD1 ASP H  72      41.764  57.467   5.014  1.00  0.00              
ATOM   3077  OD2 ASP H  72      39.852  57.993   4.264  1.00  0.00              
ATOM   3078  H   ASP H  72      40.203  53.237   6.543  1.00  0.00              
ATOM   3079  HA  ASP H  72      41.929  54.816   4.687  1.00  0.00              
ATOM   3080 1HB  ASP H  72      39.458  55.479   4.298  1.00  0.00              
ATOM   3081 2HB  ASP H  72      39.518  55.823   6.044  1.00  0.00              
ATOM   3082  N   THR H  73      43.178  55.007   6.863  1.00  0.00              
ATOM   3083  CA  THR H  73      43.955  55.317   8.056  1.00  0.00              
ATOM   3084  C   THR H  73      43.897  56.785   8.472  1.00  0.00              
ATOM   3085  O   THR H  73      43.785  57.091   9.658  1.00  0.00              
ATOM   3086  CB  THR H  73      45.432  54.926   7.859  1.00  0.00              
ATOM   3087  OG1 THR H  73      45.529  53.513   7.636  1.00  0.00              
ATOM   3088  CG2 THR H  73      46.251  55.299   9.085  1.00  0.00              
ATOM   3089  H   THR H  73      43.650  54.638   6.050  1.00  0.00              
ATOM   3090  HA  THR H  73      43.553  54.773   8.910  1.00  0.00              
ATOM   3091  HB  THR H  73      45.824  55.450   6.987  1.00  0.00              
ATOM   3092  HG1 THR H  73      46.450  53.272   7.513  1.00  0.00              
ATOM   3093 1HG2 THR H  73      47.291  55.016   8.926  1.00  0.00              
ATOM   3094 2HG2 THR H  73      46.188  56.375   9.250  1.00  0.00              
ATOM   3095 3HG2 THR H  73      45.860  54.775   9.956  1.00  0.00              
ATOM   3096  N   SER H  74      43.967  57.689   7.498  1.00  0.00              
ATOM   3097  CA  SER H  74      44.000  59.119   7.791  1.00  0.00              
ATOM   3098  C   SER H  74      42.734  59.618   8.478  1.00  0.00              
ATOM   3099  O   SER H  74      42.754  60.650   9.148  1.00  0.00              
ATOM   3100  CB  SER H  74      44.231  59.895   6.509  1.00  0.00              
ATOM   3101  OG  SER H  74      43.124  59.837   5.652  1.00  0.00              
ATOM   3102  H   SER H  74      43.999  57.382   6.536  1.00  0.00              
ATOM   3103  HA  SER H  74      44.861  59.419   8.390  1.00  0.00              
ATOM   3104 1HB  SER H  74      44.428  60.936   6.763  1.00  0.00              
ATOM   3105 2HB  SER H  74      45.097  59.477   5.999  1.00  0.00              
ATOM   3106  HG  SER H  74      42.924  58.921   5.450  1.00  0.00              
ATOM   3107  N   LYS H  75      41.638  58.885   8.319  1.00  0.00              
ATOM   3108  CA  LYS H  75      40.370  59.270   8.933  1.00  0.00              
ATOM   3109  C   LYS H  75      39.968  58.305  10.044  1.00  0.00              
ATOM   3110  O   LYS H  75      39.018  58.562  10.785  1.00  0.00              
ATOM   3111  CB  LYS H  75      39.266  59.341   7.876  1.00  0.00              
ATOM   3112  CG  LYS H  75      39.466  60.431   6.832  1.00  0.00              
ATOM   3113  CD  LYS H  75      38.292  60.491   5.864  1.00  0.00              
ATOM   3114  CE  LYS H  75      38.507  61.555   4.798  1.00  0.00              
ATOM   3115  NZ  LYS H  75      37.334  61.678   3.891  1.00  0.00              
ATOM   3116  H   LYS H  75      41.679  58.043   7.762  1.00  0.00              
ATOM   3117  HA  LYS H  75      40.470  60.250   9.400  1.00  0.00              
ATOM   3118 1HB  LYS H  75      39.233  58.368   7.384  1.00  0.00              
ATOM   3119 2HB  LYS H  75      38.328  59.513   8.404  1.00  0.00              
ATOM   3120 1HG  LYS H  75      39.564  61.388   7.344  1.00  0.00              
ATOM   3121 2HG  LYS H  75      40.381  60.219   6.280  1.00  0.00              
ATOM   3122 1HD  LYS H  75      38.184  59.515   5.388  1.00  0.00              
ATOM   3123 2HD  LYS H  75      37.389  60.721   6.428  1.00  0.00              
ATOM   3124 1HE  LYS H  75      38.682  62.508   5.296  1.00  0.00              
ATOM   3125 2HE  LYS H  75      39.388  61.283   4.217  1.00  0.00              
ATOM   3126 1HZ  LYS H  75      37.517  62.392   3.199  1.00  0.00              
ATOM   3127 2HZ  LYS H  75      37.172  60.795   3.427  1.00  0.00              
ATOM   3128 3HZ  LYS H  75      36.518  61.931   4.428  1.00  0.00              
ATOM   3129  N   ASN H  76      40.698  57.201  10.154  1.00  0.00              
ATOM   3130  CA  ASN H  76      40.420  56.174  11.156  1.00  0.00              
ATOM   3131  C   ASN H  76      39.048  55.563  10.889  1.00  0.00              
ATOM   3132  O   ASN H  76      38.256  55.333  11.804  1.00  0.00              
ATOM   3133  CB  ASN H  76      40.495  56.724  12.569  1.00  0.00              
ATOM   3134  CG  ASN H  76      41.802  57.394  12.889  1.00  0.00              
ATOM   3135  OD1 ASN H  76      42.875  56.789  12.780  1.00  0.00              
ATOM   3136  ND2 ASN H  76      41.712  58.611  13.361  1.00  0.00              
ATOM   3137  H   ASN H  76      41.473  57.072   9.520  1.00  0.00              
ATOM   3138  HA  ASN H  76      41.157  55.374  11.081  1.00  0.00              
ATOM   3139 1HB  ASN H  76      39.678  57.318  12.981  1.00  0.00              
ATOM   3140 2HB  ASN H  76      40.488  55.733  13.023  1.00  0.00              
ATOM   3141 1HD2 ASN H  76      42.542  59.118  13.595  1.00  0.00              
ATOM   3142 2HD2 ASN H  76      40.815  59.034  13.486  1.00  0.00              
ATOM   3143  N   GLN H  77      38.778  55.306   9.616  1.00  0.00              
ATOM   3144  CA  GLN H  77      37.496  54.767   9.185  1.00  0.00              
ATOM   3145  C   GLN H  77      37.752  53.508   8.373  1.00  0.00              
ATOM   3146  O   GLN H  77      38.864  53.286   7.903  1.00  0.00              
ATOM   3147  CB  GLN H  77      36.715  55.788   8.354  1.00  0.00              
ATOM   3148  CG  GLN H  77      36.493  57.119   9.052  1.00  0.00              
ATOM   3149  CD  GLN H  77      35.754  58.115   8.178  1.00  0.00              
ATOM   3150  OE1 GLN H  77      35.520  57.867   6.992  1.00  0.00              
ATOM   3151  NE2 GLN H  77      35.385  59.251   8.759  1.00  0.00              
ATOM   3152  H   GLN H  77      39.490  55.493   8.926  1.00  0.00              
ATOM   3153  HA  GLN H  77      36.903  54.495  10.058  1.00  0.00              
ATOM   3154 1HB  GLN H  77      37.279  55.943   7.434  1.00  0.00              
ATOM   3155 2HB  GLN H  77      35.754  55.332   8.118  1.00  0.00              
ATOM   3156 1HG  GLN H  77      36.090  57.196  10.062  1.00  0.00              
ATOM   3157 2HG  GLN H  77      37.550  57.388   9.063  1.00  0.00              
ATOM   3158 1HE2 GLN H  77      34.895  59.946   8.232  1.00  0.00              
ATOM   3159 2HE2 GLN H  77      35.597  59.412   9.723  1.00  0.00              
ATOM   3160  N   TYR H  78      36.728  52.674   8.235  1.00  0.00              
ATOM   3161  CA  TYR H  78      36.815  51.553   7.313  1.00  0.00              
ATOM   3162  C   TYR H  78      35.410  51.403   6.747  1.00  0.00              
ATOM   3163  O   TYR H  78      34.449  51.936   7.311  1.00  0.00              
ATOM   3164  CB  TYR H  78      37.364  50.264   7.953  1.00  0.00              
ATOM   3165  CG  TYR H  78      36.617  49.655   9.108  1.00  0.00              
ATOM   3166  CD1 TYR H  78      36.797  50.125  10.412  1.00  0.00              
ATOM   3167  CD2 TYR H  78      35.836  48.515   8.919  1.00  0.00              
ATOM   3168  CE1 TYR H  78      36.233  49.461  11.496  1.00  0.00              
ATOM   3169  CE2 TYR H  78      35.267  47.846   9.996  1.00  0.00              
ATOM   3170  CZ  TYR H  78      35.474  48.319  11.279  1.00  0.00              
ATOM   3171  OH  TYR H  78      34.961  47.620  12.344  1.00  0.00              
ATOM   3172  H   TYR H  78      35.881  52.808   8.769  1.00  0.00              
ATOM   3173  HA  TYR H  78      37.525  51.782   6.517  1.00  0.00              
ATOM   3174 1HB  TYR H  78      37.409  49.507   7.169  1.00  0.00              
ATOM   3175 2HB  TYR H  78      38.372  50.484   8.306  1.00  0.00              
ATOM   3176  HD1 TYR H  78      37.390  51.026  10.569  1.00  0.00              
ATOM   3177  HD2 TYR H  78      35.675  48.150   7.905  1.00  0.00              
ATOM   3178  HE1 TYR H  78      36.380  49.836  12.508  1.00  0.00              
ATOM   3179  HE2 TYR H  78      34.663  46.955   9.825  1.00  0.00              
ATOM   3180  HH  TYR H  78      34.479  46.833  12.078  1.00  0.00              
ATOM   3181  N   TYR H  79      35.282  50.694   5.631  1.00  0.00              
ATOM   3182  CA  TYR H  79      34.013  50.671   4.921  1.00  0.00              
ATOM   3183  C   TYR H  79      33.449  49.320   4.541  1.00  0.00              
ATOM   3184  O   TYR H  79      34.150  48.311   4.528  1.00  0.00              
ATOM   3185  CB  TYR H  79      34.170  51.489   3.639  1.00  0.00              
ATOM   3186  CG  TYR H  79      34.819  52.832   3.866  1.00  0.00              
ATOM   3187  CD1 TYR H  79      34.051  53.990   3.978  1.00  0.00              
ATOM   3188  CD2 TYR H  79      36.202  52.942   4.007  1.00  0.00              
ATOM   3189  CE1 TYR H  79      34.648  55.226   4.227  1.00  0.00              
ATOM   3190  CE2 TYR H  79      36.808  54.169   4.258  1.00  0.00              
ATOM   3191  CZ  TYR H  79      36.023  55.307   4.368  1.00  0.00              
ATOM   3192  OH  TYR H  79      36.616  56.522   4.624  1.00  0.00              
ATOM   3193  H   TYR H  79      36.061  50.166   5.265  1.00  0.00              
ATOM   3194  HA  TYR H  79      33.228  51.088   5.552  1.00  0.00              
ATOM   3195 1HB  TYR H  79      34.774  50.897   2.950  1.00  0.00              
ATOM   3196 2HB  TYR H  79      33.173  51.627   3.221  1.00  0.00              
ATOM   3197  HD1 TYR H  79      32.970  53.917   3.867  1.00  0.00              
ATOM   3198  HD2 TYR H  79      36.813  52.044   3.915  1.00  0.00              
ATOM   3199  HE1 TYR H  79      34.037  56.124   4.312  1.00  0.00              
ATOM   3200  HE2 TYR H  79      37.891  54.231   4.366  1.00  0.00              
ATOM   3201  HH  TYR H  79      37.568  56.508   4.507  1.00  0.00              
ATOM   3202  N   LEU H  80      32.164  49.342   4.202  1.00  0.00              
ATOM   3203  CA  LEU H  80      31.458  48.194   3.662  1.00  0.00              
ATOM   3204  C   LEU H  80      30.738  48.618   2.392  1.00  0.00              
ATOM   3205  O   LEU H  80      29.822  49.437   2.442  1.00  0.00              
ATOM   3206  CB  LEU H  80      30.405  47.668   4.646  1.00  0.00              
ATOM   3207  CG  LEU H  80      29.519  46.552   4.076  1.00  0.00              
ATOM   3208  CD1 LEU H  80      30.361  45.301   3.852  1.00  0.00              
ATOM   3209  CD2 LEU H  80      28.357  46.248   5.013  1.00  0.00              
ATOM   3210  H   LEU H  80      31.664  50.210   4.331  1.00  0.00              
ATOM   3211  HA  LEU H  80      32.173  47.415   3.401  1.00  0.00              
ATOM   3212 1HB  LEU H  80      31.065  47.274   5.417  1.00  0.00              
ATOM   3213 2HB  LEU H  80      29.802  48.475   5.062  1.00  0.00              
ATOM   3214  HG  LEU H  80      29.093  46.922   3.142  1.00  0.00              
ATOM   3215 1HD1 LEU H  80      29.733  44.507   3.447  1.00  0.00              
ATOM   3216 2HD1 LEU H  80      31.163  45.522   3.149  1.00  0.00              
ATOM   3217 3HD1 LEU H  80      30.788  44.976   4.801  1.00  0.00              
ATOM   3218 1HD2 LEU H  80      27.743  45.455   4.586  1.00  0.00              
ATOM   3219 2HD2 LEU H  80      28.744  45.927   5.981  1.00  0.00              
ATOM   3220 3HD2 LEU H  80      27.750  47.144   5.144  1.00  0.00              
ATOM   3221  N   ASP H  81      31.171  48.085   1.256  1.00  0.00              
ATOM   3222  CA  ASP H  81      30.473  48.313  -0.006  1.00  0.00              
ATOM   3223  C   ASP H  81      29.913  46.953  -0.380  1.00  0.00              
ATOM   3224  O   ASP H  81      30.648  45.965  -0.391  1.00  0.00              
ATOM   3225  CB  ASP H  81      31.397  48.863  -1.096  1.00  0.00              
ATOM   3226  CG  ASP H  81      31.877  50.287  -0.854  1.00  0.00              
ATOM   3227  OD1 ASP H  81      31.376  50.917   0.048  1.00  0.00              
ATOM   3228  OD2 ASP H  81      32.842  50.679  -1.465  1.00  0.00              
ATOM   3229  H   ASP H  81      32.002  47.510   1.262  1.00  0.00              
ATOM   3230  HA  ASP H  81      29.671  49.036   0.141  1.00  0.00              
ATOM   3231 1HB  ASP H  81      32.255  48.221  -1.303  1.00  0.00              
ATOM   3232 2HB  ASP H  81      30.717  48.849  -1.949  1.00  0.00              
ATOM   3233  N   LEU H  82      28.617  46.895  -0.663  1.00  0.00              
ATOM   3234  CA  LEU H  82      27.976  45.641  -1.036  1.00  0.00              
ATOM   3235  C   LEU H  82      27.235  45.931  -2.336  1.00  0.00              
ATOM   3236  O   LEU H  82      26.209  46.612  -2.338  1.00  0.00              
ATOM   3237  CB  LEU H  82      26.997  45.187   0.048  1.00  0.00              
ATOM   3238  CG  LEU H  82      26.282  43.853  -0.188  1.00  0.00              
ATOM   3239  CD1 LEU H  82      27.301  42.710  -0.259  1.00  0.00              
ATOM   3240  CD2 LEU H  82      25.290  43.613   0.933  1.00  0.00              
ATOM   3241  H   LEU H  82      28.062  47.738  -0.618  1.00  0.00              
ATOM   3242  HA  LEU H  82      28.736  44.878  -1.204  1.00  0.00              
ATOM   3243 1HB  LEU H  82      27.690  45.087   0.882  1.00  0.00              
ATOM   3244 2HB  LEU H  82      26.264  45.959   0.278  1.00  0.00              
ATOM   3245  HG  LEU H  82      25.720  43.947  -1.118  1.00  0.00              
ATOM   3246 1HD1 LEU H  82      26.780  41.768  -0.427  1.00  0.00              
ATOM   3247 2HD1 LEU H  82      27.995  42.891  -1.079  1.00  0.00              
ATOM   3248 3HD1 LEU H  82      27.852  42.656   0.679  1.00  0.00              
ATOM   3249 1HD2 LEU H  82      24.778  42.664   0.767  1.00  0.00              
ATOM   3250 2HD2 LEU H  82      25.819  43.579   1.886  1.00  0.00              
ATOM   3251 3HD2 LEU H  82      24.558  44.420   0.953  1.00  0.00              
ATOM   3252  N   ASN H  83      27.754  45.415  -3.443  1.00  0.00              
ATOM   3253  CA  ASN H  83      27.116  45.639  -4.739  1.00  0.00              
ATOM   3254  C   ASN H  83      25.875  44.800  -5.028  1.00  0.00              
ATOM   3255  O   ASN H  83      25.669  43.738  -4.440  1.00  0.00              
ATOM   3256  CB  ASN H  83      28.122  45.430  -5.856  1.00  0.00              
ATOM   3257  CG  ASN H  83      29.247  46.429  -5.852  1.00  0.00              
ATOM   3258  OD1 ASN H  83      29.034  47.635  -6.022  1.00  0.00              
ATOM   3259  ND2 ASN H  83      30.449  45.925  -5.741  1.00  0.00              
ATOM   3260  H   ASN H  83      28.597  44.860  -3.399  1.00  0.00              
ATOM   3261  HA  ASN H  83      26.749  46.665  -4.798  1.00  0.00              
ATOM   3262 1HB  ASN H  83      28.525  44.439  -6.068  1.00  0.00              
ATOM   3263 2HB  ASN H  83      27.410  45.706  -6.635  1.00  0.00              
ATOM   3264 1HD2 ASN H  83      31.245  46.530  -5.730  1.00  0.00              
ATOM   3265 2HD2 ASN H  83      30.571  44.936  -5.666  1.00  0.00              
ATOM   3266  N   SER H  84      25.038  45.311  -5.930  1.00  0.00              
ATOM   3267  CA  SER H  84      23.836  44.621  -6.393  1.00  0.00              
ATOM   3268  C   SER H  84      23.005  43.989  -5.278  1.00  0.00              
ATOM   3269  O   SER H  84      22.781  42.777  -5.266  1.00  0.00              
ATOM   3270  CB  SER H  84      24.228  43.558  -7.401  1.00  0.00              
ATOM   3271  OG  SER H  84      24.907  44.100  -8.500  1.00  0.00              
ATOM   3272  H   SER H  84      25.257  46.223  -6.304  1.00  0.00              
ATOM   3273  HA  SER H  84      23.172  45.255  -6.981  1.00  0.00              
ATOM   3274 1HB  SER H  84      24.873  42.832  -6.907  1.00  0.00              
ATOM   3275 2HB  SER H  84      23.325  43.059  -7.752  1.00  0.00              
ATOM   3276  HG  SER H  84      25.136  43.396  -9.112  1.00  0.00              
ATOM   3277  N   VAL H  85      22.534  44.813  -4.351  1.00  0.00              
ATOM   3278  CA  VAL H  85      21.738  44.304  -3.241  1.00  0.00              
ATOM   3279  C   VAL H  85      20.376  43.772  -3.672  1.00  0.00              
ATOM   3280  O   VAL H  85      19.867  44.111  -4.746  1.00  0.00              
ATOM   3281  CB  VAL H  85      21.512  45.388  -2.163  1.00  0.00              
ATOM   3282  CG1 VAL H  85      22.851  45.857  -1.608  1.00  0.00              
ATOM   3283  CG2 VAL H  85      20.728  46.563  -2.750  1.00  0.00              
ATOM   3284  H   VAL H  85      22.724  45.803  -4.407  1.00  0.00              
ATOM   3285  HA  VAL H  85      22.214  43.441  -2.775  1.00  0.00              
ATOM   3286  HB  VAL H  85      20.905  44.969  -1.361  1.00  0.00              
ATOM   3287 1HG1 VAL H  85      22.682  46.621  -0.848  1.00  0.00              
ATOM   3288 2HG1 VAL H  85      23.377  45.013  -1.163  1.00  0.00              
ATOM   3289 3HG1 VAL H  85      23.453  46.276  -2.415  1.00  0.00              
ATOM   3290 1HG2 VAL H  85      20.575  47.320  -1.980  1.00  0.00              
ATOM   3291 2HG2 VAL H  85      21.290  46.996  -3.578  1.00  0.00              
ATOM   3292 3HG2 VAL H  85      19.762  46.212  -3.110  1.00  0.00              
ATOM   3293  N   THR H  86      19.802  42.916  -2.834  1.00  0.00              
ATOM   3294  CA  THR H  86      18.505  42.309  -3.115  1.00  0.00              
ATOM   3295  C   THR H  86      17.688  42.526  -1.851  1.00  0.00              
ATOM   3296  O   THR H  86      18.207  43.038  -0.857  1.00  0.00              
ATOM   3297  CB  THR H  86      18.594  40.810  -3.452  1.00  0.00              
ATOM   3298  OG1 THR H  86      19.025  40.081  -2.294  1.00  0.00              
ATOM   3299  CG2 THR H  86      19.578  40.576  -4.588  1.00  0.00              
ATOM   3300  H   THR H  86      20.281  42.680  -1.977  1.00  0.00              
ATOM   3301  HA  THR H  86      18.037  42.813  -3.961  1.00  0.00              
ATOM   3302  HB  THR H  86      17.608  40.453  -3.747  1.00  0.00              
ATOM   3303  HG1 THR H  86      19.881  40.412  -2.009  1.00  0.00              
ATOM   3304 1HG2 THR H  86      19.627  39.510  -4.812  1.00  0.00              
ATOM   3305 2HG2 THR H  86      19.247  41.119  -5.473  1.00  0.00              
ATOM   3306 3HG2 THR H  86      20.564  40.930  -4.293  1.00  0.00              
ATOM   3307  N   THR H  87      16.418  42.144  -1.886  1.00  0.00              
ATOM   3308  CA  THR H  87      15.544  42.338  -0.737  1.00  0.00              
ATOM   3309  C   THR H  87      15.956  41.425   0.418  1.00  0.00              
ATOM   3310  O   THR H  87      15.570  41.648   1.567  1.00  0.00              
ATOM   3311  CB  THR H  87      14.070  42.072  -1.095  1.00  0.00              
ATOM   3312  OG1 THR H  87      13.922  40.717  -1.540  1.00  0.00              
ATOM   3313  CG2 THR H  87      13.608  43.017  -2.194  1.00  0.00              
ATOM   3314  H   THR H  87      16.045  41.711  -2.719  1.00  0.00              
ATOM   3315  HA  THR H  87      15.634  43.362  -0.373  1.00  0.00              
ATOM   3316  HB  THR H  87      13.456  42.222  -0.206  1.00  0.00              
ATOM   3317  HG1 THR H  87      13.002  40.553  -1.763  1.00  0.00              
ATOM   3318 1HG2 THR H  87      12.565  42.813  -2.433  1.00  0.00              
ATOM   3319 2HG2 THR H  87      13.710  44.047  -1.853  1.00  0.00              
ATOM   3320 3HG2 THR H  87      14.221  42.866  -3.083  1.00  0.00              
ATOM   3321  N   GLU H  88      16.745  40.399   0.111  1.00  0.00              
ATOM   3322  CA  GLU H  88      17.263  39.507   1.143  1.00  0.00              
ATOM   3323  C   GLU H  88      18.401  40.166   1.916  1.00  0.00              
ATOM   3324  O   GLU H  88      18.818  39.671   2.959  1.00  0.00              
ATOM   3325  CB  GLU H  88      17.738  38.190   0.525  1.00  0.00              
ATOM   3326  CG  GLU H  88      16.624  37.329  -0.053  1.00  0.00              
ATOM   3327  CD  GLU H  88      17.176  36.108  -0.736  1.00  0.00              
ATOM   3328  OE1 GLU H  88      18.373  35.960  -0.769  1.00  0.00              
ATOM   3329  OE2 GLU H  88      16.399  35.268  -1.126  1.00  0.00              
ATOM   3330  H   GLU H  88      16.993  40.230  -0.855  1.00  0.00              
ATOM   3331  HA  GLU H  88      16.479  39.288   1.869  1.00  0.00              
ATOM   3332 1HB  GLU H  88      18.446  38.446  -0.263  1.00  0.00              
ATOM   3333 2HB  GLU H  88      18.253  37.637   1.311  1.00  0.00              
ATOM   3334 1HG  GLU H  88      15.881  37.027   0.686  1.00  0.00              
ATOM   3335 2HG  GLU H  88      16.156  37.978  -0.793  1.00  0.00              
ATOM   3336  N   ASP H  89      18.903  41.285   1.402  1.00  0.00              
ATOM   3337  CA  ASP H  89      19.967  42.011   2.081  1.00  0.00              
ATOM   3338  C   ASP H  89      19.436  43.012   3.102  1.00  0.00              
ATOM   3339  O   ASP H  89      20.209  43.696   3.770  1.00  0.00              
ATOM   3340  CB  ASP H  89      20.873  42.711   1.061  1.00  0.00              
ATOM   3341  CG  ASP H  89      21.667  41.719   0.222  1.00  0.00              
ATOM   3342  OD1 ASP H  89      22.387  40.887   0.814  1.00  0.00              
ATOM   3343  OD2 ASP H  89      21.566  41.760  -1.023  1.00  0.00              
ATOM   3344  H   ASP H  89      18.544  41.642   0.527  1.00  0.00              
ATOM   3345  HA  ASP H  89      20.585  41.315   2.648  1.00  0.00              
ATOM   3346 1HB  ASP H  89      20.344  43.420   0.424  1.00  0.00              
ATOM   3347 2HB  ASP H  89      21.538  43.251   1.735  1.00  0.00              
ATOM   3348  N   THR H  90      18.115  43.109   3.215  1.00  0.00              
ATOM   3349  CA  THR H  90      17.524  43.961   4.241  1.00  0.00              
ATOM   3350  C   THR H  90      18.026  43.392   5.565  1.00  0.00              
ATOM   3351  O   THR H  90      17.830  42.209   5.852  1.00  0.00              
ATOM   3352  CB  THR H  90      15.989  43.899   4.214  1.00  0.00              
ATOM   3353  OG1 THR H  90      15.513  44.480   2.992  1.00  0.00              
ATOM   3354  CG2 THR H  90      15.404  44.648   5.407  1.00  0.00              
ATOM   3355  H   THR H  90      17.507  42.594   2.593  1.00  0.00              
ATOM   3356  HA  THR H  90      17.872  44.987   4.114  1.00  0.00              
ATOM   3357  HB  THR H  90      15.676  42.856   4.252  1.00  0.00              
ATOM   3358  HG1 THR H  90      16.181  44.380   2.310  1.00  0.00              
ATOM   3359 1HG2 THR H  90      14.316  44.593   5.373  1.00  0.00              
ATOM   3360 2HG2 THR H  90      15.762  44.195   6.332  1.00  0.00              
ATOM   3361 3HG2 THR H  90      15.716  45.691   5.370  1.00  0.00              
ATOM   3362  N   ALA H  91      18.675  44.227   6.365  1.00  0.00              
ATOM   3363  CA  ALA H  91      19.290  43.758   7.601  1.00  0.00              
ATOM   3364  C   ALA H  91      19.798  44.923   8.422  1.00  0.00              
ATOM   3365  O   ALA H  91      19.936  46.040   7.923  1.00  0.00              
ATOM   3366  CB  ALA H  91      20.464  42.822   7.271  1.00  0.00              
ATOM   3367  H   ALA H  91      18.749  45.205   6.119  1.00  0.00              
ATOM   3368  HA  ALA H  91      18.535  43.240   8.192  1.00  0.00              
ATOM   3369 1HB  ALA H  91      20.921  42.473   8.197  1.00  0.00              
ATOM   3370 2HB  ALA H  91      20.100  41.967   6.701  1.00  0.00              
ATOM   3371 3HB  ALA H  91      21.205  43.361   6.682  1.00  0.00              
ATOM   3372  N   THR H  92      20.077  44.655   9.693  1.00  0.00              
ATOM   3373  CA  THR H  92      20.697  45.644  10.557  1.00  0.00              
ATOM   3374  C   THR H  92      22.190  45.350  10.472  1.00  0.00              
ATOM   3375  O   THR H  92      22.633  44.250  10.804  1.00  0.00              
ATOM   3376  CB  THR H  92      20.207  45.570  12.015  1.00  0.00              
ATOM   3377  OG1 THR H  92      18.789  45.781  12.056  1.00  0.00              
ATOM   3378  CG2 THR H  92      20.897  46.628  12.863  1.00  0.00              
ATOM   3379  H   THR H  92      19.854  43.743  10.068  1.00  0.00              
ATOM   3380  HA  THR H  92      20.483  46.646  10.184  1.00  0.00              
ATOM   3381  HB  THR H  92      20.431  44.582  12.415  1.00  0.00              
ATOM   3382  HG1 THR H  92      18.339  44.966  11.820  1.00  0.00              
ATOM   3383 1HG2 THR H  92      20.538  46.559  13.891  1.00  0.00              
ATOM   3384 2HG2 THR H  92      21.975  46.463  12.843  1.00  0.00              
ATOM   3385 3HG2 THR H  92      20.673  47.616  12.465  1.00  0.00              
ATOM   3386  N   TYR H  93      22.956  46.325  10.002  1.00  0.00              
ATOM   3387  CA  TYR H  93      24.388  46.149   9.807  1.00  0.00              
ATOM   3388  C   TYR H  93      25.226  46.682  10.961  1.00  0.00              
ATOM   3389  O   TYR H  93      24.943  47.749  11.499  1.00  0.00              
ATOM   3390  CB  TYR H  93      24.822  46.827   8.505  1.00  0.00              
ATOM   3391  CG  TYR H  93      24.327  46.130   7.256  1.00  0.00              
ATOM   3392  CD1 TYR H  93      23.044  46.350   6.779  1.00  0.00              
ATOM   3393  CD2 TYR H  93      25.147  45.255   6.559  1.00  0.00              
ATOM   3394  CE1 TYR H  93      22.587  45.716   5.639  1.00  0.00              
ATOM   3395  CE2 TYR H  93      24.700  44.616   5.419  1.00  0.00              
ATOM   3396  CZ  TYR H  93      23.420  44.849   4.961  1.00  0.00              
ATOM   3397  OH  TYR H  93      22.970  44.216   3.826  1.00  0.00              
ATOM   3398  H   TYR H  93      22.534  47.214   9.774  1.00  0.00              
ATOM   3399  HA  TYR H  93      24.626  45.087   9.749  1.00  0.00              
ATOM   3400 1HB  TYR H  93      24.437  47.847   8.528  1.00  0.00              
ATOM   3401 2HB  TYR H  93      25.911  46.849   8.501  1.00  0.00              
ATOM   3402  HD1 TYR H  93      22.392  47.037   7.319  1.00  0.00              
ATOM   3403  HD2 TYR H  93      26.157  45.074   6.926  1.00  0.00              
ATOM   3404  HE1 TYR H  93      21.576  45.899   5.275  1.00  0.00              
ATOM   3405  HE2 TYR H  93      25.359  43.930   4.885  1.00  0.00              
ATOM   3406  HH  TYR H  93      22.016  44.244   3.733  1.00  0.00              
ATOM   3407  N   TYR H  94      26.262  45.931  11.327  1.00  0.00              
ATOM   3408  CA  TYR H  94      27.154  46.332  12.408  1.00  0.00              
ATOM   3409  C   TYR H  94      28.617  46.211  12.032  1.00  0.00              
ATOM   3410  O   TYR H  94      28.995  45.361  11.223  1.00  0.00              
ATOM   3411  CB  TYR H  94      26.995  45.440  13.645  1.00  0.00              
ATOM   3412  CG  TYR H  94      25.604  45.252  14.172  1.00  0.00              
ATOM   3413  CD1 TYR H  94      24.778  44.251  13.669  1.00  0.00              
ATOM   3414  CD2 TYR H  94      25.118  46.060  15.202  1.00  0.00              
ATOM   3415  CE1 TYR H  94      23.504  44.053  14.177  1.00  0.00              
ATOM   3416  CE2 TYR H  94      23.844  45.870  15.716  1.00  0.00              
ATOM   3417  CZ  TYR H  94      23.043  44.866  15.198  1.00  0.00              
ATOM   3418  OH  TYR H  94      21.776  44.672  15.692  1.00  0.00              
ATOM   3419  H   TYR H  94      26.434  45.061  10.845  1.00  0.00              
ATOM   3420  HA  TYR H  94      26.997  47.384  12.646  1.00  0.00              
ATOM   3421 1HB  TYR H  94      27.392  44.457  13.388  1.00  0.00              
ATOM   3422 2HB  TYR H  94      27.599  45.880  14.439  1.00  0.00              
ATOM   3423  HD1 TYR H  94      25.148  43.619  12.862  1.00  0.00              
ATOM   3424  HD2 TYR H  94      25.756  46.848  15.600  1.00  0.00              
ATOM   3425  HE1 TYR H  94      22.867  43.266  13.774  1.00  0.00              
ATOM   3426  HE2 TYR H  94      23.479  46.509  16.521  1.00  0.00              
ATOM   3427  HH  TYR H  94      21.549  45.287  16.394  1.00  0.00              
ATOM   3428  N   CYS H  95      29.447  47.051  12.635  1.00  0.00              
ATOM   3429  CA  CYS H  95      30.876  46.925  12.419  1.00  0.00              
ATOM   3430  C   CYS H  95      31.448  46.693  13.810  1.00  0.00              
ATOM   3431  O   CYS H  95      30.841  47.076  14.813  1.00  0.00              
ATOM   3432  CB  CYS H  95      31.492  48.161  11.757  1.00  0.00              
ATOM   3433  SG  CYS H  95      31.300  49.833  12.471  1.00  0.00              
ATOM   3434  H   CYS H  95      29.103  47.780  13.244  1.00  0.00              
ATOM   3435  HA  CYS H  95      31.138  46.160  11.689  1.00  0.00              
ATOM   3436 1HB  CYS H  95      32.576  48.059  11.701  1.00  0.00              
ATOM   3437 2HB  CYS H  95      31.087  48.293  10.753  1.00  0.00              
ATOM   3438  N   ALA H  96      32.596  46.031  13.871  1.00  0.00              
ATOM   3439  CA  ALA H  96      33.226  45.743  15.151  1.00  0.00              
ATOM   3440  C   ALA H  96      34.690  45.441  14.917  1.00  0.00              
ATOM   3441  O   ALA H  96      35.131  45.378  13.770  1.00  0.00              
ATOM   3442  CB  ALA H  96      32.550  44.543  15.791  1.00  0.00              
ATOM   3443  H   ALA H  96      33.043  45.720  13.022  1.00  0.00              
ATOM   3444  HA  ALA H  96      33.145  46.624  15.787  1.00  0.00              
ATOM   3445 1HB  ALA H  96      33.024  44.328  16.749  1.00  0.00              
ATOM   3446 2HB  ALA H  96      31.494  44.761  15.949  1.00  0.00              
ATOM   3447 3HB  ALA H  96      32.648  43.678  15.137  1.00  0.00              
ATOM   3448  N   ASN H  97      35.456  45.268  15.990  1.00  0.00              
ATOM   3449  CA  ASN H  97      36.829  44.863  15.786  1.00  0.00              
ATOM   3450  C   ASN H  97      36.834  43.347  15.647  1.00  0.00              
ATOM   3451  O   ASN H  97      35.860  42.675  15.990  1.00  0.00              
ATOM   3452  CB  ASN H  97      37.744  45.230  16.940  1.00  0.00              
ATOM   3453  CG  ASN H  97      37.292  44.686  18.267  1.00  0.00              
ATOM   3454  OD1 ASN H  97      36.246  44.035  18.370  1.00  0.00              
ATOM   3455  ND2 ASN H  97      38.031  45.018  19.295  1.00  0.00              
ATOM   3456  H   ASN H  97      35.119  45.408  16.932  1.00  0.00              
ATOM   3457  HA  ASN H  97      37.177  45.314  14.855  1.00  0.00              
ATOM   3458 1HB  ASN H  97      38.825  45.112  16.855  1.00  0.00              
ATOM   3459 2HB  ASN H  97      37.489  46.288  16.889  1.00  0.00              
ATOM   3460 1HD2 ASN H  97      37.791  44.692  20.209  1.00  0.00              
ATOM   3461 2HD2 ASN H  97      38.835  45.598  19.166  1.00  0.00              
ATOM   3462  N   LEU H  98      37.921  42.821  15.102  1.00  0.00              
ATOM   3463  CA  LEU H  98      38.037  41.389  14.852  1.00  0.00              
ATOM   3464  C   LEU H  98      37.893  40.596  16.145  1.00  0.00              
ATOM   3465  O   LEU H  98      37.354  39.489  16.148  1.00  0.00              
ATOM   3466  CB  LEU H  98      39.378  41.074  14.178  1.00  0.00              
ATOM   3467  CG  LEU H  98      39.576  39.609  13.771  1.00  0.00              
ATOM   3468  CD1 LEU H  98      38.493  39.189  12.786  1.00  0.00              
ATOM   3469  CD2 LEU H  98      40.958  39.432  13.160  1.00  0.00              
ATOM   3470  H   LEU H  98      38.689  43.428  14.854  1.00  0.00              
ATOM   3471  HA  LEU H  98      37.223  41.114  14.182  1.00  0.00              
ATOM   3472 1HB  LEU H  98      39.281  41.699  13.291  1.00  0.00              
ATOM   3473 2HB  LEU H  98      40.221  41.421  14.775  1.00  0.00              
ATOM   3474  HG  LEU H  98      39.535  39.011  14.682  1.00  0.00              
ATOM   3475 1HD1 LEU H  98      38.642  38.147  12.503  1.00  0.00              
ATOM   3476 2HD1 LEU H  98      37.514  39.302  13.252  1.00  0.00              
ATOM   3477 3HD1 LEU H  98      38.547  39.818  11.897  1.00  0.00              
ATOM   3478 1HD2 LEU H  98      41.098  38.390  12.872  1.00  0.00              
ATOM   3479 2HD2 LEU H  98      41.051  40.069  12.280  1.00  0.00              
ATOM   3480 3HD2 LEU H  98      41.718  39.711  13.891  1.00  0.00              
ATOM   3481  N   ASP H  99      38.378  41.168  17.241  1.00  0.00              
ATOM   3482  CA  ASP H  99      38.330  40.502  18.538  1.00  0.00              
ATOM   3483  C   ASP H  99      36.853  40.245  18.810  1.00  0.00              
ATOM   3484  O   ASP H  99      36.473  39.160  19.250  1.00  0.00              
ATOM   3485  CB  ASP H  99      38.965  41.349  19.644  1.00  0.00              
ATOM   3486  CG  ASP H  99      40.485  41.416  19.590  1.00  0.00              
ATOM   3487  OD1 ASP H  99      41.070  40.635  18.877  1.00  0.00              
ATOM   3488  OD2 ASP H  99      41.038  42.341  20.135  1.00  0.00              
ATOM   3489  H   ASP H  99      38.790  42.087  17.175  1.00  0.00              
ATOM   3490  HA  ASP H  99      38.859  39.553  18.453  1.00  0.00              
ATOM   3491 1HB  ASP H  99      38.559  42.359  19.705  1.00  0.00              
ATOM   3492 2HB  ASP H  99      38.657  40.779  20.521  1.00  0.00              
ATOM   3493  N   GLY H 100      36.024  41.249  18.546  1.00  0.00              
ATOM   3494  CA  GLY H 100      34.596  41.158  18.827  1.00  0.00              
ATOM   3495  C   GLY H 100      34.400  41.738  20.222  1.00  0.00              
ATOM   3496  O   GLY H 100      33.431  41.412  20.909  1.00  0.00              
ATOM   3497  H   GLY H 100      36.393  42.098  18.141  1.00  0.00              
ATOM   3498 1HA  GLY H 100      34.069  41.774  18.098  1.00  0.00              
ATOM   3499 2HA  GLY H 100      34.319  40.105  18.827  1.00  0.00              
ATOM   3500  N   THR H 101      35.344  42.632  20.620  1.00  0.00              
ATOM   3501  CA  THR H 101      35.318  43.202  21.962  1.00  0.00              
ATOM   3502  C   THR H 101      34.927  44.674  21.924  1.00  0.00              
ATOM   3503  O   THR H 101      34.657  45.282  22.960  1.00  0.00              
ATOM   3504  CB  THR H 101      36.681  43.061  22.664  1.00  0.00              
ATOM   3505  OG1 THR H 101      37.696  43.696  21.875  1.00  0.00              
ATOM   3506  CG2 THR H 101      37.035  41.594  22.852  1.00  0.00              
ATOM   3507  H   THR H 101      36.085  42.898  19.987  1.00  0.00              
ATOM   3508  HA  THR H 101      34.563  42.656  22.528  1.00  0.00              
ATOM   3509  HB  THR H 101      36.631  43.550  23.637  1.00  0.00              
ATOM   3510  HG1 THR H 101      38.545  43.607  22.314  1.00  0.00              
ATOM   3511 1HG2 THR H 101      38.001  41.515  23.350  1.00  0.00              
ATOM   3512 2HG2 THR H 101      36.271  41.112  23.462  1.00  0.00              
ATOM   3513 3HG2 THR H 101      37.086  41.105  21.880  1.00  0.00              
ATOM   3514  N   ARG H 102      34.898  45.243  20.723  1.00  0.00              
ATOM   3515  CA  ARG H 102      34.404  46.601  20.530  1.00  0.00              
ATOM   3516  C   ARG H 102      33.484  46.661  19.317  1.00  0.00              
ATOM   3517  O   ARG H 102      33.875  46.289  18.211  1.00  0.00              
ATOM   3518  CB  ARG H 102      35.519  47.612  20.304  1.00  0.00              
ATOM   3519  CG  ARG H 102      36.455  47.805  21.486  1.00  0.00              
ATOM   3520  CD  ARG H 102      35.832  48.470  22.659  1.00  0.00              
ATOM   3521  NE  ARG H 102      36.746  48.735  23.758  1.00  0.00              
ATOM   3522  CZ  ARG H 102      37.048  47.854  24.731  1.00  0.00              
ATOM   3523  NH1 ARG H 102      36.485  46.666  24.768  1.00  0.00              
ATOM   3524  NH2 ARG H 102      37.909  48.223  25.663  1.00  0.00              
ATOM   3525  H   ARG H 102      35.228  44.720  19.924  1.00  0.00              
ATOM   3526  HA  ARG H 102      33.831  46.866  21.419  1.00  0.00              
ATOM   3527 1HB  ARG H 102      36.091  47.267  19.444  1.00  0.00              
ATOM   3528 2HB  ARG H 102      35.042  48.562  20.066  1.00  0.00              
ATOM   3529 1HG  ARG H 102      36.816  46.828  21.807  1.00  0.00              
ATOM   3530 2HG  ARG H 102      37.299  48.416  21.162  1.00  0.00              
ATOM   3531 1HD  ARG H 102      35.415  49.427  22.344  1.00  0.00              
ATOM   3532 2HD  ARG H 102      35.034  47.836  23.043  1.00  0.00              
ATOM   3533  HE  ARG H 102      37.277  49.570  23.968  1.00  0.00              
ATOM   3534 1HH1 ARG H 102      35.815  46.405  24.058  1.00  0.00              
ATOM   3535 2HH1 ARG H 102      36.724  46.020  25.506  1.00  0.00              
ATOM   3536 1HH2 ARG H 102      38.319  49.147  25.630  1.00  0.00              
ATOM   3537 2HH2 ARG H 102      38.152  47.583  26.404  1.00  0.00              
ATOM   3538  N   TRP H 103      32.261  47.132  19.532  1.00  0.00              
ATOM   3539  CA  TRP H 103      31.241  47.160  18.489  1.00  0.00              
ATOM   3540  C   TRP H 103      30.667  48.556  18.324  1.00  0.00              
ATOM   3541  O   TRP H 103      30.725  49.374  19.245  1.00  0.00              
ATOM   3542  CB  TRP H 103      30.073  46.233  18.840  1.00  0.00              
ATOM   3543  CG  TRP H 103      30.427  44.799  18.986  1.00  0.00              
ATOM   3544  CD1 TRP H 103      31.179  44.234  19.975  1.00  0.00              
ATOM   3545  CD2 TRP H 103      30.050  43.733  18.108  1.00  0.00              
ATOM   3546  NE1 TRP H 103      31.293  42.881  19.766  1.00  0.00              
ATOM   3547  CE2 TRP H 103      30.611  42.546  18.626  1.00  0.00              
ATOM   3548  CE3 TRP H 103      29.292  43.665  16.930  1.00  0.00              
ATOM   3549  CZ2 TRP H 103      30.438  41.304  18.007  1.00  0.00              
ATOM   3550  CZ3 TRP H 103      29.122  42.429  16.313  1.00  0.00              
ATOM   3551  CH2 TRP H 103      29.694  41.264  16.855  1.00  0.00              
ATOM   3552  H   TRP H 103      32.033  47.482  20.452  1.00  0.00              
ATOM   3553  HA  TRP H 103      31.685  46.887  17.531  1.00  0.00              
ATOM   3554 1HB  TRP H 103      29.630  46.527  19.792  1.00  0.00              
ATOM   3555 2HB  TRP H 103      29.314  46.272  18.060  1.00  0.00              
ATOM   3556  HD1 TRP H 103      31.560  44.902  20.746  1.00  0.00              
ATOM   3557  HE1 TRP H 103      31.799  42.235  20.356  1.00  0.00              
ATOM   3558  HE3 TRP H 103      28.828  44.538  16.472  1.00  0.00              
ATOM   3559  HZ2 TRP H 103      30.896  40.422  18.460  1.00  0.00              
ATOM   3560  HZ3 TRP H 103      28.532  42.386  15.398  1.00  0.00              
ATOM   3561  HH2 TRP H 103      29.542  40.311  16.348  1.00  0.00              
ATOM   3562  N   GLY H 104      30.108  48.817  17.147  1.00  0.00              
ATOM   3563  CA  GLY H 104      29.398  50.063  16.928  1.00  0.00              
ATOM   3564  C   GLY H 104      27.985  49.823  17.433  1.00  0.00              
ATOM   3565  O   GLY H 104      27.716  48.787  18.041  1.00  0.00              
ATOM   3566  H   GLY H 104      30.172  48.149  16.392  1.00  0.00              
ATOM   3567 1HA  GLY H 104      29.896  50.858  17.483  1.00  0.00              
ATOM   3568 2HA  GLY H 104      29.412  50.299  15.865  1.00  0.00              
ATOM   3569  N   GLN H 105      27.074  50.755  17.186  1.00  0.00              
ATOM   3570  CA  GLN H 105      25.704  50.598  17.662  1.00  0.00              
ATOM   3571  C   GLN H 105      24.852  49.789  16.687  1.00  0.00              
ATOM   3572  O   GLN H 105      23.993  49.006  17.094  1.00  0.00              
ATOM   3573  CB  GLN H 105      25.061  51.969  17.888  1.00  0.00              
ATOM   3574  CG  GLN H 105      25.671  52.761  19.031  1.00  0.00              
ATOM   3575  CD  GLN H 105      25.038  54.131  19.191  1.00  0.00              
ATOM   3576  OE1 GLN H 105      24.101  54.484  18.469  1.00  0.00              
ATOM   3577  NE2 GLN H 105      25.549  54.913  20.134  1.00  0.00              
ATOM   3578  H   GLN H 105      27.322  51.583  16.664  1.00  0.00              
ATOM   3579  HA  GLN H 105      25.704  50.040  18.598  1.00  0.00              
ATOM   3580 1HB  GLN H 105      25.166  52.524  16.957  1.00  0.00              
ATOM   3581 2HB  GLN H 105      24.004  51.792  18.086  1.00  0.00              
ATOM   3582 1HG  GLN H 105      25.817  52.343  20.027  1.00  0.00              
ATOM   3583 2HG  GLN H 105      26.639  52.884  18.545  1.00  0.00              
ATOM   3584 1HE2 GLN H 105      25.172  55.828  20.285  1.00  0.00              
ATOM   3585 2HE2 GLN H 105      26.310  54.588  20.695  1.00  0.00              
ATOM   3586  N   GLY H 106      25.105  49.971  15.396  1.00  0.00              
ATOM   3587  CA  GLY H 106      24.342  49.251  14.397  1.00  0.00              
ATOM   3588  C   GLY H 106      23.407  50.194  13.664  1.00  0.00              
ATOM   3589  O   GLY H 106      22.965  51.208  14.217  1.00  0.00              
ATOM   3590  H   GLY H 106      25.827  50.611  15.097  1.00  0.00              
ATOM   3591 1HA  GLY H 106      25.030  48.796  13.683  1.00  0.00              
ATOM   3592 2HA  GLY H 106      23.760  48.471  14.886  1.00  0.00              
ATOM   3593  N   THR H 107      23.105  49.875  12.413  1.00  0.00              
ATOM   3594  CA  THR H 107      22.158  50.675  11.653  1.00  0.00              
ATOM   3595  C   THR H 107      21.341  49.798  10.713  1.00  0.00              
ATOM   3596  O   THR H 107      21.873  48.904  10.046  1.00  0.00              
ATOM   3597  CB  THR H 107      22.868  51.770  10.835  1.00  0.00              
ATOM   3598  OG1 THR H 107      21.892  52.576  10.163  1.00  0.00              
ATOM   3599  CG2 THR H 107      23.802  51.148   9.810  1.00  0.00              
ATOM   3600  H   THR H 107      23.533  49.072  11.975  1.00  0.00              
ATOM   3601  HA  THR H 107      21.449  51.150  12.331  1.00  0.00              
ATOM   3602  HB  THR H 107      23.441  52.402  11.514  1.00  0.00              
ATOM   3603  HG1 THR H 107      21.365  52.021   9.582  1.00  0.00              
ATOM   3604 1HG2 THR H 107      24.296  51.938   9.243  1.00  0.00              
ATOM   3605 2HG2 THR H 107      24.553  50.545  10.321  1.00  0.00              
ATOM   3606 3HG2 THR H 107      23.230  50.518   9.131  1.00  0.00              
ATOM   3607  N   LEU H 108      20.037  50.050  10.676  1.00  0.00              
ATOM   3608  CA  LEU H 108      19.137  49.293   9.821  1.00  0.00              
ATOM   3609  C   LEU H 108      19.180  49.813   8.392  1.00  0.00              
ATOM   3610  O   LEU H 108      18.988  51.004   8.153  1.00  0.00              
ATOM   3611  CB  LEU H 108      17.698  49.394  10.340  1.00  0.00              
ATOM   3612  CG  LEU H 108      16.637  48.637   9.531  1.00  0.00              
ATOM   3613  CD1 LEU H 108      16.887  47.144   9.637  1.00  0.00              
ATOM   3614  CD2 LEU H 108      15.244  48.976  10.054  1.00  0.00              
ATOM   3615  H   LEU H 108      19.661  50.786  11.257  1.00  0.00              
ATOM   3616  HA  LEU H 108      19.457  48.252   9.785  1.00  0.00              
ATOM   3617 1HB  LEU H 108      17.827  48.921  11.312  1.00  0.00              
ATOM   3618 2HB  LEU H 108      17.390  50.430  10.477  1.00  0.00              
ATOM   3619  HG  LEU H 108      16.699  48.993   8.503  1.00  0.00              
ATOM   3620 1HD1 LEU H 108      16.133  46.607   9.062  1.00  0.00              
ATOM   3621 2HD1 LEU H 108      17.877  46.912   9.242  1.00  0.00              
ATOM   3622 3HD1 LEU H 108      16.833  46.839  10.681  1.00  0.00              
ATOM   3623 1HD2 LEU H 108      14.497  48.433   9.473  1.00  0.00              
ATOM   3624 2HD2 LEU H 108      15.169  48.687  11.102  1.00  0.00              
ATOM   3625 3HD2 LEU H 108      15.070  50.048   9.959  1.00  0.00              
ATOM   3626  N   VAL H 109      19.453  48.916   7.451  1.00  0.00              
ATOM   3627  CA  VAL H 109      19.455  49.275   6.040  1.00  0.00              
ATOM   3628  C   VAL H 109      18.420  48.389   5.375  1.00  0.00              
ATOM   3629  O   VAL H 109      18.528  47.162   5.401  1.00  0.00              
ATOM   3630  CB  VAL H 109      20.829  49.083   5.372  1.00  0.00              
ATOM   3631  CG1 VAL H 109      20.782  49.529   3.918  1.00  0.00              
ATOM   3632  CG2 VAL H 109      21.901  49.851   6.130  1.00  0.00              
ATOM   3633  H   VAL H 109      19.663  47.964   7.717  1.00  0.00              
ATOM   3634  HA  VAL H 109      19.156  50.314   5.894  1.00  0.00              
ATOM   3635  HB  VAL H 109      21.103  48.029   5.420  1.00  0.00              
ATOM   3636 1HG1 VAL H 109      21.762  49.386   3.462  1.00  0.00              
ATOM   3637 2HG1 VAL H 109      20.043  48.938   3.380  1.00  0.00              
ATOM   3638 3HG1 VAL H 109      20.511  50.583   3.870  1.00  0.00              
ATOM   3639 1HG2 VAL H 109      22.867  49.705   5.645  1.00  0.00              
ATOM   3640 2HG2 VAL H 109      21.654  50.914   6.131  1.00  0.00              
ATOM   3641 3HG2 VAL H 109      21.953  49.489   7.156  1.00  0.00              
ATOM   3642  N   THR H 110      17.401  49.011   4.797  1.00  0.00              
ATOM   3643  CA  THR H 110      16.356  48.262   4.124  1.00  0.00              
ATOM   3644  C   THR H 110      16.494  48.409   2.619  1.00  0.00              
ATOM   3645  O   THR H 110      16.746  49.501   2.115  1.00  0.00              
ATOM   3646  CB  THR H 110      14.956  48.759   4.541  1.00  0.00              
ATOM   3647  OG1 THR H 110      14.784  48.579   5.952  1.00  0.00              
ATOM   3648  CG2 THR H 110      13.874  47.984   3.801  1.00  0.00              
ATOM   3649  H   THR H 110      17.345  50.019   4.822  1.00  0.00              
ATOM   3650  HA  THR H 110      16.457  47.201   4.353  1.00  0.00              
ATOM   3651  HB  THR H 110      14.870  49.819   4.303  1.00  0.00              
ATOM   3652  HG1 THR H 110      15.578  48.185   6.322  1.00  0.00              
ATOM   3653 1HG2 THR H 110      12.894  48.347   4.107  1.00  0.00              
ATOM   3654 2HG2 THR H 110      13.996  48.125   2.727  1.00  0.00              
ATOM   3655 3HG2 THR H 110      13.960  46.924   4.040  1.00  0.00              
ATOM   3656  N   VAL H 111      16.334  47.297   1.913  1.00  0.00              
ATOM   3657  CA  VAL H 111      16.414  47.282   0.459  1.00  0.00              
ATOM   3658  C   VAL H 111      14.989  47.250  -0.076  1.00  0.00              
ATOM   3659  O   VAL H 111      14.250  46.298   0.168  1.00  0.00              
ATOM   3660  CB  VAL H 111      17.164  46.028  -0.054  1.00  0.00              
ATOM   3661  CG1 VAL H 111      17.321  46.092  -1.569  1.00  0.00              
ATOM   3662  CG2 VAL H 111      18.522  45.927   0.609  1.00  0.00              
ATOM   3663  H   VAL H 111      16.150  46.434   2.404  1.00  0.00              
ATOM   3664  HA  VAL H 111      16.884  48.191   0.078  1.00  0.00              
ATOM   3665  HB  VAL H 111      16.601  45.138   0.230  1.00  0.00              
ATOM   3666 1HG1 VAL H 111      17.849  45.205  -1.918  1.00  0.00              
ATOM   3667 2HG1 VAL H 111      16.337  46.136  -2.035  1.00  0.00              
ATOM   3668 3HG1 VAL H 111      17.890  46.982  -1.837  1.00  0.00              
ATOM   3669 1HG2 VAL H 111      19.041  45.041   0.243  1.00  0.00              
ATOM   3670 2HG2 VAL H 111      19.108  46.815   0.373  1.00  0.00              
ATOM   3671 3HG2 VAL H 111      18.395  45.850   1.689  1.00  0.00              
ATOM   3672  N   SER H 112      14.593  48.295  -0.792  1.00  0.00              
ATOM   3673  CA  SER H 112      13.251  48.340  -1.352  1.00  0.00              
ATOM   3674  C   SER H 112      13.135  49.406  -2.431  1.00  0.00              
ATOM   3675  O   SER H 112      13.512  50.557  -2.226  1.00  0.00              
ATOM   3676  CB  SER H 112      12.236  48.590  -0.254  1.00  0.00              
ATOM   3677  OG  SER H 112      10.934  48.709  -0.756  1.00  0.00              
ATOM   3678  H   SER H 112      15.221  49.070  -0.955  1.00  0.00              
ATOM   3679  HA  SER H 112      12.914  47.380  -1.745  1.00  0.00              
ATOM   3680 1HB  SER H 112      12.271  47.756   0.447  1.00  0.00              
ATOM   3681 2HB  SER H 112      12.503  49.511   0.265  1.00  0.00              
ATOM   3682  HG  SER H 112      10.324  48.866  -0.031  1.00  0.00              
ATOM   3683  N   ALA H 113      12.613  49.004  -3.583  1.00  0.00              
ATOM   3684  CA  ALA H 113      12.440  49.920  -4.698  1.00  0.00              
ATOM   3685  C   ALA H 113      11.369  50.946  -4.345  1.00  0.00              
ATOM   3686  O   ALA H 113      11.444  52.104  -4.755  1.00  0.00              
ATOM   3687  CB  ALA H 113      12.038  49.149  -5.945  1.00  0.00              
ATOM   3688  H   ALA H 113      12.329  48.041  -3.690  1.00  0.00              
ATOM   3689  HA  ALA H 113      13.380  50.446  -4.868  1.00  0.00              
ATOM   3690 1HB  ALA H 113      11.910  49.843  -6.775  1.00  0.00              
ATOM   3691 2HB  ALA H 113      12.815  48.426  -6.193  1.00  0.00              
ATOM   3692 3HB  ALA H 113      11.100  48.626  -5.762  1.00  0.00              
ATOM   3693  N   ALA H 114      10.374  50.511  -3.578  1.00  0.00              
ATOM   3694  CA  ALA H 114       9.293  51.388  -3.144  1.00  0.00              
ATOM   3695  C   ALA H 114       9.712  52.237  -1.949  1.00  0.00              
ATOM   3696  O   ALA H 114       9.745  53.478  -2.094  1.00  0.00              
ATOM   3697  CB  ALA H 114       8.062  50.560  -2.791  1.00  0.00              
ATOM   3698  H   ALA H 114      10.369  49.543  -3.288  1.00  0.00              
ATOM   3699  HA  ALA H 114       9.050  52.072  -3.957  1.00  0.00              
ATOM   3700 1HB  ALA H 114       7.260  51.223  -2.468  1.00  0.00              
ATOM   3701 2HB  ALA H 114       7.738  49.998  -3.667  1.00  0.00              
ATOM   3702 3HB  ALA H 114       8.307  49.868  -1.987  1.00  0.00              
ATOM   3703  N   ASP H   1      30.445  24.786   4.505  1.00  0.00              
ATOM   3704  CA  ASP H   1      30.854  25.587   5.693  1.00  0.00              
ATOM   3705  C   ASP H   1      30.508  24.842   6.973  1.00  0.00              
ATOM   3706  O   ASP H   1      29.822  23.818   6.942  1.00  0.00              
ATOM   3707  CB  ASP H   1      30.183  26.963   5.696  1.00  0.00              
ATOM   3708  CG  ASP H   1      28.664  26.921   5.794  1.00  0.00              
ATOM   3709  OD1 ASP H   1      28.126  25.847   5.926  1.00  0.00              
ATOM   3710  OD2 ASP H   1      28.066  27.966   5.895  1.00  0.00              
ATOM   3711  H   ASP H   1      30.863  23.879   4.355  1.00  0.00              
ATOM   3712  HA  ASP H   1      31.934  25.735   5.685  1.00  0.00              
ATOM   3713 1HB  ASP H   1      30.577  27.637   6.456  1.00  0.00              
ATOM   3714 2HB  ASP H   1      30.473  27.319   4.707  1.00  0.00              
ATOM   3715  N   ILE H   2      30.981  25.358   8.101  1.00  0.00              
ATOM   3716  CA  ILE H   2      30.712  24.714   9.375  1.00  0.00              
ATOM   3717  C   ILE H   2      29.387  25.283   9.863  1.00  0.00              
ATOM   3718  O   ILE H   2      29.196  26.499   9.904  1.00  0.00              
ATOM   3719  CB  ILE H   2      31.820  24.960  10.416  1.00  0.00              
ATOM   3720  CG1 ILE H   2      33.154  24.396   9.920  1.00  0.00              
ATOM   3721  CG2 ILE H   2      31.441  24.341  11.753  1.00  0.00              
ATOM   3722  CD1 ILE H   2      34.347  24.844  10.734  1.00  0.00              
ATOM   3723  H   ILE H   2      31.533  26.204   8.084  1.00  0.00              
ATOM   3724  HA  ILE H   2      30.589  23.640   9.244  1.00  0.00              
ATOM   3725  HB  ILE H   2      31.960  26.034  10.540  1.00  0.00              
ATOM   3726 1HG1 ILE H   2      33.079  23.310   9.953  1.00  0.00              
ATOM   3727 2HG1 ILE H   2      33.278  24.719   8.886  1.00  0.00              
ATOM   3728 1HG2 ILE H   2      32.234  24.523  12.477  1.00  0.00              
ATOM   3729 2HG2 ILE H   2      30.514  24.787  12.111  1.00  0.00              
ATOM   3730 3HG2 ILE H   2      31.302  23.266  11.630  1.00  0.00              
ATOM   3731 1HD1 ILE H   2      35.255  24.404  10.321  1.00  0.00              
ATOM   3732 2HD1 ILE H   2      34.423  25.931  10.700  1.00  0.00              
ATOM   3733 3HD1 ILE H   2      34.225  24.521  11.767  1.00  0.00              
ATOM   3734  N   VAL H   3      28.460  24.397  10.202  1.00  0.00              
ATOM   3735  CA  VAL H   3      27.150  24.812  10.671  1.00  0.00              
ATOM   3736  C   VAL H   3      27.039  24.638  12.179  1.00  0.00              
ATOM   3737  O   VAL H   3      27.364  23.578  12.720  1.00  0.00              
ATOM   3738  CB  VAL H   3      26.023  24.018   9.984  1.00  0.00              
ATOM   3739  CG1 VAL H   3      24.667  24.429  10.537  1.00  0.00              
ATOM   3740  CG2 VAL H   3      26.068  24.225   8.478  1.00  0.00              
ATOM   3741  H   VAL H   3      28.668  23.412  10.133  1.00  0.00              
ATOM   3742  HA  VAL H   3      26.983  25.875  10.494  1.00  0.00              
ATOM   3743  HB  VAL H   3      26.180  22.954  10.162  1.00  0.00              
ATOM   3744 1HG1 VAL H   3      23.882  23.858  10.040  1.00  0.00              
ATOM   3745 2HG1 VAL H   3      24.636  24.232  11.608  1.00  0.00              
ATOM   3746 3HG1 VAL H   3      24.509  25.493  10.358  1.00  0.00              
ATOM   3747 1HG2 VAL H   3      25.266  23.656   8.008  1.00  0.00              
ATOM   3748 2HG2 VAL H   3      25.942  25.284   8.253  1.00  0.00              
ATOM   3749 3HG2 VAL H   3      27.028  23.883   8.091  1.00  0.00              
ATOM   3750  N   LEU H   4      26.592  25.691  12.855  1.00  0.00              
ATOM   3751  CA  LEU H   4      26.372  25.633  14.292  1.00  0.00              
ATOM   3752  C   LEU H   4      24.882  25.492  14.541  1.00  0.00              
ATOM   3753  O   LEU H   4      24.071  26.166  13.908  1.00  0.00              
ATOM   3754  CB  LEU H   4      26.898  26.903  14.975  1.00  0.00              
ATOM   3755  CG  LEU H   4      28.393  27.197  14.791  1.00  0.00              
ATOM   3756  CD1 LEU H   4      28.754  28.513  15.480  1.00  0.00              
ATOM   3757  CD2 LEU H   4      29.220  26.055  15.377  1.00  0.00              
ATOM   3758  H   LEU H   4      26.400  26.551  12.362  1.00  0.00              
ATOM   3759  HA  LEU H   4      26.872  24.757  14.703  1.00  0.00              
ATOM   3760 1HB  LEU H   4      26.308  27.648  14.443  1.00  0.00              
ATOM   3761 2HB  LEU H   4      26.642  26.927  16.034  1.00  0.00              
ATOM   3762  HG  LEU H   4      28.587  27.230  13.719  1.00  0.00              
ATOM   3763 1HD1 LEU H   4      29.817  28.715  15.344  1.00  0.00              
ATOM   3764 2HD1 LEU H   4      28.174  29.324  15.041  1.00  0.00              
ATOM   3765 3HD1 LEU H   4      28.533  28.440  16.543  1.00  0.00              
ATOM   3766 1HD2 LEU H   4      30.281  26.269  15.242  1.00  0.00              
ATOM   3767 2HD2 LEU H   4      29.002  25.955  16.440  1.00  0.00              
ATOM   3768 3HD2 LEU H   4      28.971  25.126  14.866  1.00  0.00              
ATOM   3769  N   THR H   5      24.525  24.603  15.459  1.00  0.00              
ATOM   3770  CA  THR H   5      23.130  24.427  15.839  1.00  0.00              
ATOM   3771  C   THR H   5      22.955  24.672  17.327  1.00  0.00              
ATOM   3772  O   THR H   5      23.626  24.049  18.150  1.00  0.00              
ATOM   3773  CB  THR H   5      22.615  23.017  15.494  1.00  0.00              
ATOM   3774  OG1 THR H   5      22.711  22.804  14.079  1.00  0.00              
ATOM   3775  CG2 THR H   5      21.167  22.857  15.931  1.00  0.00              
ATOM   3776  H   THR H   5      25.232  24.035  15.905  1.00  0.00              
ATOM   3777  HA  THR H   5      22.511  25.158  15.320  1.00  0.00              
ATOM   3778  HB  THR H   5      23.233  22.279  16.006  1.00  0.00              
ATOM   3779  HG1 THR H   5      22.389  21.925  13.867  1.00  0.00              
ATOM   3780 1HG2 THR H   5      20.822  21.854  15.679  1.00  0.00              
ATOM   3781 2HG2 THR H   5      21.094  23.006  17.008  1.00  0.00              
ATOM   3782 3HG2 THR H   5      20.549  23.593  15.418  1.00  0.00              
ATOM   3783  N   GLN H   6      22.054  25.586  17.666  1.00  0.00              
ATOM   3784  CA  GLN H   6      21.805  25.932  19.056  1.00  0.00              
ATOM   3785  C   GLN H   6      20.477  25.402  19.573  1.00  0.00              
ATOM   3786  O   GLN H   6      19.531  25.209  18.811  1.00  0.00              
ATOM   3787  CB  GLN H   6      21.836  27.449  19.237  1.00  0.00              
ATOM   3788  CG  GLN H   6      23.220  28.056  19.133  1.00  0.00              
ATOM   3789  CD  GLN H   6      23.218  29.541  19.416  1.00  0.00              
ATOM   3790  OE1 GLN H   6      23.256  30.361  18.498  1.00  0.00              
ATOM   3791  NE2 GLN H   6      23.155  29.897  20.693  1.00  0.00              
ATOM   3792  H   GLN H   6      21.528  26.053  16.941  1.00  0.00              
ATOM   3793  HA  GLN H   6      22.564  25.472  19.688  1.00  0.00              
ATOM   3794 1HB  GLN H   6      21.188  27.871  18.469  1.00  0.00              
ATOM   3795 2HB  GLN H   6      21.415  27.657  20.220  1.00  0.00              
ATOM   3796 1HG  GLN H   6      24.093  27.620  19.619  1.00  0.00              
ATOM   3797 2HG  GLN H   6      23.297  27.910  18.054  1.00  0.00              
ATOM   3798 1HE2 GLN H   6      23.150  30.866  20.943  1.00  0.00              
ATOM   3799 2HE2 GLN H   6      23.112  29.197  21.407  1.00  0.00              
ATOM   3800  N   SER H   7      20.418  25.182  20.881  1.00  0.00              
ATOM   3801  CA  SER H   7      19.206  24.705  21.526  1.00  0.00              
ATOM   3802  C   SER H   7      19.203  25.082  23.007  1.00  0.00              
ATOM   3803  O   SER H   7      20.257  25.230  23.631  1.00  0.00              
ATOM   3804  CB  SER H   7      19.078  23.205  21.355  1.00  0.00              
ATOM   3805  OG  SER H   7      20.117  22.511  21.991  1.00  0.00              
ATOM   3806  H   SER H   7      21.240  25.352  21.442  1.00  0.00              
ATOM   3807  HA  SER H   7      18.292  25.056  21.045  1.00  0.00              
ATOM   3808 1HB  SER H   7      18.127  22.885  21.781  1.00  0.00              
ATOM   3809 2HB  SER H   7      19.094  22.971  20.292  1.00  0.00              
ATOM   3810  HG  SER H   7      20.280  22.901  22.854  1.00  0.00              
ATOM   3811  N   PRO H   8      18.008  25.284  23.578  1.00  0.00              
ATOM   3812  CA  PRO H   8      16.741  25.201  22.842  1.00  0.00              
ATOM   3813  C   PRO H   8      16.581  26.474  22.015  1.00  0.00              
ATOM   3814  O   PRO H   8      17.399  27.387  22.126  1.00  0.00              
ATOM   3815  CB  PRO H   8      15.713  25.100  23.958  1.00  0.00              
ATOM   3816  CG  PRO H   8      16.306  25.996  25.012  1.00  0.00              
ATOM   3817  CD  PRO H   8      17.773  25.602  24.983  1.00  0.00              
ATOM   3818  HA  PRO H   8      16.715  24.359  22.134  1.00  0.00              
ATOM   3819 1HB  PRO H   8      14.722  25.443  23.626  1.00  0.00              
ATOM   3820 2HB  PRO H   8      15.595  24.063  24.306  1.00  0.00              
ATOM   3821 1HG  PRO H   8      16.148  27.056  24.768  1.00  0.00              
ATOM   3822 2HG  PRO H   8      15.841  25.818  25.993  1.00  0.00              
ATOM   3823 1HD  PRO H   8      18.430  26.421  25.314  1.00  0.00              
ATOM   3824 2HD  PRO H   8      17.985  24.739  25.630  1.00  0.00              
ATOM   3825  N   ALA H   9      15.546  26.535  21.181  1.00  0.00              
ATOM   3826  CA  ALA H   9      15.290  27.742  20.402  1.00  0.00              
ATOM   3827  C   ALA H   9      14.944  28.871  21.366  1.00  0.00              
ATOM   3828  O   ALA H   9      15.470  29.982  21.269  1.00  0.00              
ATOM   3829  CB  ALA H   9      14.138  27.508  19.426  1.00  0.00              
ATOM   3830  H   ALA H   9      14.926  25.743  21.080  1.00  0.00              
ATOM   3831  HA  ALA H   9      16.196  28.004  19.856  1.00  0.00              
ATOM   3832 1HB  ALA H   9      13.958  28.418  18.852  1.00  0.00              
ATOM   3833 2HB  ALA H   9      14.395  26.695  18.747  1.00  0.00              
ATOM   3834 3HB  ALA H   9      13.238  27.247  19.981  1.00  0.00              
ATOM   3835  N   THR H  10      14.050  28.572  22.300  1.00  0.00              
ATOM   3836  CA  THR H  10      13.687  29.519  23.344  1.00  0.00              
ATOM   3837  C   THR H  10      13.759  28.814  24.686  1.00  0.00              
ATOM   3838  O   THR H  10      13.537  27.607  24.778  1.00  0.00              
ATOM   3839  CB  THR H  10      12.275  30.100  23.140  1.00  0.00              
ATOM   3840  OG1 THR H  10      11.309  29.043  23.189  1.00  0.00              
ATOM   3841  CG2 THR H  10      12.179  30.809  21.798  1.00  0.00              
ATOM   3842  H   THR H  10      13.610  27.664  22.285  1.00  0.00              
ATOM   3843  HA  THR H  10      14.398  30.345  23.358  1.00  0.00              
ATOM   3844  HB  THR H  10      12.065  30.809  23.940  1.00  0.00              
ATOM   3845  HG1 THR H  10      10.430  29.407  23.062  1.00  0.00              
ATOM   3846 1HG2 THR H  10      11.175  31.213  21.672  1.00  0.00              
ATOM   3847 2HG2 THR H  10      12.906  31.621  21.763  1.00  0.00              
ATOM   3848 3HG2 THR H  10      12.388  30.101  20.998  1.00  0.00              
ATOM   3849  N   LEU H  11      14.067  29.574  25.729  1.00  0.00              
ATOM   3850  CA  LEU H  11      14.135  29.021  27.070  1.00  0.00              
ATOM   3851  C   LEU H  11      13.507  30.008  28.048  1.00  0.00              
ATOM   3852  O   LEU H  11      13.984  31.131  28.199  1.00  0.00              
ATOM   3853  CB  LEU H  11      15.586  28.713  27.457  1.00  0.00              
ATOM   3854  CG  LEU H  11      15.779  28.137  28.866  1.00  0.00              
ATOM   3855  CD1 LEU H  11      15.062  26.799  28.985  1.00  0.00              
ATOM   3856  CD2 LEU H  11      17.265  27.980  29.153  1.00  0.00              
ATOM   3857  H   LEU H  11      14.258  30.555  25.591  1.00  0.00              
ATOM   3858  HA  LEU H  11      13.559  28.098  27.114  1.00  0.00              
ATOM   3859 1HB  LEU H  11      15.812  27.954  26.709  1.00  0.00              
ATOM   3860 2HB  LEU H  11      16.237  29.575  27.306  1.00  0.00              
ATOM   3861  HG  LEU H  11      15.378  28.866  29.571  1.00  0.00              
ATOM   3862 1HD1 LEU H  11      15.203  26.398  29.989  1.00  0.00              
ATOM   3863 2HD1 LEU H  11      13.997  26.939  28.799  1.00  0.00              
ATOM   3864 3HD1 LEU H  11      15.470  26.102  28.255  1.00  0.00              
ATOM   3865 1HD2 LEU H  11      17.400  27.571  30.155  1.00  0.00              
ATOM   3866 2HD2 LEU H  11      17.708  27.304  28.421  1.00  0.00              
ATOM   3867 3HD2 LEU H  11      17.753  28.952  29.089  1.00  0.00              
ATOM   3868  N   SER H  12      12.427  29.588  28.700  1.00  0.00              
ATOM   3869  CA  SER H  12      11.790  30.411  29.721  1.00  0.00              
ATOM   3870  C   SER H  12      12.350  30.014  31.082  1.00  0.00              
ATOM   3871  O   SER H  12      12.453  28.831  31.399  1.00  0.00              
ATOM   3872  CB  SER H  12      10.283  30.247  29.685  1.00  0.00              
ATOM   3873  OG  SER H  12       9.732  30.713  28.483  1.00  0.00              
ATOM   3874  H   SER H  12      12.038  28.682  28.485  1.00  0.00              
ATOM   3875  HA  SER H  12      11.888  31.482  29.539  1.00  0.00              
ATOM   3876 1HB  SER H  12      10.045  29.189  29.797  1.00  0.00              
ATOM   3877 2HB  SER H  12       9.850  30.806  30.513  1.00  0.00              
ATOM   3878  HG  SER H  12       8.780  30.592  28.500  1.00  0.00              
ATOM   3879  N   VAL H  13      12.719  31.005  31.885  1.00  0.00              
ATOM   3880  CA  VAL H  13      13.260  30.732  33.207  1.00  0.00              
ATOM   3881  C   VAL H  13      12.840  31.778  34.232  1.00  0.00              
ATOM   3882  O   VAL H  13      12.663  32.952  33.906  1.00  0.00              
ATOM   3883  CB  VAL H  13      14.811  30.673  33.158  1.00  0.00              
ATOM   3884  CG1 VAL H  13      15.375  32.070  32.955  1.00  0.00              
ATOM   3885  CG2 VAL H  13      15.360  30.056  34.438  1.00  0.00              
ATOM   3886  H   VAL H  13      12.626  31.963  31.580  1.00  0.00              
ATOM   3887  HA  VAL H  13      12.872  29.796  33.609  1.00  0.00              
ATOM   3888  HB  VAL H  13      15.116  30.023  32.337  1.00  0.00              
ATOM   3889 1HG1 VAL H  13      16.464  32.022  32.923  1.00  0.00              
ATOM   3890 2HG1 VAL H  13      15.002  32.480  32.017  1.00  0.00              
ATOM   3891 3HG1 VAL H  13      15.066  32.710  33.782  1.00  0.00              
ATOM   3892 1HG2 VAL H  13      16.448  30.020  34.387  1.00  0.00              
ATOM   3893 2HG2 VAL H  13      15.055  30.660  35.293  1.00  0.00              
ATOM   3894 3HG2 VAL H  13      14.970  29.044  34.550  1.00  0.00              
ATOM   3895  N   THR H  14      12.682  31.337  35.474  1.00  0.00              
ATOM   3896  CA  THR H  14      12.331  32.227  36.570  1.00  0.00              
ATOM   3897  C   THR H  14      13.602  32.904  37.071  1.00  0.00              
ATOM   3898  O   THR H  14      14.593  32.234  37.353  1.00  0.00              
ATOM   3899  CB  THR H  14      11.702  31.443  37.740  1.00  0.00              
ATOM   3900  OG1 THR H  14      10.500  30.803  37.293  1.00  0.00              
ATOM   3901  CG2 THR H  14      11.385  32.376  38.900  1.00  0.00              
ATOM   3902  H   THR H  14      12.809  30.352  35.661  1.00  0.00              
ATOM   3903  HA  THR H  14      11.652  33.002  36.213  1.00  0.00              
ATOM   3904  HB  THR H  14      12.403  30.678  38.072  1.00  0.00              
ATOM   3905  HG1 THR H  14      10.342  31.025  36.373  1.00  0.00              
ATOM   3906 1HG2 THR H  14      10.942  31.805  39.716  1.00  0.00              
ATOM   3907 2HG2 THR H  14      12.303  32.852  39.245  1.00  0.00              
ATOM   3908 3HG2 THR H  14      10.682  33.141  38.569  1.00  0.00              
ATOM   3909  N   PRO H  15      13.595  34.245  37.179  1.00  0.00              
ATOM   3910  CA  PRO H  15      14.767  34.959  37.697  1.00  0.00              
ATOM   3911  C   PRO H  15      15.254  34.298  38.981  1.00  0.00              
ATOM   3912  O   PRO H  15      14.458  34.015  39.880  1.00  0.00              
ATOM   3913  CB  PRO H  15      14.232  36.366  37.935  1.00  0.00              
ATOM   3914  CG  PRO H  15      13.234  36.524  36.825  1.00  0.00              
ATOM   3915  CD  PRO H  15      12.536  35.182  36.817  1.00  0.00              
ATOM   3916  HA  PRO H  15      15.621  34.932  37.005  1.00  0.00              
ATOM   3917 1HB  PRO H  15      13.768  36.458  38.928  1.00  0.00              
ATOM   3918 2HB  PRO H  15      15.035  37.116  37.883  1.00  0.00              
ATOM   3919 1HG  PRO H  15      12.543  37.356  37.026  1.00  0.00              
ATOM   3920 2HG  PRO H  15      13.733  36.743  35.869  1.00  0.00              
ATOM   3921 1HD  PRO H  15      11.706  35.142  37.538  1.00  0.00              
ATOM   3922 2HD  PRO H  15      12.116  34.937  35.830  1.00  0.00              
ATOM   3923  N   GLY H  16      16.555  34.051  39.064  1.00  0.00              
ATOM   3924  CA  GLY H  16      17.111  33.425  40.249  1.00  0.00              
ATOM   3925  C   GLY H  16      17.574  32.016  39.935  1.00  0.00              
ATOM   3926  O   GLY H  16      18.456  31.479  40.603  1.00  0.00              
ATOM   3927  H   GLY H  16      17.172  34.296  38.302  1.00  0.00              
ATOM   3928 1HA  GLY H  16      17.958  34.016  40.600  1.00  0.00              
ATOM   3929 2HA  GLY H  16      16.347  33.391  41.025  1.00  0.00              
ATOM   3930  N   ASN H  17      16.973  31.409  38.919  1.00  0.00              
ATOM   3931  CA  ASN H  17      17.330  30.047  38.549  1.00  0.00              
ATOM   3932  C   ASN H  17      18.444  30.101  37.515  1.00  0.00              
ATOM   3933  O   ASN H  17      18.628  31.115  36.843  1.00  0.00              
ATOM   3934  CB  ASN H  17      16.140  29.265  38.023  1.00  0.00              
ATOM   3935  CG  ASN H  17      15.120  28.935  39.075  1.00  0.00              
ATOM   3936  OD1 ASN H  17      15.426  28.888  40.272  1.00  0.00              
ATOM   3937  ND2 ASN H  17      13.929  28.626  38.629  1.00  0.00              
ATOM   3938  H   ASN H  17      16.258  31.891  38.393  1.00  0.00              
ATOM   3939  HA  ASN H  17      17.705  29.512  39.423  1.00  0.00              
ATOM   3940 1HB  ASN H  17      15.627  29.577  37.112  1.00  0.00              
ATOM   3941 2HB  ASN H  17      16.736  28.375  37.818  1.00  0.00              
ATOM   3942 1HD2 ASN H  17      13.198  28.396  39.274  1.00  0.00              
ATOM   3943 2HD2 ASN H  17      13.748  28.621  37.647  1.00  0.00              
ATOM   3944  N   SER H  18      19.182  29.007  37.388  1.00  0.00              
ATOM   3945  CA  SER H  18      20.299  28.956  36.454  1.00  0.00              
ATOM   3946  C   SER H  18      19.889  28.284  35.154  1.00  0.00              
ATOM   3947  O   SER H  18      18.935  27.507  35.123  1.00  0.00              
ATOM   3948  CB  SER H  18      21.472  28.227  37.080  1.00  0.00              
ATOM   3949  OG  SER H  18      21.952  28.885  38.221  1.00  0.00              
ATOM   3950  H   SER H  18      18.970  28.193  37.946  1.00  0.00              
ATOM   3951  HA  SER H  18      20.737  29.934  36.249  1.00  0.00              
ATOM   3952 1HB  SER H  18      21.150  27.224  37.357  1.00  0.00              
ATOM   3953 2HB  SER H  18      22.273  28.161  36.345  1.00  0.00              
ATOM   3954  HG  SER H  18      22.696  28.396  38.581  1.00  0.00              
ATOM   3955  N   VAL H  19      20.606  28.591  34.076  1.00  0.00              
ATOM   3956  CA  VAL H  19      20.339  27.967  32.786  1.00  0.00              
ATOM   3957  C   VAL H  19      21.630  27.525  32.106  1.00  0.00              
ATOM   3958  O   VAL H  19      22.719  28.000  32.435  1.00  0.00              
ATOM   3959  CB  VAL H  19      19.602  28.932  31.822  1.00  0.00              
ATOM   3960  CG1 VAL H  19      18.252  29.322  32.393  1.00  0.00              
ATOM   3961  CG2 VAL H  19      20.455  30.172  31.579  1.00  0.00              
ATOM   3962  H   VAL H  19      21.351  29.269  34.150  1.00  0.00              
ATOM   3963  HA  VAL H  19      19.758  27.051  32.900  1.00  0.00              
ATOM   3964  HB  VAL H  19      19.468  28.438  30.860  1.00  0.00              
ATOM   3965 1HG1 VAL H  19      17.748  29.999  31.705  1.00  0.00              
ATOM   3966 2HG1 VAL H  19      17.644  28.428  32.533  1.00  0.00              
ATOM   3967 3HG1 VAL H  19      18.393  29.819  33.353  1.00  0.00              
ATOM   3968 1HG2 VAL H  19      19.933  30.846  30.900  1.00  0.00              
ATOM   3969 2HG2 VAL H  19      20.638  30.679  32.526  1.00  0.00              
ATOM   3970 3HG2 VAL H  19      21.407  29.878  31.134  1.00  0.00              
ATOM   3971  N   SER H  20      21.492  26.606  31.160  1.00  0.00              
ATOM   3972  CA  SER H  20      22.609  26.139  30.352  1.00  0.00              
ATOM   3973  C   SER H  20      22.119  26.070  28.918  1.00  0.00              
ATOM   3974  O   SER H  20      21.157  25.363  28.623  1.00  0.00              
ATOM   3975  CB  SER H  20      23.113  24.790  30.830  1.00  0.00              
ATOM   3976  OG  SER H  20      23.749  24.877  32.075  1.00  0.00              
ATOM   3977  H   SER H  20      20.573  26.218  30.999  1.00  0.00              
ATOM   3978  HA  SER H  20      23.509  26.745  30.466  1.00  0.00              
ATOM   3979 1HB  SER H  20      22.265  24.112  30.912  1.00  0.00              
ATOM   3980 2HB  SER H  20      23.819  24.401  30.098  1.00  0.00              
ATOM   3981  HG  SER H  20      24.525  25.438  32.000  1.00  0.00              
ATOM   3982  N   LEU H  21      22.778  26.814  28.038  1.00  0.00              
ATOM   3983  CA  LEU H  21      22.383  26.892  26.640  1.00  0.00              
ATOM   3984  C   LEU H  21      23.396  26.132  25.798  1.00  0.00              
ATOM   3985  O   LEU H  21      24.605  26.276  25.987  1.00  0.00              
ATOM   3986  CB  LEU H  21      22.320  28.356  26.198  1.00  0.00              
ATOM   3987  CG  LEU H  21      21.630  29.336  27.150  1.00  0.00              
ATOM   3988  CD1 LEU H  21      21.664  30.722  26.520  1.00  0.00              
ATOM   3989  CD2 LEU H  21      20.191  28.914  27.415  1.00  0.00              
ATOM   3990  H   LEU H  21      23.580  27.341  28.352  1.00  0.00              
ATOM   3991  HA  LEU H  21      21.412  26.415  26.508  1.00  0.00              
ATOM   3992 1HB  LEU H  21      23.386  28.575  26.161  1.00  0.00              
ATOM   3993 2HB  LEU H  21      21.893  28.459  25.200  1.00  0.00              
ATOM   3994  HG  LEU H  21      22.159  29.290  28.102  1.00  0.00              
ATOM   3995 1HD1 LEU H  21      21.176  31.437  27.183  1.00  0.00              
ATOM   3996 2HD1 LEU H  21      22.699  31.024  26.362  1.00  0.00              
ATOM   3997 3HD1 LEU H  21      21.141  30.699  25.564  1.00  0.00              
ATOM   3998 1HD2 LEU H  21      19.722  29.626  28.095  1.00  0.00              
ATOM   3999 2HD2 LEU H  21      19.639  28.892  26.475  1.00  0.00              
ATOM   4000 3HD2 LEU H  21      20.179  27.921  27.866  1.00  0.00              
ATOM   4001  N   SER H  22      22.897  25.334  24.861  1.00  0.00              
ATOM   4002  CA  SER H  22      23.746  24.457  24.057  1.00  0.00              
ATOM   4003  C   SER H  22      24.014  24.909  22.621  1.00  0.00              
ATOM   4004  O   SER H  22      23.143  25.469  21.957  1.00  0.00              
ATOM   4005  CB  SER H  22      23.129  23.071  24.036  1.00  0.00              
ATOM   4006  OG  SER H  22      23.121  22.481  25.306  1.00  0.00              
ATOM   4007  H   SER H  22      21.900  25.336  24.700  1.00  0.00              
ATOM   4008  HA  SER H  22      24.722  24.268  24.506  1.00  0.00              
ATOM   4009 1HB  SER H  22      22.104  23.153  23.675  1.00  0.00              
ATOM   4010 2HB  SER H  22      23.704  22.444  23.357  1.00  0.00              
ATOM   4011  HG  SER H  22      22.724  21.608  25.250  1.00  0.00              
ATOM   4012  N   CYS H  23      25.236  24.655  22.162  1.00  0.00              
ATOM   4013  CA  CYS H  23      25.685  25.019  20.822  1.00  0.00              
ATOM   4014  C   CYS H  23      26.556  23.865  20.340  1.00  0.00              
ATOM   4015  O   CYS H  23      27.650  23.646  20.865  1.00  0.00              
ATOM   4016  CB  CYS H  23      26.507  26.314  20.850  1.00  0.00              
ATOM   4017  SG  CYS H  23      27.256  26.820  19.259  1.00  0.00              
ATOM   4018  H   CYS H  23      25.878  24.184  22.784  1.00  0.00              
ATOM   4019  HA  CYS H  23      24.867  25.257  20.141  1.00  0.00              
ATOM   4020 1HB  CYS H  23      25.880  27.153  21.154  1.00  0.00              
ATOM   4021 2HB  CYS H  23      27.343  26.214  21.543  1.00  0.00              
ATOM   4022  N   ARG H  24      26.061  23.113  19.363  1.00  0.00              
ATOM   4023  CA  ARG H  24      26.810  21.984  18.820  1.00  0.00              
ATOM   4024  C   ARG H  24      27.199  22.278  17.378  1.00  0.00              
ATOM   4025  O   ARG H  24      26.345  22.614  16.553  1.00  0.00              
ATOM   4026  CB  ARG H  24      26.062  20.665  18.947  1.00  0.00              
ATOM   4027  CG  ARG H  24      25.897  20.158  20.371  1.00  0.00              
ATOM   4028  CD  ARG H  24      25.234  18.833  20.476  1.00  0.00              
ATOM   4029  NE  ARG H  24      25.096  18.334  21.835  1.00  0.00              
ATOM   4030  CZ  ARG H  24      24.495  17.175  22.167  1.00  0.00              
ATOM   4031  NH1 ARG H  24      23.943  16.411  21.250  1.00  0.00              
ATOM   4032  NH2 ARG H  24      24.453  16.837  23.444  1.00  0.00              
ATOM   4033  H   ARG H  24      25.148  23.325  18.987  1.00  0.00              
ATOM   4034  HA  ARG H  24      27.730  21.843  19.388  1.00  0.00              
ATOM   4035 1HB  ARG H  24      25.079  20.813  18.502  1.00  0.00              
ATOM   4036 2HB  ARG H  24      26.616  19.928  18.366  1.00  0.00              
ATOM   4037 1HG  ARG H  24      26.883  20.077  20.827  1.00  0.00              
ATOM   4038 2HG  ARG H  24      25.297  20.879  20.928  1.00  0.00              
ATOM   4039 1HD  ARG H  24      24.233  18.902  20.050  1.00  0.00              
ATOM   4040 2HD  ARG H  24      25.816  18.101  19.917  1.00  0.00              
ATOM   4041  HE  ARG H  24      25.405  18.744  22.706  1.00  0.00              
ATOM   4042 1HH1 ARG H  24      23.968  16.692  20.280  1.00  0.00              
ATOM   4043 2HH1 ARG H  24      23.497  15.546  21.520  1.00  0.00              
ATOM   4044 1HH2 ARG H  24      24.866  17.445  24.138  1.00  0.00              
ATOM   4045 2HH2 ARG H  24      24.008  15.975  23.720  1.00  0.00              
ATOM   4046  N   ALA H  25      28.488  22.154  17.081  1.00  0.00              
ATOM   4047  CA  ALA H  25      28.990  22.353  15.728  1.00  0.00              
ATOM   4048  C   ALA H  25      28.881  21.091  14.880  1.00  0.00              
ATOM   4049  O   ALA H  25      28.974  19.978  15.397  1.00  0.00              
ATOM   4050  CB  ALA H  25      30.440  22.820  15.783  1.00  0.00              
ATOM   4051  H   ALA H  25      29.138  21.914  17.816  1.00  0.00              
ATOM   4052  HA  ALA H  25      28.380  23.113  15.238  1.00  0.00              
ATOM   4053 1HB  ALA H  25      30.812  22.969  14.769  1.00  0.00              
ATOM   4054 2HB  ALA H  25      30.500  23.760  16.332  1.00  0.00              
ATOM   4055 3HB  ALA H  25      31.046  22.068  16.284  1.00  0.00              
ATOM   4056  N   SER H  26      28.696  21.276  13.576  1.00  0.00              
ATOM   4057  CA  SER H  26      28.640  20.157  12.644  1.00  0.00              
ATOM   4058  C   SER H  26      30.034  19.606  12.375  1.00  0.00              
ATOM   4059  O   SER H  26      30.187  18.544  11.770  1.00  0.00              
ATOM   4060  CB  SER H  26      27.980  20.586  11.348  1.00  0.00              
ATOM   4061  OG  SER H  26      28.750  21.526  10.651  1.00  0.00              
ATOM   4062  H   SER H  26      28.592  22.217  13.222  1.00  0.00              
ATOM   4063  HA  SER H  26      27.976  19.355  12.970  1.00  0.00              
ATOM   4064 1HB  SER H  26      27.841  19.706  10.720  1.00  0.00              
ATOM   4065 2HB  SER H  26      27.009  21.023  11.578  1.00  0.00              
ATOM   4066  HG  SER H  26      29.606  21.145  10.440  1.00  0.00              
ATOM   4067  N   ARG H  27      31.050  20.333  12.828  1.00  0.00              
ATOM   4068  CA  ARG H  27      32.434  19.908  12.654  1.00  0.00              
ATOM   4069  C   ARG H  27      33.268  20.195  13.896  1.00  0.00              
ATOM   4070  O   ARG H  27      32.897  21.024  14.727  1.00  0.00              
ATOM   4071  CB  ARG H  27      33.120  20.600  11.486  1.00  0.00              
ATOM   4072  CG  ARG H  27      32.510  20.310  10.123  1.00  0.00              
ATOM   4073  CD  ARG H  27      32.723  18.922   9.640  1.00  0.00              
ATOM   4074  NE  ARG H  27      32.301  18.691   8.267  1.00  0.00              
ATOM   4075  CZ  ARG H  27      31.054  18.336   7.900  1.00  0.00              
ATOM   4076  NH1 ARG H  27      30.115  18.135   8.798  1.00  0.00              
ATOM   4077  NH2 ARG H  27      30.806  18.173   6.612  1.00  0.00              
ATOM   4078  H   ARG H  27      30.858  21.202  13.305  1.00  0.00              
ATOM   4079  HA  ARG H  27      32.418  18.831  12.488  1.00  0.00              
ATOM   4080 1HB  ARG H  27      33.075  21.671  11.679  1.00  0.00              
ATOM   4081 2HB  ARG H  27      34.160  20.273  11.489  1.00  0.00              
ATOM   4082 1HG  ARG H  27      31.435  20.485  10.180  1.00  0.00              
ATOM   4083 2HG  ARG H  27      32.951  20.992   9.395  1.00  0.00              
ATOM   4084 1HD  ARG H  27      33.785  18.686   9.698  1.00  0.00              
ATOM   4085 2HD  ARG H  27      32.163  18.236  10.274  1.00  0.00              
ATOM   4086  HE  ARG H  27      32.834  18.752   7.410  1.00  0.00              
ATOM   4087 1HH1 ARG H  27      30.326  18.247   9.779  1.00  0.00              
ATOM   4088 2HH1 ARG H  27      29.187  17.869   8.502  1.00  0.00              
ATOM   4089 1HH2 ARG H  27      31.544  18.314   5.936  1.00  0.00              
ATOM   4090 2HH2 ARG H  27      29.880  17.906   6.310  1.00  0.00              
ATOM   4091  N   ASP H  28      34.396  19.504  14.018  1.00  0.00              
ATOM   4092  CA  ASP H  28      35.315  19.726  15.128  1.00  0.00              
ATOM   4093  C   ASP H  28      36.028  21.060  14.949  1.00  0.00              
ATOM   4094  O   ASP H  28      36.782  21.249  13.995  1.00  0.00              
ATOM   4095  CB  ASP H  28      36.331  18.586  15.232  1.00  0.00              
ATOM   4096  CG  ASP H  28      37.272  18.690  16.424  1.00  0.00              
ATOM   4097  OD1 ASP H  28      37.199  19.667  17.131  1.00  0.00              
ATOM   4098  OD2 ASP H  28      37.944  17.728  16.711  1.00  0.00              
ATOM   4099  H   ASP H  28      34.623  18.806  13.323  1.00  0.00              
ATOM   4100  HA  ASP H  28      34.719  19.763  16.041  1.00  0.00              
ATOM   4101 1HB  ASP H  28      35.877  17.596  15.213  1.00  0.00              
ATOM   4102 2HB  ASP H  28      36.894  18.747  14.311  1.00  0.00              
ATOM   4103  N   ILE H  29      35.786  21.983  15.874  1.00  0.00              
ATOM   4104  CA  ILE H  29      36.356  23.322  15.788  1.00  0.00              
ATOM   4105  C   ILE H  29      37.326  23.574  16.935  1.00  0.00              
ATOM   4106  O   ILE H  29      37.630  24.721  17.263  1.00  0.00              
ATOM   4107  CB  ILE H  29      35.262  24.406  15.802  1.00  0.00              
ATOM   4108  CG1 ILE H  29      34.425  24.302  17.080  1.00  0.00              
ATOM   4109  CG2 ILE H  29      34.377  24.285  14.571  1.00  0.00              
ATOM   4110  CD1 ILE H  29      33.468  25.456  17.278  1.00  0.00              
ATOM   4111  H   ILE H  29      35.192  21.750  16.658  1.00  0.00              
ATOM   4112  HA  ILE H  29      36.904  23.378  14.848  1.00  0.00              
ATOM   4113  HB  ILE H  29      35.735  25.387  15.815  1.00  0.00              
ATOM   4114 1HG1 ILE H  29      33.864  23.370  17.026  1.00  0.00              
ATOM   4115 2HG1 ILE H  29      35.119  24.259  17.919  1.00  0.00              
ATOM   4116 1HG2 ILE H  29      33.610  25.058  14.597  1.00  0.00              
ATOM   4117 2HG2 ILE H  29      34.983  24.407  13.674  1.00  0.00              
ATOM   4118 3HG2 ILE H  29      33.903  23.303  14.558  1.00  0.00              
ATOM   4119 1HD1 ILE H  29      32.910  25.312  18.204  1.00  0.00              
ATOM   4120 2HD1 ILE H  29      34.029  26.390  17.334  1.00  0.00              
ATOM   4121 3HD1 ILE H  29      32.773  25.500  16.441  1.00  0.00              
ATOM   4122  N   GLY H  30      37.870  22.462  17.583  1.00  0.00              
ATOM   4123  CA  GLY H  30      38.816  22.787  18.644  1.00  0.00              
ATOM   4124  C   GLY H  30      38.096  23.433  19.820  1.00  0.00              
ATOM   4125  O   GLY H  30      37.192  22.839  20.409  1.00  0.00              
ATOM   4126  H   GLY H  30      37.659  21.493  17.392  1.00  0.00              
ATOM   4127 1HA  GLY H  30      39.264  21.851  18.977  1.00  0.00              
ATOM   4128 2HA  GLY H  30      39.530  23.502  18.235  1.00  0.00              
ATOM   4129  N   ILE H  31      38.501  24.652  20.159  1.00  0.00              
ATOM   4130  CA  ILE H  31      37.818  25.428  21.187  1.00  0.00              
ATOM   4131  C   ILE H  31      37.436  26.802  20.651  1.00  0.00              
ATOM   4132  O   ILE H  31      37.102  27.707  21.416  1.00  0.00              
ATOM   4133  CB  ILE H  31      38.687  25.597  22.446  1.00  0.00              
ATOM   4134  CG1 ILE H  31      39.994  26.314  22.100  1.00  0.00              
ATOM   4135  CG2 ILE H  31      38.970  24.245  23.082  1.00  0.00              
ATOM   4136  CD1 ILE H  31      40.777  26.774  23.309  1.00  0.00              
ATOM   4137  H   ILE H  31      39.302  25.051  19.692  1.00  0.00              
ATOM   4138  HA  ILE H  31      36.908  24.888  21.448  1.00  0.00              
ATOM   4139  HB  ILE H  31      38.161  26.231  23.159  1.00  0.00              
ATOM   4140 1HG1 ILE H  31      40.600  25.622  21.516  1.00  0.00              
ATOM   4141 2HG1 ILE H  31      39.737  27.177  21.485  1.00  0.00              
ATOM   4142 1HG2 ILE H  31      39.587  24.382  23.970  1.00  0.00              
ATOM   4143 2HG2 ILE H  31      38.031  23.771  23.362  1.00  0.00              
ATOM   4144 3HG2 ILE H  31      39.498  23.611  22.369  1.00  0.00              
ATOM   4145 1HD1 ILE H  31      41.690  27.274  22.984  1.00  0.00              
ATOM   4146 2HD1 ILE H  31      40.173  27.469  23.893  1.00  0.00              
ATOM   4147 3HD1 ILE H  31      41.036  25.913  23.924  1.00  0.00              
ATOM   4148  N   ALA H  32      37.487  26.952  19.332  1.00  0.00              
ATOM   4149  CA  ALA H  32      37.279  28.249  18.699  1.00  0.00              
ATOM   4150  C   ALA H  32      35.786  28.532  18.587  1.00  0.00              
ATOM   4151  O   ALA H  32      35.239  28.598  17.486  1.00  0.00              
ATOM   4152  CB  ALA H  32      37.945  28.297  17.332  1.00  0.00              
ATOM   4153  H   ALA H  32      37.674  26.146  18.752  1.00  0.00              
ATOM   4154  HA  ALA H  32      37.734  29.003  19.344  1.00  0.00              
ATOM   4155 1HB  ALA H  32      37.765  29.270  16.875  1.00  0.00              
ATOM   4156 2HB  ALA H  32      39.018  28.142  17.444  1.00  0.00              
ATOM   4157 3HB  ALA H  32      37.529  27.516  16.697  1.00  0.00              
ATOM   4158  N   LEU H  33      35.133  28.698  19.731  1.00  0.00              
ATOM   4159  CA  LEU H  33      33.690  28.886  19.796  1.00  0.00              
ATOM   4160  C   LEU H  33      33.463  29.992  20.824  1.00  0.00              
ATOM   4161  O   LEU H  33      33.775  29.823  22.002  1.00  0.00              
ATOM   4162  CB  LEU H  33      32.926  27.637  20.258  1.00  0.00              
ATOM   4163  CG  LEU H  33      31.404  27.558  20.082  1.00  0.00              
ATOM   4164  CD1 LEU H  33      30.704  28.323  21.187  1.00  0.00              
ATOM   4165  CD2 LEU H  33      31.028  28.078  18.700  1.00  0.00              
ATOM   4166  H   LEU H  33      35.667  28.692  20.588  1.00  0.00              
ATOM   4167  HA  LEU H  33      33.347  29.219  18.817  1.00  0.00              
ATOM   4168 1HB  LEU H  33      33.384  26.897  19.603  1.00  0.00              
ATOM   4169 2HB  LEU H  33      33.148  27.390  21.297  1.00  0.00              
ATOM   4170  HG  LEU H  33      31.126  26.505  20.130  1.00  0.00              
ATOM   4171 1HD1 LEU H  33      29.625  28.258  21.048  1.00  0.00              
ATOM   4172 2HD1 LEU H  33      30.971  27.894  22.153  1.00  0.00              
ATOM   4173 3HD1 LEU H  33      31.011  29.368  21.156  1.00  0.00              
ATOM   4174 1HD2 LEU H  33      29.947  28.023  18.572  1.00  0.00              
ATOM   4175 2HD2 LEU H  33      31.353  29.114  18.599  1.00  0.00              
ATOM   4176 3HD2 LEU H  33      31.516  27.470  17.937  1.00  0.00              
ATOM   4177  N   HIS H  34      32.926  31.121  20.368  1.00  0.00              
ATOM   4178  CA  HIS H  34      32.703  32.270  21.233  1.00  0.00              
ATOM   4179  C   HIS H  34      31.222  32.501  21.484  1.00  0.00              
ATOM   4180  O   HIS H  34      30.380  32.177  20.643  1.00  0.00              
ATOM   4181  CB  HIS H  34      33.323  33.500  20.583  1.00  0.00              
ATOM   4182  CG  HIS H  34      34.694  33.249  20.048  1.00  0.00              
ATOM   4183  ND1 HIS H  34      35.820  33.314  20.838  1.00  0.00              
ATOM   4184  CD2 HIS H  34      35.112  32.833  18.827  1.00  0.00              
ATOM   4185  CE1 HIS H  34      36.873  32.941  20.129  1.00  0.00              
ATOM   4186  NE2 HIS H  34      36.469  32.642  18.908  1.00  0.00              
ATOM   4187  H   HIS H  34      32.667  31.181  19.394  1.00  0.00              
ATOM   4188  HA  HIS H  34      33.154  32.086  22.208  1.00  0.00              
ATOM   4189 1HB  HIS H  34      32.710  33.832  19.745  1.00  0.00              
ATOM   4190 2HB  HIS H  34      33.408  34.306  21.312  1.00  0.00              
ATOM   4191  HD2 HIS H  34      34.587  32.639  17.892  1.00  0.00              
ATOM   4192  HE1 HIS H  34      37.866  32.921  20.580  1.00  0.00              
ATOM   4193  HE2 HIS H  34      37.056  32.325  18.150  1.00  0.00              
ATOM   4194  N   TRP H  35      30.910  33.072  22.644  1.00  0.00              
ATOM   4195  CA  TRP H  35      29.527  33.371  22.985  1.00  0.00              
ATOM   4196  C   TRP H  35      29.229  34.858  23.011  1.00  0.00              
ATOM   4197  O   TRP H  35      30.035  35.649  23.493  1.00  0.00              
ATOM   4198  CB  TRP H  35      29.181  32.756  24.342  1.00  0.00              
ATOM   4199  CG  TRP H  35      29.127  31.258  24.324  1.00  0.00              
ATOM   4200  CD1 TRP H  35      30.148  30.403  24.609  1.00  0.00              
ATOM   4201  CD2 TRP H  35      27.994  30.441  24.006  1.00  0.00              
ATOM   4202  NE1 TRP H  35      29.724  29.103  24.488  1.00  0.00              
ATOM   4203  CE2 TRP H  35      28.402  29.100  24.119  1.00  0.00              
ATOM   4204  CE3 TRP H  35      26.671  30.715  23.637  1.00  0.00              
ATOM   4205  CZ2 TRP H  35      27.544  28.039  23.876  1.00  0.00              
ATOM   4206  CZ3 TRP H  35      25.810  29.651  23.395  1.00  0.00              
ATOM   4207  CH2 TRP H  35      26.234  28.351  23.512  1.00  0.00              
ATOM   4208  H   TRP H  35      31.640  33.304  23.303  1.00  0.00              
ATOM   4209  HA  TRP H  35      28.862  32.954  22.228  1.00  0.00              
ATOM   4210 1HB  TRP H  35      29.930  33.033  25.084  1.00  0.00              
ATOM   4211 2HB  TRP H  35      28.200  33.100  24.670  1.00  0.00              
ATOM   4212  HD1 TRP H  35      31.104  30.849  24.878  1.00  0.00              
ATOM   4213  HE1 TRP H  35      30.291  28.282  24.643  1.00  0.00              
ATOM   4214  HE3 TRP H  35      26.282  31.728  23.532  1.00  0.00              
ATOM   4215  HZ2 TRP H  35      27.922  27.022  23.981  1.00  0.00              
ATOM   4216  HZ3 TRP H  35      24.784  29.878  23.107  1.00  0.00              
ATOM   4217  HH2 TRP H  35      25.527  27.546  23.313  1.00  0.00              
ATOM   4218  N   TYR H  36      28.056  35.214  22.495  1.00  0.00              
ATOM   4219  CA  TYR H  36      27.614  36.598  22.412  1.00  0.00              
ATOM   4220  C   TYR H  36      26.216  36.804  22.972  1.00  0.00              
ATOM   4221  O   TYR H  36      25.343  35.952  22.829  1.00  0.00              
ATOM   4222  CB  TYR H  36      27.661  37.077  20.959  1.00  0.00              
ATOM   4223  CG  TYR H  36      29.052  37.093  20.364  1.00  0.00              
ATOM   4224  CD1 TYR H  36      29.559  35.981  19.708  1.00  0.00              
ATOM   4225  CD2 TYR H  36      29.852  38.222  20.458  1.00  0.00              
ATOM   4226  CE1 TYR H  36      30.829  35.991  19.163  1.00  0.00              
ATOM   4227  CE2 TYR H  36      31.123  38.243  19.917  1.00  0.00              
ATOM   4228  CZ  TYR H  36      31.608  37.125  19.270  1.00  0.00              
ATOM   4229  OH  TYR H  36      32.872  37.141  18.728  1.00  0.00              
ATOM   4230  H   TYR H  36      27.452  34.483  22.149  1.00  0.00              
ATOM   4231  HA  TYR H  36      28.266  37.232  23.012  1.00  0.00              
ATOM   4232 1HB  TYR H  36      27.025  36.408  20.377  1.00  0.00              
ATOM   4233 2HB  TYR H  36      27.245  38.084  20.938  1.00  0.00              
ATOM   4234  HD1 TYR H  36      28.938  35.089  19.628  1.00  0.00              
ATOM   4235  HD2 TYR H  36      29.463  39.102  20.971  1.00  0.00              
ATOM   4236  HE1 TYR H  36      31.215  35.110  18.651  1.00  0.00              
ATOM   4237  HE2 TYR H  36      31.737  39.140  20.003  1.00  0.00              
ATOM   4238  HH  TYR H  36      33.326  37.978  18.858  1.00  0.00              
ATOM   4239  N   GLN H  37      26.011  37.960  23.590  1.00  0.00              
ATOM   4240  CA  GLN H  37      24.714  38.314  24.150  1.00  0.00              
ATOM   4241  C   GLN H  37      24.222  39.504  23.324  1.00  0.00              
ATOM   4242  O   GLN H  37      25.018  40.365  22.956  1.00  0.00              
ATOM   4243  CB  GLN H  37      24.856  38.751  25.606  1.00  0.00              
ATOM   4244  CG  GLN H  37      23.532  39.053  26.303  1.00  0.00              
ATOM   4245  CD  GLN H  37      23.725  39.686  27.669  1.00  0.00              
ATOM   4246  OE1 GLN H  37      24.115  40.849  27.782  1.00  0.00              
ATOM   4247  NE2 GLN H  37      23.462  38.916  28.715  1.00  0.00              
ATOM   4248  H   GLN H  37      26.778  38.611  23.674  1.00  0.00              
ATOM   4249  HA  GLN H  37      24.027  37.475  24.040  1.00  0.00              
ATOM   4250 1HB  GLN H  37      25.371  37.946  26.129  1.00  0.00              
ATOM   4251 2HB  GLN H  37      25.483  39.643  25.607  1.00  0.00              
ATOM   4252 1HG  GLN H  37      22.709  39.570  25.810  1.00  0.00              
ATOM   4253 2HG  GLN H  37      23.267  38.004  26.443  1.00  0.00              
ATOM   4254 1HE2 GLN H  37      23.572  39.278  29.641  1.00  0.00              
ATOM   4255 2HE2 GLN H  37      23.155  37.975  28.578  1.00  0.00              
ATOM   4256  N   GLN H  38      22.930  39.548  23.011  1.00  0.00              
ATOM   4257  CA  GLN H  38      22.389  40.691  22.272  1.00  0.00              
ATOM   4258  C   GLN H  38      20.984  41.043  22.735  1.00  0.00              
ATOM   4259  O   GLN H  38      20.086  40.204  22.732  1.00  0.00              
ATOM   4260  CB  GLN H  38      22.374  40.400  20.769  1.00  0.00              
ATOM   4261  CG  GLN H  38      21.931  41.573  19.912  1.00  0.00              
ATOM   4262  CD  GLN H  38      22.214  41.353  18.439  1.00  0.00              
ATOM   4263  OE1 GLN H  38      22.430  40.221  17.996  1.00  0.00              
ATOM   4264  NE2 GLN H  38      22.219  42.436  17.670  1.00  0.00              
ATOM   4265  H   GLN H  38      22.310  38.797  23.278  1.00  0.00              
ATOM   4266  HA  GLN H  38      23.003  41.572  22.461  1.00  0.00              
ATOM   4267 1HB  GLN H  38      23.386  40.104  20.496  1.00  0.00              
ATOM   4268 2HB  GLN H  38      21.697  39.559  20.618  1.00  0.00              
ATOM   4269 1HG  GLN H  38      20.945  42.029  20.000  1.00  0.00              
ATOM   4270 2HG  GLN H  38      22.682  42.258  20.309  1.00  0.00              
ATOM   4271 1HE2 GLN H  38      22.400  42.353  16.688  1.00  0.00              
ATOM   4272 2HE2 GLN H  38      22.041  43.336  18.070  1.00  0.00              
ATOM   4273  N   LYS H  39      20.808  42.295  23.139  1.00  0.00              
ATOM   4274  CA  LYS H  39      19.514  42.776  23.605  1.00  0.00              
ATOM   4275  C   LYS H  39      18.834  43.543  22.475  1.00  0.00              
ATOM   4276  O   LYS H  39      19.473  43.908  21.489  1.00  0.00              
ATOM   4277  CB  LYS H  39      19.702  43.689  24.815  1.00  0.00              
ATOM   4278  CG  LYS H  39      20.328  42.997  26.014  1.00  0.00              
ATOM   4279  CD  LYS H  39      20.614  43.989  27.128  1.00  0.00              
ATOM   4280  CE  LYS H  39      21.165  43.292  28.359  1.00  0.00              
ATOM   4281  NZ  LYS H  39      21.443  44.255  29.459  1.00  0.00              
ATOM   4282  H   LYS H  39      21.592  42.931  23.123  1.00  0.00              
ATOM   4283  HA  LYS H  39      18.878  41.930  23.866  1.00  0.00              
ATOM   4284 1HB  LYS H  39      20.336  44.516  24.495  1.00  0.00              
ATOM   4285 2HB  LYS H  39      18.717  44.070  25.084  1.00  0.00              
ATOM   4286 1HG  LYS H  39      19.637  42.233  26.372  1.00  0.00              
ATOM   4287 2HG  LYS H  39      21.256  42.526  25.696  1.00  0.00              
ATOM   4288 1HD  LYS H  39      21.339  44.718  26.765  1.00  0.00              
ATOM   4289 2HD  LYS H  39      19.685  44.500  27.384  1.00  0.00              
ATOM   4290 1HE  LYS H  39      20.433  42.558  28.693  1.00  0.00              
ATOM   4291 2HE  LYS H  39      22.087  42.783  28.079  1.00  0.00              
ATOM   4292 1HZ  LYS H  39      21.807  43.757  30.259  1.00  0.00              
ATOM   4293 2HZ  LYS H  39      22.121  44.936  29.149  1.00  0.00              
ATOM   4294 3HZ  LYS H  39      20.587  44.726  29.718  1.00  0.00              
ATOM   4295  N   SER H  40      17.535  43.785  22.617  1.00  0.00              
ATOM   4296  CA  SER H  40      16.792  44.506  21.592  1.00  0.00              
ATOM   4297  C   SER H  40      17.394  45.883  21.349  1.00  0.00              
ATOM   4298  O   SER H  40      17.693  46.620  22.292  1.00  0.00              
ATOM   4299  CB  SER H  40      15.334  44.628  21.990  1.00  0.00              
ATOM   4300  OG  SER H  40      14.579  45.306  21.023  1.00  0.00              
ATOM   4301  H   SER H  40      17.051  43.469  23.445  1.00  0.00              
ATOM   4302  HA  SER H  40      16.714  43.961  20.650  1.00  0.00              
ATOM   4303 1HB  SER H  40      14.925  43.627  22.123  1.00  0.00              
ATOM   4304 2HB  SER H  40      15.273  45.172  22.932  1.00  0.00              
ATOM   4305  HG  SER H  40      13.666  45.361  21.313  1.00  0.00              
ATOM   4306  N   HIS H  41      17.579  46.216  20.075  1.00  0.00              
ATOM   4307  CA  HIS H  41      18.157  47.493  19.673  1.00  0.00              
ATOM   4308  C   HIS H  41      19.590  47.687  20.171  1.00  0.00              
ATOM   4309  O   HIS H  41      20.050  48.820  20.323  1.00  0.00              
ATOM   4310  CB  HIS H  41      17.280  48.646  20.171  1.00  0.00              
ATOM   4311  CG  HIS H  41      15.847  48.538  19.751  1.00  0.00              
ATOM   4312  ND1 HIS H  41      15.457  48.567  18.428  1.00  0.00              
ATOM   4313  CD2 HIS H  41      14.712  48.402  20.476  1.00  0.00              
ATOM   4314  CE1 HIS H  41      14.141  48.451  18.359  1.00  0.00              
ATOM   4315  NE2 HIS H  41      13.667  48.350  19.587  1.00  0.00              
ATOM   4316  H   HIS H  41      17.308  45.553  19.362  1.00  0.00              
ATOM   4317  HA  HIS H  41      18.222  47.541  18.586  1.00  0.00              
ATOM   4318 1HB  HIS H  41      17.283  48.678  21.262  1.00  0.00              
ATOM   4319 2HB  HIS H  41      17.649  49.594  19.781  1.00  0.00              
ATOM   4320  HD1 HIS H  41      16.062  48.584  17.633  1.00  0.00              
ATOM   4321  HD2 HIS H  41      14.522  48.333  21.547  1.00  0.00              
ATOM   4322  HE1 HIS H  41      13.634  48.451  17.395  1.00  0.00              
ATOM   4323  N   GLU H  42      20.294  46.586  20.417  1.00  0.00              
ATOM   4324  CA  GLU H  42      21.713  46.658  20.752  1.00  0.00              
ATOM   4325  C   GLU H  42      22.577  45.717  19.919  1.00  0.00              
ATOM   4326  O   GLU H  42      22.113  44.688  19.428  1.00  0.00              
ATOM   4327  CB  GLU H  42      21.914  46.356  22.239  1.00  0.00              
ATOM   4328  CG  GLU H  42      21.245  47.350  23.177  1.00  0.00              
ATOM   4329  CD  GLU H  42      21.534  47.023  24.616  1.00  0.00              
ATOM   4330  OE1 GLU H  42      22.223  46.061  24.859  1.00  0.00              
ATOM   4331  OE2 GLU H  42      21.161  47.795  25.467  1.00  0.00              
ATOM   4332  H   GLU H  42      19.845  45.682  20.373  1.00  0.00              
ATOM   4333  HA  GLU H  42      22.093  47.657  20.539  1.00  0.00              
ATOM   4334 1HB  GLU H  42      21.510  45.359  22.419  1.00  0.00              
ATOM   4335 2HB  GLU H  42      22.988  46.352  22.421  1.00  0.00              
ATOM   4336 1HG  GLU H  42      21.518  48.386  22.979  1.00  0.00              
ATOM   4337 2HG  GLU H  42      20.182  47.213  22.981  1.00  0.00              
ATOM   4338  N   SER H  43      23.844  46.078  19.771  1.00  0.00              
ATOM   4339  CA  SER H  43      24.781  45.243  19.041  1.00  0.00              
ATOM   4340  C   SER H  43      25.264  44.110  19.944  1.00  0.00              
ATOM   4341  O   SER H  43      25.188  44.201  21.172  1.00  0.00              
ATOM   4342  CB  SER H  43      25.947  46.071  18.537  1.00  0.00              
ATOM   4343  OG  SER H  43      26.736  46.561  19.587  1.00  0.00              
ATOM   4344  H   SER H  43      24.168  46.947  20.171  1.00  0.00              
ATOM   4345  HA  SER H  43      24.376  44.854  18.106  1.00  0.00              
ATOM   4346 1HB  SER H  43      26.564  45.446  17.892  1.00  0.00              
ATOM   4347 2HB  SER H  43      25.558  46.911  17.964  1.00  0.00              
ATOM   4348  HG  SER H  43      27.244  47.316  19.278  1.00  0.00              
ATOM   4349  N   PRO H  44      25.748  43.016  19.341  1.00  0.00              
ATOM   4350  CA  PRO H  44      26.247  41.867  20.101  1.00  0.00              
ATOM   4351  C   PRO H  44      27.421  42.247  20.999  1.00  0.00              
ATOM   4352  O   PRO H  44      28.250  43.086  20.636  1.00  0.00              
ATOM   4353  CB  PRO H  44      26.653  40.856  19.024  1.00  0.00              
ATOM   4354  CG  PRO H  44      25.885  41.271  17.816  1.00  0.00              
ATOM   4355  CD  PRO H  44      25.811  42.773  17.888  1.00  0.00              
ATOM   4356  HA  PRO H  44      25.495  41.453  20.790  1.00  0.00              
ATOM   4357 1HB  PRO H  44      27.737  40.882  18.835  1.00  0.00              
ATOM   4358 2HB  PRO H  44      26.402  39.827  19.321  1.00  0.00              
ATOM   4359 1HG  PRO H  44      26.387  40.944  16.893  1.00  0.00              
ATOM   4360 2HG  PRO H  44      24.879  40.826  17.812  1.00  0.00              
ATOM   4361 1HD  PRO H  44      26.690  43.256  17.436  1.00  0.00              
ATOM   4362 2HD  PRO H  44      24.925  43.171  17.370  1.00  0.00              
ATOM   4363  N   ARG H  45      27.487  41.624  22.170  1.00  0.00              
ATOM   4364  CA  ARG H  45      28.587  41.847  23.099  1.00  0.00              
ATOM   4365  C   ARG H  45      29.180  40.490  23.455  1.00  0.00              
ATOM   4366  O   ARG H  45      28.448  39.544  23.741  1.00  0.00              
ATOM   4367  CB  ARG H  45      28.179  42.643  24.330  1.00  0.00              
ATOM   4368  CG  ARG H  45      29.295  42.885  25.334  1.00  0.00              
ATOM   4369  CD  ARG H  45      28.892  43.691  26.515  1.00  0.00              
ATOM   4370  NE  ARG H  45      28.544  45.070  26.213  1.00  0.00              
ATOM   4371  CZ  ARG H  45      27.892  45.897  27.055  1.00  0.00              
ATOM   4372  NH1 ARG H  45      27.484  45.479  28.232  1.00  0.00              
ATOM   4373  NH2 ARG H  45      27.653  47.133  26.655  1.00  0.00              
ATOM   4374  H   ARG H  45      26.753  40.979  22.424  1.00  0.00              
ATOM   4375  HA  ARG H  45      29.358  42.450  22.619  1.00  0.00              
ATOM   4376 1HB  ARG H  45      27.797  43.600  23.979  1.00  0.00              
ATOM   4377 2HB  ARG H  45      27.375  42.088  24.815  1.00  0.00              
ATOM   4378 1HG  ARG H  45      29.655  41.921  25.693  1.00  0.00              
ATOM   4379 2HG  ARG H  45      30.106  43.411  24.829  1.00  0.00              
ATOM   4380 1HD  ARG H  45      28.021  43.229  26.979  1.00  0.00              
ATOM   4381 2HD  ARG H  45      29.715  43.711  27.228  1.00  0.00              
ATOM   4382  HE  ARG H  45      28.718  45.611  25.376  1.00  0.00              
ATOM   4383 1HH1 ARG H  45      27.659  44.526  28.516  1.00  0.00              
ATOM   4384 2HH1 ARG H  45      26.997  46.114  28.849  1.00  0.00              
ATOM   4385 1HH2 ARG H  45      27.958  47.433  25.739  1.00  0.00              
ATOM   4386 2HH2 ARG H  45      27.166  47.773  27.265  1.00  0.00              
ATOM   4387  N   LEU H  46      30.506  40.400  23.435  1.00  0.00              
ATOM   4388  CA  LEU H  46      31.197  39.139  23.690  1.00  0.00              
ATOM   4389  C   LEU H  46      31.124  38.778  25.177  1.00  0.00              
ATOM   4390  O   LEU H  46      31.468  39.589  26.034  1.00  0.00              
ATOM   4391  CB  LEU H  46      32.658  39.256  23.243  1.00  0.00              
ATOM   4392  CG  LEU H  46      33.591  38.070  23.501  1.00  0.00              
ATOM   4393  CD1 LEU H  46      33.139  36.864  22.694  1.00  0.00              
ATOM   4394  CD2 LEU H  46      35.012  38.457  23.125  1.00  0.00              
ATOM   4395  H   LEU H  46      31.050  41.228  23.238  1.00  0.00              
ATOM   4396  HA  LEU H  46      30.703  38.335  23.144  1.00  0.00              
ATOM   4397 1HB  LEU H  46      32.507  39.361  22.170  1.00  0.00              
ATOM   4398 2HB  LEU H  46      33.127  40.159  23.634  1.00  0.00              
ATOM   4399  HG  LEU H  46      33.571  37.869  24.573  1.00  0.00              
ATOM   4400 1HD1 LEU H  46      33.810  36.025  22.885  1.00  0.00              
ATOM   4401 2HD1 LEU H  46      32.125  36.590  22.987  1.00  0.00              
ATOM   4402 3HD1 LEU H  46      33.158  37.109  21.633  1.00  0.00              
ATOM   4403 1HD2 LEU H  46      35.679  37.614  23.309  1.00  0.00              
ATOM   4404 2HD2 LEU H  46      35.048  38.727  22.069  1.00  0.00              
ATOM   4405 3HD2 LEU H  46      35.329  39.308  23.728  1.00  0.00              
ATOM   4406  N   LEU H  47      30.681  37.556  25.462  1.00  0.00              
ATOM   4407  CA  LEU H  47      30.614  37.033  26.826  1.00  0.00              
ATOM   4408  C   LEU H  47      31.800  36.152  27.198  1.00  0.00              
ATOM   4409  O   LEU H  47      32.500  36.418  28.169  1.00  0.00              
ATOM   4410  CB  LEU H  47      29.351  36.189  26.997  1.00  0.00              
ATOM   4411  CG  LEU H  47      27.996  36.885  26.938  1.00  0.00              
ATOM   4412  CD1 LEU H  47      26.899  35.857  27.153  1.00  0.00              
ATOM   4413  CD2 LEU H  47      27.943  37.980  27.981  1.00  0.00              
ATOM   4414  H   LEU H  47      30.379  36.971  24.696  1.00  0.00              
ATOM   4415  HA  LEU H  47      30.643  37.859  27.536  1.00  0.00              
ATOM   4416 1HB  LEU H  47      29.452  35.541  26.127  1.00  0.00              
ATOM   4417 2HB  LEU H  47      29.387  35.585  27.904  1.00  0.00              
ATOM   4418  HG  LEU H  47      27.916  37.355  25.957  1.00  0.00              
ATOM   4419 1HD1 LEU H  47      25.927  36.348  27.112  1.00  0.00              
ATOM   4420 2HD1 LEU H  47      26.954  35.097  26.374  1.00  0.00              
ATOM   4421 3HD1 LEU H  47      27.027  35.388  28.128  1.00  0.00              
ATOM   4422 1HD2 LEU H  47      26.973  38.478  27.936  1.00  0.00              
ATOM   4423 2HD2 LEU H  47      28.084  37.547  28.972  1.00  0.00              
ATOM   4424 3HD2 LEU H  47      28.731  38.708  27.787  1.00  0.00              
ATOM   4425  N   ILE H  48      31.993  35.086  26.429  1.00  0.00              
ATOM   4426  CA  ILE H  48      33.004  34.074  26.721  1.00  0.00              
ATOM   4427  C   ILE H  48      33.754  33.719  25.443  1.00  0.00              
ATOM   4428  O   ILE H  48      33.136  33.439  24.418  1.00  0.00              
ATOM   4429  CB  ILE H  48      32.401  32.756  27.291  1.00  0.00              
ATOM   4430  CG1 ILE H  48      31.669  33.015  28.612  1.00  0.00              
ATOM   4431  CG2 ILE H  48      33.496  31.708  27.459  1.00  0.00              
ATOM   4432  CD1 ILE H  48      32.575  33.368  29.782  1.00  0.00              
ATOM   4433  H   ILE H  48      31.412  34.979  25.609  1.00  0.00              
ATOM   4434  HA  ILE H  48      33.704  34.508  27.434  1.00  0.00              
ATOM   4435  HB  ILE H  48      31.642  32.386  26.603  1.00  0.00              
ATOM   4436 1HG1 ILE H  48      30.973  33.836  28.441  1.00  0.00              
ATOM   4437 2HG1 ILE H  48      31.110  32.112  28.856  1.00  0.00              
ATOM   4438 1HG2 ILE H  48      33.062  30.791  27.859  1.00  0.00              
ATOM   4439 2HG2 ILE H  48      33.954  31.501  26.493  1.00  0.00              
ATOM   4440 3HG2 ILE H  48      34.254  32.080  28.148  1.00  0.00              
ATOM   4441 1HD1 ILE H  48      31.972  33.535  30.674  1.00  0.00              
ATOM   4442 2HD1 ILE H  48      33.272  32.549  29.962  1.00  0.00              
ATOM   4443 3HD1 ILE H  48      33.134  34.275  29.549  1.00  0.00              
ATOM   4444  N   SER H  49      35.078  33.738  25.492  1.00  0.00              
ATOM   4445  CA  SER H  49      35.892  33.455  24.316  1.00  0.00              
ATOM   4446  C   SER H  49      36.285  31.983  24.308  1.00  0.00              
ATOM   4447  O   SER H  49      35.700  31.170  25.023  1.00  0.00              
ATOM   4448  CB  SER H  49      37.122  34.341  24.293  1.00  0.00              
ATOM   4449  OG  SER H  49      37.800  34.270  23.069  1.00  0.00              
ATOM   4450  H   SER H  49      35.535  33.954  26.366  1.00  0.00              
ATOM   4451  HA  SER H  49      35.279  33.662  23.438  1.00  0.00              
ATOM   4452 1HB  SER H  49      36.813  35.371  24.468  1.00  0.00              
ATOM   4453 2HB  SER H  49      37.795  34.025  25.090  1.00  0.00              
ATOM   4454  HG  SER H  49      38.570  34.843  23.096  1.00  0.00              
ATOM   4455  N   GLU H  50      37.280  31.647  23.494  1.00  0.00              
ATOM   4456  CA  GLU H  50      37.700  30.260  23.330  1.00  0.00              
ATOM   4457  C   GLU H  50      38.145  29.663  24.659  1.00  0.00              
ATOM   4458  O   GLU H  50      38.628  30.375  25.539  1.00  0.00              
ATOM   4459  CB  GLU H  50      38.829  30.158  22.302  1.00  0.00              
ATOM   4460  CG  GLU H  50      40.116  30.862  22.710  1.00  0.00              
ATOM   4461  CD  GLU H  50      41.157  30.765  21.630  1.00  0.00              
ATOM   4462  OE1 GLU H  50      40.865  30.211  20.597  1.00  0.00              
ATOM   4463  OE2 GLU H  50      42.207  31.342  21.791  1.00  0.00              
ATOM   4464  H   GLU H  50      37.758  32.370  22.976  1.00  0.00              
ATOM   4465  HA  GLU H  50      36.834  29.703  22.970  1.00  0.00              
ATOM   4466 1HB  GLU H  50      39.028  29.097  22.152  1.00  0.00              
ATOM   4467 2HB  GLU H  50      38.456  30.593  21.374  1.00  0.00              
ATOM   4468 1HG  GLU H  50      39.971  31.907  22.981  1.00  0.00              
ATOM   4469 2HG  GLU H  50      40.447  30.303  23.584  1.00  0.00              
ATOM   4470  N   GLY H  51      37.762  28.416  24.958  1.00  0.00              
ATOM   4471  CA  GLY H  51      38.305  27.636  26.063  1.00  0.00              
ATOM   4472  C   GLY H  51      37.629  28.001  27.379  1.00  0.00              
ATOM   4473  O   GLY H  51      38.060  27.572  28.449  1.00  0.00              
ATOM   4474  H   GLY H  51      37.053  28.006  24.367  1.00  0.00              
ATOM   4475 1HA  GLY H  51      38.101  26.587  25.847  1.00  0.00              
ATOM   4476 2HA  GLY H  51      39.365  27.876  26.137  1.00  0.00              
ATOM   4477  N   GLY H  52      36.569  28.797  27.292  1.00  0.00              
ATOM   4478  CA  GLY H  52      35.842  29.237  28.477  1.00  0.00              
ATOM   4479  C   GLY H  52      36.496  30.490  29.045  1.00  0.00              
ATOM   4480  O   GLY H  52      36.227  30.882  30.180  1.00  0.00              
ATOM   4481  H   GLY H  52      36.257  29.104  26.382  1.00  0.00              
ATOM   4482 1HA  GLY H  52      34.826  29.478  28.167  1.00  0.00              
ATOM   4483 2HA  GLY H  52      35.909  28.439  29.216  1.00  0.00              
ATOM   4484  N   TYR H  53      37.355  31.116  28.247  1.00  0.00              
ATOM   4485  CA  TYR H  53      38.066  32.314  28.677  1.00  0.00              
ATOM   4486  C   TYR H  53      37.054  33.410  28.988  1.00  0.00              
ATOM   4487  O   TYR H  53      36.223  33.757  28.148  1.00  0.00              
ATOM   4488  CB  TYR H  53      39.054  32.782  27.607  1.00  0.00              
ATOM   4489  CG  TYR H  53      39.792  34.052  27.966  1.00  0.00              
ATOM   4490  CD1 TYR H  53      40.753  34.059  28.966  1.00  0.00              
ATOM   4491  CD2 TYR H  53      39.526  35.241  27.303  1.00  0.00              
ATOM   4492  CE1 TYR H  53      41.430  35.217  29.299  1.00  0.00              
ATOM   4493  CE2 TYR H  53      40.197  36.404  27.627  1.00  0.00              
ATOM   4494  CZ  TYR H  53      41.149  36.388  28.626  1.00  0.00              
ATOM   4495  OH  TYR H  53      41.821  37.544  28.952  1.00  0.00              
ATOM   4496  H   TYR H  53      37.519  30.753  27.320  1.00  0.00              
ATOM   4497  HA  TYR H  53      38.609  32.064  29.588  1.00  0.00              
ATOM   4498 1HB  TYR H  53      39.772  31.975  27.455  1.00  0.00              
ATOM   4499 2HB  TYR H  53      38.485  32.939  26.690  1.00  0.00              
ATOM   4500  HD1 TYR H  53      40.970  33.130  29.494  1.00  0.00              
ATOM   4501  HD2 TYR H  53      38.773  35.247  26.515  1.00  0.00              
ATOM   4502  HE1 TYR H  53      42.183  35.207  30.087  1.00  0.00              
ATOM   4503  HE2 TYR H  53      39.973  37.329  27.095  1.00  0.00              
ATOM   4504  HH  TYR H  53      41.549  38.298  28.423  1.00  0.00              
ATOM   4505  N   SER H  54      37.129  33.952  30.199  1.00  0.00              
ATOM   4506  CA  SER H  54      36.255  35.033  30.631  1.00  0.00              
ATOM   4507  C   SER H  54      36.691  36.363  30.045  1.00  0.00              
ATOM   4508  O   SER H  54      37.855  36.556  29.695  1.00  0.00              
ATOM   4509  CB  SER H  54      36.226  35.197  32.138  1.00  0.00              
ATOM   4510  OG  SER H  54      37.455  35.642  32.643  1.00  0.00              
ATOM   4511  H   SER H  54      37.823  33.594  30.840  1.00  0.00              
ATOM   4512  HA  SER H  54      35.255  34.801  30.264  1.00  0.00              
ATOM   4513 1HB  SER H  54      35.454  35.923  32.395  1.00  0.00              
ATOM   4514 2HB  SER H  54      35.985  34.237  32.591  1.00  0.00              
ATOM   4515  HG  SER H  54      37.395  35.734  33.597  1.00  0.00              
ATOM   4516  N   ILE H  55      35.733  37.277  29.956  1.00  0.00              
ATOM   4517  CA  ILE H  55      35.941  38.595  29.370  1.00  0.00              
ATOM   4518  C   ILE H  55      35.755  39.652  30.464  1.00  0.00              
ATOM   4519  O   ILE H  55      34.754  39.642  31.183  1.00  0.00              
ATOM   4520  CB  ILE H  55      34.973  38.871  28.205  1.00  0.00              
ATOM   4521  CG1 ILE H  55      35.142  37.815  27.109  1.00  0.00              
ATOM   4522  CG2 ILE H  55      35.199  40.266  27.644  1.00  0.00              
ATOM   4523  CD1 ILE H  55      36.512  37.812  26.470  1.00  0.00              
ATOM   4524  H   ILE H  55      34.820  37.037  30.315  1.00  0.00              
ATOM   4525  HA  ILE H  55      36.965  38.700  29.015  1.00  0.00              
ATOM   4526  HB  ILE H  55      33.949  38.786  28.566  1.00  0.00              
ATOM   4527 1HG1 ILE H  55      34.950  36.843  27.562  1.00  0.00              
ATOM   4528 2HG1 ILE H  55      34.388  38.015  26.347  1.00  0.00              
ATOM   4529 1HG2 ILE H  55      34.507  40.444  26.821  1.00  0.00              
ATOM   4530 2HG2 ILE H  55      35.030  41.005  28.426  1.00  0.00              
ATOM   4531 3HG2 ILE H  55      36.224  40.351  27.280  1.00  0.00              
ATOM   4532 1HD1 ILE H  55      36.556  37.038  25.704  1.00  0.00              
ATOM   4533 2HD1 ILE H  55      36.705  38.784  26.015  1.00  0.00              
ATOM   4534 3HD1 ILE H  55      37.268  37.612  27.229  1.00  0.00              
ATOM   4535  N   SER H  56      36.723  40.556  30.590  1.00  0.00              
ATOM   4536  CA  SER H  56      36.648  41.620  31.588  1.00  0.00              
ATOM   4537  C   SER H  56      35.415  42.489  31.346  1.00  0.00              
ATOM   4538  O   SER H  56      35.151  42.897  30.217  1.00  0.00              
ATOM   4539  CB  SER H  56      37.908  42.462  31.557  1.00  0.00              
ATOM   4540  OG  SER H  56      37.853  43.525  32.467  1.00  0.00              
ATOM   4541  H   SER H  56      37.529  40.506  29.983  1.00  0.00              
ATOM   4542  HA  SER H  56      36.660  41.253  32.615  1.00  0.00              
ATOM   4543 1HB  SER H  56      38.757  41.826  31.805  1.00  0.00              
ATOM   4544 2HB  SER H  56      38.037  42.862  30.552  1.00  0.00              
ATOM   4545  HG  SER H  56      38.668  44.032  32.417  1.00  0.00              
ATOM   4546  N   GLY H  57      34.655  42.758  32.405  1.00  0.00              
ATOM   4547  CA  GLY H  57      33.419  43.509  32.248  1.00  0.00              
ATOM   4548  C   GLY H  57      32.148  42.681  32.121  1.00  0.00              
ATOM   4549  O   GLY H  57      31.047  43.225  32.181  1.00  0.00              
ATOM   4550  H   GLY H  57      34.928  42.445  33.326  1.00  0.00              
ATOM   4551 1HA  GLY H  57      33.282  44.156  33.115  1.00  0.00              
ATOM   4552 2HA  GLY H  57      33.483  44.119  31.348  1.00  0.00              
ATOM   4553  N   ILE H  58      32.294  41.375  31.931  1.00  0.00              
ATOM   4554  CA  ILE H  58      31.145  40.473  31.874  1.00  0.00              
ATOM   4555  C   ILE H  58      30.908  39.921  33.279  1.00  0.00              
ATOM   4556  O   ILE H  58      31.860  39.570  33.978  1.00  0.00              
ATOM   4557  CB  ILE H  58      31.418  39.291  30.897  1.00  0.00              
ATOM   4558  CG1 ILE H  58      31.706  39.836  29.495  1.00  0.00              
ATOM   4559  CG2 ILE H  58      30.230  38.336  30.859  1.00  0.00              
ATOM   4560  CD1 ILE H  58      30.598  40.714  28.937  1.00  0.00              
ATOM   4561  H   ILE H  58      33.224  40.994  31.824  1.00  0.00              
ATOM   4562  HA  ILE H  58      30.244  41.016  31.593  1.00  0.00              
ATOM   4563  HB  ILE H  58      32.305  38.752  31.230  1.00  0.00              
ATOM   4564 1HG1 ILE H  58      32.630  40.412  29.554  1.00  0.00              
ATOM   4565 2HG1 ILE H  58      31.855  38.980  28.838  1.00  0.00              
ATOM   4566 1HG2 ILE H  58      30.442  37.518  30.170  1.00  0.00              
ATOM   4567 2HG2 ILE H  58      30.055  37.934  31.856  1.00  0.00              
ATOM   4568 3HG2 ILE H  58      29.342  38.873  30.523  1.00  0.00              
ATOM   4569 1HD1 ILE H  58      30.874  41.062  27.942  1.00  0.00              
ATOM   4570 2HD1 ILE H  58      29.673  40.138  28.877  1.00  0.00              
ATOM   4571 3HD1 ILE H  58      30.448  41.572  29.592  1.00  0.00              
ATOM   4572  N   PRO H  59      29.640  39.858  33.721  1.00  0.00              
ATOM   4573  CA  PRO H  59      29.372  39.374  35.079  1.00  0.00              
ATOM   4574  C   PRO H  59      29.917  37.962  35.262  1.00  0.00              
ATOM   4575  O   PRO H  59      29.898  37.156  34.333  1.00  0.00              
ATOM   4576  CB  PRO H  59      27.846  39.426  35.208  1.00  0.00              
ATOM   4577  CG  PRO H  59      27.423  40.452  34.214  1.00  0.00              
ATOM   4578  CD  PRO H  59      28.369  40.298  33.053  1.00  0.00              
ATOM   4579  HA  PRO H  59      29.867  39.980  35.852  1.00  0.00              
ATOM   4580 1HB  PRO H  59      27.391  38.449  34.990  1.00  0.00              
ATOM   4581 2HB  PRO H  59      27.537  39.705  36.226  1.00  0.00              
ATOM   4582 1HG  PRO H  59      26.381  40.295  33.899  1.00  0.00              
ATOM   4583 2HG  PRO H  59      27.481  41.465  34.640  1.00  0.00              
ATOM   4584 1HD  PRO H  59      28.017  39.552  32.327  1.00  0.00              
ATOM   4585 2HD  PRO H  59      28.511  41.240  32.504  1.00  0.00              
ATOM   4586  N   SER H  60      30.404  37.670  36.461  1.00  0.00              
ATOM   4587  CA  SER H  60      31.037  36.392  36.747  1.00  0.00              
ATOM   4588  C   SER H  60      30.091  35.198  36.676  1.00  0.00              
ATOM   4589  O   SER H  60      30.544  34.057  36.617  1.00  0.00              
ATOM   4590  CB  SER H  60      31.684  36.451  38.117  1.00  0.00              
ATOM   4591  OG  SER H  60      30.738  36.577  39.141  1.00  0.00              
ATOM   4592  H   SER H  60      30.331  38.358  37.196  1.00  0.00              
ATOM   4593  HA  SER H  60      31.892  36.179  36.103  1.00  0.00              
ATOM   4594 1HB  SER H  60      32.256  35.537  38.272  1.00  0.00              
ATOM   4595 2HB  SER H  60      32.357  37.308  38.149  1.00  0.00              
ATOM   4596  HG  SER H  60      31.186  36.611  39.990  1.00  0.00              
ATOM   4597  N   ARG H  61      28.785  35.455  36.683  1.00  0.00              
ATOM   4598  CA  ARG H  61      27.815  34.370  36.554  1.00  0.00              
ATOM   4599  C   ARG H  61      27.821  33.713  35.176  1.00  0.00              
ATOM   4600  O   ARG H  61      27.260  32.635  34.999  1.00  0.00              
ATOM   4601  CB  ARG H  61      26.403  34.857  36.908  1.00  0.00              
ATOM   4602  CG  ARG H  61      25.803  35.881  35.965  1.00  0.00              
ATOM   4603  CD  ARG H  61      24.466  36.376  36.506  1.00  0.00              
ATOM   4604  NE  ARG H  61      23.969  37.537  35.777  1.00  0.00              
ATOM   4605  CZ  ARG H  61      24.229  38.799  36.103  1.00  0.00              
ATOM   4606  NH1 ARG H  61      24.982  39.075  37.161  1.00  0.00              
ATOM   4607  NH2 ARG H  61      23.742  39.787  35.365  1.00  0.00              
ATOM   4608  H   ARG H  61      28.452  36.404  36.777  1.00  0.00              
ATOM   4609  HA  ARG H  61      28.062  33.570  37.253  1.00  0.00              
ATOM   4610 1HB  ARG H  61      25.759  33.979  36.929  1.00  0.00              
ATOM   4611 2HB  ARG H  61      26.457  35.291  37.906  1.00  0.00              
ATOM   4612 1HG  ARG H  61      26.500  36.715  35.868  1.00  0.00              
ATOM   4613 2HG  ARG H  61      25.662  35.412  34.990  1.00  0.00              
ATOM   4614 1HD  ARG H  61      23.733  35.576  36.425  1.00  0.00              
ATOM   4615 2HD  ARG H  61      24.589  36.653  37.554  1.00  0.00              
ATOM   4616  HE  ARG H  61      23.381  37.577  34.954  1.00  0.00              
ATOM   4617 1HH1 ARG H  61      25.360  38.322  37.720  1.00  0.00              
ATOM   4618 2HH1 ARG H  61      25.176  40.036  37.403  1.00  0.00              
ATOM   4619 1HH2 ARG H  61      23.174  39.577  34.556  1.00  0.00              
ATOM   4620 2HH2 ARG H  61      23.940  40.745  35.616  1.00  0.00              
ATOM   4621  N   PHE H  62      28.461  34.360  34.206  1.00  0.00              
ATOM   4622  CA  PHE H  62      28.562  33.810  32.853  1.00  0.00              
ATOM   4623  C   PHE H  62      29.847  32.989  32.734  1.00  0.00              
ATOM   4624  O   PHE H  62      30.936  33.488  33.012  1.00  0.00              
ATOM   4625  CB  PHE H  62      28.537  34.924  31.805  1.00  0.00              
ATOM   4626  CG  PHE H  62      27.226  35.654  31.728  1.00  0.00              
ATOM   4627  CD1 PHE H  62      26.988  36.766  32.521  1.00  0.00              
ATOM   4628  CD2 PHE H  62      26.229  35.229  30.863  1.00  0.00              
ATOM   4629  CE1 PHE H  62      25.782  37.438  32.451  1.00  0.00              
ATOM   4630  CE2 PHE H  62      25.024  35.899  30.790  1.00  0.00              
ATOM   4631  CZ  PHE H  62      24.800  37.005  31.585  1.00  0.00              
ATOM   4632  H   PHE H  62      28.889  35.253  34.407  1.00  0.00              
ATOM   4633  HA  PHE H  62      27.723  33.140  32.663  1.00  0.00              
ATOM   4634 1HB  PHE H  62      29.297  35.671  32.033  1.00  0.00              
ATOM   4635 2HB  PHE H  62      28.722  34.510  30.815  1.00  0.00              
ATOM   4636  HD1 PHE H  62      27.765  37.109  33.205  1.00  0.00              
ATOM   4637  HD2 PHE H  62      26.406  34.355  30.235  1.00  0.00              
ATOM   4638  HE1 PHE H  62      25.608  38.311  33.080  1.00  0.00              
ATOM   4639  HE2 PHE H  62      24.248  35.555  30.106  1.00  0.00              
ATOM   4640  HZ  PHE H  62      23.849  37.534  31.530  1.00  0.00              
ATOM   4641  N   SER H  63      29.722  31.733  32.322  1.00  0.00              
ATOM   4642  CA  SER H  63      30.896  30.903  32.097  1.00  0.00              
ATOM   4643  C   SER H  63      30.592  29.954  30.950  1.00  0.00              
ATOM   4644  O   SER H  63      29.435  29.612  30.709  1.00  0.00              
ATOM   4645  CB  SER H  63      31.272  30.140  33.352  1.00  0.00              
ATOM   4646  OG  SER H  63      30.291  29.208  33.715  1.00  0.00              
ATOM   4647  H   SER H  63      28.805  31.343  32.161  1.00  0.00              
ATOM   4648  HA  SER H  63      31.806  31.479  31.922  1.00  0.00              
ATOM   4649 1HB  SER H  63      32.211  29.616  33.173  1.00  0.00              
ATOM   4650 2HB  SER H  63      31.404  30.851  34.166  1.00  0.00              
ATOM   4651  HG  SER H  63      30.567  28.748  34.511  1.00  0.00              
ATOM   4652  N   GLY H  64      31.628  29.547  30.228  1.00  0.00              
ATOM   4653  CA  GLY H  64      31.433  28.613  29.137  1.00  0.00              
ATOM   4654  C   GLY H  64      32.141  27.312  29.436  1.00  0.00              
ATOM   4655  O   GLY H  64      33.025  27.266  30.294  1.00  0.00              
ATOM   4656  H   GLY H  64      32.560  29.881  30.428  1.00  0.00              
ATOM   4657 1HA  GLY H  64      30.365  28.429  29.012  1.00  0.00              
ATOM   4658 2HA  GLY H  64      31.834  29.046  28.221  1.00  0.00              
ATOM   4659  N   SER H  65      31.741  26.246  28.750  1.00  0.00              
ATOM   4660  CA  SER H  65      32.416  24.962  28.883  1.00  0.00              
ATOM   4661  C   SER H  65      32.259  24.157  27.604  1.00  0.00              
ATOM   4662  O   SER H  65      31.471  24.511  26.721  1.00  0.00              
ATOM   4663  CB  SER H  65      31.866  24.194  30.069  1.00  0.00              
ATOM   4664  OG  SER H  65      30.530  23.817  29.879  1.00  0.00              
ATOM   4665  H   SER H  65      30.954  26.325  28.123  1.00  0.00              
ATOM   4666  HA  SER H  65      33.468  25.052  29.157  1.00  0.00              
ATOM   4667 1HB  SER H  65      32.471  23.298  30.215  1.00  0.00              
ATOM   4668 2HB  SER H  65      31.935  24.824  30.955  1.00  0.00              
ATOM   4669  HG  SER H  65      30.222  23.335  30.651  1.00  0.00              
ATOM   4670  N   GLY H  66      33.024  23.079  27.500  1.00  0.00              
ATOM   4671  CA  GLY H  66      32.952  22.245  26.318  1.00  0.00              
ATOM   4672  C   GLY H  66      34.174  22.368  25.430  1.00  0.00              
ATOM   4673  O   GLY H  66      35.003  23.263  25.602  1.00  0.00              
ATOM   4674  H   GLY H  66      33.664  22.828  28.240  1.00  0.00              
ATOM   4675 1HA  GLY H  66      32.883  21.213  26.663  1.00  0.00              
ATOM   4676 2HA  GLY H  66      32.083  22.575  25.751  1.00  0.00              
ATOM   4677  N   SER H  67      34.275  21.456  24.473  1.00  0.00              
ATOM   4678  CA  SER H  67      35.408  21.430  23.556  1.00  0.00              
ATOM   4679  C   SER H  67      35.085  20.565  22.345  1.00  0.00              
ATOM   4680  O   SER H  67      34.104  19.821  22.345  1.00  0.00              
ATOM   4681  CB  SER H  67      36.648  20.918  24.262  1.00  0.00              
ATOM   4682  OG  SER H  67      36.528  19.570  24.627  1.00  0.00              
ATOM   4683  H   SER H  67      33.548  20.761  24.377  1.00  0.00              
ATOM   4684  HA  SER H  67      35.579  22.454  23.222  1.00  0.00              
ATOM   4685 1HB  SER H  67      37.501  21.029  23.593  1.00  0.00              
ATOM   4686 2HB  SER H  67      36.811  21.514  25.159  1.00  0.00              
ATOM   4687  HG  SER H  67      37.331  19.286  25.070  1.00  0.00              
ATOM   4688  N   GLY H  68      35.813  20.628  21.332  1.00  0.00              
ATOM   4689  CA  GLY H  68      35.482  19.741  20.224  1.00  0.00              
ATOM   4690  C   GLY H  68      34.419  20.386  19.343  1.00  0.00              
ATOM   4691  O   GLY H  68      34.735  21.142  18.425  1.00  0.00              
ATOM   4692  H   GLY H  68      36.608  21.245  21.249  1.00  0.00              
ATOM   4693 1HA  GLY H  68      36.390  19.601  19.636  1.00  0.00              
ATOM   4694 2HA  GLY H  68      35.078  18.823  20.650  1.00  0.00              
ATOM   4695  N   PHE H  69      33.158  20.082  19.629  1.00  0.00              
ATOM   4696  CA  PHE H  69      32.045  20.641  18.872  1.00  0.00              
ATOM   4697  C   PHE H  69      30.862  20.953  19.779  1.00  0.00              
ATOM   4698  O   PHE H  69      29.996  21.758  19.433  1.00  0.00              
ATOM   4699  CB  PHE H  69      31.613  19.680  17.762  1.00  0.00              
ATOM   4700  CG  PHE H  69      30.964  18.423  18.268  1.00  0.00              
ATOM   4701  CD1 PHE H  69      29.589  18.354  18.435  1.00  0.00              
ATOM   4702  CD2 PHE H  69      31.728  17.308  18.577  1.00  0.00              
ATOM   4703  CE1 PHE H  69      28.992  17.197  18.900  1.00  0.00              
ATOM   4704  CE2 PHE H  69      31.133  16.151  19.041  1.00  0.00              
ATOM   4705  CZ  PHE H  69      29.763  16.096  19.203  1.00  0.00              
ATOM   4706  H   PHE H  69      32.965  19.447  20.391  1.00  0.00              
ATOM   4707  HA  PHE H  69      32.343  21.587  18.420  1.00  0.00              
ATOM   4708 1HB  PHE H  69      30.888  20.164  17.108  1.00  0.00              
ATOM   4709 2HB  PHE H  69      32.478  19.371  17.177  1.00  0.00              
ATOM   4710  HD1 PHE H  69      28.979  19.225  18.194  1.00  0.00              
ATOM   4711  HD2 PHE H  69      32.810  17.351  18.450  1.00  0.00              
ATOM   4712  HE1 PHE H  69      27.910  17.157  19.027  1.00  0.00              
ATOM   4713  HE2 PHE H  69      31.745  15.281  19.281  1.00  0.00              
ATOM   4714  HZ  PHE H  69      29.294  15.185  19.571  1.00  0.00              
ATOM   4715  N   ASP H  70      30.830  20.313  20.943  1.00  0.00              
ATOM   4716  CA  ASP H  70      29.726  20.480  21.880  1.00  0.00              
ATOM   4717  C   ASP H  70      30.082  21.484  22.968  1.00  0.00              
ATOM   4718  O   ASP H  70      30.848  21.177  23.882  1.00  0.00              
ATOM   4719  CB  ASP H  70      29.345  19.134  22.501  1.00  0.00              
ATOM   4720  CG  ASP H  70      28.144  19.190  23.436  1.00  0.00              
ATOM   4721  OD1 ASP H  70      27.654  20.268  23.678  1.00  0.00              
ATOM   4722  OD2 ASP H  70      27.631  18.151  23.775  1.00  0.00              
ATOM   4723  H   ASP H  70      31.591  19.694  21.185  1.00  0.00              
ATOM   4724  HA  ASP H  70      28.854  20.889  21.368  1.00  0.00              
ATOM   4725 1HB  ASP H  70      29.195  18.343  21.767  1.00  0.00              
ATOM   4726 2HB  ASP H  70      30.246  18.929  23.080  1.00  0.00              
ATOM   4727  N   PHE H  71      29.524  22.685  22.864  1.00  0.00              
ATOM   4728  CA  PHE H  71      29.800  23.749  23.822  1.00  0.00              
ATOM   4729  C   PHE H  71      28.547  24.179  24.575  1.00  0.00              
ATOM   4730  O   PHE H  71      27.423  24.052  24.073  1.00  0.00              
ATOM   4731  CB  PHE H  71      30.419  24.953  23.110  1.00  0.00              
ATOM   4732  CG  PHE H  71      31.702  24.639  22.394  1.00  0.00              
ATOM   4733  CD1 PHE H  71      31.687  24.155  21.094  1.00  0.00              
ATOM   4734  CD2 PHE H  71      32.926  24.827  23.018  1.00  0.00              
ATOM   4735  CE1 PHE H  71      32.866  23.866  20.434  1.00  0.00              
ATOM   4736  CE2 PHE H  71      34.106  24.541  22.360  1.00  0.00              
ATOM   4737  CZ  PHE H  71      34.076  24.059  21.067  1.00  0.00              
ATOM   4738  H   PHE H  71      28.890  22.864  22.099  1.00  0.00              
ATOM   4739  HA  PHE H  71      30.498  23.392  24.580  1.00  0.00              
ATOM   4740 1HB  PHE H  71      29.731  25.341  22.361  1.00  0.00              
ATOM   4741 2HB  PHE H  71      30.649  25.736  23.831  1.00  0.00              
ATOM   4742  HD1 PHE H  71      30.730  24.003  20.594  1.00  0.00              
ATOM   4743  HD2 PHE H  71      32.950  25.207  24.040  1.00  0.00              
ATOM   4744  HE1 PHE H  71      32.840  23.486  19.413  1.00  0.00              
ATOM   4745  HE2 PHE H  71      35.062  24.693  22.862  1.00  0.00              
ATOM   4746  HZ  PHE H  71      35.006  23.831  20.548  1.00  0.00              
ATOM   4747  N   THR H  72      28.752  24.697  25.781  1.00  0.00              
ATOM   4748  CA  THR H  72      27.653  25.143  26.620  1.00  0.00              
ATOM   4749  C   THR H  72      27.962  26.468  27.306  1.00  0.00              
ATOM   4750  O   THR H  72      29.070  26.681  27.797  1.00  0.00              
ATOM   4751  CB  THR H  72      27.309  24.093  27.692  1.00  0.00              
ATOM   4752  OG1 THR H  72      26.942  22.861  27.058  1.00  0.00              
ATOM   4753  CG2 THR H  72      26.156  24.575  28.560  1.00  0.00              
ATOM   4754  H   THR H  72      29.698  24.784  26.123  1.00  0.00              
ATOM   4755  HA  THR H  72      26.770  25.323  26.007  1.00  0.00              
ATOM   4756  HB  THR H  72      28.186  23.922  28.317  1.00  0.00              
ATOM   4757  HG1 THR H  72      27.032  22.140  27.685  1.00  0.00              
ATOM   4758 1HG2 THR H  72      25.927  23.820  29.312  1.00  0.00              
ATOM   4759 2HG2 THR H  72      26.437  25.506  29.053  1.00  0.00              
ATOM   4760 3HG2 THR H  72      25.279  24.744  27.937  1.00  0.00              
ATOM   4761  N   LEU H  73      26.971  27.351  27.323  1.00  0.00              
ATOM   4762  CA  LEU H  73      27.078  28.624  28.015  1.00  0.00              
ATOM   4763  C   LEU H  73      26.205  28.417  29.244  1.00  0.00              
ATOM   4764  O   LEU H  73      25.011  28.135  29.119  1.00  0.00              
ATOM   4765  CB  LEU H  73      26.504  29.777  27.184  1.00  0.00              
ATOM   4766  CG  LEU H  73      26.509  31.125  27.917  1.00  0.00              
ATOM   4767  CD1 LEU H  73      27.949  31.572  28.159  1.00  0.00              
ATOM   4768  CD2 LEU H  73      25.752  32.174  27.100  1.00  0.00              
ATOM   4769  H   LEU H  73      26.115  27.125  26.836  1.00  0.00              
ATOM   4770  HA  LEU H  73      28.117  28.806  28.286  1.00  0.00              
ATOM   4771 1HB  LEU H  73      27.224  29.781  26.367  1.00  0.00              
ATOM   4772 2HB  LEU H  73      25.515  29.539  26.795  1.00  0.00              
ATOM   4773  HG  LEU H  73      25.968  30.987  28.854  1.00  0.00              
ATOM   4774 1HD1 LEU H  73      27.951  32.529  28.680  1.00  0.00              
ATOM   4775 2HD1 LEU H  73      28.463  30.828  28.768  1.00  0.00              
ATOM   4776 3HD1 LEU H  73      28.462  31.678  27.204  1.00  0.00              
ATOM   4777 1HD2 LEU H  73      25.762  33.125  27.632  1.00  0.00              
ATOM   4778 2HD2 LEU H  73      26.232  32.294  26.129  1.00  0.00              
ATOM   4779 3HD2 LEU H  73      24.722  31.850  26.957  1.00  0.00              
ATOM   4780  N   SER H  74      26.799  28.530  30.423  1.00  0.00              
ATOM   4781  CA  SER H  74      26.025  28.429  31.648  1.00  0.00              
ATOM   4782  C   SER H  74      25.917  29.772  32.335  1.00  0.00              
ATOM   4783  O   SER H  74      26.900  30.496  32.477  1.00  0.00              
ATOM   4784  CB  SER H  74      26.651  27.409  32.579  1.00  0.00              
ATOM   4785  OG  SER H  74      26.543  26.104  32.080  1.00  0.00              
ATOM   4786  H   SER H  74      27.794  28.688  30.482  1.00  0.00              
ATOM   4787  HA  SER H  74      25.032  28.004  31.498  1.00  0.00              
ATOM   4788 1HB  SER H  74      27.704  27.653  32.707  1.00  0.00              
ATOM   4789 2HB  SER H  74      26.146  27.462  33.543  1.00  0.00              
ATOM   4790  HG  SER H  74      26.995  26.047  31.234  1.00  0.00              
ATOM   4791  N   ILE H  75      24.701  30.107  32.742  1.00  0.00              
ATOM   4792  CA  ILE H  75      24.438  31.389  33.362  1.00  0.00              
ATOM   4793  C   ILE H  75      23.899  31.058  34.747  1.00  0.00              
ATOM   4794  O   ILE H  75      22.810  30.497  34.885  1.00  0.00              
ATOM   4795  CB  ILE H  75      23.392  32.200  32.574  1.00  0.00              
ATOM   4796  CG1 ILE H  75      23.856  32.377  31.125  1.00  0.00              
ATOM   4797  CG2 ILE H  75      23.181  33.552  33.247  1.00  0.00              
ATOM   4798  CD1 ILE H  75      22.821  33.016  30.210  1.00  0.00              
ATOM   4799  H   ILE H  75      23.939  29.456  32.617  1.00  0.00              
ATOM   4800  HA  ILE H  75      25.360  31.956  33.478  1.00  0.00              
ATOM   4801  HB  ILE H  75      22.455  31.645  32.554  1.00  0.00              
ATOM   4802 1HG1 ILE H  75      24.750  33.001  31.145  1.00  0.00              
ATOM   4803 2HG1 ILE H  75      24.112  31.389  30.743  1.00  0.00              
ATOM   4804 1HG2 ILE H  75      22.442  34.126  32.688  1.00  0.00              
ATOM   4805 2HG2 ILE H  75      22.828  33.401  34.266  1.00  0.00              
ATOM   4806 3HG2 ILE H  75      24.124  34.100  33.267  1.00  0.00              
ATOM   4807 1HD1 ILE H  75      23.230  33.105  29.203  1.00  0.00              
ATOM   4808 2HD1 ILE H  75      21.925  32.394  30.183  1.00  0.00              
ATOM   4809 3HD1 ILE H  75      22.564  34.005  30.584  1.00  0.00              
ATOM   4810  N   ASN H  76      24.684  31.380  35.765  1.00  0.00              
ATOM   4811  CA  ASN H  76      24.306  31.108  37.143  1.00  0.00              
ATOM   4812  C   ASN H  76      23.364  32.195  37.645  1.00  0.00              
ATOM   4813  O   ASN H  76      23.708  33.378  37.644  1.00  0.00              
ATOM   4814  CB  ASN H  76      25.520  30.993  38.047  1.00  0.00              
ATOM   4815  CG  ASN H  76      25.187  30.600  39.459  1.00  0.00              
ATOM   4816  OD1 ASN H  76      24.051  30.762  39.919  1.00  0.00              
ATOM   4817  ND2 ASN H  76      26.191  30.161  40.175  1.00  0.00              
ATOM   4818  H   ASN H  76      25.571  31.827  35.577  1.00  0.00              
ATOM   4819  HA  ASN H  76      23.767  30.161  37.198  1.00  0.00              
ATOM   4820 1HB  ASN H  76      26.407  30.446  37.723  1.00  0.00              
ATOM   4821 2HB  ASN H  76      25.722  32.063  38.019  1.00  0.00              
ATOM   4822 1HD2 ASN H  76      26.042  29.880  41.123  1.00  0.00              
ATOM   4823 2HD2 ASN H  76      27.104  30.104  39.773  1.00  0.00              
ATOM   4824  N   SER H  77      22.173  31.778  38.066  1.00  0.00              
ATOM   4825  CA  SER H  77      21.189  32.671  38.668  1.00  0.00              
ATOM   4826  C   SER H  77      20.831  33.811  37.713  1.00  0.00              
ATOM   4827  O   SER H  77      21.191  34.968  37.932  1.00  0.00              
ATOM   4828  CB  SER H  77      21.722  33.228  39.994  1.00  0.00              
ATOM   4829  OG  SER H  77      20.691  33.871  40.723  1.00  0.00              
ATOM   4830  H   SER H  77      21.949  30.799  37.961  1.00  0.00              
ATOM   4831  HA  SER H  77      20.284  32.159  38.997  1.00  0.00              
ATOM   4832 1HB  SER H  77      22.126  32.404  40.582  1.00  0.00              
ATOM   4833 2HB  SER H  77      22.516  33.942  39.778  1.00  0.00              
ATOM   4834  HG  SER H  77      19.898  33.915  40.184  1.00  0.00              
ATOM   4835  N   VAL H  78      20.112  33.465  36.650  1.00  0.00              
ATOM   4836  CA  VAL H  78      19.652  34.432  35.658  1.00  0.00              
ATOM   4837  C   VAL H  78      18.957  35.637  36.284  1.00  0.00              
ATOM   4838  O   VAL H  78      18.002  35.494  37.050  1.00  0.00              
ATOM   4839  CB  VAL H  78      18.672  33.773  34.654  1.00  0.00              
ATOM   4840  CG1 VAL H  78      18.054  34.828  33.745  1.00  0.00              
ATOM   4841  CG2 VAL H  78      19.403  32.736  33.821  1.00  0.00              
ATOM   4842  H   VAL H  78      19.879  32.490  36.531  1.00  0.00              
ATOM   4843  HA  VAL H  78      20.489  34.869  35.112  1.00  0.00              
ATOM   4844  HB  VAL H  78      17.895  33.248  35.210  1.00  0.00              
ATOM   4845 1HG1 VAL H  78      17.368  34.349  33.045  1.00  0.00              
ATOM   4846 2HG1 VAL H  78      17.508  35.553  34.347  1.00  0.00              
ATOM   4847 3HG1 VAL H  78      18.841  35.337  33.189  1.00  0.00              
ATOM   4848 1HG2 VAL H  78      18.708  32.276  33.119  1.00  0.00              
ATOM   4849 2HG2 VAL H  78      20.212  33.216  33.270  1.00  0.00              
ATOM   4850 3HG2 VAL H  78      19.817  31.967  34.475  1.00  0.00              
ATOM   4851  N   GLU H  79      19.451  36.824  35.948  1.00  0.00              
ATOM   4852  CA  GLU H  79      18.898  38.073  36.456  1.00  0.00              
ATOM   4853  C   GLU H  79      17.977  38.618  35.376  1.00  0.00              
ATOM   4854  O   GLU H  79      18.046  38.191  34.224  1.00  0.00              
ATOM   4855  CB  GLU H  79      19.996  39.081  36.806  1.00  0.00              
ATOM   4856  CG  GLU H  79      20.969  38.604  37.876  1.00  0.00              
ATOM   4857  CD  GLU H  79      20.264  38.349  39.179  1.00  0.00              
ATOM   4858  OE1 GLU H  79      19.606  39.240  39.661  1.00  0.00              
ATOM   4859  OE2 GLU H  79      20.290  37.231  39.637  1.00  0.00              
ATOM   4860  H   GLU H  79      20.238  36.856  35.317  1.00  0.00              
ATOM   4861  HA  GLU H  79      18.319  37.880  37.360  1.00  0.00              
ATOM   4862 1HB  GLU H  79      20.543  39.286  35.885  1.00  0.00              
ATOM   4863 2HB  GLU H  79      19.500  39.989  37.145  1.00  0.00              
ATOM   4864 1HG  GLU H  79      21.530  37.716  37.588  1.00  0.00              
ATOM   4865 2HG  GLU H  79      21.652  39.443  37.991  1.00  0.00              
ATOM   4866  N   THR H  80      17.112  39.559  35.737  1.00  0.00              
ATOM   4867  CA  THR H  80      16.225  40.166  34.751  1.00  0.00              
ATOM   4868  C   THR H  80      16.984  40.809  33.593  1.00  0.00              
ATOM   4869  O   THR H  80      16.556  40.726  32.442  1.00  0.00              
ATOM   4870  CB  THR H  80      15.321  41.230  35.401  1.00  0.00              
ATOM   4871  OG1 THR H  80      14.500  40.615  36.403  1.00  0.00              
ATOM   4872  CG2 THR H  80      14.431  41.884  34.355  1.00  0.00              
ATOM   4873  H   THR H  80      17.062  39.864  36.698  1.00  0.00              
ATOM   4874  HA  THR H  80      15.598  39.398  34.297  1.00  0.00              
ATOM   4875  HB  THR H  80      15.946  41.988  35.870  1.00  0.00              
ATOM   4876  HG1 THR H  80      13.937  41.280  36.807  1.00  0.00              
ATOM   4877 1HG2 THR H  80      13.800  42.633  34.833  1.00  0.00              
ATOM   4878 2HG2 THR H  80      15.052  42.362  33.597  1.00  0.00              
ATOM   4879 3HG2 THR H  80      13.805  41.127  33.886  1.00  0.00              
ATOM   4880  N   GLU H  81      18.118  41.432  33.893  1.00  0.00              
ATOM   4881  CA  GLU H  81      18.913  42.080  32.856  1.00  0.00              
ATOM   4882  C   GLU H  81      19.518  41.091  31.856  1.00  0.00              
ATOM   4883  O   GLU H  81      20.030  41.500  30.815  1.00  0.00              
ATOM   4884  CB  GLU H  81      20.027  42.909  33.498  1.00  0.00              
ATOM   4885  CG  GLU H  81      21.058  42.093  34.264  1.00  0.00              
ATOM   4886  CD  GLU H  81      22.047  42.981  34.967  1.00  0.00              
ATOM   4887  OE1 GLU H  81      21.928  44.177  34.852  1.00  0.00              
ATOM   4888  OE2 GLU H  81      22.850  42.470  35.711  1.00  0.00              
ATOM   4889  H   GLU H  81      18.440  41.460  34.850  1.00  0.00              
ATOM   4890  HA  GLU H  81      18.279  42.739  32.261  1.00  0.00              
ATOM   4891 1HB  GLU H  81      20.522  43.456  32.695  1.00  0.00              
ATOM   4892 2HB  GLU H  81      19.548  43.616  34.176  1.00  0.00              
ATOM   4893 1HG  GLU H  81      20.617  41.402  34.982  1.00  0.00              
ATOM   4894 2HG  GLU H  81      21.568  41.528  33.485  1.00  0.00              
ATOM   4895  N   ASP H  82      19.449  39.797  32.161  1.00  0.00              
ATOM   4896  CA  ASP H  82      20.048  38.785  31.294  1.00  0.00              
ATOM   4897  C   ASP H  82      19.129  38.288  30.186  1.00  0.00              
ATOM   4898  O   ASP H  82      19.558  37.540  29.306  1.00  0.00              
ATOM   4899  CB  ASP H  82      20.513  37.594  32.136  1.00  0.00              
ATOM   4900  CG  ASP H  82      21.597  37.927  33.152  1.00  0.00              
ATOM   4901  OD1 ASP H  82      22.222  38.951  33.011  1.00  0.00              
ATOM   4902  OD2 ASP H  82      21.684  37.241  34.143  1.00  0.00              
ATOM   4903  H   ASP H  82      18.975  39.505  33.004  1.00  0.00              
ATOM   4904  HA  ASP H  82      20.907  39.207  30.772  1.00  0.00              
ATOM   4905 1HB  ASP H  82      19.698  37.069  32.634  1.00  0.00              
ATOM   4906 2HB  ASP H  82      20.931  36.958  31.354  1.00  0.00              
ATOM   4907  N   PHE H  83      17.863  38.680  30.222  1.00  0.00              
ATOM   4908  CA  PHE H  83      16.947  38.235  29.183  1.00  0.00              
ATOM   4909  C   PHE H  83      17.262  38.916  27.857  1.00  0.00              
ATOM   4910  O   PHE H  83      17.658  40.084  27.815  1.00  0.00              
ATOM   4911  CB  PHE H  83      15.503  38.488  29.612  1.00  0.00              
ATOM   4912  CG  PHE H  83      15.106  37.715  30.831  1.00  0.00              
ATOM   4913  CD1 PHE H  83      15.320  36.342  30.892  1.00  0.00              
ATOM   4914  CD2 PHE H  83      14.555  38.357  31.933  1.00  0.00              
ATOM   4915  CE1 PHE H  83      14.993  35.619  32.035  1.00  0.00              
ATOM   4916  CE2 PHE H  83      14.224  37.643  33.083  1.00  0.00              
ATOM   4917  CZ  PHE H  83      14.445  36.271  33.134  1.00  0.00              
ATOM   4918  H   PHE H  83      17.519  39.281  30.957  1.00  0.00              
ATOM   4919  HA  PHE H  83      17.064  37.163  29.021  1.00  0.00              
ATOM   4920 1HB  PHE H  83      15.360  39.542  29.843  1.00  0.00              
ATOM   4921 2HB  PHE H  83      14.820  38.196  28.815  1.00  0.00              
ATOM   4922  HD1 PHE H  83      15.751  35.832  30.030  1.00  0.00              
ATOM   4923  HD2 PHE H  83      14.381  39.434  31.892  1.00  0.00              
ATOM   4924  HE1 PHE H  83      15.167  34.543  32.067  1.00  0.00              
ATOM   4925  HE2 PHE H  83      13.792  38.157  33.942  1.00  0.00              
ATOM   4926  HZ  PHE H  83      14.188  35.708  34.030  1.00  0.00              
ATOM   4927  N   GLY H  84      17.098  38.158  26.778  1.00  0.00              
ATOM   4928  CA  GLY H  84      17.506  38.609  25.462  1.00  0.00              
ATOM   4929  C   GLY H  84      18.051  37.429  24.680  1.00  0.00              
ATOM   4930  O   GLY H  84      17.857  36.277  25.074  1.00  0.00              
ATOM   4931  H   GLY H  84      16.678  37.245  26.878  1.00  0.00              
ATOM   4932 1HA  GLY H  84      16.643  39.032  24.947  1.00  0.00              
ATOM   4933 2HA  GLY H  84      18.274  39.373  25.569  1.00  0.00              
ATOM   4934  N   MET H  85      18.737  37.708  23.577  1.00  0.00              
ATOM   4935  CA  MET H  85      19.224  36.656  22.687  1.00  0.00              
ATOM   4936  C   MET H  85      20.668  36.269  22.990  1.00  0.00              
ATOM   4937  O   MET H  85      21.484  37.115  23.356  1.00  0.00              
ATOM   4938  CB  MET H  85      19.148  37.109  21.226  1.00  0.00
[truncated: 74,097 more chars]
