# Supplementary material for: RosettaScripts: A Scripting Language Interface to the Rosetta Macromolecular Modeling Suite
Source: PLoS One. 2011 Jun 24;6(6):e20161. doi: 10.1371/journal.pone.0020161 (PMC3123292; doi:10.1371/journal.pone.0020161)
Supplement: Supplemental Information S1 — Protocols, input, and output files for all examples given in the paper. (BZ2) [file pone.0020161.s001.bz2 › LoopRemodel/flags]

-database ~/minirosetta_database
-s 3a67.ppk.pdb
-ex1
-ex2aro
-parser:protocol loop_remodel.xml
-ignore_unrecognized_res
-run:constant_seed
