# Supplementary material for: RosettaScripts: A Scripting Language Interface to the Rosetta Macromolecular Modeling Suite
Source: PLoS One. 2011 Jun 24;6(6):e20161. doi: 10.1371/journal.pone.0020161 (PMC3123292; doi:10.1371/journal.pone.0020161)
Supplement: Supplemental Information S1 — Protocols, input, and output files for all examples given in the paper. (BZ2) [file pone.0020161.s001.bz2 › LoopRemodel/loop_remodel.xml]

<ROSETTASCRIPTS>
        <MOVERS>
                <LoopFinder name=find ch1=0 ch2=1 interface=1 min_length=3 max_length=10 mingap=2/>      Find loops on chain 2 with length 2>x>11, with at least 3 residue separation. 
                <LoopRemodel name=build auto_loops=1 design=0 protocol=kinematic perturb=1 refine=0/>   Aggressively build found loops, no design
                <LoopRemodel name=refine1 auto_loops=1 design=0 protocol=kinematic perturb=0 refine=1 refine_score=soft_rep/>    Refine found loops, soft repulsive, no design
                <LoopRemodel name=refine2 auto_loops=1 design=1 protocol=kinematic perturb=0 refine=1 refine_score=score12/>     Refine found loops, score12, design
                <Backrub name=backrub partner1=0 partner2=1/>   Subtle backbone moves over whole interface of chain 2
                <LoopOver name=repeat_backrub mover_name=backrub iterations=10/>   Bundles Backrub into repeats (no filter used)
                <RepackMinimize name=des1 scorefxn_repack=score_docking scorefxn_minimize=soft_rep minimize_bb=0 minimize_rb=0/>   Aggressive design scorefunction, sidechain only moves
                <RepackMinimize name=des2 scorefxn_repack=soft_rep scorefxn_minimize=score12 minimize_bb=0 minimize_rb=1/>   More constrained design scorefunction, sidechain and rigid body moves
                <RepackMinimize name=des3 scorefxn_repack=score12 scorefxn_minimize=score12 minimize_bb=1/>   Strict design scorefunction, sidechain, rigid body, and backbone moves
                <ParsedProtocol name=design>
                        <Add mover_name=des1/>
                        <Add mover_name=des2/>
                        <Add mover_name=des3/>
                </ParsedProtocol>
        </MOVERS>
        <APPLY_TO_POSE>
        </APPLY_TO_POSE>
        <PROTOCOLS>
                <Add mover=find/>
                <Add mover=build/>
                <Add mover=refine1/>
                <Add mover=refine2/>
                <Add mover=repeat_backrub/>
                <Add mover=design/>
        </PROTOCOLS>
</ROSETTASCRIPTS>
