# Supplementary material for: RosettaScripts: A Scripting Language Interface to the Rosetta Macromolecular Modeling Suite
Source: PLoS One. 2011 Jun 24;6(6):e20161. doi: 10.1371/journal.pone.0020161 (PMC3123292; doi:10.1371/journal.pone.0020161)
Supplement: Supplemental Information S1 — Protocols, input, and output files for all examples given in the paper. (BZ2) [file pone.0020161.s001.bz2 › LoopRemodel/3a67.ppk.pdb]

ATOM      1  N   LYS Y   1      59.442  26.762  30.143  1.00  0.00              
ATOM      2  CA  LYS Y   1      59.205  25.306  29.927  1.00  0.00              
ATOM      3  C   LYS Y   1      59.549  24.891  28.504  1.00  0.00              
ATOM      4  O   LYS Y   1      59.266  25.612  27.548  1.00  0.00              
ATOM      5  CB  LYS Y   1      57.736  24.967  30.201  1.00  0.00              
ATOM      6  CG  LYS Y   1      57.332  23.555  29.784  1.00  0.00              
ATOM      7  CD  LYS Y   1      55.885  23.262  30.135  1.00  0.00              
ATOM      8  CE  LYS Y   1      55.483  21.867  29.685  1.00  0.00              
ATOM      9  NZ  LYS Y   1      54.126  21.504  30.170  1.00  0.00              
ATOM     10 1H   LYS Y   1      58.685  27.357  30.413  1.00  0.00              
ATOM     11 2H   LYS Y   1      60.093  27.065  30.839  1.00  0.00              
ATOM     12 3H   LYS Y   1      59.786  27.329  29.395  1.00  0.00              
ATOM     13  HA  LYS Y   1      59.833  24.726  30.604  1.00  0.00              
ATOM     14 1HB  LYS Y   1      57.574  25.091  31.272  1.00  0.00              
ATOM     15 2HB  LYS Y   1      57.133  25.694  29.657  1.00  0.00              
ATOM     16 1HG  LYS Y   1      57.469  23.460  28.706  1.00  0.00              
ATOM     17 2HG  LYS Y   1      57.979  22.844  30.296  1.00  0.00              
ATOM     18 1HD  LYS Y   1      55.766  23.346  31.216  1.00  0.00              
ATOM     19 2HD  LYS Y   1      55.251  24.000  29.643  1.00  0.00              
ATOM     20 1HE  LYS Y   1      55.502  21.841  28.596  1.00  0.00              
ATOM     21 2HE  LYS Y   1      56.213  21.159  30.076  1.00  0.00              
ATOM     22 1HZ  LYS Y   1      53.893  20.573  29.853  1.00  0.00              
ATOM     23 2HZ  LYS Y   1      54.111  21.530  31.180  1.00  0.00              
ATOM     24 3HZ  LYS Y   1      53.452  22.162  29.806  1.00  0.00              
ATOM     25  N   VAL Y   2      60.176  23.730  28.367  1.00  0.00              
ATOM     26  CA  VAL Y   2      60.506  23.219  27.049  1.00  0.00              
ATOM     27  C   VAL Y   2      59.602  22.021  26.803  1.00  0.00              
ATOM     28  O   VAL Y   2      59.738  20.981  27.454  1.00  0.00              
ATOM     29  CB  VAL Y   2      61.985  22.806  26.925  1.00  0.00              
ATOM     30  CG1 VAL Y   2      62.268  22.252  25.536  1.00  0.00              
ATOM     31  CG2 VAL Y   2      62.895  23.988  27.221  1.00  0.00              
ATOM     32  H   VAL Y   2      60.430  23.190  29.182  1.00  0.00              
ATOM     33  HA  VAL Y   2      60.323  23.967  26.276  1.00  0.00              
ATOM     34  HB  VAL Y   2      62.203  22.043  27.672  1.00  0.00              
ATOM     35 1HG1 VAL Y   2      63.317  21.965  25.466  1.00  0.00              
ATOM     36 2HG1 VAL Y   2      61.641  21.378  25.358  1.00  0.00              
ATOM     37 3HG1 VAL Y   2      62.051  23.014  24.789  1.00  0.00              
ATOM     38 1HG2 VAL Y   2      63.936  23.679  27.129  1.00  0.00              
ATOM     39 2HG2 VAL Y   2      62.690  24.790  26.511  1.00  0.00              
ATOM     40 3HG2 VAL Y   2      62.711  24.345  28.234  1.00  0.00              
ATOM     41  N   PHE Y   3      58.664  22.183  25.875  1.00  0.00              
ATOM     42  CA  PHE Y   3      57.729  21.119  25.534  1.00  0.00              
ATOM     43  C   PHE Y   3      58.371  20.001  24.732  1.00  0.00              
ATOM     44  O   PHE Y   3      59.340  20.214  24.002  1.00  0.00              
ATOM     45  CB  PHE Y   3      56.575  21.651  24.675  1.00  0.00              
ATOM     46  CG  PHE Y   3      55.446  22.245  25.454  1.00  0.00              
ATOM     47  CD1 PHE Y   3      55.464  23.585  25.828  1.00  0.00              
ATOM     48  CD2 PHE Y   3      54.345  21.467  25.793  1.00  0.00              
ATOM     49  CE1 PHE Y   3      54.398  24.143  26.530  1.00  0.00              
ATOM     50  CE2 PHE Y   3      53.274  22.013  26.494  1.00  0.00              
ATOM     51  CZ  PHE Y   3      53.299  23.356  26.863  1.00  0.00              
ATOM     52  H   PHE Y   3      58.599  23.068  25.394  1.00  0.00              
ATOM     53  HA  PHE Y   3      57.308  20.690  26.445  1.00  0.00              
ATOM     54 1HB  PHE Y   3      56.933  22.436  24.010  1.00  0.00              
ATOM     55 2HB  PHE Y   3      56.146  20.843  24.084  1.00  0.00              
ATOM     56  HD1 PHE Y   3      56.326  24.199  25.566  1.00  0.00              
ATOM     57  HD2 PHE Y   3      54.328  20.416  25.504  1.00  0.00              
ATOM     58  HE1 PHE Y   3      54.425  25.194  26.816  1.00  0.00              
ATOM     59  HE2 PHE Y   3      52.417  21.393  26.755  1.00  0.00              
ATOM     60  HZ  PHE Y   3      52.464  23.789  27.411  1.00  0.00              
ATOM     61  N   GLY Y   4      57.812  18.804  24.873  1.00  0.00              
ATOM     62  CA  GLY Y   4      58.272  17.686  24.077  1.00  0.00              
ATOM     63  C   GLY Y   4      57.414  17.853  22.831  1.00  0.00              
ATOM     64  O   GLY Y   4      56.376  18.515  22.900  1.00  0.00              
ATOM     65  H   GLY Y   4      57.063  18.661  25.535  1.00  0.00              
ATOM     66 1HA  GLY Y   4      59.342  17.793  23.897  1.00  0.00              
ATOM     67 2HA  GLY Y   4      58.088  16.761  24.622  1.00  0.00              
ATOM     68  N   ARG Y   5      57.829  17.281  21.706  1.00  0.00              
ATOM     69  CA  ARG Y   5      57.071  17.397  20.459  1.00  0.00              
ATOM     70  C   ARG Y   5      55.631  16.913  20.604  1.00  0.00              
ATOM     71  O   ARG Y   5      54.680  17.635  20.299  1.00  0.00              
ATOM     72  CB  ARG Y   5      57.762  16.596  19.353  1.00  0.00              
ATOM     73  CG  ARG Y   5      57.045  16.627  18.004  1.00  0.00              
ATOM     74  CD  ARG Y   5      57.819  15.829  16.958  1.00  0.00              
ATOM     75  NE  ARG Y   5      57.843  14.395  17.232  1.00  0.00              
ATOM     76  CZ  ARG Y   5      56.865  13.550  16.916  1.00  0.00              
ATOM     77  NH1 ARG Y   5      55.768  13.989  16.310  1.00  0.00              
ATOM     78  NH2 ARG Y   5      56.990  12.255  17.194  1.00  0.00              
ATOM     79  H   ARG Y   5      58.690  16.752  21.711  1.00  0.00              
ATOM     80  HA  ARG Y   5      57.061  18.436  20.128  1.00  0.00              
ATOM     81 1HB  ARG Y   5      58.764  17.008  19.240  1.00  0.00              
ATOM     82 2HB  ARG Y   5      57.830  15.566  19.702  1.00  0.00              
ATOM     83 1HG  ARG Y   5      56.050  16.199  18.130  1.00  0.00              
ATOM     84 2HG  ARG Y   5      56.955  17.665  17.683  1.00  0.00              
ATOM     85 1HD  ARG Y   5      57.356  15.979  15.983  1.00  0.00              
ATOM     86 2HD  ARG Y   5      58.848  16.186  16.931  1.00  0.00              
ATOM     87  HE  ARG Y   5      58.558  13.836  17.678  1.00  0.00              
ATOM     88 1HH1 ARG Y   5      55.676  14.970  16.087  1.00  0.00              
ATOM     89 2HH1 ARG Y   5      55.031  13.340  16.075  1.00  0.00              
ATOM     90 1HH2 ARG Y   5      57.830  11.917  17.645  1.00  0.00              
ATOM     91 2HH2 ARG Y   5      56.247  11.616  16.954  1.00  0.00              
ATOM     92  N   CYS Y   6      55.473  15.678  21.061  1.00 13.40              
ATOM     93  CA  CYS Y   6      54.142  15.119  21.227  1.00 13.44              
ATOM     94  C   CYS Y   6      53.358  15.834  22.324  1.00 13.45              
ATOM     95  O   CYS Y   6      52.136  15.985  22.230  1.00 13.64              
ATOM     96  CB  CYS Y   6      54.245  13.630  21.531  1.00 13.74              
ATOM     97  SG  CYS Y   6      54.805  12.613  20.124  1.00 15.11              
ATOM     98  H   CYS Y   6      56.277  15.114  21.298  1.00  0.00              
ATOM     99  HA  CYS Y   6      53.530  15.182  20.327  1.00  0.00              
ATOM    100 1HB  CYS Y   6      54.961  13.458  22.335  1.00  0.00              
ATOM    101 2HB  CYS Y   6      53.271  13.237  21.821  1.00  0.00              
ATOM    102  N   GLU Y   7      54.062  16.272  23.364  1.00  0.00              
ATOM    103  CA  GLU Y   7      53.423  16.981  24.465  1.00  0.00              
ATOM    104  C   GLU Y   7      52.784  18.265  23.941  1.00  0.00              
ATOM    105  O   GLU Y   7      51.653  18.601  24.300  1.00  0.00              
ATOM    106  CB  GLU Y   7      54.453  17.316  25.549  1.00  0.00              
ATOM    107  CG  GLU Y   7      53.870  17.981  26.794  1.00  0.00              
ATOM    108  CD  GLU Y   7      54.940  18.460  27.765  1.00  0.00              
ATOM    109  OE1 GLU Y   7      56.135  18.402  27.412  1.00  0.00              
ATOM    110  OE2 GLU Y   7      54.583  18.908  28.874  1.00  0.00              
ATOM    111  H   GLU Y   7      55.059  16.112  23.395  1.00  0.00              
ATOM    112  HA  GLU Y   7      52.643  16.357  24.903  1.00  0.00              
ATOM    113 1HB  GLU Y   7      54.934  16.379  25.831  1.00  0.00              
ATOM    114 2HB  GLU Y   7      55.189  17.980  25.096  1.00  0.00              
ATOM    115 1HG  GLU Y   7      53.207  18.816  26.570  1.00  0.00              
ATOM    116 2HG  GLU Y   7      53.298  17.183  27.267  1.00  0.00              
ATOM    117  N   LEU Y   8      53.508  18.985  23.087  1.00  0.00              
ATOM    118  CA  LEU Y   8      52.977  20.228  22.538  1.00  0.00              
ATOM    119  C   LEU Y   8      51.850  19.960  21.549  1.00  0.00              
ATOM    120  O   LEU Y   8      50.867  20.693  21.514  1.00  0.00              
ATOM    121  CB  LEU Y   8      54.079  21.033  21.848  1.00  0.00              
ATOM    122  CG  LEU Y   8      53.609  22.384  21.293  1.00  0.00              
ATOM    123  CD1 LEU Y   8      53.096  23.270  22.423  1.00  0.00              
ATOM    124  CD2 LEU Y   8      54.762  23.053  20.572  1.00  0.00              
ATOM    125  H   LEU Y   8      54.430  18.679  22.811  1.00  0.00              
ATOM    126  HA  LEU Y   8      52.557  20.832  23.342  1.00  0.00              
ATOM    127 1HB  LEU Y   8      54.747  21.180  22.695  1.00  0.00              
ATOM    128 2HB  LEU Y   8      54.587  20.448  21.082  1.00  0.00              
ATOM    129  HG  LEU Y   8      52.827  22.179  20.560  1.00  0.00              
ATOM    130 1HD1 LEU Y   8      52.766  24.225  22.016  1.00  0.00              
ATOM    131 2HD1 LEU Y   8      52.259  22.779  22.919  1.00  0.00              
ATOM    132 3HD1 LEU Y   8      53.896  23.440  23.142  1.00  0.00              
ATOM    133 1HD2 LEU Y   8      54.433  24.014  20.174  1.00  0.00              
ATOM    134 2HD2 LEU Y   8      55.585  23.210  21.269  1.00  0.00              
ATOM    135 3HD2 LEU Y   8      55.097  22.417  19.752  1.00  0.00              
ATOM    136  N   ALA Y   9      51.992  18.913  20.744  1.00  0.00              
ATOM    137  CA  ALA Y   9      50.955  18.576  19.774  1.00  0.00              
ATOM    138  C   ALA Y   9      49.631  18.347  20.504  1.00  0.00              
ATOM    139  O   ALA Y   9      48.580  18.828  20.073  1.00  0.00              
ATOM    140  CB  ALA Y   9      51.354  17.326  18.986  1.00  0.00              
ATOM    141  H   ALA Y   9      52.822  18.339  20.797  1.00  0.00              
ATOM    142  HA  ALA Y   9      50.844  19.407  19.078  1.00  0.00              
ATOM    143 1HB  ALA Y   9      50.572  17.086  18.266  1.00  0.00              
ATOM    144 2HB  ALA Y   9      52.289  17.512  18.457  1.00  0.00              
ATOM    145 3HB  ALA Y   9      51.484  16.490  19.672  1.00  0.00              
ATOM    146  N   ALA Y  10      49.685  17.623  21.619  1.00  0.00              
ATOM    147  CA  ALA Y  10      48.484  17.339  22.399  1.00  0.00              
ATOM    148  C   ALA Y  10      47.913  18.609  23.026  1.00  0.00              
ATOM    149  O   ALA Y  10      46.695  18.816  23.034  1.00  0.00              
ATOM    150  CB  ALA Y  10      48.795  16.311  23.489  1.00  0.00              
ATOM    151  H   ALA Y  10      50.574  17.261  21.935  1.00  0.00              
ATOM    152  HA  ALA Y  10      47.725  16.926  21.734  1.00  0.00              
ATOM    153 1HB  ALA Y  10      47.892  16.107  24.064  1.00  0.00              
ATOM    154 2HB  ALA Y  10      49.148  15.388  23.029  1.00  0.00              
ATOM    155 3HB  ALA Y  10      49.565  16.705  24.151  1.00  0.00              
ATOM    156  N   ALA Y  11      48.791  19.455  23.556  1.00  0.00              
ATOM    157  CA  ALA Y  11      48.365  20.706  24.170  1.00  0.00              
ATOM    158  C   ALA Y  11      47.705  21.609  23.132  1.00  0.00              
ATOM    159  O   ALA Y  11      46.654  22.198  23.387  1.00  0.00              
ATOM    160  CB  ALA Y  11      49.558  21.419  24.790  1.00  0.00              
ATOM    161  H   ALA Y  11      49.775  19.228  23.534  1.00  0.00              
ATOM    162  HA  ALA Y  11      47.644  20.482  24.957  1.00  0.00              
ATOM    163 1HB  ALA Y  11      49.226  22.352  25.245  1.00  0.00              
ATOM    164 2HB  ALA Y  11      50.007  20.783  25.553  1.00  0.00              
ATOM    165 3HB  ALA Y  11      50.294  21.635  24.017  1.00  0.00              
ATOM    166  N   MET Y  12      48.322  21.715  21.960  1.00  0.00              
ATOM    167  CA  MET Y  12      47.774  22.561  20.910  1.00  0.00              
ATOM    168  C   MET Y  12      46.437  22.035  20.416  1.00  0.00              
ATOM    169  O   MET Y  12      45.560  22.817  20.044  1.00  0.00              
ATOM    170  CB  MET Y  12      48.769  22.685  19.759  1.00  0.00              
ATOM    171  CG  MET Y  12      49.927  23.617  20.084  1.00  0.00              
ATOM    172  SD  MET Y  12      51.104  23.720  18.741  1.00  0.00              
ATOM    173  CE  MET Y  12      51.951  25.242  19.132  1.00  0.00              
ATOM    174  H   MET Y  12      49.178  21.208  21.787  1.00  0.00              
ATOM    175  HA  MET Y  12      47.571  23.557  21.303  1.00  0.00              
ATOM    176 1HB  MET Y  12      49.137  21.682  19.549  1.00  0.00              
ATOM    177 2HB  MET Y  12      48.213  23.057  18.897  1.00  0.00              
ATOM    178 1HG  MET Y  12      49.520  24.607  20.287  1.00  0.00              
ATOM    179 2HG  MET Y  12      50.426  23.239  20.976  1.00  0.00              
ATOM    180 1HE  MET Y  12      52.716  25.438  18.381  1.00  0.00              
ATOM    181 2HE  MET Y  12      51.234  26.064  19.145  1.00  0.00              
ATOM    182 3HE  MET Y  12      52.420  25.155  20.113  1.00  0.00              
ATOM    183  N   LYS Y  13      46.276  20.714  20.419  1.00  0.00              
ATOM    184  CA  LYS Y  13      45.013  20.120  20.002  1.00  0.00              
ATOM    185  C   LYS Y  13      43.944  20.489  21.033  1.00  0.00              
ATOM    186  O   LYS Y  13      42.815  20.833  20.675  1.00  0.00              
ATOM    187  CB  LYS Y  13      45.136  18.602  19.861  1.00  0.00              
ATOM    188  CG  LYS Y  13      43.892  17.919  19.308  1.00  0.00              
ATOM    189  CD  LYS Y  13      44.120  16.428  19.112  1.00  0.00              
ATOM    190  CE  LYS Y  13      42.950  15.779  18.387  1.00  0.00              
ATOM    191  NZ  LYS Y  13      41.706  15.806  19.203  1.00  0.00              
ATOM    192  H   LYS Y  13      47.031  20.110  20.711  1.00  0.00              
ATOM    193  HA  LYS Y  13      44.724  20.514  19.027  1.00  0.00              
ATOM    194 1HB  LYS Y  13      45.980  18.410  19.198  1.00  0.00              
ATOM    195 2HB  LYS Y  13      45.356  18.205  20.852  1.00  0.00              
ATOM    196 1HG  LYS Y  13      43.071  18.073  20.010  1.00  0.00              
ATOM    197 2HG  LYS Y  13      43.641  18.378  18.352  1.00  0.00              
ATOM    198 1HD  LYS Y  13      45.031  16.290  18.529  1.00  0.00              
ATOM    199 2HD  LYS Y  13      44.242  15.964  20.090  1.00  0.00              
ATOM    200 1HE  LYS Y  13      42.785  16.316  17.455  1.00  0.00              
ATOM    201 2HE  LYS Y  13      43.216  14.745  18.167  1.00  0.00              
ATOM    202 1HZ  LYS Y  13      40.956  15.366  18.687  1.00  0.00              
ATOM    203 2HZ  LYS Y  13      41.858  15.306  20.068  1.00  0.00              
ATOM    204 3HZ  LYS Y  13      41.458  16.764  19.406  1.00  0.00              
ATOM    205  N   ARG Y  14      44.298  20.426  22.314  1.00  0.00              
ATOM    206  CA  ARG Y  14      43.349  20.791  23.365  1.00  0.00              
ATOM    207  C   ARG Y  14      43.029  22.281  23.266  1.00  0.00              
ATOM    208  O   ARG Y  14      41.948  22.724  23.671  1.00  0.00              
ATOM    209  CB  ARG Y  14      43.834  20.405  24.755  1.00  0.00              
ATOM    210  CG  ARG Y  14      43.860  18.910  25.030  1.00  0.00              
ATOM    211  CD  ARG Y  14      44.451  18.539  26.341  1.00  0.00              
ATOM    212  NE  ARG Y  14      44.504  17.108  26.596  1.00  0.00              
ATOM    213  CZ  ARG Y  14      45.144  16.539  27.636  1.00  0.00              
ATOM    214  NH1 ARG Y  14      45.818  17.268  28.497  1.00  0.00              
ATOM    215  NH2 ARG Y  14      45.097  15.224  27.754  1.00  0.00              
ATOM    216  H   ARG Y  14      45.227  20.125  22.573  1.00  0.00              
ATOM    217  HA  ARG Y  14      42.437  20.202  23.260  1.00  0.00              
ATOM    218 1HB  ARG Y  14      44.840  20.808  24.864  1.00  0.00              
ATOM    219 2HB  ARG Y  14      43.169  20.889  25.469  1.00  0.00              
ATOM    220 1HG  ARG Y  14      42.837  18.534  25.005  1.00  0.00              
ATOM    221 2HG  ARG Y  14      44.444  18.424  24.248  1.00  0.00              
ATOM    222 1HD  ARG Y  14      45.472  18.916  26.389  1.00  0.00              
ATOM    223 2HD  ARG Y  14      43.860  18.991  27.137  1.00  0.00              
ATOM    224  HE  ARG Y  14      44.096  16.345  26.073  1.00  0.00              
ATOM    225 1HH1 ARG Y  14      45.859  18.271  28.383  1.00  0.00              
ATOM    226 2HH1 ARG Y  14      46.292  16.823  29.270  1.00  0.00              
ATOM    227 1HH2 ARG Y  14      44.590  14.676  27.072  1.00  0.00              
ATOM    228 2HH2 ARG Y  14      45.569  14.772  28.523  1.00  0.00              
ATOM    229  N   HIS Y  15      43.963  23.052  22.714  1.00  0.00              
ATOM    230  CA  HIS Y  15      43.754  24.486  22.550  1.00  0.00              
ATOM    231  C   HIS Y  15      43.215  24.834  21.162  1.00  0.00              
ATOM    232  O   HIS Y  15      43.434  25.930  20.647  1.00  0.00              
ATOM    233  CB  HIS Y  15      45.059  25.247  22.807  1.00  0.00              
ATOM    234  CG  HIS Y  15      45.413  25.362  24.257  1.00  0.00              
ATOM    235  ND1 HIS Y  15      46.043  24.351  24.951  1.00  0.00              
ATOM    236  CD2 HIS Y  15      45.224  26.367  25.144  1.00  0.00              
ATOM    237  CE1 HIS Y  15      46.228  24.730  26.204  1.00  0.00              
ATOM    238  NE2 HIS Y  15      45.739  25.948  26.346  1.00  0.00              
ATOM    239  H   HIS Y  15      44.832  22.643  22.402  1.00  0.00              
ATOM    240  HA  HIS Y  15      42.974  24.823  23.232  1.00  0.00              
ATOM    241 1HB  HIS Y  15      45.893  24.739  22.322  1.00  0.00              
ATOM    242 2HB  HIS Y  15      44.981  26.264  22.423  1.00  0.00              
ATOM    243  HD1 HIS Y  15      46.390  23.496  24.565  1.00  0.00              
ATOM    244  HD2 HIS Y  15      44.771  27.355  25.059  1.00  0.00              
ATOM    245  HE1 HIS Y  15      46.715  24.067  26.918  1.00  0.00              
ATOM    246  N   GLY Y  16      42.515  23.869  20.568  1.00  0.00              
ATOM    247  CA  GLY Y  16      41.860  24.058  19.281  1.00  0.00              
ATOM    248  C   GLY Y  16      42.610  24.396  18.011  1.00  0.00              
ATOM    249  O   GLY Y  16      42.085  25.136  17.169  1.00  0.00              
ATOM    250  H   GLY Y  16      42.439  22.975  21.032  1.00  0.00              
ATOM    251 1HA  GLY Y  16      41.334  23.142  19.011  1.00  0.00              
ATOM    252 2HA  GLY Y  16      41.145  24.876  19.362  1.00  0.00              
ATOM    253  N   LEU Y  17      43.810  23.857  17.841  1.00  0.00              
ATOM    254  CA  LEU Y  17      44.583  24.129  16.634  1.00  0.00              
ATOM    255  C   LEU Y  17      44.659  22.923  15.696  1.00  0.00              
ATOM    256  O   LEU Y  17      45.519  22.868  14.822  1.00  0.00              
ATOM    257  CB  LEU Y  17      45.998  24.585  17.006  1.00  0.00              
ATOM    258  CG  LEU Y  17      46.116  25.902  17.780  1.00  0.00              
ATOM    259  CD1 LEU Y  17      47.566  26.119  18.189  1.00  0.00              
ATOM    260  CD2 LEU Y  17      45.613  27.065  16.917  1.00  0.00              
ATOM    261  H   LEU Y  17      44.200  23.251  18.549  1.00  0.00              
ATOM    262  HA  LEU Y  17      44.097  24.916  16.059  1.00  0.00              
ATOM    263 1HB  LEU Y  17      46.287  23.757  17.651  1.00  0.00              
ATOM    264 2HB  LEU Y  17      46.654  24.614  16.136  1.00  0.00              
ATOM    265  HG  LEU Y  17      45.460  25.828  18.648  1.00  0.00              
ATOM    266 1HD1 LEU Y  17      47.653  27.055  18.740  1.00  0.00              
ATOM    267 2HD1 LEU Y  17      47.892  25.294  18.823  1.00  0.00              
ATOM    268 3HD1 LEU Y  17      48.192  26.163  17.298  1.00  0.00              
ATOM    269 1HD2 LEU Y  17      45.701  27.997  17.476  1.00  0.00              
ATOM    270 2HD2 LEU Y  17      46.211  27.129  16.007  1.00  0.00              
ATOM    271 3HD2 LEU Y  17      44.569  26.897  16.653  1.00  0.00              
ATOM    272  N   ASP Y  18      43.759  21.960  15.860  1.00  0.00              
ATOM    273  CA  ASP Y  18      43.784  20.780  14.996  1.00  0.00              
ATOM    274  C   ASP Y  18      43.433  21.113  13.546  1.00  0.00              
ATOM    275  O   ASP Y  18      43.957  20.501  12.619  1.00  0.00              
ATOM    276  CB  ASP Y  18      42.824  19.714  15.530  1.00  0.00              
ATOM    277  CG  ASP Y  18      41.399  20.205  15.751  1.00  0.00              
ATOM    278  OD1 ASP Y  18      41.173  21.385  15.629  1.00  0.00              
ATOM    279  OD2 ASP Y  18      40.524  19.384  15.885  1.00  0.00              
ATOM    280  H   ASP Y  18      43.052  22.029  16.578  1.00  0.00              
ATOM    281  HA  ASP Y  18      44.792  20.365  14.966  1.00  0.00              
ATOM    282 1HB  ASP Y  18      42.805  18.806  14.928  1.00  0.00              
ATOM    283 2HB  ASP Y  18      43.289  19.503  16.494  1.00  0.00              
ATOM    284  N   ASN Y  19      42.545  22.078  13.350  1.00  0.00              
ATOM    285  CA  ASN Y  19      42.140  22.481  12.004  1.00  0.00              
ATOM    286  C   ASN Y  19      41.615  23.911  12.064  1.00  0.00              
ATOM    287  O   ASN Y  19      40.524  24.209  11.578  1.00  0.00              
ATOM    288  CB  ASN Y  19      41.100  21.547  11.412  1.00  0.00              
ATOM    289  CG  ASN Y  19      40.796  21.819   9.965  1.00  0.00              
ATOM    290  OD1 ASN Y  19      41.646  22.311   9.213  1.00  0.00              
ATOM    291  ND2 ASN Y  19      39.566  21.576   9.591  1.00  0.00              
ATOM    292  H   ASN Y  19      42.138  22.546  14.147  1.00  0.00              
ATOM    293  HA  ASN Y  19      42.997  22.432  11.330  1.00  0.00              
ATOM    294 1HB  ASN Y  19      41.164  20.470  11.569  1.00  0.00              
ATOM    295 2HB  ASN Y  19      40.294  21.956  12.023  1.00  0.00              
ATOM    296 1HD2 ASN Y  19      39.293  21.733   8.642  1.00  0.00              
ATOM    297 2HD2 ASN Y  19      38.900  21.234  10.254  1.00  0.00              
ATOM    298  N   TYR Y  20      42.398  24.793  12.674  1.00  0.00              
ATOM    299  CA  TYR Y  20      42.008  26.192  12.811  1.00  0.00              
ATOM    300  C   TYR Y  20      42.267  26.986  11.535  1.00  0.00              
ATOM    301  O   TYR Y  20      43.394  27.045  11.045  1.00  0.00              
ATOM    302  CB  TYR Y  20      42.772  26.846  13.962  1.00  0.00              
ATOM    303  CG  TYR Y  20      42.270  28.233  14.301  1.00  0.00              
ATOM    304  CD1 TYR Y  20      41.049  28.415  14.951  1.00  0.00              
ATOM    305  CD2 TYR Y  20      43.006  29.364  13.953  1.00  0.00              
ATOM    306  CE1 TYR Y  20      40.574  29.695  15.248  1.00  0.00              
ATOM    307  CE2 TYR Y  20      42.542  30.644  14.242  1.00  0.00              
ATOM    308  CZ  TYR Y  20      41.331  30.806  14.886  1.00  0.00              
ATOM    309  OH  TYR Y  20      40.883  32.077  15.174  1.00  0.00              
ATOM    310  H   TYR Y  20      43.284  24.490  13.052  1.00  0.00              
ATOM    311  HA  TYR Y  20      40.940  26.260  13.018  1.00  0.00              
ATOM    312 1HB  TYR Y  20      42.668  26.194  14.830  1.00  0.00              
ATOM    313 2HB  TYR Y  20      43.820  26.894  13.667  1.00  0.00              
ATOM    314  HD1 TYR Y  20      40.464  27.537  15.226  1.00  0.00              
ATOM    315  HD2 TYR Y  20      43.962  29.235  13.445  1.00  0.00              
ATOM    316  HE1 TYR Y  20      39.619  29.824  15.756  1.00  0.00              
ATOM    317  HE2 TYR Y  20      43.133  31.515  13.958  1.00  0.00              
ATOM    318  HH  TYR Y  20      41.489  32.763  14.883  1.00  0.00              
ATOM    319  N   ARG Y  21      41.209  27.601  11.017  1.00  0.00              
ATOM    320  CA  ARG Y  21      41.272  28.411   9.806  1.00  0.00              
ATOM    321  C   ARG Y  21      42.085  27.811   8.657  1.00  0.00              
ATOM    322  O   ARG Y  21      42.907  28.490   8.034  1.00  0.00              
ATOM    323  CB  ARG Y  21      41.776  29.820  10.143  1.00  0.00              
ATOM    324  CG  ARG Y  21      40.917  30.540  11.192  1.00  0.00              
ATOM    325  CD  ARG Y  21      39.486  30.792  10.689  1.00  0.00              
ATOM    326  NE  ARG Y  21      39.438  31.657   9.509  1.00  0.00              
ATOM    327  CZ  ARG Y  21      39.366  32.985   9.553  1.00  0.00              
ATOM    328  NH1 ARG Y  21      39.329  33.613  10.721  1.00  0.00              
ATOM    329  NH2 ARG Y  21      39.329  33.689   8.427  1.00  0.00              
ATOM    330  H   ARG Y  21      40.324  27.496  11.493  1.00  0.00              
ATOM    331  HA  ARG Y  21      40.271  28.533   9.391  1.00  0.00              
ATOM    332 1HB  ARG Y  21      42.797  29.714  10.507  1.00  0.00              
ATOM    333 2HB  ARG Y  21      41.779  30.387   9.212  1.00  0.00              
ATOM    334 1HG  ARG Y  21      40.877  29.924  12.090  1.00  0.00              
ATOM    335 2HG  ARG Y  21      41.387  31.496  11.428  1.00  0.00              
ATOM    336 1HD  ARG Y  21      39.028  29.838  10.431  1.00  0.00              
ATOM    337 2HD  ARG Y  21      38.911  31.268  11.483  1.00  0.00              
ATOM    338  HE  ARG Y  21      39.451  31.410   8.528  1.00  0.00              
ATOM    339 1HH1 ARG Y  21      39.357  33.081  11.579  1.00  0.00              
ATOM    340 2HH1 ARG Y  21      39.275  34.621  10.747  1.00  0.00              
ATOM    341 1HH2 ARG Y  21      39.356  33.212   7.536  1.00  0.00              
ATOM    342 2HH2 ARG Y  21      39.274  34.695   8.466  1.00  0.00              
ATOM    343  N   GLY Y  22      41.844  26.531   8.389  1.00  0.00              
ATOM    344  CA  GLY Y  22      42.508  25.852   7.289  1.00  0.00              
ATOM    345  C   GLY Y  22      43.906  25.310   7.522  1.00  0.00              
ATOM    346  O   GLY Y  22      44.518  24.775   6.598  1.00  0.00              
ATOM    347  H   GLY Y  22      41.187  26.018   8.959  1.00  0.00              
ATOM    348 1HA  GLY Y  22      41.910  24.991   6.989  1.00  0.00              
ATOM    349 2HA  GLY Y  22      42.600  26.540   6.449  1.00  0.00              
ATOM    350  N   TYR Y  23      44.415  25.432   8.741  1.00  0.00              
ATOM    351  CA  TYR Y  23      45.757  24.945   9.045  1.00  0.00              
ATOM    352  C   TYR Y  23      45.747  23.703   9.925  1.00  0.00              
ATOM    353  O   TYR Y  23      45.225  23.727  11.037  1.00  0.00              
ATOM    354  CB  TYR Y  23      46.568  26.055   9.716  1.00  0.00              
ATOM    355  CG  TYR Y  23      46.939  27.183   8.785  1.00  0.00              
ATOM    356  CD1 TYR Y  23      48.068  27.094   7.970  1.00  0.00              
ATOM    357  CD2 TYR Y  23      46.156  28.336   8.705  1.00  0.00              
ATOM    358  CE1 TYR Y  23      48.412  28.126   7.098  1.00  0.00              
ATOM    359  CE2 TYR Y  23      46.495  29.375   7.832  1.00  0.00              
ATOM    360  CZ  TYR Y  23      47.622  29.261   7.038  1.00  0.00              
ATOM    361  OH  TYR Y  23      47.974  30.292   6.195  1.00  0.00              
ATOM    362  H   TYR Y  23      43.872  25.867   9.473  1.00  0.00              
ATOM    363  HA  TYR Y  23      46.259  24.645   8.125  1.00  0.00              
ATOM    364 1HB  TYR Y  23      45.965  26.443  10.538  1.00  0.00              
ATOM    365 2HB  TYR Y  23      47.473  25.597  10.114  1.00  0.00              
ATOM    366  HD1 TYR Y  23      48.686  26.197   8.024  1.00  0.00              
ATOM    367  HD2 TYR Y  23      45.272  28.417   9.338  1.00  0.00              
ATOM    368  HE1 TYR Y  23      49.297  28.042   6.468  1.00  0.00              
ATOM    369  HE2 TYR Y  23      45.873  30.269   7.781  1.00  0.00              
ATOM    370  HH  TYR Y  23      47.219  30.797   5.884  1.00  0.00              
ATOM    371  N   SER Y  24      46.323  22.615   9.419  1.00  0.00              
ATOM    372  CA  SER Y  24      46.380  21.369  10.175  1.00  0.00              
ATOM    373  C   SER Y  24      47.325  21.502  11.368  1.00  0.00              
ATOM    374  O   SER Y  24      48.225  22.341  11.369  1.00  0.00              
ATOM    375  CB  SER Y  24      46.816  20.230   9.275  1.00  0.00              
ATOM    376  OG  SER Y  24      48.138  20.383   8.835  1.00  0.00              
ATOM    377  H   SER Y  24      46.729  22.649   8.495  1.00  0.00              
ATOM    378  HA  SER Y  24      45.401  21.017  10.505  1.00  0.00              
ATOM    379 1HB  SER Y  24      46.733  19.296   9.830  1.00  0.00              
ATOM    380 2HB  SER Y  24      46.156  20.196   8.409  1.00  0.00              
ATOM    381  HG  SER Y  24      48.374  19.643   8.270  1.00  0.00              
ATOM    382  N   LEU Y  25      47.105  20.667  12.379  1.00  0.00              
ATOM    383  CA  LEU Y  25      47.894  20.681  13.613  1.00  0.00              
ATOM    384  C   LEU Y  25      49.409  20.673  13.416  1.00  0.00              
ATOM    385  O   LEU Y  25      50.136  21.370  14.131  1.00  0.00              
ATOM    386  CB  LEU Y  25      47.497  19.488  14.487  1.00  0.00              
ATOM    387  CG  LEU Y  25      48.106  19.422  15.894  1.00  0.00              
ATOM    388  CD1 LEU Y  25      47.657  20.636  16.708  1.00  0.00              
ATOM    389  CD2 LEU Y  25      47.660  18.138  16.575  1.00  0.00              
ATOM    390  H   LEU Y  25      46.357  19.996  12.281  1.00  0.00              
ATOM    391  HA  LEU Y  25      47.703  21.605  14.158  1.00  0.00              
ATOM    392 1HB  LEU Y  25      46.427  19.673  14.564  1.00  0.00              
ATOM    393 2HB  LEU Y  25      47.665  18.540  13.977  1.00  0.00              
ATOM    394  HG  LEU Y  25      49.189  19.380  15.777  1.00  0.00              
ATOM    395 1HD1 LEU Y  25      48.091  20.586  17.707  1.00  0.00              
ATOM    396 2HD1 LEU Y  25      47.991  21.548  16.214  1.00  0.00              
ATOM    397 3HD1 LEU Y  25      46.571  20.641  16.785  1.00  0.00              
ATOM    398 1HD2 LEU Y  25      48.092  18.088  17.575  1.00  0.00              
ATOM    399 2HD2 LEU Y  25      46.572  18.123  16.647  1.00  0.00              
ATOM    400 3HD2 LEU Y  25      47.996  17.281  15.992  1.00  0.00              
ATOM    401  N   GLY Y  26      49.880  19.880  12.457  1.00  0.00              
ATOM    402  CA  GLY Y  26      51.309  19.792  12.197  1.00  0.00              
ATOM    403  C   GLY Y  26      51.964  21.135  11.923  1.00  0.00              
ATOM    404  O   GLY Y  26      53.138  21.344  12.239  1.00  0.00              
ATOM    405  H   GLY Y  26      49.244  19.329  11.899  1.00  0.00              
ATOM    406 1HA  GLY Y  26      51.802  19.353  13.064  1.00  0.00              
ATOM    407 2HA  GLY Y  26      51.474  19.158  11.327  1.00  0.00              
ATOM    408  N   ASN Y  27      51.210  22.046  11.319  1.00  0.00              
ATOM    409  CA  ASN Y  27      51.728  23.377  11.019  1.00  0.00              
ATOM    410  C   ASN Y  27      52.176  24.094  12.283  1.00  0.00              
ATOM    411  O   ASN Y  27      53.244  24.714  12.323  1.00  0.00              
ATOM    412  CB  ASN Y  27      50.649  24.221  10.340  1.00  0.00              
ATOM    413  CG  ASN Y  27      50.584  23.988   8.849  1.00  0.00              
ATOM    414  OD1 ASN Y  27      51.496  24.366   8.116  1.00  0.00              
ATOM    415  ND2 ASN Y  27      49.509  23.359   8.390  1.00  0.00              
ATOM    416  H   ASN Y  27      50.261  21.818  11.061  1.00  0.00              
ATOM    417  HA  ASN Y  27      52.577  23.299  10.338  1.00  0.00              
ATOM    418 1HB  ASN Y  27      49.641  24.276  10.753  1.00  0.00              
ATOM    419 2HB  ASN Y  27      51.172  25.158  10.531  1.00  0.00              
ATOM    420 1HD2 ASN Y  27      49.416  23.178   7.410  1.00  0.00              
ATOM    421 2HD2 ASN Y  27      48.793  23.065   9.022  1.00  0.00              
ATOM    422  N   TRP Y  28      51.344  24.010  13.314  1.00  0.00              
ATOM    423  CA  TRP Y  28      51.623  24.683  14.571  1.00  0.00              
ATOM    424  C   TRP Y  28      52.779  24.080  15.353  1.00  0.00              
ATOM    425  O   TRP Y  28      53.561  24.809  15.965  1.00  0.00              
ATOM    426  CB  TRP Y  28      50.348  24.727  15.415  1.00  0.00              
ATOM    427  CG  TRP Y  28      49.286  25.567  14.760  1.00  0.00              
ATOM    428  CD1 TRP Y  28      48.191  25.127  14.070  1.00  0.00              
ATOM    429  CD2 TRP Y  28      49.271  26.997  14.665  1.00  0.00              
ATOM    430  NE1 TRP Y  28      47.495  26.199  13.550  1.00  0.00              
ATOM    431  CE2 TRP Y  28      48.138  27.357  13.900  1.00  0.00              
ATOM    432  CE3 TRP Y  28      50.108  28.010  15.151  1.00  0.00              
ATOM    433  CZ2 TRP Y  28      47.820  28.691  13.610  1.00  0.00              
ATOM    434  CZ3 TRP Y  28      49.792  29.340  14.862  1.00  0.00              
ATOM    435  CH2 TRP Y  28      48.656  29.663  14.098  1.00  0.00              
ATOM    436  H   TRP Y  28      50.497  23.466  13.224  1.00  0.00              
ATOM    437  HA  TRP Y  28      51.960  25.701  14.378  1.00  0.00              
ATOM    438 1HB  TRP Y  28      49.945  23.722  15.543  1.00  0.00              
ATOM    439 2HB  TRP Y  28      50.559  25.160  16.392  1.00  0.00              
ATOM    440  HD1 TRP Y  28      48.032  24.051  14.032  1.00  0.00              
ATOM    441  HE1 TRP Y  28      46.650  26.141  13.000  1.00  0.00              
ATOM    442  HE3 TRP Y  28      50.996  27.809  15.749  1.00  0.00              
ATOM    443  HZ2 TRP Y  28      46.930  28.903  13.017  1.00  0.00              
ATOM    444  HZ3 TRP Y  28      50.448  30.122  15.243  1.00  0.00              
ATOM    445  HH2 TRP Y  28      48.438  30.711  13.889  1.00  0.00              
ATOM    446  N   VAL Y  29      52.897  22.758  15.329  1.00  0.00              
ATOM    447  CA  VAL Y  29      53.989  22.095  16.035  1.00  0.00              
ATOM    448  C   VAL Y  29      55.296  22.402  15.308  1.00  0.00              
ATOM    449  O   VAL Y  29      56.312  22.716  15.939  1.00  0.00              
ATOM    450  CB  VAL Y  29      53.763  20.569  16.104  1.00  0.00              
ATOM    451  CG1 VAL Y  29      54.984  19.879  16.701  1.00  0.00              
ATOM    452  CG2 VAL Y  29      52.540  20.273  16.961  1.00  0.00              
ATOM    453  H   VAL Y  29      52.229  22.198  14.819  1.00  0.00              
ATOM    454  HA  VAL Y  29      54.097  22.480  17.050  1.00  0.00              
ATOM    455  HB  VAL Y  29      53.555  20.196  15.101  1.00  0.00              
ATOM    456 1HG1 VAL Y  29      54.810  18.803  16.743  1.00  0.00              
ATOM    457 2HG1 VAL Y  29      55.856  20.080  16.080  1.00  0.00              
ATOM    458 3HG1 VAL Y  29      55.159  20.256  17.709  1.00  0.00              
ATOM    459 1HG2 VAL Y  29      52.380  19.197  17.009  1.00  0.00              
ATOM    460 2HG2 VAL Y  29      52.698  20.662  17.967  1.00  0.00              
ATOM    461 3HG2 VAL Y  29      51.663  20.750  16.521  1.00  0.00              
ATOM    462  N   CYS Y  30      55.266  22.325  13.980  1.00 12.86              
ATOM    463  CA  CYS Y  30      56.449  22.623  13.183  1.00 13.56              
ATOM    464  C   CYS Y  30      56.875  24.077  13.400  1.00 14.03              
ATOM    465  O   CYS Y  30      58.062  24.376  13.547  1.00 14.35              
ATOM    466  CB  CYS Y  30      56.167  22.382  11.697  1.00 14.07              
ATOM    467  SG  CYS Y  30      57.633  22.612  10.637  1.00 15.36              
ATOM    468  H   CYS Y  30      54.412  22.056  13.512  1.00  0.00              
ATOM    469  HA  CYS Y  30      57.298  21.979  13.410  1.00  0.00              
ATOM    470 1HB  CYS Y  30      55.823  21.359  11.539  1.00  0.00              
ATOM    471 2HB  CYS Y  30      55.410  23.080  11.339  1.00  0.00              
ATOM    472  N   ALA Y  31      55.901  24.984  13.425  1.00  0.00              
ATOM    473  CA  ALA Y  31      56.193  26.398  13.631  1.00  0.00              
ATOM    474  C   ALA Y  31      56.868  26.631  14.983  1.00  0.00              
ATOM    475  O   ALA Y  31      57.853  27.368  15.077  1.00  0.00              
ATOM    476  CB  ALA Y  31      54.912  27.216  13.533  1.00  0.00              
ATOM    477  H   ALA Y  31      54.942  24.693  13.300  1.00  0.00              
ATOM    478  HA  ALA Y  31      56.881  26.730  12.853  1.00  0.00              
ATOM    479 1HB  ALA Y  31      55.142  28.270  13.688  1.00  0.00              
ATOM    480 2HB  ALA Y  31      54.469  27.083  12.546  1.00  0.00              
ATOM    481 3HB  ALA Y  31      54.209  26.883  14.294  1.00  0.00              
ATOM    482  N   ALA Y  32      56.337  26.009  16.032  1.00  0.00              
ATOM    483  CA  ALA Y  32      56.912  26.159  17.365  1.00  0.00              
ATOM    484  C   ALA Y  32      58.340  25.625  17.398  1.00  0.00              
ATOM    485  O   ALA Y  32      59.217  26.206  18.038  1.00  0.00              
ATOM    486  CB  ALA Y  32      56.057  25.427  18.396  1.00  0.00              
ATOM    487  H   ALA Y  32      55.524  25.423  15.910  1.00  0.00              
ATOM    488  HA  ALA Y  32      56.933  27.219  17.619  1.00  0.00              
ATOM    489 1HB  ALA Y  32      56.499  25.548  19.385  1.00  0.00              
ATOM    490 2HB  ALA Y  32      55.049  25.843  18.395  1.00  0.00              
ATOM    491 3HB  ALA Y  32      56.013  24.368  18.146  1.00  0.00              
ATOM    492  N   LYS Y  33      58.569  24.513  16.708  1.00  0.00              
ATOM    493  CA  LYS Y  33      59.894  23.908  16.665  1.00  0.00              
ATOM    494  C   LYS Y  33      60.947  24.867  16.113  1.00  0.00              
ATOM    495  O   LYS Y  33      61.990  25.087  16.727  1.00  0.00              
ATOM    496  CB  LYS Y  33      59.863  22.634  15.812  1.00  0.00              
ATOM    497  CG  LYS Y  33      61.242  22.097  15.417  1.00  0.00              
ATOM    498  CD  LYS Y  33      62.040  21.634  16.626  1.00  0.00              
ATOM    499  CE  LYS Y  33      63.400  21.081  16.210  1.00  0.00              
ATOM    500  NZ  LYS Y  33      64.211  20.663  17.393  1.00  0.00              
ATOM    501  H   LYS Y  33      57.812  24.076  16.202  1.00  0.00              
ATOM    502  HA  LYS Y  33      60.214  23.648  17.675  1.00  0.00              
ATOM    503 1HB  LYS Y  33      59.333  21.876  16.389  1.00  0.00              
ATOM    504 2HB  LYS Y  33      59.295  22.866  14.911  1.00  0.00              
ATOM    505 1HG  LYS Y  33      61.104  21.257  14.735  1.00  0.00              
ATOM    506 2HG  LYS Y  33      61.790  22.890  14.909  1.00  0.00              
ATOM    507 1HD  LYS Y  33      62.179  22.483  17.297  1.00  0.00              
ATOM    508 2HD  LYS Y  33      61.473  20.857  17.140  1.00  0.00              
ATOM    509 1HE  LYS Y  33      63.236  20.224  15.558  1.00  0.00              
ATOM    510 2HE  LYS Y  33      63.930  21.858  15.661  1.00  0.00              
ATOM    511 1HZ  LYS Y  33      65.102  20.304  17.080  1.00  0.00              
ATOM    512 2HZ  LYS Y  33      64.362  21.459  17.997  1.00  0.00              
ATOM    513 3HZ  LYS Y  33      63.718  19.943  17.901  1.00  0.00              
ATOM    514  N   PHE Y  34      60.668  25.462  14.962  1.00  0.00              
ATOM    515  CA  PHE Y  34      61.639  26.355  14.352  1.00  0.00              
ATOM    516  C   PHE Y  34      61.611  27.805  14.829  1.00  0.00              
ATOM    517  O   PHE Y  34      62.580  28.542  14.645  1.00  0.00              
ATOM    518  CB  PHE Y  34      61.517  26.245  12.832  1.00  0.00              
ATOM    519  CG  PHE Y  34      61.857  24.874  12.319  1.00  0.00              
ATOM    520  CD1 PHE Y  34      63.174  24.422  12.337  1.00  0.00              
ATOM    521  CD2 PHE Y  34      60.857  24.002  11.896  1.00  0.00              
ATOM    522  CE1 PHE Y  34      63.493  23.118  11.947  1.00  0.00              
ATOM    523  CE2 PHE Y  34      61.162  22.698  11.503  1.00  0.00              
ATOM    524  CZ  PHE Y  34      62.486  22.255  11.530  1.00  0.00              
ATOM    525  H   PHE Y  34      59.785  25.304  14.498  1.00  0.00              
ATOM    526  HA  PHE Y  34      62.647  26.071  14.658  1.00  0.00              
ATOM    527 1HB  PHE Y  34      60.496  26.460  12.521  1.00  0.00              
ATOM    528 2HB  PHE Y  34      62.198  26.946  12.350  1.00  0.00              
ATOM    529  HD1 PHE Y  34      63.964  25.099  12.663  1.00  0.00              
ATOM    530  HD2 PHE Y  34      59.824  24.350  11.875  1.00  0.00              
ATOM    531  HE1 PHE Y  34      64.528  22.781  11.970  1.00  0.00              
ATOM    532  HE2 PHE Y  34      60.370  22.026  11.175  1.00  0.00              
ATOM    533  HZ  PHE Y  34      62.730  21.238  11.225  1.00  0.00              
ATOM    534  N   GLU Y  35      60.517  28.215  15.463  1.00  0.00              
ATOM    535  CA  GLU Y  35      60.436  29.576  15.977  1.00  0.00              
ATOM    536  C   GLU Y  35      61.109  29.686  17.347  1.00  0.00              
ATOM    537  O   GLU Y  35      61.849  30.635  17.603  1.00  0.00              
ATOM    538  CB  GLU Y  35      58.976  30.029  16.111  1.00  0.00              
ATOM    539  CG  GLU Y  35      58.269  30.391  14.803  1.00  0.00              
ATOM    540  CD  GLU Y  35      58.810  31.652  14.153  1.00  0.00              
ATOM    541  OE1 GLU Y  35      59.518  32.430  14.831  1.00  0.00              
ATOM    542  OE2 GLU Y  35      58.511  31.874  12.962  1.00  0.00              
ATOM    543  H   GLU Y  35      59.733  27.592  15.595  1.00  0.00              
ATOM    544  HA  GLU Y  35      60.946  30.259  15.297  1.00  0.00              
ATOM    545 1HB  GLU Y  35      58.432  29.214  16.589  1.00  0.00              
ATOM    546 2HB  GLU Y  35      58.971  30.901  16.765  1.00  0.00              
ATOM    547 1HG  GLU Y  35      58.291  29.592  14.063  1.00  0.00              
ATOM    548 2HG  GLU Y  35      57.240  30.573  15.110  1.00  0.00              
ATOM    549  N   SER Y  36      60.868  28.706  18.218  1.00  0.00              
ATOM    550  CA  SER Y  36      61.410  28.747  19.577  1.00  0.00              
ATOM    551  C   SER Y  36      62.031  27.452  20.095  1.00  0.00              
ATOM    552  O   SER Y  36      62.492  27.401  21.237  1.00  0.00              
ATOM    553  CB  SER Y  36      60.311  29.184  20.526  1.00  0.00              
ATOM    554  OG  SER Y  36      59.346  28.185  20.710  1.00  0.00              
ATOM    555  H   SER Y  36      60.301  27.919  17.938  1.00  0.00              
ATOM    556  HA  SER Y  36      62.136  29.547  19.730  1.00  0.00              
ATOM    557 1HB  SER Y  36      60.759  29.426  21.489  1.00  0.00              
ATOM    558 2HB  SER Y  36      59.829  30.071  20.117  1.00  0.00              
ATOM    559  HG  SER Y  36      58.662  28.274  20.042  1.00  0.00              
ATOM    560  N   ASN Y  37      62.036  26.413  19.270  1.00  0.00              
ATOM    561  CA  ASN Y  37      62.562  25.116  19.673  1.00  0.00              
ATOM    562  C   ASN Y  37      61.768  24.600  20.877  1.00  0.00              
ATOM    563  O   ASN Y  37      62.320  24.008  21.809  1.00  0.00              
ATOM    564  CB  ASN Y  37      64.045  25.181  19.991  1.00  0.00              
ATOM    565  CG  ASN Y  37      64.732  23.845  19.950  1.00  0.00              
ATOM    566  OD1 ASN Y  37      64.325  22.937  19.216  1.00  0.00              
ATOM    567  ND2 ASN Y  37      65.721  23.692  20.793  1.00  0.00              
ATOM    568  H   ASN Y  37      61.665  26.525  18.337  1.00  0.00              
ATOM    569  HA  ASN Y  37      62.451  24.401  18.856  1.00  0.00              
ATOM    570 1HB  ASN Y  37      64.685  25.927  19.518  1.00  0.00              
ATOM    571 2HB  ASN Y  37      63.874  25.457  21.032  1.00  0.00              
ATOM    572 1HD2 ASN Y  37      66.225  22.828  20.821  1.00  0.00              
ATOM    573 2HD2 ASN Y  37      65.973  24.439  21.408  1.00  0.00              
ATOM    574  N   PHE Y  38      60.460  24.847  20.837  1.00  0.00              
ATOM    575  CA  PHE Y  38      59.523  24.416  21.874  1.00  0.00              
ATOM    576  C   PHE Y  38      59.719  25.062  23.249  1.00  0.00              
ATOM    577  O   PHE Y  38      59.198  24.563  24.246  1.00  0.00              
ATOM    578  CB  PHE Y  38      59.563  22.885  22.031  1.00  0.00              
ATOM    579  CG  PHE Y  38      59.235  22.119  20.768  1.00  0.00              
ATOM    580  CD1 PHE Y  38      58.067  22.377  20.051  1.00  0.00              
ATOM    581  CD2 PHE Y  38      60.079  21.107  20.321  1.00  0.00              
ATOM    582  CE1 PHE Y  38      57.747  21.635  18.907  1.00  0.00              
ATOM    583  CE2 PHE Y  38      59.770  20.359  19.184  1.00  0.00              
ATOM    584  CZ  PHE Y  38      58.600  20.624  18.474  1.00  0.00              
ATOM    585  H   PHE Y  38      60.110  25.361  20.041  1.00  0.00              
ATOM    586  HA  PHE Y  38      58.509  24.712  21.603  1.00  0.00              
ATOM    587 1HB  PHE Y  38      60.559  22.565  22.334  1.00  0.00              
ATOM    588 2HB  PHE Y  38      58.838  22.566  22.778  1.00  0.00              
ATOM    589  HD1 PHE Y  38      57.398  23.169  20.390  1.00  0.00              
ATOM    590  HD2 PHE Y  38      60.994  20.900  20.877  1.00  0.00              
ATOM    591  HE1 PHE Y  38      56.831  21.850  18.358  1.00  0.00              
ATOM    592  HE2 PHE Y  38      60.442  19.569  18.851  1.00  0.00              
ATOM    593  HZ  PHE Y  38      58.352  20.043  17.587  1.00  0.00              
ATOM    594  N   ASN Y  39      60.437  26.180  23.301  1.00  0.00              
ATOM    595  CA  ASN Y  39      60.696  26.868  24.570  1.00  0.00              
ATOM    596  C   ASN Y  39      59.750  28.051  24.822  1.00  0.00              
ATOM    597  O   ASN Y  39      59.821  29.070  24.133  1.00  0.00              
ATOM    598  CB  ASN Y  39      62.160  27.328  24.591  1.00  0.00              
ATOM    599  CG  ASN Y  39      62.509  28.125  25.829  1.00  0.00              
ATOM    600  OD1 ASN Y  39      61.772  28.122  26.814  1.00  0.00              
ATOM    601  ND2 ASN Y  39      63.653  28.802  25.789  1.00  0.00              
ATOM    602  H   ASN Y  39      60.813  26.565  22.447  1.00  0.00              
ATOM    603  HA  ASN Y  39      60.529  26.183  25.403  1.00  0.00              
ATOM    604 1HB  ASN Y  39      62.967  26.632  24.361  1.00  0.00              
ATOM    605 2HB  ASN Y  39      62.023  28.014  23.755  1.00  0.00              
ATOM    606 1HD2 ASN Y  39      63.938  29.348  26.578  1.00  0.00              
ATOM    607 2HD2 ASN Y  39      64.227  28.766  24.972  1.00  0.00              
ATOM    608  N   THR Y  40      58.871  27.911  25.816  1.00  0.00              
ATOM    609  CA  THR Y  40      57.897  28.954  26.144  1.00  0.00              
ATOM    610  C   THR Y  40      58.507  30.266  26.630  1.00  0.00              
ATOM    611  O   THR Y  40      57.861  31.311  26.574  1.00  0.00              
ATOM    612  CB  THR Y  40      56.912  28.457  27.219  1.00  0.00              
ATOM    613  OG1 THR Y  40      57.631  28.138  28.417  1.00  0.00              
ATOM    614  CG2 THR Y  40      56.171  27.221  26.732  1.00  0.00              
ATOM    615  H   THR Y  40      58.880  27.058  26.357  1.00  0.00              
ATOM    616  HA  THR Y  40      57.333  29.226  25.252  1.00  0.00              
ATOM    617  HB  THR Y  40      56.195  29.248  27.435  1.00  0.00              
ATOM    618  HG1 THR Y  40      58.021  27.264  28.333  1.00  0.00              
ATOM    619 1HG2 THR Y  40      55.480  26.885  27.505  1.00  0.00              
ATOM    620 2HG2 THR Y  40      55.615  27.464  25.827  1.00  0.00              
ATOM    621 3HG2 THR Y  40      56.888  26.430  26.516  1.00  0.00              
ATOM    622  N   GLN Y  41      59.745  30.216  27.110  1.00  0.00              
ATOM    623  CA  GLN Y  41      60.392  31.419  27.624  1.00  0.00              
ATOM    624  C   GLN Y  41      61.306  32.095  26.612  1.00  0.00              
ATOM    625  O   GLN Y  41      61.946  33.102  26.921  1.00  0.00              
ATOM    626  CB  GLN Y  41      61.193  31.086  28.887  1.00  0.00              
ATOM    627  CG  GLN Y  41      60.423  30.293  29.933  1.00  0.00              
ATOM    628  CD  GLN Y  41      59.200  31.025  30.460  1.00  0.00              
ATOM    629  OE1 GLN Y  41      59.310  32.116  31.026  1.00  0.00              
ATOM    630  NE2 GLN Y  41      58.026  30.420  30.284  1.00  0.00              
ATOM    631  H   GLN Y  41      60.250  29.342  27.123  1.00  0.00              
ATOM    632  HA  GLN Y  41      59.636  32.168  27.860  1.00  0.00              
ATOM    633 1HB  GLN Y  41      62.065  30.517  28.566  1.00  0.00              
ATOM    634 2HB  GLN Y  41      61.516  32.035  29.314  1.00  0.00              
ATOM    635 1HG  GLN Y  41      60.141  29.250  29.793  1.00  0.00              
ATOM    636 2HG  GLN Y  41      61.210  30.357  30.686  1.00  0.00              
ATOM    637 1HE2 GLN Y  41      57.185  30.855  30.611  1.00  0.00              
ATOM    638 2HE2 GLN Y  41      57.983  29.533  29.826  1.00  0.00              
ATOM    639  N   ALA Y  42      61.360  31.557  25.399  1.00  0.00              
ATOM    640  CA  ALA Y  42      62.220  32.124  24.365  1.00  0.00              
ATOM    641  C   ALA Y  42      61.876  33.567  24.002  1.00  0.00              
ATOM    642  O   ALA Y  42      60.707  33.931  23.877  1.00  0.00              
ATOM    643  CB  ALA Y  42      62.169  31.250  23.113  1.00  0.00              
ATOM    644  H   ALA Y  42      60.801  30.744  25.183  1.00  0.00              
ATOM    645  HA  ALA Y  42      63.244  32.148  24.737  1.00  0.00              
ATOM    646 1HB  ALA Y  42      62.813  31.678  22.345  1.00  0.00              
ATOM    647 2HB  ALA Y  42      62.514  30.245  23.356  1.00  0.00              
ATOM    648 3HB  ALA Y  42      61.146  31.204  22.743  1.00  0.00              
ATOM    649  N   THR Y  43      62.906  34.393  23.846  1.00  0.00              
ATOM    650  CA  THR Y  43      62.719  35.788  23.458  1.00  0.00              
ATOM    651  C   THR Y  43      63.857  36.159  22.520  1.00  0.00              
ATOM    652  O   THR Y  43      64.955  35.607  22.614  1.00  0.00              
ATOM    653  CB  THR Y  43      62.745  36.754  24.666  1.00  0.00              
ATOM    654  OG1 THR Y  43      64.033  36.705  25.293  1.00  0.00              
ATOM    655  CG2 THR Y  43      61.666  36.385  25.676  1.00  0.00              
ATOM    656  H   THR Y  43      63.842  34.046  24.000  1.00  0.00              
ATOM    657  HA  THR Y  43      61.760  35.905  22.953  1.00  0.00              
ATOM    658  HB  THR Y  43      62.574  37.770  24.311  1.00  0.00              
ATOM    659  HG1 THR Y  43      64.591  36.076  24.829  1.00  0.00              
ATOM    660 1HG2 THR Y  43      61.703  37.078  26.516  1.00  0.00              
ATOM    661 2HG2 THR Y  43      60.687  36.442  25.200  1.00  0.00              
ATOM    662 3HG2 THR Y  43      61.836  35.370  26.034  1.00  0.00              
ATOM    663  N   ASN Y  44      63.590  37.078  21.603  1.00  0.00              
ATOM    664  CA  ASN Y  44      64.605  37.511  20.656  1.00  0.00              
ATOM    665  C   ASN Y  44      64.427  38.985  20.330  1.00  0.00              
ATOM    666  O   ASN Y  44      63.410  39.384  19.756  1.00  0.00              
ATOM    667  CB  ASN Y  44      64.579  36.680  19.387  1.00  0.00              
ATOM    668  CG  ASN Y  44      65.706  36.987  18.439  1.00  0.00              
ATOM    669  OD1 ASN Y  44      66.371  38.023  18.549  1.00  0.00              
ATOM    670  ND2 ASN Y  44      65.870  36.132  17.462  1.00  0.00              
ATOM    671  H   ASN Y  44      62.668  37.487  21.557  1.00  0.00              
ATOM    672  HA  ASN Y  44      65.598  37.364  21.085  1.00  0.00              
ATOM    673 1HB  ASN Y  44      64.432  35.600  19.429  1.00  0.00              
ATOM    674 2HB  ASN Y  44      63.671  37.155  19.018  1.00  0.00              
ATOM    675 1HD2 ASN Y  44      66.601  36.273  16.793  1.00  0.00              
ATOM    676 2HD2 ASN Y  44      65.266  35.340  17.383  1.00  0.00              
ATOM    677  N   ARG Y  45      65.414  39.790  20.710  1.00  0.00              
ATOM    678  CA  ARG Y  45      65.372  41.222  20.449  1.00  0.00              
ATOM    679  C   ARG Y  45      65.667  41.470  18.977  1.00  0.00              
ATOM    680  O   ARG Y  45      66.626  40.931  18.425  1.00  0.00              
ATOM    681  CB  ARG Y  45      66.300  42.014  21.358  1.00  0.00              
ATOM    682  CG  ARG Y  45      65.914  42.005  22.829  1.00  0.00              
ATOM    683  CD  ARG Y  45      66.853  42.744  23.713  1.00  0.00              
ATOM    684  NE  ARG Y  45      68.160  42.125  23.855  1.00  0.00              
ATOM    685  CZ  ARG Y  45      69.228  42.714  24.429  1.00  0.00              
ATOM    686  NH1 ARG Y  45      69.160  43.947  24.880  1.00  0.00              
ATOM    687  NH2 ARG Y  45      70.354  42.027  24.505  1.00  0.00              
ATOM    688  H   ARG Y  45      66.212  39.401  21.191  1.00  0.00              
ATOM    689  HA  ARG Y  45      64.398  41.621  20.734  1.00  0.00              
ATOM    690 1HB  ARG Y  45      67.296  41.589  21.245  1.00  0.00              
ATOM    691 2HB  ARG Y  45      66.300  43.042  20.995  1.00  0.00              
ATOM    692 1HG  ARG Y  45      64.928  42.459  22.933  1.00  0.00              
ATOM    693 2HG  ARG Y  45      65.876  40.970  23.170  1.00  0.00              
ATOM    694 1HD  ARG Y  45      67.008  43.743  23.307  1.00  0.00              
ATOM    695 2HD  ARG Y  45      66.416  42.820  24.708  1.00  0.00              
ATOM    696  HE  ARG Y  45      68.473  41.207  23.569  1.00  0.00              
ATOM    697 1HH1 ARG Y  45      68.296  44.465  24.798  1.00  0.00              
ATOM    698 2HH1 ARG Y  45      69.971  44.371  25.306  1.00  0.00              
ATOM    699 1HH2 ARG Y  45      70.394  41.086  24.137  1.00  0.00              
ATOM    700 2HH2 ARG Y  45      71.169  42.445  24.929  1.00  0.00              
ATOM    701  N   ASN Y  46      64.838  42.289  18.341  1.00  0.00              
ATOM    702  CA  ASN Y  46      65.012  42.594  16.930  1.00  0.00              
ATOM    703  C   ASN Y  46      65.637  43.974  16.731  1.00  0.00              
ATOM    704  O   ASN Y  46      65.698  44.784  17.656  1.00  0.00              
ATOM    705  CB  ASN Y  46      63.660  42.520  16.212  1.00  0.00              
ATOM    706  CG  ASN Y  46      62.982  41.169  16.383  1.00  0.00              
ATOM    707  OD1 ASN Y  46      63.551  40.129  16.051  1.00  0.00              
ATOM    708  ND2 ASN Y  46      61.758  41.181  16.898  1.00  0.00              
ATOM    709  H   ASN Y  46      64.070  42.710  18.844  1.00  0.00              
ATOM    710  HA  ASN Y  46      65.683  41.865  16.474  1.00  0.00              
ATOM    711 1HB  ASN Y  46      62.928  43.321  16.317  1.00  0.00              
ATOM    712 2HB  ASN Y  46      64.112  42.569  15.221  1.00  0.00              
ATOM    713 1HD2 ASN Y  46      61.264  40.321  17.034  1.00  0.00              
ATOM    714 2HD2 ASN Y  46      61.330  42.048  17.151  1.00  0.00              
ATOM    715  N   THR Y  47      66.099  44.229  15.512  1.00  0.00              
ATOM    716  CA  THR Y  47      66.733  45.496  15.163  1.00  0.00              
ATOM    717  C   THR Y  47      65.843  46.714  15.397  1.00  0.00              
ATOM    718  O   THR Y  47      66.278  47.708  15.978  1.00  0.00              
ATOM    719  CB  THR Y  47      67.165  45.495  13.685  1.00  0.00              
ATOM    720  OG1 THR Y  47      68.129  44.457  13.472  1.00  0.00              
ATOM    721  CG2 THR Y  47      67.773  46.836  13.303  1.00  0.00              
ATOM    722  H   THR Y  47      66.005  43.515  14.804  1.00  0.00              
ATOM    723  HA  THR Y  47      67.609  45.656  15.792  1.00  0.00              
ATOM    724  HB  THR Y  47      66.292  45.303  13.061  1.00  0.00              
ATOM    725  HG1 THR Y  47      68.290  43.997  14.299  1.00  0.00              
ATOM    726 1HG2 THR Y  47      68.071  46.813  12.255  1.00  0.00              
ATOM    727 2HG2 THR Y  47      67.038  47.625  13.455  1.00  0.00              
ATOM    728 3HG2 THR Y  47      68.647  47.028  13.924  1.00  0.00              
ATOM    729  N   ASP Y  48      64.598  46.631  14.938  1.00  0.00              
ATOM    730  CA  ASP Y  48      63.649  47.731  15.070  1.00  0.00              
ATOM    731  C   ASP Y  48      63.271  48.036  16.515  1.00  0.00              
ATOM    732  O   ASP Y  48      62.395  48.862  16.773  1.00  0.00              
ATOM    733  CB  ASP Y  48      62.390  47.419  14.258  1.00  0.00              
ATOM    734  CG  ASP Y  48      61.636  46.220  14.793  1.00  0.00              
ATOM    735  OD1 ASP Y  48      62.174  45.521  15.677  1.00  0.00              
ATOM    736  OD2 ASP Y  48      60.509  45.969  14.321  1.00  0.00              
ATOM    737  H   ASP Y  48      64.303  45.778  14.484  1.00  0.00              
ATOM    738  HA  ASP Y  48      64.097  48.652  14.696  1.00  0.00              
ATOM    739 1HB  ASP Y  48      61.722  48.273  14.147  1.00  0.00              
ATOM    740 2HB  ASP Y  48      62.839  47.180  13.293  1.00  0.00              
ATOM    741  N   GLY Y  49      63.933  47.374  17.456  1.00  0.00              
ATOM    742  CA  GLY Y  49      63.638  47.604  18.858  1.00  0.00              
ATOM    743  C   GLY Y  49      62.527  46.717  19.387  1.00  0.00              
ATOM    744  O   GLY Y  49      62.220  46.742  20.581  1.00  0.00              
ATOM    745  H   GLY Y  49      64.647  46.705  17.207  1.00  0.00              
ATOM    746 1HA  GLY Y  49      64.534  47.409  19.447  1.00  0.00              
ATOM    747 2HA  GLY Y  49      63.334  48.641  18.993  1.00  0.00              
ATOM    748  N   SER Y  50      61.913  45.936  18.504  1.00  0.00              
ATOM    749  CA  SER Y  50      60.844  45.037  18.920  1.00  0.00              
ATOM    750  C   SER Y  50      61.459  43.736  19.428  1.00  0.00              
ATOM    751  O   SER Y  50      62.652  43.487  19.249  1.00  0.00              
ATOM    752  CB  SER Y  50      59.887  44.774  17.773  1.00  0.00              
ATOM    753  OG  SER Y  50      60.409  43.855  16.853  1.00  0.00              
ATOM    754  H   SER Y  50      62.185  45.960  17.532  1.00  0.00              
ATOM    755  HA  SER Y  50      60.153  45.487  19.634  1.00  0.00              
ATOM    756 1HB  SER Y  50      58.957  44.379  18.180  1.00  0.00              
ATOM    757 2HB  SER Y  50      59.689  45.715  17.261  1.00  0.00              
ATOM    758  HG  SER Y  50      61.092  44.280  16.330  1.00  0.00              
ATOM    759  N   THR Y  51      60.640  42.911  20.069  1.00  0.00              
ATOM    760  CA  THR Y  51      61.099  41.630  20.592  1.00  0.00              
ATOM    761  C   THR Y  51      60.050  40.567  20.269  1.00  0.00              
ATOM    762  O   THR Y  51      58.854  40.853  20.279  1.00  0.00              
ATOM    763  CB  THR Y  51      61.344  41.676  22.112  1.00  0.00              
ATOM    764  OG1 THR Y  51      62.337  42.667  22.408  1.00  0.00              
ATOM    765  CG2 THR Y  51      61.817  40.322  22.617  1.00  0.00              
ATOM    766  H   THR Y  51      59.674  43.177  20.198  1.00  0.00              
ATOM    767  HA  THR Y  51      62.046  41.359  20.125  1.00  0.00              
ATOM    768  HB  THR Y  51      60.414  41.945  22.612  1.00  0.00              
ATOM    769  HG1 THR Y  51      61.930  43.537  22.406  1.00  0.00              
ATOM    770 1HG2 THR Y  51      61.984  40.375  23.693  1.00  0.00              
ATOM    771 2HG2 THR Y  51      61.059  39.569  22.403  1.00  0.00              
ATOM    772 3HG2 THR Y  51      62.747  40.053  22.118  1.00  0.00              
ATOM    773  N   ASP Y  52      60.502  39.356  19.948  1.00  0.00              
ATOM    774  CA  ASP Y  52      59.592  38.245  19.663  1.00  0.00              
ATOM    775  C   ASP Y  52      59.484  37.470  20.970  1.00  0.00              
ATOM    776  O   ASP Y  52      60.499  37.150  21.593  1.00  0.00              
ATOM    777  CB  ASP Y  52      60.150  37.334  18.560  1.00  0.00              
ATOM    778  CG  ASP Y  52      60.228  38.024  17.204  1.00  0.00              
ATOM    779  OD1 ASP Y  52      59.734  39.164  17.072  1.00  0.00              
ATOM    780  OD2 ASP Y  52      60.775  37.417  16.260  1.00  0.00              
ATOM    781  H   ASP Y  52      61.499  39.200  19.900  1.00  0.00              
ATOM    782  HA  ASP Y  52      58.629  38.633  19.329  1.00  0.00              
ATOM    783 1HB  ASP Y  52      61.111  36.885  18.812  1.00  0.00              
ATOM    784 2HB  ASP Y  52      59.380  36.562  18.542  1.00  0.00              
ATOM    785  N   TYR Y  53      58.260  37.160  21.384  1.00  0.00              
ATOM    786  CA  TYR Y  53      58.058  36.468  22.649  1.00  0.00              
ATOM    787  C   TYR Y  53      57.387  35.108  22.612  1.00  0.00              
ATOM    788  O   TYR Y  53      56.424  34.895  21.882  1.00  0.00              
ATOM    789  CB  TYR Y  53      57.252  37.377  23.580  1.00  0.00              
ATOM    790  CG  TYR Y  53      57.980  38.639  23.986  1.00  0.00              
ATOM    791  CD1 TYR Y  53      57.753  39.837  23.326  1.00  0.00              
ATOM    792  CD2 TYR Y  53      58.892  38.628  25.031  1.00  0.00              
ATOM    793  CE1 TYR Y  53      58.415  40.993  23.693  1.00  0.00              
ATOM    794  CE2 TYR Y  53      59.560  39.777  25.408  1.00  0.00              
ATOM    795  CZ  TYR Y  53      59.319  40.958  24.736  1.00  0.00              
ATOM    796  OH  TYR Y  53      59.981  42.106  25.107  1.00  0.00              
ATOM    797  H   TYR Y  53      57.456  37.403  20.822  1.00  0.00              
ATOM    798  HA  TYR Y  53      59.021  36.263  23.117  1.00  0.00              
ATOM    799 1HB  TYR Y  53      56.332  37.641  23.056  1.00  0.00              
ATOM    800 2HB  TYR Y  53      57.010  36.795  24.468  1.00  0.00              
ATOM    801  HD1 TYR Y  53      57.037  39.857  22.503  1.00  0.00              
ATOM    802  HD2 TYR Y  53      59.078  37.692  25.558  1.00  0.00              
ATOM    803  HE1 TYR Y  53      58.227  41.927  23.165  1.00  0.00              
ATOM    804  HE2 TYR Y  53      60.274  39.747  26.231  1.00  0.00              
ATOM    805  HH  TYR Y  53      59.615  42.897  24.705  1.00  0.00              
ATOM    806  N   GLY Y  54      57.907  34.198  23.429  1.00  0.00              
ATOM    807  CA  GLY Y  54      57.301  32.889  23.572  1.00  0.00              
ATOM    808  C   GLY Y  54      57.519  31.773  22.582  1.00  0.00              
ATOM    809  O   GLY Y  54      58.326  31.853  21.655  1.00  0.00              
ATOM    810  H   GLY Y  54      58.737  34.417  23.961  1.00  0.00              
ATOM    811 1HA  GLY Y  54      57.628  32.446  24.513  1.00  0.00              
ATOM    812 2HA  GLY Y  54      56.217  32.997  23.580  1.00  0.00              
ATOM    813  N   ILE Y  55      56.751  30.715  22.808  1.00  0.00              
ATOM    814  CA  ILE Y  55      56.815  29.509  22.011  1.00  0.00              
ATOM    815  C   ILE Y  55      56.534  29.751  20.530  1.00  0.00              
ATOM    816  O   ILE Y  55      57.010  29.003  19.677  1.00  0.00              
ATOM    817  CB  ILE Y  55      55.852  28.450  22.598  1.00  0.00              
ATOM    818  CG1 ILE Y  55      56.162  27.078  22.000  1.00  0.00              
ATOM    819  CG2 ILE Y  55      54.408  28.884  22.380  1.00  0.00              
ATOM    820  CD1 ILE Y  55      55.557  25.934  22.771  1.00  0.00              
ATOM    821  H   ILE Y  55      56.095  30.764  23.574  1.00  0.00              
ATOM    822  HA  ILE Y  55      57.833  29.123  21.980  1.00  0.00              
ATOM    823  HB  ILE Y  55      56.048  28.344  23.665  1.00  0.00              
ATOM    824 1HG1 ILE Y  55      55.779  27.074  20.980  1.00  0.00              
ATOM    825 2HG1 ILE Y  55      57.247  26.971  21.980  1.00  0.00              
ATOM    826 1HG2 ILE Y  55      53.736  28.133  22.795  1.00  0.00              
ATOM    827 2HG2 ILE Y  55      54.236  29.838  22.875  1.00  0.00              
ATOM    828 3HG2 ILE Y  55      54.217  28.990  21.312  1.00  0.00              
ATOM    829 1HD1 ILE Y  55      55.819  24.992  22.290  1.00  0.00              
ATOM    830 2HD1 ILE Y  55      55.941  25.939  23.792  1.00  0.00              
ATOM    831 3HD1 ILE Y  55      54.474  26.041  22.791  1.00  0.00              
ATOM    832  N   LEU Y  56      55.770  30.796  20.222  1.00  0.00              
ATOM    833  CA  LEU Y  56      55.468  31.119  18.831  1.00  0.00              
ATOM    834  C   LEU Y  56      56.075  32.457  18.416  1.00  0.00              
ATOM    835  O   LEU Y  56      55.691  33.043  17.404  1.00  0.00              
ATOM    836  CB  LEU Y  56      53.954  31.101  18.582  1.00  0.00              
ATOM    837  CG  LEU Y  56      53.355  29.685  18.633  1.00  0.00              
ATOM    838  CD1 LEU Y  56      51.836  29.745  18.541  1.00  0.00              
ATOM    839  CD2 LEU Y  56      53.930  28.847  17.486  1.00  0.00              
ATOM    840  H   LEU Y  56      55.391  31.378  20.956  1.00  0.00              
ATOM    841  HA  LEU Y  56      55.936  30.385  18.176  1.00  0.00              
ATOM    842 1HB  LEU Y  56      53.627  31.692  19.436  1.00  0.00              
ATOM    843 2HB  LEU Y  56      53.690  31.619  17.660  1.00  0.00              
ATOM    844  HG  LEU Y  56      53.674  29.231  19.572  1.00  0.00              
ATOM    845 1HD1 LEU Y  56      51.428  28.735  18.579  1.00  0.00              
ATOM    846 2HD1 LEU Y  56      51.443  30.325  19.376  1.00  0.00              
ATOM    847 3HD1 LEU Y  56      51.547  30.218  17.603  1.00  0.00              
ATOM    848 1HD2 LEU Y  56      53.507  27.842  17.522  1.00  0.00              
ATOM    849 2HD2 LEU Y  56      53.680  29.313  16.533  1.00  0.00              
ATOM    850 3HD2 LEU Y  56      55.014  28.786  17.587  1.00  0.00              
ATOM    851  N   GLN Y  57      57.023  32.936  19.217  1.00  0.00              
ATOM    852  CA  GLN Y  57      57.738  34.174  18.926  1.00  0.00              
ATOM    853  C   GLN Y  57      56.867  35.293  18.372  1.00  0.00              
ATOM    854  O   GLN Y  57      57.068  35.742  17.241  1.00  0.00              
ATOM    855  CB  GLN Y  57      58.864  33.875  17.936  1.00  0.00              
ATOM    856  CG  GLN Y  57      59.848  32.829  18.416  1.00  0.00              
ATOM    857  CD  GLN Y  57      60.856  33.405  19.392  1.00  0.00              
ATOM    858  OE1 GLN Y  57      60.570  34.357  20.124  1.00  0.00              
ATOM    859  NE2 GLN Y  57      62.052  32.841  19.392  1.00  0.00              
ATOM    860  H   GLN Y  57      57.252  32.421  20.055  1.00  0.00              
ATOM    861  HA  GLN Y  57      58.150  34.583  19.848  1.00  0.00              
ATOM    862 1HB  GLN Y  57      58.391  33.542  17.012  1.00  0.00              
ATOM    863 2HB  GLN Y  57      59.384  34.816  17.758  1.00  0.00              
ATOM    864 1HG  GLN Y  57      59.537  31.852  18.783  1.00  0.00              
ATOM    865 2HG  GLN Y  57      60.331  32.714  17.445  1.00  0.00              
ATOM    866 1HE2 GLN Y  57      62.763  33.174  20.013  1.00  0.00              
ATOM    867 2HE2 GLN Y  57      62.247  32.079  18.774  1.00  0.00              
ATOM    868  N   ILE Y  58      55.911  35.746  19.175  1.00  0.00              
ATOM    869  CA  ILE Y  58      54.998  36.812  18.779  1.00  0.00              
ATOM    870  C   ILE Y  58      55.678  38.172  18.967  1.00  0.00              
ATOM    871  O   ILE Y  58      56.246  38.460  20.024  1.00  0.00              
ATOM    872  CB  ILE Y  58      53.687  36.696  19.587  1.00  0.00              
ATOM    873  CG1 ILE Y  58      53.022  35.360  19.235  1.00  0.00              
ATOM    874  CG2 ILE Y  58      52.752  37.857  19.281  1.00  0.00              
ATOM    875  CD1 ILE Y  58      51.868  34.965  20.128  1.00  0.00              
ATOM    876  H   ILE Y  58      55.817  35.334  20.092  1.00  0.00              
ATOM    877  HA  ILE Y  58      54.793  36.764  17.710  1.00  0.00              
ATOM    878  HB  ILE Y  58      53.924  36.698  20.650  1.00  0.00              
ATOM    879 1HG1 ILE Y  58      52.663  35.436  18.209  1.00  0.00              
ATOM    880 2HG1 ILE Y  58      53.791  34.590  19.294  1.00  0.00              
ATOM    881 1HG2 ILE Y  58      51.836  37.750  19.863  1.00  0.00              
ATOM    882 2HG2 ILE Y  58      53.239  38.795  19.542  1.00  0.00              
ATOM    883 3HG2 ILE Y  58      52.508  37.858  18.218  1.00  0.00              
ATOM    884 1HD1 ILE Y  58      51.464  34.006  19.800  1.00  0.00              
ATOM    885 2HD1 ILE Y  58      52.216  34.877  21.158  1.00  0.00              
ATOM    886 3HD1 ILE Y  58      51.088  35.723  20.073  1.00  0.00              
ATOM    887  N   ASN Y  59      55.619  38.992  17.921  1.00  0.00              
ATOM    888  CA  ASN Y  59      56.276  40.300  17.895  1.00  0.00              
ATOM    889  C   ASN Y  59      55.621  41.434  18.685  1.00  0.00              
ATOM    890  O   ASN Y  59      54.402  41.608  18.663  1.00  0.00              
ATOM    891  CB  ASN Y  59      56.453  40.752  16.457  1.00  0.00              
ATOM    892  CG  ASN Y  59      57.364  41.938  16.303  1.00  0.00              
ATOM    893  OD1 ASN Y  59      56.917  43.060  16.038  1.00  0.00              
ATOM    894  ND2 ASN Y  59      58.644  41.681  16.386  1.00  0.00              
ATOM    895  H   ASN Y  59      55.094  38.689  17.113  1.00  0.00              
ATOM    896  HA  ASN Y  59      57.258  40.230  18.366  1.00  0.00              
ATOM    897 1HB  ASN Y  59      56.668  40.030  15.668  1.00  0.00              
ATOM    898 2HB  ASN Y  59      55.420  41.089  16.369  1.00  0.00              
ATOM    899 1HD2 ASN Y  59      59.310  42.422  16.293  1.00  0.00              
ATOM    900 2HD2 ASN Y  59      58.957  40.744  16.542  1.00  0.00              
ATOM    901  N   SER Y  60      56.460  42.224  19.353  1.00  0.00              
ATOM    902  CA  SER Y  60      56.006  43.347  20.172  1.00  0.00              
ATOM    903  C   SER Y  60      55.627  44.605  19.392  1.00  0.00              
ATOM    904  O   SER Y  60      55.060  45.539  19.959  1.00  0.00              
ATOM    905  CB  SER Y  60      57.082  43.687  21.185  1.00  0.00              
ATOM    906  OG  SER Y  60      58.222  44.231  20.579  1.00  0.00              
ATOM    907  H   SER Y  60      57.449  42.033  19.286  1.00  0.00              
ATOM    908  HA  SER Y  60      55.161  43.099  20.816  1.00  0.00              
ATOM    909 1HB  SER Y  60      56.678  44.409  21.893  1.00  0.00              
ATOM    910 2HB  SER Y  60      57.363  42.777  21.715  1.00  0.00              
ATOM    911  HG  SER Y  60      58.058  45.151  20.358  1.00  0.00              
ATOM    912  N   ARG Y  61      55.938  44.655  18.104  1.00  0.00              
ATOM    913  CA  ARG Y  61      55.581  45.839  17.336  1.00  0.00              
ATOM    914  C   ARG Y  61      54.137  45.804  16.856  1.00  0.00              
ATOM    915  O   ARG Y  61      53.469  46.834  16.812  1.00  0.00              
ATOM    916  CB  ARG Y  61      56.510  46.018  16.134  1.00  0.00              
ATOM    917  CG  ARG Y  61      56.202  47.274  15.321  1.00  0.00              
ATOM    918  CD  ARG Y  61      57.247  47.527  14.249  1.00  0.00              
ATOM    919  NE  ARG Y  61      58.512  47.974  14.829  1.00  0.00              
ATOM    920  CZ  ARG Y  61      58.768  49.224  15.207  1.00  0.00              
ATOM    921  NH1 ARG Y  61      57.847  50.169  15.066  1.00  0.00              
ATOM    922  NH2 ARG Y  61      59.944  49.527  15.737  1.00  0.00              
ATOM    923  H   ARG Y  61      56.415  43.894  17.642  1.00  0.00              
ATOM    924  HA  ARG Y  61      55.713  46.731  17.950  1.00  0.00              
ATOM    925 1HB  ARG Y  61      57.527  46.062  16.521  1.00  0.00              
ATOM    926 2HB  ARG Y  61      56.397  45.131  15.510  1.00  0.00              
ATOM    927 1HG  ARG Y  61      55.227  47.151  14.848  1.00  0.00              
ATOM    928 2HG  ARG Y  61      56.171  48.127  16.000  1.00  0.00              
ATOM    929 1HD  ARG Y  61      57.418  46.604  13.696  1.00  0.00              
ATOM    930 2HD  ARG Y  61      56.879  48.295  13.570  1.00  0.00              
ATOM    931  HE  ARG Y  61      59.351  47.446  15.029  1.00  0.00              
ATOM    932 1HH1 ARG Y  61      56.947  49.939  14.671  1.00  0.00              
ATOM    933 2HH1 ARG Y  61      58.051  51.115  15.355  1.00  0.00              
ATOM    934 1HH2 ARG Y  61      60.643  48.806  15.854  1.00  0.00              
ATOM    935 2HH2 ARG Y  61      60.136  50.476  16.023  1.00  0.00              
ATOM    936  N   TRP Y  62      53.644  44.619  16.511  1.00  0.00              
ATOM    937  CA  TRP Y  62      52.280  44.513  16.010  1.00  0.00              
ATOM    938  C   TRP Y  62      51.280  43.803  16.909  1.00  0.00              
ATOM    939  O   TRP Y  62      50.111  44.186  16.956  1.00  0.00              
ATOM    940  CB  TRP Y  62      52.305  43.809  14.652  1.00  0.00              
ATOM    941  CG  TRP Y  62      52.954  44.617  13.570  1.00  0.00              
ATOM    942  CD1 TRP Y  62      54.243  44.516  13.140  1.00  0.00              
ATOM    943  CD2 TRP Y  62      52.346  45.648  12.782  1.00  0.00              
ATOM    944  NE1 TRP Y  62      54.478  45.421  12.134  1.00  0.00              
ATOM    945  CE2 TRP Y  62      53.326  46.127  11.895  1.00  0.00              
ATOM    946  CE3 TRP Y  62      51.065  46.212  12.742  1.00  0.00              
ATOM    947  CZ2 TRP Y  62      53.071  47.139  10.982  1.00  0.00              
ATOM    948  CZ3 TRP Y  62      50.809  47.225  11.826  1.00  0.00              
ATOM    949  CH2 TRP Y  62      51.783  47.675  10.971  1.00  0.00              
ATOM    950  H   TRP Y  62      54.205  43.783  16.591  1.00  0.00              
ATOM    951  HA  TRP Y  62      51.858  45.509  15.872  1.00  0.00              
ATOM    952 1HB  TRP Y  62      52.863  42.875  14.721  1.00  0.00              
ATOM    953 2HB  TRP Y  62      51.288  43.600  14.319  1.00  0.00              
ATOM    954  HD1 TRP Y  62      54.869  43.773  13.629  1.00  0.00              
ATOM    955  HE1 TRP Y  62      55.354  45.547  11.648  1.00  0.00              
ATOM    956  HE3 TRP Y  62      50.254  45.890  13.396  1.00  0.00              
ATOM    957  HZ2 TRP Y  62      53.874  47.466  10.322  1.00  0.00              
ATOM    958  HZ3 TRP Y  62      49.808  47.656  11.806  1.00  0.00              
ATOM    959  HH2 TRP Y  62      51.541  48.472  10.267  1.00  0.00              
ATOM    960  N   TRP Y  63      51.738  42.789  17.635  1.00  0.00              
ATOM    961  CA  TRP Y  63      50.831  41.969  18.431  1.00  0.00              
ATOM    962  C   TRP Y  63      50.670  42.139  19.934  1.00  0.00              
ATOM    963  O   TRP Y  63      49.544  42.136  20.433  1.00  0.00              
ATOM    964  CB  TRP Y  63      51.137  40.512  18.107  1.00  0.00              
ATOM    965  CG  TRP Y  63      51.186  40.302  16.634  1.00  0.00              
ATOM    966  CD1 TRP Y  63      52.301  40.170  15.857  1.00  0.00              
ATOM    967  CD2 TRP Y  63      50.070  40.297  15.740  1.00  0.00              
ATOM    968  NE1 TRP Y  63      51.948  40.087  14.531  1.00  0.00              
ATOM    969  CE2 TRP Y  63      50.582  40.162  14.432  1.00  0.00              
ATOM    970  CE3 TRP Y  63      48.684  40.396  15.918  1.00  0.00              
ATOM    971  CZ2 TRP Y  63      49.757  40.124  13.302  1.00  0.00              
ATOM    972  CZ3 TRP Y  63      47.862  40.357  14.794  1.00  0.00              
ATOM    973  CH2 TRP Y  63      48.403  40.222  13.505  1.00  0.00              
ATOM    974  H   TRP Y  63      52.726  42.577  17.641  1.00  0.00              
ATOM    975  HA  TRP Y  63      49.798  42.203  18.173  1.00  0.00              
ATOM    976 1HB  TRP Y  63      52.104  40.228  18.523  1.00  0.00              
ATOM    977 2HB  TRP Y  63      50.361  39.865  18.517  1.00  0.00              
ATOM    978  HD1 TRP Y  63      53.261  40.151  16.370  1.00  0.00              
ATOM    979  HE1 TRP Y  63      52.588  39.988  13.756  1.00  0.00              
ATOM    980  HE3 TRP Y  63      48.215  40.500  16.896  1.00  0.00              
ATOM    981  HZ2 TRP Y  63      50.215  40.016  12.319  1.00  0.00              
ATOM    982  HZ3 TRP Y  63      46.784  40.435  14.941  1.00  0.00              
ATOM    983  HH2 TRP Y  63      47.730  40.196  12.647  1.00  0.00              
ATOM    984  N   CYS Y  64      51.767  42.256  20.671  1.00 22.34              
ATOM    985  CA  CYS Y  64      51.652  42.423  22.112  1.00 22.49              
ATOM    986  C   CYS Y  64      52.386  43.678  22.554  1.00 23.93              
ATOM    987  O   CYS Y  64      53.247  44.190  21.840  1.00 23.87              
ATOM    988  CB  CYS Y  64      52.202  41.195  22.854  1.00 21.56              
ATOM    989  SG  CYS Y  64      53.965  40.852  22.557  1.00 20.13              
ATOM    990  H   CYS Y  64      52.685  42.231  20.250  1.00  0.00              
ATOM    991  HA  CYS Y  64      50.622  42.508  22.458  1.00  0.00              
ATOM    992 1HB  CYS Y  64      52.100  41.328  23.931  1.00  0.00              
ATOM    993 2HB  CYS Y  64      51.666  40.297  22.545  1.00  0.00              
ATOM    994  N   ASN Y  65      52.033  44.177  23.731  1.00  0.00              
ATOM    995  CA  ASN Y  65      52.660  45.379  24.255  1.00  0.00              
ATOM    996  C   ASN Y  65      53.638  45.061  25.371  1.00  0.00              
ATOM    997  O   ASN Y  65      53.255  44.511  26.402  1.00  0.00              
ATOM    998  CB  ASN Y  65      51.623  46.376  24.739  1.00  0.00              
ATOM    999  CG  ASN Y  65      52.211  47.664  25.244  1.00  0.00              
ATOM   1000  OD1 ASN Y  65      53.317  48.059  24.856  1.00  0.00              
ATOM   1001  ND2 ASN Y  65      51.517  48.279  26.167  1.00  0.00              
ATOM   1002  H   ASN Y  65      51.317  43.718  24.276  1.00  0.00              
ATOM   1003  HA  ASN Y  65      53.221  45.879  23.464  1.00  0.00              
ATOM   1004 1HB  ASN Y  65      50.739  46.597  24.140  1.00  0.00              
ATOM   1005 2HB  ASN Y  65      51.339  45.761  25.594  1.00  0.00              
ATOM   1006 1HD2 ASN Y  65      51.847  49.143  26.549  1.00  0.00              
ATOM   1007 2HD2 ASN Y  65      50.656  47.886  26.490  1.00  0.00              
ATOM   1008  N   ASP Y  66      54.906  45.391  25.155  1.00  0.00              
ATOM   1009  CA  ASP Y  66      55.924  45.167  26.170  1.00  0.00              
ATOM   1010  C   ASP Y  66      56.389  46.530  26.674  1.00  0.00              
ATOM   1011  O   ASP Y  66      57.358  46.634  27.421  1.00  0.00              
ATOM   1012  CB  ASP Y  66      57.103  44.367  25.602  1.00  0.00              
ATOM   1013  CG  ASP Y  66      57.862  45.114  24.520  1.00  0.00              
ATOM   1014  OD1 ASP Y  66      57.460  46.243  24.168  1.00  0.00              
ATOM   1015  OD2 ASP Y  66      58.864  44.561  24.017  1.00  0.00              
ATOM   1016  H   ASP Y  66      55.173  45.805  24.273  1.00  0.00              
ATOM   1017  HA  ASP Y  66      55.498  44.606  27.002  1.00  0.00              
ATOM   1018 1HB  ASP Y  66      57.792  44.007  26.366  1.00  0.00              
ATOM   1019 2HB  ASP Y  66      56.569  43.522  25.166  1.00  0.00              
ATOM   1020  N   GLY Y  67      55.679  47.569  26.238  1.00  0.00              
ATOM   1021  CA  GLY Y  67      55.982  48.930  26.646  1.00  0.00              
ATOM   1022  C   GLY Y  67      57.348  49.480  26.278  1.00  0.00              
ATOM   1023  O   GLY Y  67      57.735  50.539  26.775  1.00  0.00              
ATOM   1024  H   GLY Y  67      54.908  47.405  25.606  1.00  0.00              
ATOM   1025 1HA  GLY Y  67      55.257  49.607  26.194  1.00  0.00              
ATOM   1026 2HA  GLY Y  67      55.915  49.000  27.731  1.00  0.00              
ATOM   1027  N   ARG Y  68      58.079  48.788  25.409  1.00  0.00              
ATOM   1028  CA  ARG Y  68      59.408  49.253  25.016  1.00  0.00              
ATOM   1029  C   ARG Y  68      59.615  49.305  23.504  1.00  0.00              
ATOM   1030  O   ARG Y  68      60.731  49.529  23.035  1.00  0.00              
ATOM   1031  CB  ARG Y  68      60.503  48.434  25.684  1.00  0.00              
ATOM   1032  CG  ARG Y  68      60.568  48.566  27.197  1.00  0.00              
ATOM   1033  CD  ARG Y  68      60.960  49.916  27.678  1.00  0.00              
ATOM   1034  NE  ARG Y  68      61.043  50.040  29.124  1.00  0.00              
ATOM   1035  CZ  ARG Y  68      60.017  50.394  29.922  1.00  0.00              
ATOM   1036  NH1 ARG Y  68      58.841  50.696  29.419  1.00  0.00              
ATOM   1037  NH2 ARG Y  68      60.231  50.453  31.225  1.00  0.00              
ATOM   1038  H   ARG Y  68      57.720  47.932  25.012  1.00  0.00              
ATOM   1039  HA  ARG Y  68      59.581  50.253  25.414  1.00  0.00              
ATOM   1040 1HB  ARG Y  68      60.326  47.392  25.421  1.00  0.00              
ATOM   1041 2HB  ARG Y  68      61.450  48.761  25.255  1.00  0.00              
ATOM   1042 1HG  ARG Y  68      59.584  48.336  27.608  1.00  0.00              
ATOM   1043 2HG  ARG Y  68      61.297  47.849  27.576  1.00  0.00              
ATOM   1044 1HD  ARG Y  68      61.940  50.165  27.272  1.00  0.00              
ATOM   1045 2HD  ARG Y  68      60.227  50.643  27.329  1.00  0.00              
ATOM   1046  HE  ARG Y  68      61.832  49.891  29.739  1.00  0.00              
ATOM   1047 1HH1 ARG Y  68      58.699  50.664  28.419  1.00  0.00              
ATOM   1048 2HH1 ARG Y  68      58.085  50.960  30.034  1.00  0.00              
ATOM   1049 1HH2 ARG Y  68      61.147  50.235  31.594  1.00  0.00              
ATOM   1050 2HH2 ARG Y  68      59.480  50.716  31.845  1.00  0.00              
ATOM   1051  N   THR Y  69      58.543  49.112  22.745  1.00  0.00              
ATOM   1052  CA  THR Y  69      58.636  49.115  21.290  1.00  0.00              
ATOM   1053  C   THR Y  69      57.914  50.314  20.676  1.00  0.00              
ATOM   1054  O   THR Y  69      56.731  50.533  20.931  1.00  0.00              
ATOM   1055  CB  THR Y  69      58.056  47.821  20.691  1.00  0.00              
ATOM   1056  OG1 THR Y  69      58.765  46.689  21.213  1.00  0.00              
ATOM   1057  CG2 THR Y  69      58.177  47.834  19.174  1.00  0.00              
ATOM   1058  H   THR Y  69      57.644  48.960  23.180  1.00  0.00              
ATOM   1059  HA  THR Y  69      59.679  49.206  20.987  1.00  0.00              
ATOM   1060  HB  THR Y  69      57.006  47.740  20.970  1.00  0.00              
ATOM   1061  HG1 THR Y  69      58.623  46.633  22.161  1.00  0.00              
ATOM   1062 1HG2 THR Y  69      57.761  46.912  18.769  1.00  0.00              
ATOM   1063 2HG2 THR Y  69      57.629  48.687  18.774  1.00  0.00              
ATOM   1064 3HG2 THR Y  69      59.227  47.913  18.895  1.00  0.00              
ATOM   1065  N   PRO Y  70      58.625  51.099  19.848  1.00  0.00              
ATOM   1066  CA  PRO Y  70      58.136  52.298  19.157  1.00  0.00              
ATOM   1067  C   PRO Y  70      56.683  52.277  18.674  1.00  0.00              
ATOM   1068  O   PRO Y  70      55.752  52.433  19.466  1.00  0.00              
ATOM   1069  CB  PRO Y  70      59.129  52.451  18.011  1.00  0.00              
ATOM   1070  CG  PRO Y  70      60.426  52.138  18.683  1.00  0.00              
ATOM   1071  CD  PRO Y  70      60.077  50.929  19.530  1.00  0.00              
ATOM   1072  HA  PRO Y  70      58.103  53.182  19.811  1.00  0.00              
ATOM   1073 1HB  PRO Y  70      58.904  51.757  17.187  1.00  0.00              
ATOM   1074 2HB  PRO Y  70      59.107  53.468  17.591  1.00  0.00              
ATOM   1075 1HG  PRO Y  70      61.214  51.922  17.947  1.00  0.00              
ATOM   1076 2HG  PRO Y  70      60.775  52.988  19.288  1.00  0.00              
ATOM   1077 1HD  PRO Y  70      60.243  49.983  18.993  1.00  0.00              
ATOM   1078 2HD  PRO Y  70      60.672  50.882  20.454  1.00  0.00              
ATOM   1079  N   GLY Y  71      56.496  52.098  17.370  1.00  0.00              
ATOM   1080  CA  GLY Y  71      55.158  52.076  16.804  1.00  0.00              
ATOM   1081  C   GLY Y  71      54.333  50.844  17.130  1.00  0.00              
ATOM   1082  O   GLY Y  71      53.768  50.217  16.233  1.00  0.00              
ATOM   1083  H   GLY Y  71      57.291  51.975  16.759  1.00  0.00              
ATOM   1084 1HA  GLY Y  71      54.601  52.937  17.174  1.00  0.00              
ATOM   1085 2HA  GLY Y  71      55.230  52.130  15.718  1.00  0.00              
ATOM   1086  N   SER Y  72      54.257  50.498  18.412  1.00  0.00              
ATOM   1087  CA  SER Y  72      53.489  49.338  18.858  1.00  0.00              
ATOM   1088  C   SER Y  72      52.005  49.508  18.548  1.00  0.00              
ATOM   1089  O   SER Y  72      51.457  50.601  18.695  1.00  0.00              
ATOM   1090  CB  SER Y  72      53.696  49.114  20.343  1.00  0.00              
ATOM   1091  OG  SER Y  72      53.097  47.926  20.785  1.00  0.00              
ATOM   1092  H   SER Y  72      54.747  51.057  19.096  1.00  0.00              
ATOM   1093  HA  SER Y  72      53.865  48.393  18.464  1.00  0.00              
ATOM   1094 1HB  SER Y  72      54.766  49.067  20.542  1.00  0.00              
ATOM   1095 2HB  SER Y  72      53.263  49.953  20.887  1.00  0.00              
ATOM   1096  HG  SER Y  72      53.655  47.181  20.550  1.00  0.00              
ATOM   1097  N   ARG Y  73      51.358  48.424  18.124  1.00  0.00              
ATOM   1098  CA  ARG Y  73      49.936  48.460  17.796  1.00  0.00              
ATOM   1099  C   ARG Y  73      49.111  47.549  18.698  1.00  0.00              
ATOM   1100  O   ARG Y  73      47.889  47.687  18.781  1.00  0.00              
ATOM   1101  CB  ARG Y  73      49.686  48.151  16.327  1.00  0.00              
ATOM   1102  CG  ARG Y  73      50.233  49.184  15.354  1.00  0.00              
ATOM   1103  CD  ARG Y  73      49.534  50.494  15.397  1.00  0.00              
ATOM   1104  NE  ARG Y  73      50.141  51.527  14.572  1.00  0.00              
ATOM   1105  CZ  ARG Y  73      51.110  52.366  14.986  1.00  0.00              
ATOM   1106  NH1 ARG Y  73      51.560  52.325  16.220  1.00  0.00              
ATOM   1107  NH2 ARG Y  73      51.581  53.250  14.123  1.00  0.00              
ATOM   1108  H   ARG Y  73      51.863  47.555  18.027  1.00  0.00              
ATOM   1109  HA  ARG Y  73      49.560  49.479  17.894  1.00  0.00              
ATOM   1110 1HB  ARG Y  73      50.146  47.186  16.122  1.00  0.00              
ATOM   1111 2HB  ARG Y  73      48.607  48.073  16.198  1.00  0.00              
ATOM   1112 1HG  ARG Y  73      51.284  49.356  15.585  1.00  0.00              
ATOM   1113 2HG  ARG Y  73      50.143  48.788  14.342  1.00  0.00              
ATOM   1114 1HD  ARG Y  73      48.510  50.361  15.052  1.00  0.00              
ATOM   1115 2HD  ARG Y  73      49.527  50.859  16.423  1.00  0.00              
ATOM   1116  HE  ARG Y  73      49.952  51.777  13.610  1.00  0.00              
ATOM   1117 1HH1 ARG Y  73      51.177  51.655  16.872  1.00  0.00              
ATOM   1118 2HH1 ARG Y  73      52.287  52.962  16.511  1.00  0.00              
ATOM   1119 1HH2 ARG Y  73      51.212  53.280  13.183  1.00  0.00              
ATOM   1120 2HH2 ARG Y  73      52.307  53.890  14.407  1.00  0.00              
ATOM   1121  N   ASN Y  74      49.786  46.618  19.365  1.00  0.00              
ATOM   1122  CA  ASN Y  74      49.136  45.676  20.272  1.00  0.00              
ATOM   1123  C   ASN Y  74      47.848  45.096  19.678  1.00  0.00              
ATOM   1124  O   ASN Y  74      46.778  45.204  20.271  1.00  0.00              
ATOM   1125  CB  ASN Y  74      48.846  46.323  21.614  1.00  0.00              
ATOM   1126  CG  ASN Y  74      48.499  45.340  22.697  1.00  0.00              
ATOM   1127  OD1 ASN Y  74      48.753  44.136  22.575  1.00  0.00              
ATOM   1128  ND2 ASN Y  74      47.849  45.833  23.720  1.00  0.00              
ATOM   1129  H   ASN Y  74      50.786  46.565  19.235  1.00  0.00              
ATOM   1130  HA  ASN Y  74      49.800  44.832  20.468  1.00  0.00              
ATOM   1131 1HB  ASN Y  74      49.511  47.085  22.022  1.00  0.00              
ATOM   1132 2HB  ASN Y  74      47.928  46.793  21.260  1.00  0.00              
ATOM   1133 1HD2 ASN Y  74      47.586  45.237  24.480  1.00  0.00              
ATOM   1134 2HD2 ASN Y  74      47.615  46.805  23.743  1.00  0.00              
ATOM   1135  N   LEU Y  75      47.960  44.477  18.507  1.00  0.00              
ATOM   1136  CA  LEU Y  75      46.803  43.890  17.835  1.00  0.00              
ATOM   1137  C   LEU Y  75      46.119  42.788  18.643  1.00  0.00              
ATOM   1138  O   LEU Y  75      44.925  42.538  18.466  1.00  0.00              
ATOM   1139  CB  LEU Y  75      47.211  43.353  16.459  1.00  0.00              
ATOM   1140  CG  LEU Y  75      47.579  44.413  15.416  1.00  0.00              
ATOM   1141  CD1 LEU Y  75      48.268  43.773  14.220  1.00  0.00              
ATOM   1142  CD2 LEU Y  75      46.317  45.142  14.987  1.00  0.00              
ATOM   1143  H   LEU Y  75      48.868  44.411  18.071  1.00  0.00              
ATOM   1144  HA  LEU Y  75      46.032  44.649  17.705  1.00  0.00              
ATOM   1145 1HB  LEU Y  75      48.098  42.790  16.745  1.00  0.00              
ATOM   1146 2HB  LEU Y  75      46.463  42.671  16.054  1.00  0.00              
ATOM   1147  HG  LEU Y  75      48.236  45.133  15.904  1.00  0.00              
ATOM   1148 1HD1 LEU Y  75      48.521  44.543  13.490  1.00  0.00              
ATOM   1149 2HD1 LEU Y  75      49.179  43.273  14.549  1.00  0.00              
ATOM   1150 3HD1 LEU Y  75      47.599  43.046  13.761  1.00  0.00              
ATOM   1151 1HD2 LEU Y  75      46.570  45.900  14.244  1.00  0.00              
ATOM   1152 2HD2 LEU Y  75      45.614  44.430  14.554  1.00  0.00              
ATOM   1153 3HD2 LEU Y  75      45.861  45.622  15.853  1.00  0.00              
ATOM   1154  N   CYS Y  76      46.869  42.131  19.525  1.00 28.92              
ATOM   1155  CA  CYS Y  76      46.309  41.065  20.351  1.00 27.75              
ATOM   1156  C   CYS Y  76      45.801  41.572  21.690  1.00 28.88              
ATOM   1157  O   CYS Y  76      45.327  40.791  22.516  1.00 29.02              
ATOM   1158  CB  CYS Y  76      47.342  39.958  20.586  1.00 24.50              
ATOM   1159  SG  CYS Y  76      47.490  38.812  19.185  1.00 21.05              
ATOM   1160  H   CYS Y  76      47.844  42.372  19.627  1.00  0.00              
ATOM   1161  HA  CYS Y  76      45.465  40.555  19.887  1.00  0.00              
ATOM   1162 1HB  CYS Y  76      48.330  40.391  20.745  1.00  0.00              
ATOM   1163 2HB  CYS Y  76      47.063  39.360  21.453  1.00  0.00              
ATOM   1164  N   ASN Y  77      45.905  42.881  21.901  1.00  0.00              
ATOM   1165  CA  ASN Y  77      45.441  43.503  23.136  1.00  0.00              
ATOM   1166  C   ASN Y  77      45.866  42.676  24.348  1.00  0.00              
ATOM   1167  O   ASN Y  77      45.037  42.304  25.179  1.00  0.00              
ATOM   1168  CB  ASN Y  77      43.912  43.639  23.104  1.00  0.00              
ATOM   1169  CG  ASN Y  77      43.429  44.540  21.976  1.00  0.00              
ATOM   1170  OD1 ASN Y  77      43.834  45.698  21.879  1.00  0.00              
ATOM   1171  ND2 ASN Y  77      42.554  44.015  21.123  1.00  0.00              
ATOM   1172  H   ASN Y  77      46.318  43.460  21.184  1.00  0.00              
ATOM   1173  HA  ASN Y  77      45.873  44.500  23.233  1.00  0.00              
ATOM   1174 1HB  ASN Y  77      43.272  42.759  23.179  1.00  0.00              
ATOM   1175 2HB  ASN Y  77      43.878  44.194  24.042  1.00  0.00              
ATOM   1176 1HD2 ASN Y  77      42.205  44.565  20.363  1.00  0.00              
ATOM   1177 2HD2 ASN Y  77      42.246  43.071  21.241  1.00  0.00              
ATOM   1178  N   ILE Y  78      47.163  42.402  24.447  1.00  0.00              
ATOM   1179  CA  ILE Y  78      47.697  41.598  25.540  1.00  0.00              
ATOM   1180  C   ILE Y  78      49.152  41.980  25.824  1.00  0.00              
ATOM   1181  O   ILE Y  78      49.893  42.349  24.912  1.00  0.00              
ATOM   1182  CB  ILE Y  78      47.614  40.092  25.230  1.00  0.00              
ATOM   1183  CG1 ILE Y  78      47.797  39.273  26.510  1.00  0.00              
ATOM   1184  CG2 ILE Y  78      48.657  39.705  24.193  1.00  0.00              
ATOM   1185  CD1 ILE Y  78      47.516  37.798  26.336  1.00  0.00              
ATOM   1186  H   ILE Y  78      47.795  42.761  23.746  1.00  0.00              
ATOM   1187  HA  ILE Y  78      47.139  41.779  26.458  1.00  0.00              
ATOM   1188  HB  ILE Y  78      46.620  39.862  24.849  1.00  0.00              
ATOM   1189 1HG1 ILE Y  78      48.826  39.410  26.840  1.00  0.00              
ATOM   1190 2HG1 ILE Y  78      47.119  39.685  27.258  1.00  0.00              
ATOM   1191 1HG2 ILE Y  78      48.586  38.637  23.986  1.00  0.00              
ATOM   1192 2HG2 ILE Y  78      48.483  40.264  23.275  1.00  0.00              
ATOM   1193 3HG2 ILE Y  78      49.653  39.934  24.574  1.00  0.00              
ATOM   1194 1HD1 ILE Y  78      47.666  37.283  27.286  1.00  0.00              
ATOM   1195 2HD1 ILE Y  78      46.485  37.658  26.008  1.00  0.00              
ATOM   1196 3HD1 ILE Y  78      48.193  37.383  25.590  1.00  0.00              
ATOM   1197  N   PRO Y  79      49.573  41.912  27.098  1.00  0.00              
ATOM   1198  CA  PRO Y  79      50.954  42.248  27.462  1.00  0.00              
ATOM   1199  C   PRO Y  79      51.887  41.104  27.050  1.00  0.00              
ATOM   1200  O   PRO Y  79      51.582  39.934  27.288  1.00  0.00              
ATOM   1201  CB  PRO Y  79      50.914  42.452  28.980  1.00  0.00              
ATOM   1202  CG  PRO Y  79      49.811  41.564  29.445  1.00  0.00              
ATOM   1203  CD  PRO Y  79      48.762  41.633  28.368  1.00  0.00              
ATOM   1204  HA  PRO Y  79      51.322  43.150  26.950  1.00  0.00              
ATOM   1205 1HB  PRO Y  79      51.871  42.178  29.448  1.00  0.00              
ATOM   1206 2HB  PRO Y  79      50.716  43.502  29.240  1.00  0.00              
ATOM   1207 1HG  PRO Y  79      50.165  40.532  29.588  1.00  0.00              
ATOM   1208 2HG  PRO Y  79      49.409  41.902  30.411  1.00  0.00              
ATOM   1209 1HD  PRO Y  79      48.190  40.697  28.284  1.00  0.00              
ATOM   1210 2HD  PRO Y  79      48.035  42.438  28.547  1.00  0.00              
ATOM   1211  N   CYS Y  80      53.018  41.440  26.433  1.00 24.37              
ATOM   1212  CA  CYS Y  80      53.954  40.416  25.978  1.00 24.35              
ATOM   1213  C   CYS Y  80      54.372  39.433  27.071  1.00 24.71              
ATOM   1214  O   CYS Y  80      54.697  38.283  26.784  1.00 23.83              
ATOM   1215  CB  CYS Y  80      55.200  41.061  25.359  1.00 21.80              
ATOM   1216  SG  CYS Y  80      54.916  42.080  23.869  1.00 22.39              
ATOM   1217  H   CYS Y  80      53.238  42.413  26.274  1.00  0.00              
ATOM   1218  HA  CYS Y  80      53.552  39.782  25.188  1.00  0.00              
ATOM   1219 1HB  CYS Y  80      55.676  41.728  26.078  1.00  0.00              
ATOM   1220 2HB  CYS Y  80      55.908  40.292  25.051  1.00  0.00              
ATOM   1221  N   SER Y  81      54.368  39.875  28.325  1.00  0.00              
ATOM   1222  CA  SER Y  81      54.748  38.989  29.419  1.00  0.00              
ATOM   1223  C   SER Y  81      53.826  37.768  29.464  1.00  0.00              
ATOM   1224  O   SER Y  81      54.264  36.657  29.762  1.00  0.00              
ATOM   1225  CB  SER Y  81      54.710  39.737  30.737  1.00  0.00              
ATOM   1226  OG  SER Y  81      55.675  40.752  30.795  1.00  0.00              
ATOM   1227  H   SER Y  81      54.102  40.827  28.533  1.00  0.00              
ATOM   1228  HA  SER Y  81      55.796  38.687  29.388  1.00  0.00              
ATOM   1229 1HB  SER Y  81      53.722  40.180  30.858  1.00  0.00              
ATOM   1230 2HB  SER Y  81      54.891  39.030  31.546  1.00  0.00              
ATOM   1231  HG  SER Y  81      55.618  41.199  31.642  1.00  0.00              
ATOM   1232  N   ALA Y  82      52.551  37.981  29.155  1.00  0.00              
ATOM   1233  CA  ALA Y  82      51.568  36.901  29.162  1.00  0.00              
ATOM   1234  C   ALA Y  82      51.929  35.798  28.174  1.00  0.00              
ATOM   1235  O   ALA Y  82      51.483  34.656  28.311  1.00  0.00              
ATOM   1236  CB  ALA Y  82      50.185  37.456  28.839  1.00  0.00              
ATOM   1237  H   ALA Y  82      52.254  38.915  28.909  1.00  0.00              
ATOM   1238  HA  ALA Y  82      51.545  36.456  30.157  1.00  0.00              
ATOM   1239 1HB  ALA Y  82      49.458  36.644  28.846  1.00  0.00              
ATOM   1240 2HB  ALA Y  82      49.907  38.199  29.587  1.00  0.00              
ATOM   1241 3HB  ALA Y  82      50.200  37.920  27.854  1.00  0.00              
ATOM   1242  N   LEU Y  83      52.740  36.140  27.180  1.00  0.00              
ATOM   1243  CA  LEU Y  83      53.145  35.176  26.166  1.00  0.00              
ATOM   1244  C   LEU Y  83      54.381  34.381  26.579  1.00  0.00              
ATOM   1245  O   LEU Y  83      54.878  33.555  25.814  1.00  0.00              
ATOM   1246  CB  LEU Y  83      53.408  35.899  24.841  1.00  0.00              
ATOM   1247  CG  LEU Y  83      52.254  36.771  24.336  1.00  0.00              
ATOM   1248  CD1 LEU Y  83      52.677  37.512  23.075  1.00  0.00              
ATOM   1249  CD2 LEU Y  83      51.035  35.895  24.058  1.00  0.00              
ATOM   1250  H   LEU Y  83      53.085  37.088  27.123  1.00  0.00              
ATOM   1251  HA  LEU Y  83      52.352  34.443  26.022  1.00  0.00              
ATOM   1252 1HB  LEU Y  83      54.245  36.525  25.144  1.00  0.00              
ATOM   1253 2HB  LEU Y  83      53.734  35.209  24.063  1.00  0.00              
ATOM   1254  HG  LEU Y  83      51.992  37.460  25.140  1.00  0.00              
ATOM   1255 1HD1 LEU Y  83      51.852  38.130  22.721  1.00  0.00              
ATOM   1256 2HD1 LEU Y  83      53.535  38.146  23.296  1.00  0.00              
ATOM   1257 3HD1 LEU Y  83      52.947  36.791  22.303  1.00  0.00              
ATOM   1258 1HD2 LEU Y  83      50.214  36.517  23.699  1.00  0.00              
ATOM   1259 2HD2 LEU Y  83      51.286  35.152  23.300  1.00  0.00              
ATOM   1260 3HD2 LEU Y  83      50.732  35.390  24.975  1.00  0.00              
ATOM   1261  N   LEU Y  84      54.865  34.627  27.795  1.00  0.00              
ATOM   1262  CA  LEU Y  84      56.047  33.943  28.316  1.00  0.00              
ATOM   1263  C   LEU Y  84      55.718  32.939  29.423  1.00  0.00              
ATOM   1264  O   LEU Y  84      56.567  32.625  30.254  1.00  0.00              
ATOM   1265  CB  LEU Y  84      57.056  34.977  28.830  1.00  0.00              
ATOM   1266  CG  LEU Y  84      57.629  35.918  27.762  1.00  0.00              
ATOM   1267  CD1 LEU Y  84      58.532  36.957  28.412  1.00  0.00              
ATOM   1268  CD2 LEU Y  84      58.397  35.106  26.730  1.00  0.00              
ATOM   1269  H   LEU Y  84      54.397  35.310  28.373  1.00  0.00              
ATOM   1270  HA  LEU Y  84      56.516  33.367  27.519  1.00  0.00              
ATOM   1271 1HB  LEU Y  84      56.411  35.532  29.509  1.00  0.00              
ATOM   1272 2HB  LEU Y  84      57.861  34.509  29.396  1.00  0.00              
ATOM   1273  HG  LEU Y  84      56.785  36.386  27.257  1.00  0.00              
ATOM   1274 1HD1 LEU Y  84      58.934  37.621  27.646  1.00  0.00              
ATOM   1275 2HD1 LEU Y  84      57.956  37.541  29.130  1.00  0.00              
ATOM   1276 3HD1 LEU Y  84      59.352  36.457  28.925  1.00  0.00              
ATOM   1277 1HD2 LEU Y  84      58.803  35.776  25.971  1.00  0.00              
ATOM   1278 2HD2 LEU Y  84      59.213  34.573  27.218  1.00  0.00              
ATOM   1279 3HD2 LEU Y  84      57.727  34.388  26.258  1.00  0.00              
ATOM   1280  N   SER Y  85      54.493  32.430  29.427  1.00  0.00              
ATOM   1281  CA  SER Y  85      54.066  31.470  30.444  1.00  0.00              
ATOM   1282  C   SER Y  85      54.223  30.018  29.993  1.00  0.00              
ATOM   1283  O   SER Y  85      54.285  29.736  28.799  1.00  0.00              
ATOM   1284  CB  SER Y  85      52.624  31.741  30.827  1.00  0.00              
ATOM   1285  OG  SER Y  85      52.124  30.775  31.711  1.00  0.00              
ATOM   1286  H   SER Y  85      53.839  32.712  28.711  1.00  0.00              
ATOM   1287  HA  SER Y  85      54.562  31.608  31.406  1.00  0.00              
ATOM   1288 1HB  SER Y  85      52.568  32.720  31.302  1.00  0.00              
ATOM   1289 2HB  SER Y  85      52.017  31.741  29.923  1.00  0.00              
ATOM   1290  HG  SER Y  85      51.213  30.984  31.930  1.00  0.00              
ATOM   1291  N   SER Y  86      54.294  29.096  30.951  1.00  0.00              
ATOM   1292  CA  SER Y  86      54.406  27.681  30.617  1.00  0.00              
ATOM   1293  C   SER Y  86      53.039  27.236  30.102  1.00  0.00              
ATOM   1294  O   SER Y  86      52.906  26.190  29.471  1.00  0.00              
ATOM   1295  CB  SER Y  86      54.840  26.864  31.818  1.00  0.00              
ATOM   1296  OG  SER Y  86      53.866  26.851  32.826  1.00  0.00              
ATOM   1297  H   SER Y  86      54.271  29.372  31.922  1.00  0.00              
ATOM   1298  HA  SER Y  86      55.235  27.459  29.943  1.00  0.00              
ATOM   1299 1HB  SER Y  86      55.029  25.841  31.494  1.00  0.00              
ATOM   1300 2HB  SER Y  86      55.758  27.292  32.219  1.00  0.00              
ATOM   1301  HG  SER Y  86      54.179  26.325  33.566  1.00  0.00              
ATOM   1302  N   ASP Y  87      52.031  28.054  30.396  1.00  0.00              
ATOM   1303  CA  ASP Y  87      50.649  27.838  29.971  1.00  0.00              
ATOM   1304  C   ASP Y  87      50.572  28.493  28.586  1.00  0.00              
ATOM   1305  O   ASP Y  87      50.787  29.696  28.462  1.00  0.00              
ATOM   1306  CB  ASP Y  87      49.711  28.555  30.952  1.00  0.00              
ATOM   1307  CG  ASP Y  87      48.246  28.398  30.600  1.00  0.00              
ATOM   1308  OD1 ASP Y  87      47.933  27.894  29.503  1.00  0.00              
ATOM   1309  OD2 ASP Y  87      47.401  28.798  31.429  1.00  0.00              
ATOM   1310  H   ASP Y  87      52.254  28.870  30.948  1.00  0.00              
ATOM   1311  HA  ASP Y  87      50.426  26.771  29.969  1.00  0.00              
ATOM   1312 1HB  ASP Y  87      49.879  28.280  31.993  1.00  0.00              
ATOM   1313 2HB  ASP Y  87      50.022  29.588  30.793  1.00  0.00              
ATOM   1314  N   ILE Y  88      50.268  27.716  27.550  1.00  0.00              
ATOM   1315  CA  ILE Y  88      50.221  28.270  26.196  1.00  0.00              
ATOM   1316  C   ILE Y  88      48.941  29.005  25.806  1.00  0.00              
ATOM   1317  O   ILE Y  88      48.824  29.477  24.675  1.00  0.00              
ATOM   1318  CB  ILE Y  88      50.487  27.176  25.125  1.00  0.00              
ATOM   1319  CG1 ILE Y  88      49.386  26.111  25.162  1.00  0.00              
ATOM   1320  CG2 ILE Y  88      51.856  26.541  25.358  1.00  0.00              
ATOM   1321  CD1 ILE Y  88      49.490  25.091  24.028  1.00  0.00              
ATOM   1322  H   ILE Y  88      50.067  26.736  27.688  1.00  0.00              
ATOM   1323  HA  ILE Y  88      50.949  29.072  26.084  1.00  0.00              
ATOM   1324  HB  ILE Y  88      50.456  27.632  24.136  1.00  0.00              
ATOM   1325 1HG1 ILE Y  88      49.459  25.601  26.122  1.00  0.00              
ATOM   1326 2HG1 ILE Y  88      48.430  26.631  25.100  1.00  0.00              
ATOM   1327 1HG2 ILE Y  88      52.035  25.775  24.604  1.00  0.00              
ATOM   1328 2HG2 ILE Y  88      52.628  27.306  25.288  1.00  0.00              
ATOM   1329 3HG2 ILE Y  88      51.883  26.088  26.349  1.00  0.00              
ATOM   1330 1HD1 ILE Y  88      48.680  24.366  24.114  1.00  0.00              
ATOM   1331 2HD1 ILE Y  88      49.417  25.603  23.068  1.00  0.00              
ATOM   1332 3HD1 ILE Y  88      50.446  24.573  24.091  1.00  0.00              
ATOM   1333  N   THR Y  89      47.994  29.118  26.733  1.00  0.00              
ATOM   1334  CA  THR Y  89      46.720  29.781  26.453  1.00  0.00              
ATOM   1335  C   THR Y  89      46.825  31.122  25.727  1.00  0.00              
ATOM   1336  O   THR Y  89      46.251  31.296  24.649  1.00  0.00              
ATOM   1337  CB  THR Y  89      45.914  29.997  27.750  1.00  0.00              
ATOM   1338  OG1 THR Y  89      45.563  28.725  28.308  1.00  0.00              
ATOM   1339  CG2 THR Y  89      44.637  30.791  27.466  1.00  0.00              
ATOM   1340  H   THR Y  89      48.158  28.737  27.654  1.00  0.00              
ATOM   1341  HA  THR Y  89      46.131  29.173  25.766  1.00  0.00              
ATOM   1342  HB  THR Y  89      46.530  30.545  28.463  1.00  0.00              
ATOM   1343  HG1 THR Y  89      46.358  28.276  28.606  1.00  0.00              
ATOM   1344 1HG2 THR Y  89      44.084  30.933  28.394  1.00  0.00              
ATOM   1345 2HG2 THR Y  89      44.900  31.762  27.047  1.00  0.00              
ATOM   1346 3HG2 THR Y  89      44.020  30.243  26.755  1.00  0.00              
ATOM   1347  N   ALA Y  90      47.556  32.066  26.312  1.00  0.00              
ATOM   1348  CA  ALA Y  90      47.701  33.393  25.722  1.00  0.00              
ATOM   1349  C   ALA Y  90      48.370  33.384  24.355  1.00  0.00              
ATOM   1350  O   ALA Y  90      47.940  34.101  23.447  1.00  0.00              
ATOM   1351  CB  ALA Y  90      48.470  34.310  26.672  1.00  0.00              
ATOM   1352  H   ALA Y  90      48.022  31.862  27.184  1.00  0.00              
ATOM   1353  HA  ALA Y  90      46.709  33.813  25.558  1.00  0.00              
ATOM   1354 1HB  ALA Y  90      48.572  35.297  26.221  1.00  0.00              
ATOM   1355 2HB  ALA Y  90      47.928  34.396  27.614  1.00  0.00              
ATOM   1356 3HB  ALA Y  90      49.459  33.894  26.858  1.00  0.00              
ATOM   1357  N   SER Y  91      49.430  32.594  24.210  1.00  0.00              
ATOM   1358  CA  SER Y  91      50.128  32.514  22.936  1.00  0.00              
ATOM   1359  C   SER Y  91      49.200  31.955  21.865  1.00  0.00              
ATOM   1360  O   SER Y  91      49.166  32.461  20.747  1.00  0.00              
ATOM   1361  CB  SER Y  91      51.372  31.657  23.068  1.00  0.00              
ATOM   1362  OG  SER Y  91      52.328  32.243  23.908  1.00  0.00              
ATOM   1363  H   SER Y  91      49.760  32.040  24.988  1.00  0.00              
ATOM   1364  HA  SER Y  91      50.566  33.462  22.622  1.00  0.00              
ATOM   1365 1HB  SER Y  91      51.086  30.689  23.477  1.00  0.00              
ATOM   1366 2HB  SER Y  91      51.807  31.519  22.079  1.00  0.00              
ATOM   1367  HG  SER Y  91      53.097  31.671  23.965  1.00  0.00              
ATOM   1368  N   VAL Y  92      48.440  30.919  22.210  1.00  0.00              
ATOM   1369  CA  VAL Y  92      47.513  30.329  21.250  1.00  0.00              
ATOM   1370  C   VAL Y  92      46.421  31.329  20.882  1.00  0.00              
ATOM   1371  O   VAL Y  92      46.081  31.467  19.708  1.00  0.00              
ATOM   1372  CB  VAL Y  92      46.863  29.029  21.794  1.00  0.00              
ATOM   1373  CG1 VAL Y  92      45.744  28.565  20.852  1.00  0.00              
ATOM   1374  CG2 VAL Y  92      47.917  27.925  21.897  1.00  0.00              
ATOM   1375  H   VAL Y  92      48.498  30.531  23.141  1.00  0.00              
ATOM   1376  HA  VAL Y  92      48.012  30.096  20.309  1.00  0.00              
ATOM   1377  HB  VAL Y  92      46.490  29.214  22.802  1.00  0.00              
ATOM   1378 1HG1 VAL Y  92      45.294  27.652  21.244  1.00  0.00              
ATOM   1379 2HG1 VAL Y  92      44.983  29.341  20.781  1.00  0.00              
ATOM   1380 3HG1 VAL Y  92      46.158  28.369  19.864  1.00  0.00              
ATOM   1381 1HG2 VAL Y  92      47.456  27.016  22.280  1.00  0.00              
ATOM   1382 2HG2 VAL Y  92      48.338  27.732  20.910  1.00  0.00              
ATOM   1383 3HG2 VAL Y  92      48.711  28.242  22.575  1.00  0.00              
ATOM   1384  N   ASN Y  93      45.881  32.033  21.877  1.00  0.00              
ATOM   1385  CA  ASN Y  93      44.830  33.021  21.612  1.00  0.00              
ATOM   1386  C   ASN Y  93      45.312  34.079  20.623  1.00  0.00              
ATOM   1387  O   ASN Y  93      44.607  34.431  19.677  1.00  0.00              
ATOM   1388  CB  ASN Y  93      44.348  33.680  22.891  1.00  0.00              
ATOM   1389  CG  ASN Y  93      43.466  32.799  23.732  1.00  0.00              
ATOM   1390  OD1 ASN Y  93      42.966  31.766  23.270  1.00  0.00              
ATOM   1391  ND2 ASN Y  93      43.208  33.242  24.935  1.00  0.00              
ATOM   1392  H   ASN Y  93      46.194  31.890  22.827  1.00  0.00              
ATOM   1393  HA  ASN Y  93      43.954  32.525  21.191  1.00  0.00              
ATOM   1394 1HB  ASN Y  93      45.042  34.215  23.540  1.00  0.00              
ATOM   1395 2HB  ASN Y  93      43.722  34.398  22.360  1.00  0.00              
ATOM   1396 1HD2 ASN Y  93      42.629  32.706  25.551  1.00  0.00              
ATOM   1397 2HD2 ASN Y  93      43.590  34.114  25.240  1.00  0.00              
ATOM   1398  N   CYS Y  94      46.518  34.587  20.843  1.00 13.43              
ATOM   1399  CA  CYS Y  94      47.068  35.614  19.971  1.00 14.55              
ATOM   1400  C   CYS Y  94      47.417  35.064  18.592  1.00 13.51              
ATOM   1401  O   CYS Y  94      47.158  35.715  17.579  1.00 15.24              
ATOM   1402  CB  CYS Y  94      48.297  36.247  20.625  1.00 14.70              
ATOM   1403  SG  CYS Y  94      49.052  37.607  19.677  1.00 15.88              
ATOM   1404  H   CYS Y  94      47.067  34.260  21.625  1.00  0.00              
ATOM   1405  HA  CYS Y  94      46.384  36.444  19.794  1.00  0.00              
ATOM   1406 1HB  CYS Y  94      48.033  36.669  21.595  1.00  0.00              
ATOM   1407 2HB  CYS Y  94      49.081  35.501  20.754  1.00  0.00              
ATOM   1408  N   ALA Y  95      47.997  33.867  18.554  1.00  0.00              
ATOM   1409  CA  ALA Y  95      48.361  33.236  17.288  1.00  0.00              
ATOM   1410  C   ALA Y  95      47.126  33.078  16.406  1.00  0.00              
ATOM   1411  O   ALA Y  95      47.206  33.202  15.185  1.00  0.00              
ATOM   1412  CB  ALA Y  95      48.997  31.871  17.543  1.00  0.00              
ATOM   1413  H   ALA Y  95      48.191  33.382  19.419  1.00  0.00              
ATOM   1414  HA  ALA Y  95      49.086  33.870  16.777  1.00  0.00              
ATOM   1415 1HB  ALA Y  95      49.264  31.412  16.591  1.00  0.00              
ATOM   1416 2HB  ALA Y  95      49.894  31.995  18.150  1.00  0.00              
ATOM   1417 3HB  ALA Y  95      48.288  31.232  18.068  1.00  0.00              
ATOM   1418  N   LYS Y  96      45.985  32.799  17.028  1.00  0.00              
ATOM   1419  CA  LYS Y  96      44.740  32.627  16.291  1.00  0.00              
ATOM   1420  C   LYS Y  96      44.289  33.933  15.650  1.00  0.00              
ATOM   1421  O   LYS Y  96      43.724  33.927  14.557  1.00  0.00              
ATOM   1422  CB  LYS Y  96      43.646  32.077  17.217  1.00  0.00              
ATOM   1423  CG  LYS Y  96      43.833  30.593  17.533  1.00  0.00              
ATOM   1424  CD  LYS Y  96      42.741  30.048  18.440  1.00  0.00              
ATOM   1425  CE  LYS Y  96      42.919  28.549  18.659  1.00  0.00              
ATOM   1426  NZ  LYS Y  96      41.989  28.021  19.706  1.00  0.00              
ATOM   1427  H   LYS Y  96      45.979  32.704  18.033  1.00  0.00              
ATOM   1428  HA  LYS Y  96      44.891  31.924  15.471  1.00  0.00              
ATOM   1429 1HB  LYS Y  96      43.678  32.666  18.134  1.00  0.00              
ATOM   1430 2HB  LYS Y  96      42.691  32.239  16.716  1.00  0.00              
ATOM   1431 1HG  LYS Y  96      43.825  30.035  16.596  1.00  0.00              
ATOM   1432 2HG  LYS Y  96      44.797  30.462  18.024  1.00  0.00              
ATOM   1433 1HD  LYS Y  96      42.791  30.570  19.396  1.00  0.00              
ATOM   1434 2HD  LYS Y  96      41.775  30.240  17.973  1.00  0.00              
ATOM   1435 1HE  LYS Y  96      42.728  28.040  17.715  1.00  0.00              
ATOM   1436 2HE  LYS Y  96      43.949  28.368  18.965  1.00  0.00              
ATOM   1437 1HZ  LYS Y  96      42.139  27.028  19.820  1.00  0.00              
ATOM   1438 2HZ  LYS Y  96      42.166  28.491  20.582  1.00  0.00              
ATOM   1439 3HZ  LYS Y  96      41.034  28.186  19.422  1.00  0.00              
ATOM   1440  N   LYS Y  97      44.531  35.053  16.326  1.00  0.00              
ATOM   1441  CA  LYS Y  97      44.155  36.339  15.755  1.00  0.00              
ATOM   1442  C   LYS Y  97      45.118  36.653  14.610  1.00  0.00              
ATOM   1443  O   LYS Y  97      44.711  37.136  13.548  1.00  0.00              
ATOM   1444  CB  LYS Y  97      44.210  37.446  16.816  1.00  0.00              
ATOM   1445  CG  LYS Y  97      43.697  38.787  16.294  1.00  0.00              
ATOM   1446  CD  LYS Y  97      43.405  39.761  17.426  1.00  0.00              
ATOM   1447  CE  LYS Y  97      42.680  40.991  16.904  1.00  0.00              
ATOM   1448  NZ  LYS Y  97      42.306  41.931  18.004  1.00  0.00              
ATOM   1449  H   LYS Y  97      44.973  35.028  17.234  1.00  0.00              
ATOM   1450  HA  LYS Y  97      43.138  36.286  15.365  1.00  0.00              
ATOM   1451 1HB  LYS Y  97      43.604  37.111  17.659  1.00  0.00              
ATOM   1452 2HB  LYS Y  97      45.250  37.536  17.131  1.00  0.00              
ATOM   1453 1HG  LYS Y  97      44.455  39.216  15.638  1.00  0.00              
ATOM   1454 2HG  LYS Y  97      42.783  38.612  15.727  1.00  0.00              
ATOM   1455 1HD  LYS Y  97      42.786  39.255  18.169  1.00  0.00              
ATOM   1456 2HD  LYS Y  97      44.349  40.056  17.883  1.00  0.00              
ATOM   1457 1HE  LYS Y  97      43.336  41.501  16.200  1.00  0.00              
ATOM   1458 2HE  LYS Y  97      41.779  40.662  16.387  1.00  0.00              
ATOM   1459 1HZ  LYS Y  97      41.829  42.731  17.614  1.00  0.00              
ATOM   1460 2HZ  LYS Y  97      41.696  41.459  18.657  1.00  0.00              
ATOM   1461 3HZ  LYS Y  97      43.141  42.237  18.483  1.00  0.00              
ATOM   1462  N   ILE Y  98      46.398  36.369  14.826  1.00  0.00              
ATOM   1463  CA  ILE Y  98      47.416  36.610  13.807  1.00  0.00              
ATOM   1464  C   ILE Y  98      47.100  35.876  12.506  1.00  0.00              
ATOM   1465  O   ILE Y  98      47.100  36.471  11.423  1.00  0.00              
ATOM   1466  CB  ILE Y  98      48.812  36.140  14.292  1.00  0.00              
ATOM   1467  CG1 ILE Y  98      49.266  36.993  15.475  1.00  0.00              
ATOM   1468  CG2 ILE Y  98      49.828  36.234  13.145  1.00  0.00              
ATOM   1469  CD1 ILE Y  98      50.484  36.453  16.194  1.00  0.00              
ATOM   1470  H   ILE Y  98      46.675  35.977  15.715  1.00  0.00              
ATOM   1471  HA  ILE Y  98      47.455  37.667  13.546  1.00  0.00              
ATOM   1472  HB  ILE Y  98      48.740  35.108  14.635  1.00  0.00              
ATOM   1473 1HG1 ILE Y  98      49.485  37.989  15.091  1.00  0.00              
ATOM   1474 2HG1 ILE Y  98      48.430  37.050  16.173  1.00  0.00              
ATOM   1475 1HG2 ILE Y  98      50.805  35.902  13.496  1.00  0.00              
ATOM   1476 2HG2 ILE Y  98      49.505  35.600  12.320  1.00  0.00              
ATOM   1477 3HG2 ILE Y  98      49.898  37.267  12.803  1.00  0.00              
ATOM   1478 1HD1 ILE Y  98      50.742  37.115  17.021  1.00  0.00              
ATOM   1479 2HD1 ILE Y  98      50.267  35.457  16.582  1.00  0.00              
ATOM   1480 3HD1 ILE Y  98      51.322  36.397  15.501  1.00  0.00              
ATOM   1481  N   VAL Y  99      46.819  34.581  12.620  1.00  0.00              
ATOM   1482  CA  VAL Y  99      46.543  33.750  11.452  1.00  0.00              
ATOM   1483  C   VAL Y  99      45.201  34.056  10.788  1.00  0.00              
ATOM   1484  O   VAL Y  99      44.946  33.609   9.668  1.00  0.00              
ATOM   1485  CB  VAL Y  99      46.630  32.238  11.829  1.00  0.00              
ATOM   1486  CG1 VAL Y  99      45.390  31.796  12.583  1.00  0.00              
ATOM   1487  CG2 VAL Y  99      46.852  31.402  10.592  1.00  0.00              
ATOM   1488  H   VAL Y  99      46.796  34.162  13.539  1.00  0.00              
ATOM   1489  HA  VAL Y  99      47.243  33.959  10.642  1.00  0.00              
ATOM   1490  HB  VAL Y  99      47.493  32.084  12.477  1.00  0.00              
ATOM   1491 1HG1 VAL Y  99      45.475  30.738  12.835  1.00  0.00              
ATOM   1492 2HG1 VAL Y  99      45.293  32.379  13.499  1.00  0.00              
ATOM   1493 3HG1 VAL Y  99      44.510  31.949  11.959  1.00  0.00              
ATOM   1494 1HG2 VAL Y  99      46.912  30.350  10.869  1.00  0.00              
ATOM   1495 2HG2 VAL Y  99      46.022  31.550   9.901  1.00  0.00              
ATOM   1496 3HG2 VAL Y  99      47.783  31.704  10.111  1.00  0.00              
ATOM   1497  N   SER Y 100      44.351  34.824  11.472  1.00  0.00              
ATOM   1498  CA  SER Y 100      43.046  35.185  10.923  1.00  0.00              
ATOM   1499  C   SER Y 100      43.156  36.359   9.956  1.00  0.00              
ATOM   1500  O   SER Y 100      42.158  36.819   9.410  1.00  0.00              
ATOM   1501  CB  SER Y 100      42.052  35.505  12.046  1.00  0.00              
ATOM   1502  OG  SER Y 100      41.749  34.333  12.793  1.00  0.00              
ATOM   1503  H   SER Y 100      44.611  35.164  12.387  1.00  0.00              
ATOM   1504  HA  SER Y 100      42.541  34.356  10.426  1.00  0.00              
ATOM   1505 1HB  SER Y 100      42.496  36.255  12.701  1.00  0.00              
ATOM   1506 2HB  SER Y 100      41.141  35.905  11.603  1.00  0.00              
ATOM   1507  HG  SER Y 100      42.235  33.588  12.431  1.00  0.00              
ATOM   1508  N   ASP Y 101      44.376  36.854   9.763  1.00  0.00              
ATOM   1509  CA  ASP Y 101      44.610  37.928   8.803  1.00  0.00              
ATOM   1510  C   ASP Y 101      44.865  37.201   7.485  1.00  0.00              
ATOM   1511  O   ASP Y 101      45.207  36.016   7.486  1.00  0.00              
ATOM   1512  CB  ASP Y 101      45.850  38.744   9.177  1.00  0.00              
ATOM   1513  CG  ASP Y 101      46.203  39.786   8.124  1.00  0.00              
ATOM   1514  OD1 ASP Y 101      45.601  40.881   8.143  1.00  0.00              
ATOM   1515  OD2 ASP Y 101      47.075  39.506   7.270  1.00  0.00              
ATOM   1516  H   ASP Y 101      45.156  36.484  10.287  1.00  0.00              
ATOM   1517  HA  ASP Y 101      43.751  38.600   8.784  1.00  0.00              
ATOM   1518 1HB  ASP Y 101      45.787  39.203  10.164  1.00  0.00              
ATOM   1519 2HB  ASP Y 101      46.602  37.955   9.190  1.00  0.00              
ATOM   1520  N   GLY Y 102      44.704  37.900   6.367  1.00  0.00              
ATOM   1521  CA  GLY Y 102      44.933  37.277   5.073  1.00  0.00              
ATOM   1522  C   GLY Y 102      46.312  36.660   4.876  1.00  0.00              
ATOM   1523  O   GLY Y 102      46.478  35.759   4.048  1.00  0.00              
ATOM   1524  H   GLY Y 102      44.422  38.869   6.403  1.00  0.00              
ATOM   1525 1HA  GLY Y 102      44.207  36.477   4.929  1.00  0.00              
ATOM   1526 2HA  GLY Y 102      44.808  38.025   4.291  1.00  0.00              
ATOM   1527  N   ASN Y 103      47.307  37.136   5.619  1.00  0.00              
ATOM   1528  CA  ASN Y 103      48.662  36.601   5.492  1.00  0.00              
ATOM   1529  C   ASN Y 103      48.811  35.212   6.108  1.00  0.00              
ATOM   1530  O   ASN Y 103      49.814  34.534   5.893  1.00  0.00              
ATOM   1531  CB  ASN Y 103      49.679  37.546   6.105  1.00  0.00              
ATOM   1532  CG  ASN Y 103      49.908  38.795   5.298  1.00  0.00              
ATOM   1533  OD1 ASN Y 103      49.609  38.847   4.100  1.00  0.00              
ATOM   1534  ND2 ASN Y 103      50.510  39.771   5.928  1.00  0.00              
ATOM   1535  H   ASN Y 103      47.131  37.877   6.282  1.00  0.00              
ATOM   1536  HA  ASN Y 103      48.914  36.479   4.437  1.00  0.00              
ATOM   1537 1HB  ASN Y 103      49.632  37.807   7.163  1.00  0.00              
ATOM   1538 2HB  ASN Y 103      50.511  36.862   5.936  1.00  0.00              
ATOM   1539 1HD2 ASN Y 103      50.694  40.632   5.454  1.00  0.00              
ATOM   1540 2HD2 ASN Y 103      50.784  39.656   6.882  1.00  0.00              
ATOM   1541  N   GLY Y 104      47.809  34.796   6.873  1.00  0.00              
ATOM   1542  CA  GLY Y 104      47.842  33.476   7.480  1.00  0.00              
ATOM   1543  C   GLY Y 104      49.094  33.196   8.285  1.00  0.00              
ATOM   1544  O   GLY Y 104      49.566  34.056   9.028  1.00  0.00              
ATOM   1545  H   GLY Y 104      47.013  35.395   7.040  1.00  0.00              
ATOM   1546 1HA  GLY Y 104      46.990  33.371   8.152  1.00  0.00              
ATOM   1547 2HA  GLY Y 104      47.780  32.722   6.696  1.00  0.00              
ATOM   1548  N   MET Y 105      49.639  31.991   8.144  1.00  0.00              
ATOM   1549  CA  MET Y 105      50.832  31.631   8.900  1.00  0.00              
ATOM   1550  C   MET Y 105      52.129  32.217   8.361  1.00  0.00              
ATOM   1551  O   MET Y 105      53.195  32.005   8.936  1.00  0.00              
ATOM   1552  CB  MET Y 105      50.945  30.108   9.020  1.00  0.00              
ATOM   1553  CG  MET Y 105      49.917  29.520   9.981  1.00  0.00              
ATOM   1554  SD  MET Y 105      50.211  27.803  10.423  1.00  0.00              
ATOM   1555  CE  MET Y 105      51.580  27.952  11.577  1.00  0.00              
ATOM   1556  H   MET Y 105      49.233  31.314   7.513  1.00  0.00              
ATOM   1557  HA  MET Y 105      50.779  32.056   9.902  1.00  0.00              
ATOM   1558 1HB  MET Y 105      50.807  29.700   8.020  1.00  0.00              
ATOM   1559 2HB  MET Y 105      51.956  29.891   9.366  1.00  0.00              
ATOM   1560 1HG  MET Y 105      49.927  30.115  10.894  1.00  0.00              
ATOM   1561 2HG  MET Y 105      48.936  29.590   9.513  1.00  0.00              
ATOM   1562 1HE  MET Y 105      51.866  26.962  11.932  1.00  0.00              
ATOM   1563 2HE  MET Y 105      52.429  28.418  11.076  1.00  0.00              
ATOM   1564 3HE  MET Y 105      51.276  28.567  12.424  1.00  0.00              
ATOM   1565  N   ASN Y 106      52.038  32.971   7.269  1.00  0.00              
ATOM   1566  CA  ASN Y 106      53.224  33.587   6.691  1.00  0.00              
ATOM   1567  C   ASN Y 106      53.806  34.614   7.658  1.00  0.00              
ATOM   1568  O   ASN Y 106      54.928  35.088   7.479  1.00  0.00              
ATOM   1569  CB  ASN Y 106      52.926  34.228   5.348  1.00  0.00              
ATOM   1570  CG  ASN Y 106      52.582  33.239   4.269  1.00  0.00              
ATOM   1571  OD1 ASN Y 106      53.402  32.397   3.886  1.00  0.00              
ATOM   1572  ND2 ASN Y 106      51.404  33.390   3.719  1.00  0.00              
ATOM   1573  H   ASN Y 106      51.141  33.123   6.830  1.00  0.00              
ATOM   1574  HA  ASN Y 106      53.991  32.829   6.524  1.00  0.00              
ATOM   1575 1HB  ASN Y 106      52.254  35.085   5.275  1.00  0.00              
ATOM   1576 2HB  ASN Y 106      53.954  34.560   5.206  1.00  0.00              
ATOM   1577 1HD2 ASN Y 106      51.108  32.768   2.994  1.00  0.00              
ATOM   1578 2HD2 ASN Y 106      50.800  34.126   4.024  1.00  0.00              
ATOM   1579  N   ALA Y 107      53.040  34.945   8.695  1.00  0.00              
ATOM   1580  CA  ALA Y 107      53.493  35.888   9.712  1.00  0.00              
ATOM   1581  C   ALA Y 107      54.692  35.282  10.453  1.00  0.00              
ATOM   1582  O   ALA Y 107      55.512  35.999  11.026  1.00  0.00              
ATOM   1583  CB  ALA Y 107      52.363  36.179  10.699  1.00  0.00              
ATOM   1584  H   ALA Y 107      52.122  34.533   8.780  1.00  0.00              
ATOM   1585  HA  ALA Y 107      53.779  36.819   9.223  1.00  0.00              
ATOM   1586 1HB  ALA Y 107      52.713  36.884  11.453  1.00  0.00              
ATOM   1587 2HB  ALA Y 107      51.515  36.609  10.166  1.00  0.00              
ATOM   1588 3HB  ALA Y 107      52.056  35.253  11.183  1.00  0.00              
ATOM   1589  N   TRP Y 108      54.779  33.957  10.437  1.00  0.00              
ATOM   1590  CA  TRP Y 108      55.869  33.247  11.100  1.00  0.00              
ATOM   1591  C   TRP Y 108      56.957  32.896  10.091  1.00  0.00              
ATOM   1592  O   TRP Y 108      56.822  31.952   9.311  1.00  0.00              
ATOM   1593  CB  TRP Y 108      55.327  31.988  11.781  1.00  0.00              
ATOM   1594  CG  TRP Y 108      54.577  32.298  13.043  1.00  0.00              
ATOM   1595  CD1 TRP Y 108      55.116  32.533  14.277  1.00  0.00              
ATOM   1596  CD2 TRP Y 108      53.161  32.475  13.184  1.00  0.00              
ATOM   1597  NE1 TRP Y 108      54.126  32.846  15.176  1.00  0.00              
ATOM   1598  CE2 TRP Y 108      52.915  32.820  14.534  1.00  0.00              
ATOM   1599  CE3 TRP Y 108      52.076  32.378  12.303  1.00  0.00              
ATOM   1600  CZ2 TRP Y 108      51.627  33.069  15.025  1.00  0.00              
ATOM   1601  CZ3 TRP Y 108      50.792  32.625  12.791  1.00  0.00              
ATOM   1602  CH2 TRP Y 108      50.580  32.967  14.141  1.00  0.00              
ATOM   1603  H   TRP Y 108      54.070  33.427   9.952  1.00  0.00              
ATOM   1604  HA  TRP Y 108      56.324  33.889  11.854  1.00  0.00              
ATOM   1605 1HB  TRP Y 108      54.638  31.466  11.116  1.00  0.00              
ATOM   1606 2HB  TRP Y 108      56.148  31.323  12.048  1.00  0.00              
ATOM   1607  HD1 TRP Y 108      56.197  32.444  14.367  1.00  0.00              
ATOM   1608  HE1 TRP Y 108      54.265  33.061  16.153  1.00  0.00              
ATOM   1609  HE3 TRP Y 108      52.187  32.121  11.250  1.00  0.00              
ATOM   1610  HZ2 TRP Y 108      51.506  33.332  16.076  1.00  0.00              
ATOM   1611  HZ3 TRP Y 108      49.954  32.546  12.098  1.00  0.00              
ATOM   1612  HH2 TRP Y 108      49.564  33.153  14.490  1.00  0.00              
ATOM   1613  N   VAL Y 109      58.039  33.670  10.121  1.00  0.00              
ATOM   1614  CA  VAL Y 109      59.160  33.490   9.201  1.00  0.00              
ATOM   1615  C   VAL Y 109      59.806  32.106   9.241  1.00  0.00              
ATOM   1616  O   VAL Y 109      60.160  31.561   8.197  1.00  0.00              
ATOM   1617  CB  VAL Y 109      60.254  34.539   9.473  1.00  0.00              
ATOM   1618  CG1 VAL Y 109      61.502  34.231   8.659  1.00  0.00              
ATOM   1619  CG2 VAL Y 109      59.744  35.936   9.156  1.00  0.00              
ATOM   1620  H   VAL Y 109      58.081  34.409  10.809  1.00  0.00              
ATOM   1621  HA  VAL Y 109      58.832  33.540   8.162  1.00  0.00              
ATOM   1622  HB  VAL Y 109      60.501  34.526  10.535  1.00  0.00              
ATOM   1623 1HG1 VAL Y 109      62.265  34.982   8.864  1.00  0.00              
ATOM   1624 2HG1 VAL Y 109      61.881  33.246   8.931  1.00  0.00              
ATOM   1625 3HG1 VAL Y 109      61.256  34.245   7.597  1.00  0.00              
ATOM   1626 1HG2 VAL Y 109      60.529  36.665   9.354  1.00  0.00              
ATOM   1627 2HG2 VAL Y 109      59.458  35.988   8.105  1.00  0.00              
ATOM   1628 3HG2 VAL Y 109      58.878  36.158   9.779  1.00  0.00              
ATOM   1629  N   ALA Y 110      59.966  31.534  10.433  1.00  0.00              
ATOM   1630  CA  ALA Y 110      60.562  30.203  10.531  1.00  0.00              
ATOM   1631  C   ALA Y 110      59.628  29.172   9.903  1.00  0.00              
ATOM   1632  O   ALA Y 110      60.075  28.240   9.227  1.00  0.00              
ATOM   1633  CB  ALA Y 110      60.840  29.848  11.989  1.00  0.00              
ATOM   1634  H   ALA Y 110      59.680  32.008  11.278  1.00  0.00              
ATOM   1635  HA  ALA Y 110      61.507  30.202   9.988  1.00  0.00              
ATOM   1636 1HB  ALA Y 110      61.284  28.854  12.042  1.00  0.00              
ATOM   1637 2HB  ALA Y 110      61.530  30.576  12.416  1.00  0.00              
ATOM   1638 3HB  ALA Y 110      59.907  29.859  12.550  1.00  0.00              
ATOM   1639  N   TRP Y 111      58.327  29.336  10.128  1.00  0.00              
ATOM   1640  CA  TRP Y 111      57.344  28.422   9.557  1.00  0.00              
ATOM   1641  C   TRP Y 111      57.411  28.513   8.036  1.00  0.00              
ATOM   1642  O   TRP Y 111      57.405  27.507   7.327  1.00  0.00              
ATOM   1643  CB  TRP Y 111      55.928  28.798  10.010  1.00  0.00              
ATOM   1644  CG  TRP Y 111      54.862  28.004   9.318  1.00  0.00              
ATOM   1645  CD1 TRP Y 111      54.412  26.759   9.653  1.00  0.00              
ATOM   1646  CD2 TRP Y 111      54.149  28.382   8.136  1.00  0.00              
ATOM   1647  NE1 TRP Y 111      53.463  26.335   8.749  1.00  0.00              
ATOM   1648  CE2 TRP Y 111      53.283  27.314   7.808  1.00  0.00              
ATOM   1649  CE3 TRP Y 111      54.159  29.521   7.317  1.00  0.00              
ATOM   1650  CZ2 TRP Y 111      52.435  27.352   6.697  1.00  0.00              
ATOM   1651  CZ3 TRP Y 111      53.317  29.558   6.215  1.00  0.00              
ATOM   1652  CH2 TRP Y 111      52.464  28.479   5.914  1.00  0.00              
ATOM   1653  H   TRP Y 111      58.010  30.104  10.702  1.00  0.00              
ATOM   1654  HA  TRP Y 111      57.552  27.403   9.884  1.00  0.00              
ATOM   1655 1HB  TRP Y 111      55.813  28.619  11.079  1.00  0.00              
ATOM   1656 2HB  TRP Y 111      55.731  29.848   9.795  1.00  0.00              
ATOM   1657  HD1 TRP Y 111      54.845  26.301  10.541  1.00  0.00              
ATOM   1658  HE1 TRP Y 111      52.979  25.449   8.775  1.00  0.00              
ATOM   1659  HE3 TRP Y 111      54.798  30.383   7.508  1.00  0.00              
ATOM   1660  HZ2 TRP Y 111      51.788  26.496   6.499  1.00  0.00              
ATOM   1661  HZ3 TRP Y 111      53.334  30.447   5.584  1.00  0.00              
ATOM   1662  HH2 TRP Y 111      51.814  28.541   5.041  1.00  0.00              
ATOM   1663  N   ARG Y 112      57.466  29.740   7.541  1.00  0.00              
ATOM   1664  CA  ARG Y 112      57.514  29.979   6.110  1.00  0.00              
ATOM   1665  C   ARG Y 112      58.745  29.318   5.493  1.00  0.00              
ATOM   1666  O   ARG Y 112      58.666  28.686   4.437  1.00  0.00              
ATOM   1667  CB  ARG Y 112      57.441  31.461   5.773  1.00  0.00              
ATOM   1668  CG  ARG Y 112      57.446  31.780   4.287  1.00  0.00              
ATOM   1669  CD  ARG Y 112      57.290  33.223   3.970  1.00  0.00              
ATOM   1670  NE  ARG Y 112      57.349  33.538   2.551  1.00  0.00              
ATOM   1671  CZ  ARG Y 112      57.296  34.784   2.041  1.00  0.00              
ATOM   1672  NH1 ARG Y 112      57.147  35.830   2.823  1.00  0.00              
ATOM   1673  NH2 ARG Y 112      57.375  34.926   0.730  1.00  0.00              
ATOM   1674  H   ARG Y 112      57.475  30.529   8.172  1.00  0.00              
ATOM   1675  HA  ARG Y 112      56.609  29.592   5.641  1.00  0.00              
ATOM   1676 1HB  ARG Y 112      56.524  31.844   6.220  1.00  0.00              
ATOM   1677 2HB  ARG Y 112      58.300  31.937   6.245  1.00  0.00              
ATOM   1678 1HG  ARG Y 112      58.392  31.443   3.863  1.00  0.00              
ATOM   1679 2HG  ARG Y 112      56.624  31.241   3.814  1.00  0.00              
ATOM   1680 1HD  ARG Y 112      56.324  33.565   4.340  1.00  0.00              
ATOM   1681 2HD  ARG Y 112      58.086  33.781   4.461  1.00  0.00              
ATOM   1682  HE  ARG Y 112      57.434  32.918   1.756  1.00  0.00              
ATOM   1683 1HH1 ARG Y 112      57.070  35.703   3.823  1.00  0.00              
ATOM   1684 2HH1 ARG Y 112      57.109  36.755   2.422  1.00  0.00              
ATOM   1685 1HH2 ARG Y 112      57.472  34.109   0.141  1.00  0.00              
ATOM   1686 2HH2 ARG Y 112      57.338  35.848   0.321  1.00  0.00              
ATOM   1687  N   ASN Y 113      59.877  29.439   6.177  1.00  0.00              
ATOM   1688  CA  ASN Y 113      61.135  28.889   5.683  1.00  0.00              
ATOM   1689  C   ASN Y 113      61.386  27.402   5.911  1.00  0.00              
ATOM   1690  O   ASN Y 113      62.036  26.753   5.090  1.00  0.00              
ATOM   1691  CB  ASN Y 113      62.297  29.672   6.266  1.00  0.00              
ATOM   1692  CG  ASN Y 113      62.426  31.064   5.714  1.00  0.00              
ATOM   1693  OD1 ASN Y 113      61.922  31.373   4.628  1.00  0.00              
ATOM   1694  ND2 ASN Y 113      63.168  31.883   6.415  1.00  0.00              
ATOM   1695  H   ASN Y 113      59.866  29.925   7.063  1.00  0.00              
ATOM   1696  HA  ASN Y 113      61.174  28.974   4.596  1.00  0.00              
ATOM   1697 1HB  ASN Y 113      62.469  29.697   7.343  1.00  0.00              
ATOM   1698 2HB  ASN Y 113      63.046  29.036   5.794  1.00  0.00              
ATOM   1699 1HD2 ASN Y 113      63.298  32.826   6.108  1.00  0.00              
ATOM   1700 2HD2 ASN Y 113      63.604  31.566   7.257  1.00  0.00              
ATOM   1701  N   ARG Y 114      60.873  26.856   7.010  1.00  0.00              
ATOM   1702  CA  ARG Y 114      61.120  25.454   7.329  1.00  0.00              
ATOM   1703  C   ARG Y 114      59.905  24.529   7.353  1.00  0.00              
ATOM   1704  O   ARG Y 114      60.064  23.308   7.389  1.00  0.00              
ATOM   1705  CB  ARG Y 114      61.829  25.358   8.689  1.00  0.00              
ATOM   1706  CG  ARG Y 114      63.160  26.097   8.773  1.00  0.00              
ATOM   1707  CD  ARG Y 114      64.164  25.534   7.779  1.00  0.00              
ATOM   1708  NE  ARG Y 114      64.515  24.149   8.080  1.00  0.00              
ATOM   1709  CZ  ARG Y 114      65.403  23.780   9.000  1.00  0.00              
ATOM   1710  NH1 ARG Y 114      66.042  24.694   9.718  1.00  0.00              
ATOM   1711  NH2 ARG Y 114      65.651  22.493   9.203  1.00  0.00              
ATOM   1712  H   ARG Y 114      60.306  27.410   7.635  1.00  0.00              
ATOM   1713  HA  ARG Y 114      61.797  25.021   6.591  1.00  0.00              
ATOM   1714 1HB  ARG Y 114      61.146  25.764   9.433  1.00  0.00              
ATOM   1715 2HB  ARG Y 114      61.994  24.299   8.887  1.00  0.00              
ATOM   1716 1HG  ARG Y 114      62.986  27.151   8.558  1.00  0.00              
ATOM   1717 2HG  ARG Y 114      63.551  25.992   9.786  1.00  0.00              
ATOM   1718 1HD  ARG Y 114      63.734  25.576   6.779  1.00  0.00              
ATOM   1719 2HD  ARG Y 114      65.070  26.139   7.810  1.00  0.00              
ATOM   1720  HE  ARG Y 114      64.168  23.292   7.669  1.00  0.00              
ATOM   1721 1HH1 ARG Y 114      65.853  25.675   9.566  1.00  0.00              
ATOM   1722 2HH1 ARG Y 114      66.714  24.406  10.414  1.00  0.00              
ATOM   1723 1HH2 ARG Y 114      65.165  21.796   8.657  1.00  0.00              
ATOM   1724 2HH2 ARG Y 114      66.325  22.216   9.901  1.00  0.00              
ATOM   1725  N   CYS Y 115      58.700  25.090   7.323  1.00 15.72              
ATOM   1726  CA  CYS Y 115      57.502  24.258   7.398  1.00 15.77              
ATOM   1727  C   CYS Y 115      56.604  24.279   6.177  1.00 15.09              
ATOM   1728  O   CYS Y 115      56.172  23.229   5.705  1.00 13.99              
ATOM   1729  CB  CYS Y 115      56.671  24.653   8.625  1.00 15.13              
ATOM   1730  SG  CYS Y 115      57.601  24.591  10.189  1.00 15.55              
ATOM   1731  H   CYS Y 115      58.599  26.092   7.248  1.00  0.00              
ATOM   1732  HA  CYS Y 115      57.718  23.198   7.533  1.00  0.00              
ATOM   1733 1HB  CYS Y 115      56.307  25.675   8.521  1.00  0.00              
ATOM   1734 2HB  CYS Y 115      55.825  23.976   8.741  1.00  0.00              
ATOM   1735  N   LYS Y 116      56.307  25.477   5.684  1.00  0.00              
ATOM   1736  CA  LYS Y 116      55.435  25.629   4.525  1.00  0.00              
ATOM   1737  C   LYS Y 116      55.967  24.828   3.342  1.00  0.00              
ATOM   1738  O   LYS Y 116      57.118  24.993   2.943  1.00  0.00              
ATOM   1739  CB  LYS Y 116      55.331  27.110   4.146  1.00  0.00              
ATOM   1740  CG  LYS Y 116      54.335  27.411   3.035  1.00  0.00              
ATOM   1741  CD  LYS Y 116      54.315  28.903   2.731  1.00  0.00              
ATOM   1742  CE  LYS Y 116      53.241  29.248   1.713  1.00  0.00              
ATOM   1743  NZ  LYS Y 116      53.219  30.709   1.433  1.00  0.00              
ATOM   1744  H   LYS Y 116      56.693  26.302   6.121  1.00  0.00              
ATOM   1745  HA  LYS Y 116      54.439  25.252   4.761  1.00  0.00              
ATOM   1746 1HB  LYS Y 116      55.041  27.651   5.047  1.00  0.00              
ATOM   1747 2HB  LYS Y 116      56.325  27.431   3.835  1.00  0.00              
ATOM   1748 1HG  LYS Y 116      54.629  26.852   2.146  1.00  0.00              
ATOM   1749 2HG  LYS Y 116      53.347  27.084   3.358  1.00  0.00              
ATOM   1750 1HD  LYS Y 116      54.125  29.444   3.658  1.00  0.00              
ATOM   1751 2HD  LYS Y 116      55.291  29.190   2.338  1.00  0.00              
ATOM   1752 1HE  LYS Y 116      53.449  28.698   0.796  1.00  0.00              
ATOM   1753 2HE  LYS Y 116      52.277  28.934   2.113  1.00  0.00              
ATOM   1754 1HZ  LYS Y 116      52.497  30.911   0.755  1.00  0.00              
ATOM   1755 2HZ  LYS Y 116      53.029  31.214   2.287  1.00  0.00              
ATOM   1756 3HZ  LYS Y 116      54.115  30.995   1.065  1.00  0.00              
ATOM   1757  N   GLY Y 117      55.126  23.963   2.783  1.00  0.00              
ATOM   1758  CA  GLY Y 117      55.548  23.160   1.647  1.00  0.00              
ATOM   1759  C   GLY Y 117      56.130  21.806   2.021  1.00  0.00              
ATOM   1760  O   GLY Y 117      56.431  20.990   1.142  1.00  0.00              
ATOM   1761  H   GLY Y 117      54.188  23.855   3.141  1.00  0.00              
ATOM   1762 1HA  GLY Y 117      54.689  22.979   1.000  1.00  0.00              
ATOM   1763 2HA  GLY Y 117      56.312  23.702   1.092  1.00  0.00              
ATOM   1764  N   THR Y 118      56.302  21.558   3.317  1.00  0.00              
ATOM   1765  CA  THR Y 118      56.833  20.277   3.771  1.00  0.00              
ATOM   1766  C   THR Y 118      55.696  19.418   4.309  1.00  0.00              
ATOM   1767  O   THR Y 118      54.565  19.885   4.454  1.00  0.00              
ATOM   1768  CB  THR Y 118      57.878  20.433   4.907  1.00  0.00              
ATOM   1769  OG1 THR Y 118      57.229  20.884   6.103  1.00  0.00              
ATOM   1770  CG2 THR Y 118      58.958  21.425   4.515  1.00  0.00              
ATOM   1771  H   THR Y 118      56.064  22.262   4.001  1.00  0.00              
ATOM   1772  HA  THR Y 118      57.312  19.760   2.939  1.00  0.00              
ATOM   1773  HB  THR Y 118      58.335  19.463   5.104  1.00  0.00              
ATOM   1774  HG1 THR Y 118      56.293  21.011   5.930  1.00  0.00              
ATOM   1775 1HG2 THR Y 118      59.678  21.516   5.328  1.00  0.00              
ATOM   1776 2HG2 THR Y 118      59.465  21.074   3.617  1.00  0.00              
ATOM   1777 3HG2 THR Y 118      58.505  22.396   4.320  1.00  0.00              
ATOM   1778  N   ASP Y 119      56.005  18.157   4.591  1.00  0.00              
ATOM   1779  CA  ASP Y 119      55.029  17.222   5.135  1.00  0.00              
ATOM   1780  C   ASP Y 119      54.869  17.570   6.616  1.00  0.00              
ATOM   1781  O   ASP Y 119      55.448  16.916   7.489  1.00  0.00              
ATOM   1782  CB  ASP Y 119      55.553  15.793   4.960  1.00  0.00              
ATOM   1783  CG  ASP Y 119      54.553  14.739   5.384  1.00  0.00              
ATOM   1784  OD1 ASP Y 119      53.406  15.088   5.722  1.00  0.00              
ATOM   1785  OD2 ASP Y 119      54.918  13.545   5.361  1.00  0.00              
ATOM   1786  H   ASP Y 119      56.949  17.840   4.421  1.00  0.00              
ATOM   1787  HA  ASP Y 119      54.082  17.327   4.605  1.00  0.00              
ATOM   1788 1HB  ASP Y 119      55.918  15.584   3.954  1.00  0.00              
ATOM   1789 2HB  ASP Y 119      56.392  15.810   5.656  1.00  0.00              
ATOM   1790  N   VAL Y 120      54.084  18.607   6.896  1.00  0.00              
ATOM   1791  CA  VAL Y 120      53.899  19.049   8.272  1.00  0.00              
ATOM   1792  C   VAL Y 120      53.220  18.052   9.193  1.00  0.00              
ATOM   1793  O   VAL Y 120      53.437  18.089  10.400  1.00  0.00              
ATOM   1794  CB  VAL Y 120      53.126  20.397   8.347  1.00  0.00              
ATOM   1795  CG1 VAL Y 120      53.918  21.488   7.633  1.00  0.00              
ATOM   1796  CG2 VAL Y 120      51.747  20.255   7.718  1.00  0.00              
ATOM   1797  H   VAL Y 120      53.608  19.098   6.153  1.00  0.00              
ATOM   1798  HA  VAL Y 120      54.856  19.171   8.781  1.00  0.00              
ATOM   1799  HB  VAL Y 120      52.971  20.659   9.394  1.00  0.00              
ATOM   1800 1HG1 VAL Y 120      53.372  22.430   7.689  1.00  0.00              
ATOM   1801 2HG1 VAL Y 120      54.890  21.604   8.111  1.00  0.00              
ATOM   1802 3HG1 VAL Y 120      54.057  21.211   6.588  1.00  0.00              
ATOM   1803 1HG2 VAL Y 120      51.219  21.206   7.779  1.00  0.00              
ATOM   1804 2HG2 VAL Y 120      51.854  19.965   6.672  1.00  0.00              
ATOM   1805 3HG2 VAL Y 120      51.181  19.491   8.251  1.00  0.00              
ATOM   1806  N   GLN Y 121      52.407  17.156   8.645  1.00  0.00              
ATOM   1807  CA  GLN Y 121      51.727  16.196   9.503  1.00  0.00              
ATOM   1808  C   GLN Y 121      52.724  15.247  10.165  1.00  0.00              
ATOM   1809  O   GLN Y 121      52.409  14.596  11.160  1.00  0.00              
ATOM   1810  CB  GLN Y 121      50.701  15.393   8.699  1.00  0.00              
ATOM   1811  CG  GLN Y 121      49.498  16.200   8.243  1.00  0.00              
ATOM   1812  CD  GLN Y 121      48.519  15.372   7.432  1.00  0.00              
ATOM   1813  OE1 GLN Y 121      48.717  14.171   7.233  1.00  0.00              
ATOM   1814  NE2 GLN Y 121      47.456  16.012   6.956  1.00  0.00              
ATOM   1815  H   GLN Y 121      52.248  17.124   7.648  1.00  0.00              
ATOM   1816  HA  GLN Y 121      51.237  16.722  10.322  1.00  0.00              
ATOM   1817 1HB  GLN Y 121      51.226  14.991   7.832  1.00  0.00              
ATOM   1818 2HB  GLN Y 121      50.373  14.572   9.337  1.00  0.00              
ATOM   1819 1HG  GLN Y 121      48.922  16.833   8.918  1.00  0.00              
ATOM   1820 2HG  GLN Y 121      50.069  16.828   7.557  1.00  0.00              
ATOM   1821 1HE2 GLN Y 121      46.776  15.518   6.414  1.00  0.00              
ATOM   1822 2HE2 GLN Y 121      47.336  16.987   7.140  1.00  0.00              
ATOM   1823  N   ALA Y 122      53.930  15.175   9.614  1.00  0.00              
ATOM   1824  CA  ALA Y 122      54.963  14.320  10.187  1.00  0.00              
ATOM   1825  C   ALA Y 122      55.252  14.767  11.624  1.00  0.00              
ATOM   1826  O   ALA Y 122      55.674  13.964  12.460  1.00  0.00              
ATOM   1827  CB  ALA Y 122      56.234  14.404   9.348  1.00  0.00              
ATOM   1828  H   ALA Y 122      54.142  15.716   8.788  1.00  0.00              
ATOM   1829  HA  ALA Y 122      54.607  13.290  10.182  1.00  0.00              
ATOM   1830 1HB  ALA Y 122      56.999  13.762   9.784  1.00  0.00              
ATOM   1831 2HB  ALA Y 122      56.021  14.075   8.331  1.00  0.00              
ATOM   1832 3HB  ALA Y 122      56.591  15.433   9.331  1.00  0.00              
ATOM   1833  N   TRP Y 123      55.010  16.045  11.910  1.00  0.00              
ATOM   1834  CA  TRP Y 123      55.261  16.589  13.247  1.00  0.00              
ATOM   1835  C   TRP Y 123      54.282  16.130  14.328  1.00  0.00              
ATOM   1836  O   TRP Y 123      54.493  16.394  15.514  1.00  0.00              
ATOM   1837  CB  TRP Y 123      55.315  18.121  13.196  1.00  0.00              
ATOM   1838  CG  TRP Y 123      56.565  18.615  12.535  1.00  0.00              
ATOM   1839  CD1 TRP Y 123      56.723  18.973  11.224  1.00  0.00              
ATOM   1840  CD2 TRP Y 123      57.865  18.694  13.130  1.00  0.00              
ATOM   1841  NE1 TRP Y 123      58.042  19.262  10.966  1.00  0.00              
ATOM   1842  CE2 TRP Y 123      58.765  19.099  12.119  1.00  0.00              
ATOM   1843  CE3 TRP Y 123      58.357  18.456  14.421  1.00  0.00              
ATOM   1844  CZ2 TRP Y 123      60.132  19.272  12.359  1.00  0.00              
ATOM   1845  CZ3 TRP Y 123      59.719  18.626  14.661  1.00  0.00              
ATOM   1846  CH2 TRP Y 123      60.590  19.031  13.632  1.00  0.00              
ATOM   1847  H   TRP Y 123      54.646  16.654  11.191  1.00  0.00              
ATOM   1848  HA  TRP Y 123      56.214  16.218  13.624  1.00  0.00              
ATOM   1849 1HB  TRP Y 123      54.470  18.510  12.628  1.00  0.00              
ATOM   1850 2HB  TRP Y 123      55.294  18.531  14.205  1.00  0.00              
ATOM   1851  HD1 TRP Y 123      55.829  18.976  10.603  1.00  0.00              
ATOM   1852  HE1 TRP Y 123      58.418  19.548  10.074  1.00  0.00              
ATOM   1853  HE3 TRP Y 123      57.722  18.146  15.251  1.00  0.00              
ATOM   1854  HZ2 TRP Y 123      60.775  19.589  11.537  1.00  0.00              
ATOM   1855  HZ3 TRP Y 123      60.095  18.438  15.667  1.00  0.00              
ATOM   1856  HH2 TRP Y 123      61.650  19.154  13.852  1.00  0.00              
ATOM   1857  N   ILE Y 124      53.214  15.447  13.935  1.00  0.00              
ATOM   1858  CA  ILE Y 124      52.272  14.947  14.927  1.00  0.00              
ATOM   1859  C   ILE Y 124      52.173  13.422  14.892  1.00  0.00              
ATOM   1860  O   ILE Y 124      51.453  12.822  15.690  1.00  0.00              
ATOM   1861  CB  ILE Y 124      50.870  15.548  14.720  1.00  0.00              
ATOM   1862  CG1 ILE Y 124      50.326  15.171  13.339  1.00  0.00              
ATOM   1863  CG2 ILE Y 124      50.909  17.059  14.885  1.00  0.00              
ATOM   1864  CD1 ILE Y 124      48.859  15.486  13.153  1.00  0.00              
ATOM   1865  H   ILE Y 124      53.040  15.266  12.957  1.00  0.00              
ATOM   1866  HA  ILE Y 124      52.633  15.149  15.935  1.00  0.00              
ATOM   1867  HB  ILE Y 124      50.188  15.119  15.453  1.00  0.00              
ATOM   1868 1HG1 ILE Y 124      50.911  15.716  12.600  1.00  0.00              
ATOM   1869 2HG1 ILE Y 124      50.486  14.100  13.209  1.00  0.00              
ATOM   1870 1HG2 ILE Y 124      49.910  17.468  14.735  1.00  0.00              
ATOM   1871 2HG2 ILE Y 124      51.255  17.307  15.888  1.00  0.00              
ATOM   1872 3HG2 ILE Y 124      51.590  17.489  14.150  1.00  0.00              
ATOM   1873 1HD1 ILE Y 124      48.547  15.190  12.152  1.00  0.00              
ATOM   1874 2HD1 ILE Y 124      48.272  14.939  13.892  1.00  0.00              
ATOM   1875 3HD1 ILE Y 124      48.697  16.555  13.281  1.00  0.00              
ATOM   1876  N   ARG Y 125      52.904  12.793  13.975  1.00  0.00              
ATOM   1877  CA  ARG Y 125      52.889  11.333  13.878  1.00  0.00              
ATOM   1878  C   ARG Y 125      53.732  10.739  14.995  1.00  0.00              
ATOM   1879  O   ARG Y 125      54.674  11.374  15.469  1.00  0.00              
ATOM   1880  CB  ARG Y 125      53.445  10.865  12.530  1.00  0.00              
ATOM   1881  CG  ARG Y 125      52.579  11.207  11.334  1.00  0.00              
ATOM   1882  CD  ARG Y 125      53.299  10.849  10.039  1.00  0.00              
ATOM   1883  NE  ARG Y 125      52.522  11.235   8.865  1.00  0.00              
ATOM   1884  CZ  ARG Y 125      53.061  11.641   7.721  1.00  0.00              
ATOM   1885  NH1 ARG Y 125      54.380  11.712   7.598  1.00  0.00              
ATOM   1886  NH2 ARG Y 125      52.281  11.984   6.704  1.00  0.00              
ATOM   1887  H   ARG Y 125      53.478  13.323  13.335  1.00  0.00              
ATOM   1888  HA  ARG Y 125      51.861  10.971  13.919  1.00  0.00              
ATOM   1889 1HB  ARG Y 125      54.423  11.328  12.411  1.00  0.00              
ATOM   1890 2HB  ARG Y 125      53.561   9.783  12.593  1.00  0.00              
ATOM   1891 1HG  ARG Y 125      51.647  10.646  11.409  1.00  0.00              
ATOM   1892 2HG  ARG Y 125      52.362  12.275  11.357  1.00  0.00              
ATOM   1893 1HD  ARG Y 125      54.257  11.367  10.013  1.00  0.00              
ATOM   1894 2HD  ARG Y 125      53.466   9.773  10.013  1.00  0.00              
ATOM   1895  HE  ARG Y 125      51.520  11.257   8.735  1.00  0.00              
ATOM   1896 1HH1 ARG Y 125      54.972  11.457   8.375  1.00  0.00              
ATOM   1897 2HH1 ARG Y 125      54.786  12.022   6.726  1.00  0.00              
ATOM   1898 1HH2 ARG Y 125      51.276  11.935   6.802  1.00  0.00              
ATOM   1899 2HH2 ARG Y 125      52.695  12.292   5.836  1.00  0.00              
ATOM   1900  N   GLY Y 126      53.390   9.521  15.407  1.00  0.00              
ATOM   1901  CA  GLY Y 126      54.128   8.858  16.467  1.00  0.00              
ATOM   1902  C   GLY Y 126      53.809   9.455  17.826  1.00  0.00              
ATOM   1903  O   GLY Y 126      54.599   9.346  18.770  1.00  0.00              
ATOM   1904  H   GLY Y 126      52.607   9.046  14.981  1.00  0.00              
ATOM   1905 1HA  GLY Y 126      53.865   7.800  16.477  1.00  0.00              
ATOM   1906 2HA  GLY Y 126      55.196   8.964  16.278  1.00  0.00              
ATOM   1907  N   CYS Y 127      52.641  10.080  17.922  1.00 16.90              
ATOM   1908  CA  CYS Y 127      52.196  10.718  19.156  1.00 18.03              
ATOM   1909  C   CYS Y 127      50.846  10.215  19.643  1.00 19.84              
ATOM   1910  O   CYS Y 127      49.966   9.912  18.837  1.00 19.55              
ATOM   1911  CB  CYS Y 127      52.055  12.222  18.952  1.00 17.15              
ATOM   1912  SG  CYS Y 127      53.564  13.168  18.620  1.00 15.70              
ATOM   1913  H   CYS Y 127      52.043  10.112  17.108  1.00  0.00              
ATOM   1914  HA  CYS Y 127      52.905  10.615  19.977  1.00  0.00              
ATOM   1915 1HB  CYS Y 127      51.411  12.428  18.097  1.00  0.00              
ATOM   1916 2HB  CYS Y 127      51.635  12.685  19.844  1.00  0.00              
ATOM   1917  N   ARG Y 128      50.682  10.140  20.963  1.00  0.00              
ATOM   1918  CA  ARG Y 128      49.402   9.740  21.537  1.00  0.00              
ATOM   1919  C   ARG Y 128      48.615  11.042  21.598  1.00  0.00              
ATOM   1920  O   ARG Y 128      49.007  11.976  22.299  1.00  0.00              
ATOM   1921  CB  ARG Y 128      49.507   9.030  22.879  1.00  0.00              
ATOM   1922  CG  ARG Y 128      48.184   8.544  23.450  1.00  0.00              
ATOM   1923  CD  ARG Y 128      48.304   7.816  24.739  1.00  0.00              
ATOM   1924  NE  ARG Y 128      47.039   7.373  25.301  1.00  0.00              
ATOM   1925  CZ  ARG Y 128      46.880   6.904  26.554  1.00  0.00              
ATOM   1926  NH1 ARG Y 128      47.907   6.779  27.366  1.00  0.00              
ATOM   1927  NH2 ARG Y 128      45.667   6.549  26.939  1.00  0.00              
ATOM   1928  H   ARG Y 128      51.450  10.362  21.580  1.00  0.00              
ATOM   1929  HA  ARG Y 128      48.977   8.921  20.956  1.00  0.00              
ATOM   1930 1HB  ARG Y 128      50.172   8.179  22.738  1.00  0.00              
ATOM   1931 2HB  ARG Y 128      49.961   9.734  23.576  1.00  0.00              
ATOM   1932 1HG  ARG Y 128      47.537   9.407  23.611  1.00  0.00              
ATOM   1933 2HG  ARG Y 128      47.720   7.873  22.726  1.00  0.00              
ATOM   1934 1HD  ARG Y 128      48.923   6.931  24.590  1.00  0.00              
ATOM   1935 2HD  ARG Y 128      48.776   8.470  25.472  1.00  0.00              
ATOM   1936  HE  ARG Y 128      46.121   7.342  24.878  1.00  0.00              
ATOM   1937 1HH1 ARG Y 128      48.831   7.038  27.050  1.00  0.00              
ATOM   1938 2HH1 ARG Y 128      47.768   6.426  28.301  1.00  0.00              
ATOM   1939 1HH2 ARG Y 128      44.891   6.634  26.297  1.00  0.00              
ATOM   1940 2HH2 ARG Y 128      45.521   6.193  27.873  1.00  0.00              
ATOM   1941  N   LEU Y 129      47.525  11.116  20.847  1.00  0.00              
ATOM   1942  CA  LEU Y 129      46.704  12.318  20.835  1.00  0.00              
ATOM   1943  C   LEU Y 129      45.291  11.977  21.290  1.00  0.00              
ATOM   1944  O   LEU Y 129      44.864  12.525  22.329  1.00  0.00              
ATOM   1945  OXT LEU Y 129      44.637  11.157  20.608  1.00  0.00              
ATOM   1946  CB  LEU Y 129      46.688  12.948  19.437  1.00  0.00              
ATOM   1947  CG  LEU Y 129      48.053  13.422  18.919  1.00  0.00              
ATOM   1948  CD1 LEU Y 129      47.926  13.906  17.481  1.00  0.00              
ATOM   1949  CD2 LEU Y 129      48.581  14.531  19.817  1.00  0.00              
ATOM   1950  H   LEU Y 129      47.255  10.330  20.273  1.00  0.00              
ATOM   1951  HA  LEU Y 129      47.120  13.051  21.525  1.00  0.00              
ATOM   1952 1HB  LEU Y 129      46.347  12.090  18.860  1.00  0.00              
ATOM   1953 2HB  LEU Y 129      45.954  13.750  19.363  1.00  0.00              
ATOM   1954  HG  LEU Y 129      48.738  12.577  18.993  1.00  0.00              
ATOM   1955 1HD1 LEU Y 129      48.899  14.240  17.121  1.00  0.00              
ATOM   1956 2HD1 LEU Y 129      47.569  13.090  16.852  1.00  0.00              
ATOM   1957 3HD1 LEU Y 129      47.220  14.734  17.437  1.00  0.00              
ATOM   1958 1HD2 LEU Y 129      49.551  14.866  19.448  1.00  0.00              
ATOM   1959 2HD2 LEU Y 129      47.881  15.367  19.812  1.00  0.00              
ATOM   1960 3HD2 LEU Y 129      48.690  14.155  20.834  1.00  0.00              
ATOM   1961  N   ASP H   1      39.427  54.891  26.782  1.00  0.00              
ATOM   1962  CA  ASP H   1      38.745  53.593  26.508  1.00  0.00              
ATOM   1963  C   ASP H   1      38.088  53.644  25.131  1.00  0.00              
ATOM   1964  O   ASP H   1      37.822  54.722  24.609  1.00  0.00              
ATOM   1965  CB  ASP H   1      37.698  53.274  27.578  1.00  0.00              
ATOM   1966  CG  ASP H   1      38.279  52.869  28.926  1.00  0.00              
ATOM   1967  OD1 ASP H   1      39.463  52.637  28.995  1.00  0.00              
ATOM   1968  OD2 ASP H   1      37.573  52.946  29.902  1.00  0.00              
ATOM   1969 1H   ASP H   1      39.154  55.443  27.570  1.00  0.00              
ATOM   1970 2H   ASP H   1      40.413  54.912  26.950  1.00  0.00              
ATOM   1971 3H   ASP H   1      39.400  55.623  26.102  1.00  0.00              
ATOM   1972  HA  ASP H   1      39.478  52.786  26.497  1.00  0.00              
ATOM   1973 1HB  ASP H   1      36.968  54.070  27.722  1.00  0.00              
ATOM   1974 2HB  ASP H   1      37.212  52.412  27.119  1.00  0.00              
ATOM   1975  N   VAL H   2      37.832  52.477  24.550  1.00  0.00              
ATOM   1976  CA  VAL H   2      37.248  52.387  23.213  1.00  0.00              
ATOM   1977  C   VAL H   2      35.725  52.414  23.141  1.00  0.00              
ATOM   1978  O   VAL H   2      35.033  51.821  23.967  1.00  0.00              
ATOM   1979  CB  VAL H   2      37.750  51.113  22.495  1.00  0.00              
ATOM   1980  CG1 VAL H   2      37.055  50.954  21.152  1.00  0.00              
ATOM   1981  CG2 VAL H   2      39.258  51.191  22.305  1.00  0.00              
ATOM   1982  H   VAL H   2      38.049  51.627  25.050  1.00  0.00              
ATOM   1983  HA  VAL H   2      37.498  53.262  22.611  1.00  0.00              
ATOM   1984  HB  VAL H   2      37.548  50.248  23.127  1.00  0.00              
ATOM   1985 1HG1 VAL H   2      37.419  50.053  20.659  1.00  0.00              
ATOM   1986 2HG1 VAL H   2      35.979  50.874  21.307  1.00  0.00              
ATOM   1987 3HG1 VAL H   2      37.270  51.821  20.527  1.00  0.00              
ATOM   1988 1HG2 VAL H   2      39.608  50.292  21.799  1.00  0.00              
ATOM   1989 2HG2 VAL H   2      39.502  52.066  21.702  1.00  0.00              
ATOM   1990 3HG2 VAL H   2      39.743  51.273  23.277  1.00  0.00              
ATOM   1991  N   GLN H   3      35.218  53.108  22.125  1.00  0.00              
ATOM   1992  CA  GLN H   3      33.784  53.237  21.882  1.00  0.00              
ATOM   1993  C   GLN H   3      33.523  53.092  20.383  1.00  0.00              
ATOM   1994  O   GLN H   3      34.295  53.592  19.570  1.00  0.00              
ATOM   1995  CB  GLN H   3      33.258  54.583  22.386  1.00  0.00              
ATOM   1996  CG  GLN H   3      31.760  54.770  22.215  1.00  0.00              
ATOM   1997  CD  GLN H   3      31.271  56.086  22.789  1.00  0.00              
ATOM   1998  OE1 GLN H   3      32.044  56.849  23.376  1.00  0.00              
ATOM   1999  NE2 GLN H   3      29.982  56.360  22.626  1.00  0.00              
ATOM   2000  H   GLN H   3      35.866  53.563  21.498  1.00  0.00              
ATOM   2001  HA  GLN H   3      33.249  52.468  22.438  1.00  0.00              
ATOM   2002 1HB  GLN H   3      33.520  54.648  23.443  1.00  0.00              
ATOM   2003 2HB  GLN H   3      33.790  55.357  21.833  1.00  0.00              
ATOM   2004 1HG  GLN H   3      31.250  54.609  21.265  1.00  0.00              
ATOM   2005 2HG  GLN H   3      31.493  53.971  22.908  1.00  0.00              
ATOM   2006 1HE2 GLN H   3      29.602  57.214  22.984  1.00  0.00              
ATOM   2007 2HE2 GLN H   3      29.390  55.713  22.145  1.00  0.00              
ATOM   2008  N   LEU H   4      32.435  52.412  20.032  1.00  0.00              
ATOM   2009  CA  LEU H   4      32.040  52.218  18.636  1.00  0.00              
ATOM   2010  C   LEU H   4      30.606  52.699  18.457  1.00  0.00              
ATOM   2011  O   LEU H   4      29.780  52.543  19.352  1.00  0.00              
ATOM   2012  CB  LEU H   4      32.109  50.740  18.241  1.00  0.00              
ATOM   2013  CG  LEU H   4      33.425  50.157  17.724  1.00  0.00              
ATOM   2014  CD1 LEU H   4      34.445  50.055  18.845  1.00  0.00              
ATOM   2015  CD2 LEU H   4      33.142  48.779  17.127  1.00  0.00              
ATOM   2016  H   LEU H   4      31.863  52.016  20.765  1.00  0.00              
ATOM   2017  HA  LEU H   4      32.710  52.780  17.986  1.00  0.00              
ATOM   2018 1HB  LEU H   4      31.888  50.288  19.207  1.00  0.00              
ATOM   2019 2HB  LEU H   4      31.327  50.476  17.529  1.00  0.00              
ATOM   2020  HG  LEU H   4      33.777  50.810  16.926  1.00  0.00              
ATOM   2021 1HD1 LEU H   4      35.374  49.638  18.456  1.00  0.00              
ATOM   2022 2HD1 LEU H   4      34.637  51.047  19.253  1.00  0.00              
ATOM   2023 3HD1 LEU H   4      34.058  49.407  19.631  1.00  0.00              
ATOM   2024 1HD2 LEU H   4      34.071  48.348  16.753  1.00  0.00              
ATOM   2025 2HD2 LEU H   4      32.722  48.128  17.895  1.00  0.00              
ATOM   2026 3HD2 LEU H   4      32.431  48.877  16.307  1.00  0.00              
ATOM   2027  N   GLN H   5      30.303  53.275  17.298  1.00  0.00              
ATOM   2028  CA  GLN H   5      28.948  53.752  17.042  1.00  0.00              
ATOM   2029  C   GLN H   5      28.605  53.731  15.558  1.00  0.00              
ATOM   2030  O   GLN H   5      29.342  54.279  14.739  1.00  0.00              
ATOM   2031  CB  GLN H   5      28.774  55.172  17.586  1.00  0.00              
ATOM   2032  CG  GLN H   5      27.370  55.731  17.431  1.00  0.00              
ATOM   2033  CD  GLN H   5      27.220  57.103  18.060  1.00  0.00              
ATOM   2034  OE1 GLN H   5      28.172  57.650  18.624  1.00  0.00              
ATOM   2035  NE2 GLN H   5      26.021  57.666  17.970  1.00  0.00              
ATOM   2036  H   GLN H   5      31.008  53.388  16.583  1.00  0.00              
ATOM   2037  HA  GLN H   5      28.230  53.089  17.525  1.00  0.00              
ATOM   2038 1HB  GLN H   5      29.044  55.140  18.642  1.00  0.00              
ATOM   2039 2HB  GLN H   5      29.483  55.804  17.050  1.00  0.00              
ATOM   2040 1HG  GLN H   5      26.841  55.740  16.478  1.00  0.00              
ATOM   2041 2HG  GLN H   5      26.911  54.996  18.093  1.00  0.00              
ATOM   2042 1HE2 GLN H   5      25.861  58.571  18.367  1.00  0.00              
ATOM   2043 2HE2 GLN H   5      25.276  57.187  17.506  1.00  0.00              
ATOM   2044  N   GLU H   6      27.487  53.095  15.222  1.00  0.00              
ATOM   2045  CA  GLU H   6      27.038  53.016  13.837  1.00  0.00              
ATOM   2046  C   GLU H   6      26.217  54.246  13.472  1.00  0.00              
ATOM   2047  O   GLU H   6      25.580  54.865  14.329  1.00  0.00              
ATOM   2048  CB  GLU H   6      26.156  51.784  13.597  1.00  0.00              
ATOM   2049  CG  GLU H   6      26.761  50.442  13.973  1.00  0.00              
ATOM   2050  CD  GLU H   6      26.557  50.105  15.436  1.00  0.00              
ATOM   2051  OE1 GLU H   6      26.979  49.006  15.856  1.00  0.00              
ATOM   2052  OE2 GLU H   6      25.969  50.938  16.164  1.00  0.00              
ATOM   2053  H   GLU H   6      26.934  52.655  15.944  1.00  0.00              
ATOM   2054  HA  GLU H   6      27.900  52.949  13.172  1.00  0.00              
ATOM   2055 1HB  GLU H   6      25.244  51.927  14.177  1.00  0.00              
ATOM   2056 2HB  GLU H   6      25.912  51.768  12.535  1.00  0.00              
ATOM   2057 1HG  GLU H   6      26.391  49.614  13.368  1.00  0.00              
ATOM   2058 2HG  GLU H   6      27.825  50.579  13.786  1.00  0.00              
ATOM   2059  N   SER H   7      26.241  54.591  12.191  1.00  0.00              
ATOM   2060  CA  SER H   7      25.470  55.714  11.680  1.00  0.00              
ATOM   2061  C   SER H   7      25.174  55.449  10.210  1.00  0.00              
ATOM   2062  O   SER H   7      25.890  54.691   9.545  1.00  0.00              
ATOM   2063  CB  SER H   7      26.222  57.018  11.863  1.00  0.00              
ATOM   2064  OG  SER H   7      27.376  57.076  11.071  1.00  0.00              
ATOM   2065  H   SER H   7      26.813  54.056  11.553  1.00  0.00              
ATOM   2066  HA  SER H   7      24.574  55.926  12.265  1.00  0.00              
ATOM   2067 1HB  SER H   7      25.562  57.841  11.588  1.00  0.00              
ATOM   2068 2HB  SER H   7      26.505  57.115  12.910  1.00  0.00              
ATOM   2069  HG  SER H   7      27.821  57.914  11.216  1.00  0.00              
ATOM   2070  N   GLY H   8      24.115  56.073   9.711  1.00  0.00              
ATOM   2071  CA  GLY H   8      23.724  55.891   8.326  1.00  0.00              
ATOM   2072  C   GLY H   8      22.214  55.867   8.240  1.00  0.00              
ATOM   2073  O   GLY H   8      21.544  55.920   9.269  1.00  0.00              
ATOM   2074  H   GLY H   8      23.569  56.685  10.300  1.00  0.00              
ATOM   2075 1HA  GLY H   8      24.120  56.715   7.733  1.00  0.00              
ATOM   2076 2HA  GLY H   8      24.135  54.951   7.960  1.00  0.00              
ATOM   2077  N   PRO H   9      21.641  55.773   7.032  1.00  0.00              
ATOM   2078  CA  PRO H   9      20.186  55.747   6.855  1.00  0.00              
ATOM   2079  C   PRO H   9      19.508  54.538   7.492  1.00  0.00              
ATOM   2080  O   PRO H   9      20.068  53.443   7.527  1.00  0.00              
ATOM   2081  CB  PRO H   9      20.011  55.751   5.333  1.00  0.00              
ATOM   2082  CG  PRO H   9      21.298  56.293   4.812  1.00  0.00              
ATOM   2083  CD  PRO H   9      22.356  55.785   5.756  1.00  0.00              
ATOM   2084  HA  PRO H   9      19.682  56.593   7.345  1.00  0.00              
ATOM   2085 1HB  PRO H   9      19.820  54.739   4.947  1.00  0.00              
ATOM   2086 2HB  PRO H   9      19.161  56.379   5.027  1.00  0.00              
ATOM   2087 1HG  PRO H   9      21.487  55.951   3.784  1.00  0.00              
ATOM   2088 2HG  PRO H   9      21.285  57.393   4.788  1.00  0.00              
ATOM   2089 1HD  PRO H   9      22.712  54.782   5.479  1.00  0.00              
ATOM   2090 2HD  PRO H   9      23.237  56.442   5.785  1.00  0.00              
ATOM   2091  N   SER H  10      18.297  54.748   7.995  1.00  0.00              
ATOM   2092  CA  SER H  10      17.535  53.684   8.635  1.00  0.00              
ATOM   2093  C   SER H  10      16.493  53.126   7.674  1.00  0.00              
ATOM   2094  O   SER H  10      15.868  52.100   7.939  1.00  0.00              
ATOM   2095  CB  SER H  10      16.874  54.196   9.900  1.00  0.00              
ATOM   2096  OG  SER H  10      15.939  55.205   9.634  1.00  0.00              
ATOM   2097  H   SER H  10      17.894  55.672   7.931  1.00  0.00              
ATOM   2098  HA  SER H  10      18.161  52.892   9.049  1.00  0.00              
ATOM   2099 1HB  SER H  10      16.369  53.364  10.390  1.00  0.00              
ATOM   2100 2HB  SER H  10      17.645  54.592  10.561  1.00  0.00              
ATOM   2101  HG  SER H  10      15.545  55.500  10.459  1.00  0.00              
ATOM   2102  N   LEU H  11      16.306  53.813   6.553  1.00  0.00              
ATOM   2103  CA  LEU H  11      15.340  53.376   5.556  1.00  0.00              
ATOM   2104  C   LEU H  11      15.966  53.439   4.169  1.00  0.00              
ATOM   2105  O   LEU H  11      16.511  54.470   3.778  1.00  0.00              
ATOM   2106  CB  LEU H  11      14.072  54.237   5.620  1.00  0.00              
ATOM   2107  CG  LEU H  11      13.017  53.925   4.551  1.00  0.00              
ATOM   2108  CD1 LEU H  11      12.448  52.529   4.771  1.00  0.00              
ATOM   2109  CD2 LEU H  11      11.913  54.971   4.605  1.00  0.00              
ATOM   2110  H   LEU H  11      16.841  54.653   6.385  1.00  0.00              
ATOM   2111  HA  LEU H  11      15.047  52.346   5.758  1.00  0.00              
ATOM   2112 1HB  LEU H  11      13.708  53.943   6.603  1.00  0.00              
ATOM   2113 2HB  LEU H  11      14.307  55.301   5.623  1.00  0.00              
ATOM   2114  HG  LEU H  11      13.505  54.005   3.580  1.00  0.00              
ATOM   2115 1HD1 LEU H  11      11.700  52.316   4.008  1.00  0.00              
ATOM   2116 2HD1 LEU H  11      13.251  51.795   4.705  1.00  0.00              
ATOM   2117 3HD1 LEU H  11      11.987  52.476   5.756  1.00  0.00              
ATOM   2118 1HD2 LEU H  11      11.164  54.748   3.845  1.00  0.00              
ATOM   2119 2HD2 LEU H  11      11.447  54.958   5.590  1.00  0.00              
ATOM   2120 3HD2 LEU H  11      12.337  55.958   4.418  1.00  0.00              
ATOM   2121  N   VAL H  12      15.905  52.328   3.442  1.00  0.00              
ATOM   2122  CA  VAL H  12      16.457  52.262   2.092  1.00  0.00              
ATOM   2123  C   VAL H  12      15.496  51.553   1.144  1.00  0.00              
ATOM   2124  O   VAL H  12      14.594  50.832   1.575  1.00  0.00              
ATOM   2125  CB  VAL H  12      17.816  51.537   2.070  1.00  0.00              
ATOM   2126  CG1 VAL H  12      18.841  52.300   2.895  1.00  0.00              
ATOM   2127  CG2 VAL H  12      17.669  50.114   2.588  1.00  0.00              
ATOM   2128  H   VAL H  12      15.465  51.508   3.834  1.00  0.00              
ATOM   2129  HA  VAL H  12      16.594  53.258   1.670  1.00  0.00              
ATOM   2130  HB  VAL H  12      18.161  51.463   1.038  1.00  0.00              
ATOM   2131 1HG1 VAL H  12      19.795  51.773   2.868  1.00  0.00              
ATOM   2132 2HG1 VAL H  12      18.967  53.301   2.483  1.00  0.00              
ATOM   2133 3HG1 VAL H  12      18.496  52.372   3.926  1.00  0.00              
ATOM   2134 1HG2 VAL H  12      18.638  49.616   2.565  1.00  0.00              
ATOM   2135 2HG2 VAL H  12      17.297  50.138   3.613  1.00  0.00              
ATOM   2136 3HG2 VAL H  12      16.966  49.568   1.959  1.00  0.00              
ATOM   2137  N   LYS H  13      15.698  51.767  -0.153  1.00  0.00              
ATOM   2138  CA  LYS H  13      14.854  51.172  -1.181  1.00  0.00              
ATOM   2139  C   LYS H  13      15.455  49.901  -1.773  1.00  0.00              
ATOM   2140  O   LYS H  13      16.673  49.753  -1.852  1.00  0.00              
ATOM   2141  CB  LYS H  13      14.590  52.187  -2.294  1.00  0.00              
ATOM   2142  CG  LYS H  13      13.769  53.395  -1.863  1.00  0.00              
ATOM   2143  CD  LYS H  13      13.599  54.385  -3.005  1.00  0.00              
ATOM   2144  CE  LYS H  13      12.767  55.586  -2.579  1.00  0.00              
ATOM   2145  NZ  LYS H  13      12.581  56.557  -3.691  1.00  0.00              
ATOM   2146  H   LYS H  13      16.464  52.364  -0.430  1.00  0.00              
ATOM   2147  HA  LYS H  13      13.888  50.900  -0.754  1.00  0.00              
ATOM   2148 1HB  LYS H  13      15.562  52.521  -2.659  1.00  0.00              
ATOM   2149 2HB  LYS H  13      14.067  51.659  -3.092  1.00  0.00              
ATOM   2150 1HG  LYS H  13      12.789  53.047  -1.534  1.00  0.00              
ATOM   2151 2HG  LYS H  13      14.278  53.881  -1.032  1.00  0.00              
ATOM   2152 1HD  LYS H  13      14.587  54.721  -3.323  1.00  0.00              
ATOM   2153 2HD  LYS H  13      13.106  53.878  -3.834  1.00  0.00              
ATOM   2154 1HE  LYS H  13      11.795  55.226  -2.245  1.00  0.00              
ATOM   2155 2HE  LYS H  13      13.276  56.077  -1.750  1.00  0.00              
ATOM   2156 1HZ  LYS H  13      12.026  57.336  -3.367  1.00  0.00              
ATOM   2157 2HZ  LYS H  13      13.483  56.892  -4.001  1.00  0.00              
ATOM   2158 3HZ  LYS H  13      12.109  56.103  -4.459  1.00  0.00              
ATOM   2159  N   PRO H  14      14.597  48.963  -2.202  1.00  0.00              
ATOM   2160  CA  PRO H  14      15.092  47.720  -2.793  1.00  0.00              
ATOM   2161  C   PRO H  14      15.992  48.041  -3.986  1.00  0.00              
ATOM   2162  O   PRO H  14      15.756  49.019  -4.702  1.00  0.00              
ATOM   2163  CB  PRO H  14      13.828  46.958  -3.203  1.00  0.00              
ATOM   2164  CG  PRO H  14      12.762  47.501  -2.313  1.00  0.00              
ATOM   2165  CD  PRO H  14      13.107  48.953  -2.117  1.00  0.00              
ATOM   2166  HA  PRO H  14      15.687  47.121  -2.088  1.00  0.00              
ATOM   2167 1HB  PRO H  14      13.584  47.123  -4.263  1.00  0.00              
ATOM   2168 2HB  PRO H  14      13.948  45.873  -3.065  1.00  0.00              
ATOM   2169 1HG  PRO H  14      11.767  47.388  -2.769  1.00  0.00              
ATOM   2170 2HG  PRO H  14      12.737  46.967  -1.351  1.00  0.00              
ATOM   2171 1HD  PRO H  14      12.660  49.594  -2.891  1.00  0.00              
ATOM   2172 2HD  PRO H  14      12.762  49.335  -1.145  1.00  0.00              
ATOM   2173  N   SER H  15      17.023  47.227  -4.179  1.00  0.00              
ATOM   2174  CA  SER H  15      17.956  47.389  -5.290  1.00  0.00              
ATOM   2175  C   SER H  15      19.047  48.442  -5.098  1.00  0.00              
ATOM   2176  O   SER H  15      19.968  48.525  -5.904  1.00  0.00              
ATOM   2177  CB  SER H  15      17.177  47.683  -6.581  1.00  0.00              
ATOM   2178  OG  SER H  15      18.002  47.562  -7.726  1.00  0.00              
ATOM   2179  H   SER H  15      17.161  46.468  -3.527  1.00  0.00              
ATOM   2180  HA  SER H  15      18.480  46.469  -5.553  1.00  0.00              
ATOM   2181 1HB  SER H  15      16.351  46.977  -6.658  1.00  0.00              
ATOM   2182 2HB  SER H  15      16.783  48.697  -6.528  1.00  0.00              
ATOM   2183  HG  SER H  15      18.889  47.315  -7.456  1.00  0.00              
ATOM   2184  N   GLN H  16      18.966  49.246  -4.044  1.00  0.00              
ATOM   2185  CA  GLN H  16      19.994  50.261  -3.842  1.00  0.00              
ATOM   2186  C   GLN H  16      21.143  49.720  -2.998  1.00  0.00              
ATOM   2187  O   GLN H  16      21.134  48.565  -2.583  1.00  0.00              
ATOM   2188  CB  GLN H  16      19.398  51.501  -3.170  1.00  0.00              
ATOM   2189  CG  GLN H  16      18.234  52.119  -3.926  1.00  0.00              
ATOM   2190  CD  GLN H  16      18.628  52.590  -5.313  1.00  0.00              
ATOM   2191  OE1 GLN H  16      19.586  53.351  -5.476  1.00  0.00              
ATOM   2192  NE2 GLN H  16      17.888  52.143  -6.321  1.00  0.00              
ATOM   2193  H   GLN H  16      18.210  49.172  -3.378  1.00  0.00              
ATOM   2194  HA  GLN H  16      20.416  50.550  -4.805  1.00  0.00              
ATOM   2195 1HB  GLN H  16      19.072  51.195  -2.176  1.00  0.00              
ATOM   2196 2HB  GLN H  16      20.205  52.228  -3.080  1.00  0.00              
ATOM   2197 1HG  GLN H  16      17.258  51.640  -4.000  1.00  0.00              
ATOM   2198 2HG  GLN H  16      18.161  52.990  -3.273  1.00  0.00              
ATOM   2199 1HE2 GLN H  16      18.101  52.420  -7.259  1.00  0.00              
ATOM   2200 2HE2 GLN H  16      17.119  51.529  -6.143  1.00  0.00              
ATOM   2201  N   THR H  17      22.144  50.560  -2.769  1.00  0.00              
ATOM   2202  CA  THR H  17      23.283  50.172  -1.955  1.00  0.00              
ATOM   2203  C   THR H  17      23.095  50.725  -0.555  1.00  0.00              
ATOM   2204  O   THR H  17      22.907  51.928  -0.369  1.00  0.00              
ATOM   2205  CB  THR H  17      24.615  50.679  -2.538  1.00  0.00              
ATOM   2206  OG1 THR H  17      24.812  50.120  -3.843  1.00  0.00              
ATOM   2207  CG2 THR H  17      25.776  50.282  -1.640  1.00  0.00              
ATOM   2208  H   THR H  17      22.117  51.488  -3.167  1.00  0.00              
ATOM   2209  HA  THR H  17      23.349  49.085  -1.907  1.00  0.00              
ATOM   2210  HB  THR H  17      24.575  51.765  -2.620  1.00  0.00              
ATOM   2211  HG1 THR H  17      25.022  49.187  -3.763  1.00  0.00              
ATOM   2212 1HG2 THR H  17      26.708  50.649  -2.068  1.00  0.00              
ATOM   2213 2HG2 THR H  17      25.635  50.715  -0.650  1.00  0.00              
ATOM   2214 3HG2 THR H  17      25.817  49.196  -1.559  1.00  0.00              
ATOM   2215  N   LEU H  18      23.133  49.829   0.423  1.00  0.00              
ATOM   2216  CA  LEU H  18      22.995  50.201   1.820  1.00  0.00              
ATOM   2217  C   LEU H  18      24.409  50.477   2.327  1.00  0.00              
ATOM   2218  O   LEU H  18      25.305  49.647   2.163  1.00  0.00              
ATOM   2219  CB  LEU H  18      22.362  49.039   2.593  1.00  0.00              
ATOM   2220  CG  LEU H  18      22.056  49.142   4.089  1.00  0.00              
ATOM   2221  CD1 LEU H  18      21.184  47.963   4.493  1.00  0.00              
ATOM   2222  CD2 LEU H  18      23.340  49.148   4.898  1.00  0.00              
ATOM   2223  H   LEU H  18      23.262  48.856   0.183  1.00  0.00              
ATOM   2224  HA  LEU H  18      22.357  51.080   1.902  1.00  0.00              
ATOM   2225 1HB  LEU H  18      21.412  48.973   2.066  1.00  0.00              
ATOM   2226 2HB  LEU H  18      22.919  48.112   2.456  1.00  0.00              
ATOM   2227  HG  LEU H  18      21.563  50.101   4.254  1.00  0.00              
ATOM   2228 1HD1 LEU H  18      20.958  48.024   5.558  1.00  0.00              
ATOM   2229 2HD1 LEU H  18      20.254  47.986   3.924  1.00  0.00              
ATOM   2230 3HD1 LEU H  18      21.712  47.033   4.288  1.00  0.00              
ATOM   2231 1HD2 LEU H  18      23.100  49.223   5.959  1.00  0.00              
ATOM   2232 2HD2 LEU H  18      23.891  48.226   4.713  1.00  0.00              
ATOM   2233 3HD2 LEU H  18      23.951  50.002   4.603  1.00  0.00              
ATOM   2234  N   SER H  19      24.614  51.644   2.926  1.00  0.00              
ATOM   2235  CA  SER H  19      25.933  51.998   3.448  1.00  0.00              
ATOM   2236  C   SER H  19      25.854  52.455   4.902  1.00  0.00              
ATOM   2237  O   SER H  19      25.015  53.284   5.259  1.00  0.00              
ATOM   2238  CB  SER H  19      26.559  53.080   2.590  1.00  0.00              
ATOM   2239  OG  SER H  19      27.857  53.399   3.010  1.00  0.00              
ATOM   2240  H   SER H  19      23.853  52.301   3.026  1.00  0.00              
ATOM   2241  HA  SER H  19      26.672  51.203   3.333  1.00  0.00              
ATOM   2242 1HB  SER H  19      26.597  52.728   1.559  1.00  0.00              
ATOM   2243 2HB  SER H  19      25.939  53.973   2.646  1.00  0.00              
ATOM   2244  HG  SER H  19      28.450  52.676   2.794  1.00  0.00              
ATOM   2245  N   LEU H  20      26.724  51.905   5.744  1.00  0.00              
ATOM   2246  CA  LEU H  20      26.758  52.299   7.147  1.00  0.00              
ATOM   2247  C   LEU H  20      28.181  52.658   7.526  1.00  0.00              
ATOM   2248  O   LEU H  20      29.140  52.200   6.900  1.00  0.00              
ATOM   2249  CB  LEU H  20      26.260  51.167   8.052  1.00  0.00              
ATOM   2250  CG  LEU H  20      24.810  50.721   7.879  1.00  0.00              
ATOM   2251  CD1 LEU H  20      24.566  49.478   8.714  1.00  0.00              
ATOM   2252  CD2 LEU H  20      23.868  51.848   8.291  1.00  0.00              
ATOM   2253  H   LEU H  20      27.372  51.205   5.414  1.00  0.00              
ATOM   2254  HA  LEU H  20      26.118  53.168   7.298  1.00  0.00              
ATOM   2255 1HB  LEU H  20      26.924  50.370   7.721  1.00  0.00              
ATOM   2256 2HB  LEU H  20      26.446  51.380   9.105  1.00  0.00              
ATOM   2257  HG  LEU H  20      24.654  50.532   6.817  1.00  0.00              
ATOM   2258 1HD1 LEU H  20      23.531  49.156   8.594  1.00  0.00              
ATOM   2259 2HD1 LEU H  20      25.233  48.682   8.386  1.00  0.00              
ATOM   2260 3HD1 LEU H  20      24.755  49.702   9.763  1.00  0.00              
ATOM   2261 1HD2 LEU H  20      22.835  51.522   8.164  1.00  0.00              
ATOM   2262 2HD2 LEU H  20      24.042  52.105   9.336  1.00  0.00              
ATOM   2263 3HD2 LEU H  20      24.051  52.723   7.667  1.00  0.00              
ATOM   2264  N   THR H  21      28.309  53.479   8.562  1.00  0.00              
ATOM   2265  CA  THR H  21      29.605  53.918   9.053  1.00  0.00              
ATOM   2266  C   THR H  21      29.744  53.541  10.521  1.00  0.00              
ATOM   2267  O   THR H  21      28.771  53.585  11.274  1.00  0.00              
ATOM   2268  CB  THR H  21      29.751  55.458   8.944  1.00  0.00              
ATOM   2269  OG1 THR H  21      29.675  55.852   7.569  1.00  0.00              
ATOM   2270  CG2 THR H  21      31.085  55.919   9.522  1.00  0.00              
ATOM   2271  H   THR H  21      27.472  53.807   9.022  1.00  0.00              
ATOM   2272  HA  THR H  21      30.398  53.446   8.473  1.00  0.00              
ATOM   2273  HB  THR H  21      28.938  55.931   9.495  1.00  0.00              
ATOM   2274  HG1 THR H  21      29.425  55.096   7.033  1.00  0.00              
ATOM   2275 1HG2 THR H  21      31.163  57.002   9.434  1.00  0.00              
ATOM   2276 2HG2 THR H  21      31.144  55.633  10.572  1.00  0.00              
ATOM   2277 3HG2 THR H  21      31.900  55.450   8.971  1.00  0.00              
ATOM   2278  N   CYS H  22      30.947  53.143  10.915  1.00 15.60              
ATOM   2279  CA  CYS H  22      31.217  52.821  12.310  1.00 15.17              
ATOM   2280  C   CYS H  22      32.358  53.726  12.726  1.00 15.33              
ATOM   2281  O   CYS H  22      33.468  53.627  12.199  1.00 14.50              
ATOM   2282  CB  CYS H  22      31.641  51.368  12.483  1.00 15.07              
ATOM   2283  SG  CYS H  22      31.932  50.821  14.209  1.00 16.52              
ATOM   2284  H   CYS H  22      31.692  53.061  10.238  1.00  0.00              
ATOM   2285  HA  CYS H  22      30.343  52.918  12.954  1.00  0.00              
ATOM   2286 1HB  CYS H  22      30.871  50.701  12.094  1.00  0.00              
ATOM   2287 2HB  CYS H  22      32.579  51.185  11.960  1.00  0.00              
ATOM   2288  N   SER H  23      32.077  54.623  13.662  1.00  0.00              
ATOM   2289  CA  SER H  23      33.086  55.548  14.148  1.00  0.00              
ATOM   2290  C   SER H  23      33.713  54.961  15.400  1.00  0.00              
ATOM   2291  O   SER H  23      33.010  54.567  16.329  1.00  0.00              
ATOM   2292  CB  SER H  23      32.482  56.910  14.428  1.00  0.00              
ATOM   2293  OG  SER H  23      31.945  57.495  13.273  1.00  0.00              
ATOM   2294  H   SER H  23      31.144  54.666  14.046  1.00  0.00              
ATOM   2295  HA  SER H  23      33.821  55.824  13.391  1.00  0.00              
ATOM   2296 1HB  SER H  23      31.690  56.794  15.167  1.00  0.00              
ATOM   2297 2HB  SER H  23      33.258  57.561  14.828  1.00  0.00              
ATOM   2298  HG  SER H  23      32.657  57.730  12.674  1.00  0.00              
ATOM   2299  N   VAL H  24      35.038  54.903  15.407  1.00  0.00              
ATOM   2300  CA  VAL H  24      35.793  54.355  16.525  1.00  0.00              
ATOM   2301  C   VAL H  24      36.512  55.472  17.276  1.00  0.00              
ATOM   2302  O   VAL H  24      37.224  56.270  16.675  1.00  0.00              
ATOM   2303  CB  VAL H  24      36.839  53.335  16.023  1.00  0.00              
ATOM   2304  CG1 VAL H  24      37.652  52.798  17.187  1.00  0.00              
ATOM   2305  CG2 VAL H  24      36.141  52.193  15.285  1.00  0.00              
ATOM   2306  H   VAL H  24      35.536  55.255  14.602  1.00  0.00              
ATOM   2307  HA  VAL H  24      35.136  53.868  17.247  1.00  0.00              
ATOM   2308  HB  VAL H  24      37.497  53.826  15.306  1.00  0.00              
ATOM   2309 1HG1 VAL H  24      38.386  52.080  16.819  1.00  0.00              
ATOM   2310 2HG1 VAL H  24      38.168  53.621  17.682  1.00  0.00              
ATOM   2311 3HG1 VAL H  24      36.989  52.305  17.898  1.00  0.00              
ATOM   2312 1HG2 VAL H  24      36.884  51.479  14.933  1.00  0.00              
ATOM   2313 2HG2 VAL H  24      35.448  51.694  15.961  1.00  0.00              
ATOM   2314 3HG2 VAL H  24      35.591  52.593  14.432  1.00  0.00              
ATOM   2315  N   THR H  25      36.316  55.528  18.588  1.00  0.00              
ATOM   2316  CA  THR H  25      36.967  56.540  19.408  1.00  0.00              
ATOM   2317  C   THR H  25      37.680  55.871  20.577  1.00  0.00              
ATOM   2318  O   THR H  25      37.174  54.905  21.148  1.00  0.00              
ATOM   2319  CB  THR H  25      35.964  57.579  19.944  1.00  0.00              
ATOM   2320  OG1 THR H  25      35.303  58.219  18.845  1.00  0.00              
ATOM   2321  CG2 THR H  25      36.679  58.628  20.781  1.00  0.00              
ATOM   2322  H   THR H  25      35.704  54.857  19.029  1.00  0.00              
ATOM   2323  HA  THR H  25      37.706  57.077  18.813  1.00  0.00              
ATOM   2324  HB  THR H  25      35.221  57.070  20.557  1.00  0.00              
ATOM   2325  HG1 THR H  25      34.678  58.866  19.181  1.00  0.00              
ATOM   2326 1HG2 THR H  25      35.954  59.352  21.151  1.00  0.00              
ATOM   2327 2HG2 THR H  25      37.174  58.145  21.624  1.00  0.00              
ATOM   2328 3HG2 THR H  25      37.422  59.137  20.168  1.00  0.00              
ATOM   2329  N   GLY H  26      38.857  56.383  20.924  1.00  0.00              
ATOM   2330  CA  GLY H  26      39.605  55.819  22.034  1.00  0.00              
ATOM   2331  C   GLY H  26      40.909  55.167  21.621  1.00  0.00              
ATOM   2332  O   GLY H  26      41.826  55.023  22.430  1.00  0.00              
ATOM   2333  H   GLY H  26      39.242  57.169  20.420  1.00  0.00              
ATOM   2334 1HA  GLY H  26      39.840  56.612  22.744  1.00  0.00              
ATOM   2335 2HA  GLY H  26      38.996  55.061  22.526  1.00  0.00              
ATOM   2336  N   ASP H  27      40.991  54.762  20.360  1.00  0.00              
ATOM   2337  CA  ASP H  27      42.193  54.130  19.838  1.00  0.00              
ATOM   2338  C   ASP H  27      42.115  54.122  18.317  1.00  0.00              
ATOM   2339  O   ASP H  27      41.061  54.401  17.746  1.00  0.00              
ATOM   2340  CB  ASP H  27      42.352  52.708  20.381  1.00  0.00              
ATOM   2341  CG  ASP H  27      43.779  52.177  20.347  1.00  0.00              
ATOM   2342  OD1 ASP H  27      44.639  52.873  19.861  1.00  0.00              
ATOM   2343  OD2 ASP H  27      44.026  51.156  20.943  1.00  0.00              
ATOM   2344  H   ASP H  27      40.200  54.896  19.747  1.00  0.00              
ATOM   2345  HA  ASP H  27      43.071  54.703  20.137  1.00  0.00              
ATOM   2346 1HB  ASP H  27      41.941  52.577  21.382  1.00  0.00              
ATOM   2347 2HB  ASP H  27      41.743  52.159  19.662  1.00  0.00              
ATOM   2348  N   SER H  28      43.228  53.805  17.665  1.00  0.00              
ATOM   2349  CA  SER H  28      43.282  53.790  16.208  1.00  0.00              
ATOM   2350  C   SER H  28      42.729  52.514  15.589  1.00  0.00              
ATOM   2351  O   SER H  28      42.923  51.420  16.116  1.00  0.00              
ATOM   2352  CB  SER H  28      44.713  54.001  15.754  1.00  0.00              
ATOM   2353  OG  SER H  28      44.846  53.892  14.363  1.00  0.00              
ATOM   2354  H   SER H  28      44.057  53.568  18.191  1.00  0.00              
ATOM   2355  HA  SER H  28      42.782  54.643  15.747  1.00  0.00              
ATOM   2356 1HB  SER H  28      45.033  54.996  16.064  1.00  0.00              
ATOM   2357 2HB  SER H  28      45.345  53.253  16.230  1.00  0.00              
ATOM   2358  HG  SER H  28      45.771  53.984  14.122  1.00  0.00              
ATOM   2359  N   ILE H  29      42.039  52.657  14.463  1.00  0.00              
ATOM   2360  CA  ILE H  29      41.490  51.497  13.779  1.00  0.00              
ATOM   2361  C   ILE H  29      42.624  50.617  13.261  1.00  0.00              
ATOM   2362  O   ILE H  29      42.413  49.452  12.938  1.00  0.00              
ATOM   2363  CB  ILE H  29      40.576  51.902  12.608  1.00  0.00              
ATOM   2364  CG1 ILE H  29      41.369  52.684  11.558  1.00  0.00              
ATOM   2365  CG2 ILE H  29      39.399  52.724  13.112  1.00  0.00              
ATOM   2366  CD1 ILE H  29      40.585  52.988  10.302  1.00  0.00              
ATOM   2367  H   ILE H  29      41.889  53.576  14.071  1.00  0.00              
ATOM   2368  HA  ILE H  29      40.918  50.879  14.470  1.00  0.00              
ATOM   2369  HB  ILE H  29      40.207  51.002  12.117  1.00  0.00              
ATOM   2370 1HG1 ILE H  29      41.689  53.617  12.021  1.00  0.00              
ATOM   2371 2HG1 ILE H  29      42.245  52.088  11.303  1.00  0.00              
ATOM   2372 1HG2 ILE H  29      38.764  53.002  12.272  1.00  0.00              
ATOM   2373 2HG2 ILE H  29      38.822  52.134  13.823  1.00  0.00              
ATOM   2374 3HG2 ILE H  29      39.767  53.625  13.602  1.00  0.00              
ATOM   2375 1HD1 ILE H  29      41.213  53.544   9.605  1.00  0.00              
ATOM   2376 2HD1 ILE H  29      40.265  52.055   9.837  1.00  0.00              
ATOM   2377 3HD1 ILE H  29      39.709  53.585  10.554  1.00  0.00              
ATOM   2378  N   THR H  30      43.831  51.171  13.187  1.00  0.00              
ATOM   2379  CA  THR H  30      44.976  50.400  12.708  1.00  0.00              
ATOM   2380  C   THR H  30      45.479  49.445  13.787  1.00  0.00              
ATOM   2381  O   THR H  30      46.428  48.692  13.566  1.00  0.00              
ATOM   2382  CB  THR H  30      46.132  51.316  12.266  1.00  0.00              
ATOM   2383  OG1 THR H  30      46.579  52.098  13.381  1.00  0.00              
ATOM   2384  CG2 THR H  30      45.680  52.245  11.150  1.00  0.00              
ATOM   2385  H   THR H  30      43.966  52.133  13.462  1.00  0.00              
ATOM   2386  HA  THR H  30      44.681  49.795  11.851  1.00  0.00              
ATOM   2387  HB  THR H  30      46.958  50.699  11.912  1.00  0.00              
ATOM   2388  HG1 THR H  30      46.885  51.513  14.079  1.00  0.00              
ATOM   2389 1HG2 THR H  30      46.510  52.884  10.850  1.00  0.00              
ATOM   2390 2HG2 THR H  30      45.350  51.653  10.296  1.00  0.00              
ATOM   2391 3HG2 THR H  30      44.855  52.863  11.503  1.00  0.00              
ATOM   2392  N   SER H  31      44.834  49.470  14.951  1.00  0.00              
ATOM   2393  CA  SER H  31      45.237  48.612  16.058  1.00  0.00              
ATOM   2394  C   SER H  31      44.300  47.443  16.360  1.00  0.00              
ATOM   2395  O   SER H  31      44.351  46.867  17.444  1.00  0.00              
ATOM   2396  CB  SER H  31      45.397  49.463  17.302  1.00  0.00              
ATOM   2397  OG  SER H  31      46.462  50.367  17.189  1.00  0.00              
ATOM   2398  H   SER H  31      44.050  50.094  15.073  1.00  0.00              
ATOM   2399  HA  SER H  31      46.227  48.173  15.927  1.00  0.00              
ATOM   2400 1HB  SER H  31      44.475  50.021  17.464  1.00  0.00              
ATOM   2401 2HB  SER H  31      45.577  48.808  18.153  1.00  0.00              
ATOM   2402  HG  SER H  31      47.287  49.915  17.381  1.00  0.00              
ATOM   2403  N   ASP H  32      43.447  47.085  15.408  1.00  0.00              
ATOM   2404  CA  ASP H  32      42.545  45.960  15.616  1.00  0.00              
ATOM   2405  C   ASP H  32      41.957  45.496  14.288  1.00  0.00              
ATOM   2406  O   ASP H  32      42.257  46.056  13.233  1.00  0.00              
ATOM   2407  CB  ASP H  32      41.426  46.337  16.590  1.00  0.00              
ATOM   2408  CG  ASP H  32      41.025  45.224  17.548  1.00  0.00              
ATOM   2409  OD1 ASP H  32      40.753  44.140  17.088  1.00  0.00              
ATOM   2410  OD2 ASP H  32      41.143  45.417  18.734  1.00  0.00              
ATOM   2411  H   ASP H  32      43.414  47.587  14.532  1.00  0.00              
ATOM   2412  HA  ASP H  32      43.092  45.124  16.053  1.00  0.00              
ATOM   2413 1HB  ASP H  32      41.630  47.246  17.155  1.00  0.00              
ATOM   2414 2HB  ASP H  32      40.613  46.520  15.886  1.00  0.00              
ATOM   2415  N   TYR H  33      41.145  44.446  14.361  1.00  0.00              
ATOM   2416  CA  TYR H  33      40.445  43.878  13.208  1.00  0.00              
ATOM   2417  C   TYR H  33      39.019  44.371  13.441  1.00  0.00              
ATOM   2418  O   TYR H  33      38.564  44.398  14.586  1.00  0.00              
ATOM   2419  CB  TYR H  33      40.446  42.348  13.263  1.00  0.00              
ATOM   2420  CG  TYR H  33      41.764  41.637  13.005  1.00  0.00              
ATOM   2421  CD1 TYR H  33      42.979  42.327  12.941  1.00  0.00              
ATOM   2422  CD2 TYR H  33      41.794  40.248  12.889  1.00  0.00              
ATOM   2423  CE1 TYR H  33      44.195  41.639  12.775  1.00  0.00              
ATOM   2424  CE2 TYR H  33      42.992  39.557  12.727  1.00  0.00              
ATOM   2425  CZ  TYR H  33      44.188  40.252  12.673  1.00  0.00              
ATOM   2426  OH  TYR H  33      45.363  39.545  12.539  1.00  0.00              
ATOM   2427  H   TYR H  33      41.014  44.028  15.271  1.00  0.00              
ATOM   2428  HA  TYR H  33      40.938  44.188  12.286  1.00  0.00              
ATOM   2429 1HB  TYR H  33      40.105  42.060  14.259  1.00  0.00              
ATOM   2430 2HB  TYR H  33      39.731  41.999  12.519  1.00  0.00              
ATOM   2431  HD1 TYR H  33      42.971  43.414  13.022  1.00  0.00              
ATOM   2432  HD2 TYR H  33      40.855  39.696  12.927  1.00  0.00              
ATOM   2433  HE1 TYR H  33      45.136  42.187  12.726  1.00  0.00              
ATOM   2434  HE2 TYR H  33      42.987  38.470  12.641  1.00  0.00              
ATOM   2435  HH  TYR H  33      45.222  38.606  12.398  1.00  0.00              
ATOM   2436  N   TRP H  34      38.308  44.740  12.380  1.00  0.00              
ATOM   2437  CA  TRP H  34      36.955  45.273  12.534  1.00  0.00              
ATOM   2438  C   TRP H  34      35.885  44.482  11.792  1.00  0.00              
ATOM   2439  O   TRP H  34      36.060  44.125  10.631  1.00  0.00              
ATOM   2440  CB  TRP H  34      36.954  46.739  12.101  1.00  0.00              
ATOM   2441  CG  TRP H  34      37.943  47.523  12.894  1.00  0.00              
ATOM   2442  CD1 TRP H  34      39.204  47.886  12.513  1.00  0.00              
ATOM   2443  CD2 TRP H  34      37.793  47.954  14.251  1.00  0.00              
ATOM   2444  NE1 TRP H  34      39.850  48.512  13.554  1.00  0.00              
ATOM   2445  CE2 TRP H  34      39.006  48.567  14.632  1.00  0.00              
ATOM   2446  CE3 TRP H  34      36.749  47.875  15.185  1.00  0.00              
ATOM   2447  CZ2 TRP H  34      39.206  49.105  15.912  1.00  0.00              
ATOM   2448  CZ3 TRP H  34      36.949  48.411  16.460  1.00  0.00              
ATOM   2449  CH2 TRP H  34      38.170  49.016  16.807  1.00  0.00              
ATOM   2450  H   TRP H  34      38.700  44.654  11.453  1.00  0.00              
ATOM   2451  HA  TRP H  34      36.646  45.202  13.577  1.00  0.00              
ATOM   2452 1HB  TRP H  34      37.222  46.822  11.048  1.00  0.00              
ATOM   2453 2HB  TRP H  34      35.969  47.177  12.260  1.00  0.00              
ATOM   2454  HD1 TRP H  34      39.502  47.640  11.495  1.00  0.00              
ATOM   2455  HE1 TRP H  34      40.793  48.872  13.530  1.00  0.00              
ATOM   2456  HE3 TRP H  34      35.786  47.418  14.963  1.00  0.00              
ATOM   2457  HZ2 TRP H  34      40.166  49.568  16.144  1.00  0.00              
ATOM   2458  HZ3 TRP H  34      36.134  48.347  17.182  1.00  0.00              
ATOM   2459  HH2 TRP H  34      38.294  49.423  17.811  1.00  0.00              
ATOM   2460  N   SER H  35      34.763  44.238  12.466  1.00  0.00              
ATOM   2461  CA  SER H  35      33.686  43.429  11.898  1.00  0.00              
ATOM   2462  C   SER H  35      32.303  44.066  11.811  1.00  0.00              
ATOM   2463  O   SER H  35      32.035  45.111  12.405  1.00  0.00              
ATOM   2464  CB  SER H  35      33.583  42.143  12.695  1.00  0.00              
ATOM   2465  OG  SER H  35      33.186  42.375  14.019  1.00  0.00              
ATOM   2466  H   SER H  35      34.653  44.622  13.394  1.00  0.00              
ATOM   2467  HA  SER H  35      33.913  43.044  10.903  1.00  0.00              
ATOM   2468 1HB  SER H  35      32.852  41.493  12.214  1.00  0.00              
ATOM   2469 2HB  SER H  35      34.556  41.654  12.697  1.00  0.00              
ATOM   2470  HG  SER H  35      33.133  41.539  14.487  1.00  0.00              
ATOM   2471  N   TRP H  36      31.431  43.398  11.061  1.00  0.00              
ATOM   2472  CA  TRP H  36      30.037  43.790  10.898  1.00  0.00              
ATOM   2473  C   TRP H  36      29.193  42.538  11.111  1.00  0.00              
ATOM   2474  O   TRP H  36      29.459  41.487  10.528  1.00  0.00              
ATOM   2475  CB  TRP H  36      29.782  44.398   9.518  1.00  0.00              
ATOM   2476  CG  TRP H  36      30.264  45.812   9.389  1.00  0.00              
ATOM   2477  CD1 TRP H  36      31.453  46.223   8.865  1.00  0.00              
ATOM   2478  CD2 TRP H  36      29.568  46.999   9.788  1.00  0.00              
ATOM   2479  NE1 TRP H  36      31.543  47.592   8.915  1.00  0.00              
ATOM   2480  CE2 TRP H  36      30.396  48.092   9.477  1.00  0.00              
ATOM   2481  CE3 TRP H  36      28.322  47.242  10.380  1.00  0.00              
ATOM   2482  CZ2 TRP H  36      30.025  49.402   9.736  1.00  0.00              
ATOM   2483  CZ3 TRP H  36      27.950  48.556  10.638  1.00  0.00              
ATOM   2484  CH2 TRP H  36      28.776  49.605  10.325  1.00  0.00              
ATOM   2485  H   TRP H  36      31.770  42.575  10.584  1.00  0.00              
ATOM   2486  HA  TRP H  36      29.784  44.565  11.622  1.00  0.00              
ATOM   2487 1HB  TRP H  36      30.298  43.822   8.750  1.00  0.00              
ATOM   2488 2HB  TRP H  36      28.714  44.412   9.305  1.00  0.00              
ATOM   2489  HD1 TRP H  36      32.126  45.448   8.502  1.00  0.00              
ATOM   2490  HE1 TRP H  36      32.326  48.142   8.592  1.00  0.00              
ATOM   2491  HE3 TRP H  36      27.626  46.446  10.646  1.00  0.00              
ATOM   2492  HZ2 TRP H  36      30.712  50.206   9.471  1.00  0.00              
ATOM   2493  HZ3 TRP H  36      26.978  48.731  11.099  1.00  0.00              
ATOM   2494  HH2 TRP H  36      28.446  50.621  10.544  1.00  0.00              
ATOM   2495  N   ILE H  37      28.182  42.661  11.958  1.00  0.00              
ATOM   2496  CA  ILE H  37      27.283  41.559  12.266  1.00  0.00              
ATOM   2497  C   ILE H  37      25.861  42.102  12.165  1.00  0.00              
ATOM   2498  O   ILE H  37      25.632  43.275  12.441  1.00  0.00              
ATOM   2499  CB  ILE H  37      27.507  41.044  13.719  1.00  0.00              
ATOM   2500  CG1 ILE H  37      28.898  40.413  13.858  1.00  0.00              
ATOM   2501  CG2 ILE H  37      26.429  40.039  14.094  1.00  0.00              
ATOM   2502  CD1 ILE H  37      29.974  41.365  14.349  1.00  0.00              
ATOM   2503  H   ILE H  37      28.035  43.555  12.404  1.00  0.00              
ATOM   2504  HA  ILE H  37      27.423  40.741  11.561  1.00  0.00              
ATOM   2505  HB  ILE H  37      27.473  41.890  14.405  1.00  0.00              
ATOM   2506 1HG1 ILE H  37      28.809  39.582  14.557  1.00  0.00              
ATOM   2507 2HG1 ILE H  37      29.180  40.031  12.876  1.00  0.00              
ATOM   2508 1HG2 ILE H  37      26.598  39.687  15.112  1.00  0.00              
ATOM   2509 2HG2 ILE H  37      25.451  40.515  14.033  1.00  0.00              
ATOM   2510 3HG2 ILE H  37      26.465  39.194  13.408  1.00  0.00              
ATOM   2511 1HD1 ILE H  37      30.925  40.837  14.418  1.00  0.00              
ATOM   2512 2HD1 ILE H  37      30.072  42.197  13.651  1.00  0.00              
ATOM   2513 3HD1 ILE H  37      29.702  41.747  15.332  1.00  0.00              
ATOM   2514  N   ARG H  38      24.908  41.274  11.753  1.00  0.00              
ATOM   2515  CA  ARG H  38      23.532  41.751  11.689  1.00  0.00              
ATOM   2516  C   ARG H  38      22.551  40.746  12.276  1.00  0.00              
ATOM   2517  O   ARG H  38      22.790  39.536  12.265  1.00  0.00              
ATOM   2518  CB  ARG H  38      23.134  42.119  10.253  1.00  0.00              
ATOM   2519  CG  ARG H  38      23.131  40.977   9.256  1.00  0.00              
ATOM   2520  CD  ARG H  38      22.729  41.489   7.869  1.00  0.00              
ATOM   2521  NE  ARG H  38      22.747  40.420   6.872  1.00  0.00              
ATOM   2522  CZ  ARG H  38      22.341  40.558   5.613  1.00  0.00              
ATOM   2523  NH1 ARG H  38      21.882  41.728   5.178  1.00  0.00              
ATOM   2524  NH2 ARG H  38      22.383  39.519   4.790  1.00  0.00              
ATOM   2525  H   ARG H  38      25.112  40.322  11.483  1.00  0.00              
ATOM   2526  HA  ARG H  38      23.432  42.669  12.268  1.00  0.00              
ATOM   2527 1HB  ARG H  38      22.134  42.547  10.300  1.00  0.00              
ATOM   2528 2HB  ARG H  38      23.838  42.878   9.913  1.00  0.00              
ATOM   2529 1HG  ARG H  38      24.131  40.546   9.220  1.00  0.00              
ATOM   2530 2HG  ARG H  38      22.421  40.222   9.597  1.00  0.00              
ATOM   2531 1HD  ARG H  38      21.723  41.903   7.923  1.00  0.00              
ATOM   2532 2HD  ARG H  38      23.427  42.267   7.563  1.00  0.00              
ATOM   2533  HE  ARG H  38      23.050  39.459   6.963  1.00  0.00              
ATOM   2534 1HH1 ARG H  38      21.842  42.518   5.807  1.00  0.00              
ATOM   2535 2HH1 ARG H  38      21.577  41.823   4.221  1.00  0.00              
ATOM   2536 1HH2 ARG H  38      22.723  38.627   5.123  1.00  0.00              
ATOM   2537 2HH2 ARG H  38      22.075  39.623   3.835  1.00  0.00              
ATOM   2538  N   LYS H  39      21.452  41.267  12.813  1.00  0.00              
ATOM   2539  CA  LYS H  39      20.418  40.441  13.417  1.00  0.00              
ATOM   2540  C   LYS H  39      19.109  40.586  12.647  1.00  0.00              
ATOM   2541  O   LYS H  39      18.568  41.689  12.524  1.00  0.00              
ATOM   2542  CB  LYS H  39      20.199  40.858  14.872  1.00  0.00              
ATOM   2543  CG  LYS H  39      19.123  40.056  15.594  1.00  0.00              
ATOM   2544  CD  LYS H  39      18.852  40.639  16.975  1.00  0.00              
ATOM   2545  CE  LYS H  39      17.805  39.826  17.723  1.00  0.00              
ATOM   2546  NZ  LYS H  39      17.493  40.409  19.061  1.00  0.00              
ATOM   2547  H   LYS H  39      21.335  42.270  12.799  1.00  0.00              
ATOM   2548  HA  LYS H  39      20.721  39.394  13.392  1.00  0.00              
ATOM   2549 1HB  LYS H  39      21.153  40.736  15.386  1.00  0.00              
ATOM   2550 2HB  LYS H  39      19.924  41.913  14.865  1.00  0.00              
ATOM   2551 1HG  LYS H  39      18.211  40.083  14.996  1.00  0.00              
ATOM   2552 2HG  LYS H  39      19.464  39.025  15.689  1.00  0.00              
ATOM   2553 1HD  LYS H  39      19.785  40.641  17.540  1.00  0.00              
ATOM   2554 2HD  LYS H  39      18.498  41.663  16.856  1.00  0.00              
ATOM   2555 1HE  LYS H  39      16.898  39.798  17.121  1.00  0.00              
ATOM   2556 2HE  LYS H  39      18.187  38.813  17.851  1.00  0.00              
ATOM   2557 1HZ  LYS H  39      16.797  39.840  19.522  1.00  0.00              
ATOM   2558 2HZ  LYS H  39      18.333  40.434  19.622  1.00  0.00              
ATOM   2559 3HZ  LYS H  39      17.138  41.347  18.944  1.00  0.00              
ATOM   2560  N   PHE H  40      18.607  39.467  12.139  1.00  0.00              
ATOM   2561  CA  PHE H  40      17.360  39.454  11.383  1.00  0.00              
ATOM   2562  C   PHE H  40      16.168  39.440  12.335  1.00  0.00              
ATOM   2563  O   PHE H  40      16.301  39.079  13.504  1.00  0.00              
ATOM   2564  CB  PHE H  40      17.321  38.231  10.464  1.00  0.00              
ATOM   2565  CG  PHE H  40      18.386  38.240   9.403  1.00  0.00              
ATOM   2566  CD1 PHE H  40      18.306  39.119   8.326  1.00  0.00              
ATOM   2567  CD2 PHE H  40      19.480  37.388   9.489  1.00  0.00              
ATOM   2568  CE1 PHE H  40      19.304  39.147   7.350  1.00  0.00              
ATOM   2569  CE2 PHE H  40      20.484  37.407   8.520  1.00  0.00              
ATOM   2570  CZ  PHE H  40      20.394  38.288   7.450  1.00  0.00              
ATOM   2571  H   PHE H  40      19.105  38.600  12.281  1.00  0.00              
ATOM   2572  HA  PHE H  40      17.287  40.356  10.774  1.00  0.00              
ATOM   2573 1HB  PHE H  40      17.465  37.321  11.044  1.00  0.00              
ATOM   2574 2HB  PHE H  40      16.364  38.182   9.946  1.00  0.00              
ATOM   2575  HD1 PHE H  40      17.451  39.792   8.250  1.00  0.00              
ATOM   2576  HD2 PHE H  40      19.548  36.696  10.330  1.00  0.00              
ATOM   2577  HE1 PHE H  40      19.227  39.841   6.513  1.00  0.00              
ATOM   2578  HE2 PHE H  40      21.336  36.732   8.599  1.00  0.00              
ATOM   2579  HZ  PHE H  40      21.175  38.305   6.690  1.00  0.00              
ATOM   2580  N   PRO H  41      14.984  39.837  11.842  1.00  0.00              
ATOM   2581  CA  PRO H  41      13.741  39.889  12.617  1.00  0.00              
ATOM   2582  C   PRO H  41      13.424  38.714  13.548  1.00  0.00              
ATOM   2583  O   PRO H  41      12.695  38.884  14.528  1.00  0.00              
ATOM   2584  CB  PRO H  41      12.683  40.070  11.535  1.00  0.00              
ATOM   2585  CG  PRO H  41      13.375  40.969  10.571  1.00  0.00              
ATOM   2586  CD  PRO H  41      14.759  40.345  10.486  1.00  0.00              
ATOM   2587  HA  PRO H  41      13.735  40.702  13.357  1.00  0.00              
ATOM   2588 1HB  PRO H  41      12.400  39.108  11.083  1.00  0.00              
ATOM   2589 2HB  PRO H  41      11.764  40.518  11.941  1.00  0.00              
ATOM   2590 1HG  PRO H  41      12.857  40.986   9.600  1.00  0.00              
ATOM   2591 2HG  PRO H  41      13.400  42.005  10.940  1.00  0.00              
ATOM   2592 1HD  PRO H  41      14.804  39.533   9.745  1.00  0.00              
ATOM   2593 2HD  PRO H  41      15.530  41.078  10.207  1.00  0.00              
ATOM   2594  N   GLY H  42      13.963  37.532  13.262  1.00  0.00              
ATOM   2595  CA  GLY H  42      13.671  36.382  14.106  1.00  0.00              
ATOM   2596  C   GLY H  42      14.778  35.901  15.032  1.00  0.00              
ATOM   2597  O   GLY H  42      14.930  34.695  15.242  1.00  0.00              
ATOM   2598  H   GLY H  42      14.574  37.416  12.466  1.00  0.00              
ATOM   2599 1HA  GLY H  42      12.824  36.619  14.750  1.00  0.00              
ATOM   2600 2HA  GLY H  42      13.419  35.531  13.474  1.00  0.00              
ATOM   2601  N   ASN H  43      15.542  36.831  15.598  1.00  0.00              
ATOM   2602  CA  ASN H  43      16.638  36.482  16.501  1.00  0.00              
ATOM   2603  C   ASN H  43      17.715  35.646  15.823  1.00  0.00              
ATOM   2604  O   ASN H  43      18.361  34.812  16.461  1.00  0.00              
ATOM   2605  CB  ASN H  43      16.123  35.755  17.730  1.00  0.00              
ATOM   2606  CG  ASN H  43      15.189  36.579  18.573  1.00  0.00              
ATOM   2607  OD1 ASN H  43      15.535  37.675  19.028  1.00  0.00              
ATOM   2608  ND2 ASN H  43      14.039  36.021  18.851  1.00  0.00              
ATOM   2609  H   ASN H  43      15.360  37.804  15.398  1.00  0.00              
ATOM   2610  HA  ASN H  43      17.129  37.390  16.855  1.00  0.00              
ATOM   2611 1HB  ASN H  43      15.735  34.739  17.655  1.00  0.00              
ATOM   2612 2HB  ASN H  43      17.102  35.736  18.207  1.00  0.00              
ATOM   2613 1HD2 ASN H  43      13.367  36.511  19.407  1.00  0.00              
ATOM   2614 2HD2 ASN H  43      13.831  35.105  18.507  1.00  0.00              
ATOM   2615  N   ARG H  44      17.898  35.860  14.527  1.00  0.00              
ATOM   2616  CA  ARG H  44      18.910  35.127  13.775  1.00  0.00              
ATOM   2617  C   ARG H  44      20.091  36.060  13.537  1.00  0.00              
ATOM   2618  O   ARG H  44      19.940  37.114  12.923  1.00  0.00              
ATOM   2619  CB  ARG H  44      18.377  34.529  12.482  1.00  0.00              
ATOM   2620  CG  ARG H  44      19.406  33.779  11.651  1.00  0.00              
ATOM   2621  CD  ARG H  44      18.874  33.204  10.390  1.00  0.00              
ATOM   2622  NE  ARG H  44      19.847  32.454   9.611  1.00  0.00              
ATOM   2623  CZ  ARG H  44      19.652  32.028   8.348  1.00  0.00              
ATOM   2624  NH1 ARG H  44      18.511  32.240   7.730  1.00  0.00              
ATOM   2625  NH2 ARG H  44      20.631  31.368   7.754  1.00  0.00              
ATOM   2626  H   ARG H  44      17.328  36.543  14.048  1.00  0.00              
ATOM   2627  HA  ARG H  44      19.202  34.232  14.325  1.00  0.00              
ATOM   2628 1HB  ARG H  44      17.571  33.848  12.754  1.00  0.00              
ATOM   2629 2HB  ARG H  44      17.973  35.353  11.893  1.00  0.00              
ATOM   2630 1HG  ARG H  44      20.211  34.468  11.392  1.00  0.00              
ATOM   2631 2HG  ARG H  44      19.807  32.962  12.252  1.00  0.00              
ATOM   2632 1HD  ARG H  44      18.055  32.526  10.628  1.00  0.00              
ATOM   2633 2HD  ARG H  44      18.505  34.012   9.760  1.00  0.00              
ATOM   2634  HE  ARG H  44      20.776  32.145   9.866  1.00  0.00              
ATOM   2635 1HH1 ARG H  44      17.766  32.730   8.205  1.00  0.00              
ATOM   2636 2HH1 ARG H  44      18.385  31.912   6.784  1.00  0.00              
ATOM   2637 1HH2 ARG H  44      21.495  31.198   8.250  1.00  0.00              
ATOM   2638 2HH2 ARG H  44      20.511  31.037   6.808  1.00  0.00              
ATOM   2639  N   LEU H  45      21.261  35.678  14.044  1.00  0.00              
ATOM   2640  CA  LEU H  45      22.467  36.482  13.884  1.00  0.00              
ATOM   2641  C   LEU H  45      23.316  35.972  12.728  1.00  0.00              
ATOM   2642  O   LEU H  45      23.429  34.767  12.516  1.00  0.00              
ATOM   2643  CB  LEU H  45      23.304  36.455  15.169  1.00  0.00              
ATOM   2644  CG  LEU H  45      22.651  36.996  16.445  1.00  0.00              
ATOM   2645  CD1 LEU H  45      23.597  36.823  17.624  1.00  0.00              
ATOM   2646  CD2 LEU H  45      22.296  38.463  16.253  1.00  0.00              
ATOM   2647  H   LEU H  45      21.314  34.807  14.553  1.00  0.00              
ATOM   2648  HA  LEU H  45      22.192  37.513  13.666  1.00  0.00              
ATOM   2649 1HB  LEU H  45      23.446  35.380  15.266  1.00  0.00              
ATOM   2650 2HB  LEU H  45      24.271  36.938  15.031  1.00  0.00              
ATOM   2651  HG  LEU H  45      21.722  36.445  16.592  1.00  0.00              
ATOM   2652 1HD1 LEU H  45      23.127  37.210  18.528  1.00  0.00              
ATOM   2653 2HD1 LEU H  45      23.823  35.765  17.758  1.00  0.00              
ATOM   2654 3HD1 LEU H  45      24.520  37.370  17.433  1.00  0.00              
ATOM   2655 1HD2 LEU H  45      21.830  38.845  17.162  1.00  0.00              
ATOM   2656 2HD2 LEU H  45      23.201  39.032  16.040  1.00  0.00              
ATOM   2657 3HD2 LEU H  45      21.600  38.563  15.420  1.00  0.00              
ATOM   2658  N   GLU H  46      23.907  36.899  11.983  1.00  0.00              
ATOM   2659  CA  GLU H  46      24.763  36.549  10.857  1.00  0.00              
ATOM   2660  C   GLU H  46      26.042  37.369  10.908  1.00  0.00              
ATOM   2661  O   GLU H  46      26.000  38.594  11.019  1.00  0.00              
ATOM   2662  CB  GLU H  46      24.046  36.813   9.528  1.00  0.00              
ATOM   2663  CG  GLU H  46      24.890  36.474   8.300  1.00  0.00              
ATOM   2664  CD  GLU H  46      24.111  36.603   7.002  1.00  0.00              
ATOM   2665  OE1 GLU H  46      23.788  37.746   6.613  1.00  0.00              
ATOM   2666  OE2 GLU H  46      23.821  35.562   6.374  1.00  0.00              
ATOM   2667  H   GLU H  46      23.758  37.873  12.204  1.00  0.00              
ATOM   2668  HA  GLU H  46      25.024  35.491  10.906  1.00  0.00              
ATOM   2669 1HB  GLU H  46      23.138  36.210   9.531  1.00  0.00              
ATOM   2670 2HB  GLU H  46      23.780  37.870   9.513  1.00  0.00              
ATOM   2671 1HG  GLU H  46      25.799  37.068   8.221  1.00  0.00              
ATOM   2672 2HG  GLU H  46      25.153  35.428   8.451  1.00  0.00              
ATOM   2673  N   TYR H  47      27.181  36.690  10.840  1.00  0.00              
ATOM   2674  CA  TYR H  47      28.463  37.380  10.857  1.00  0.00              
ATOM   2675  C   TYR H  47      28.691  37.758   9.401  1.00  0.00              
ATOM   2676  O   TYR H  47      28.847  36.888   8.551  1.00  0.00              
ATOM   2677  CB  TYR H  47      29.566  36.439  11.354  1.00  0.00              
ATOM   2678  CG  TYR H  47      30.779  37.164  11.890  1.00  0.00              
ATOM   2679  CD1 TYR H  47      31.725  37.718  11.028  1.00  0.00              
ATOM   2680  CD2 TYR H  47      30.973  37.309  13.263  1.00  0.00              
ATOM   2681  CE1 TYR H  47      32.837  38.400  11.522  1.00  0.00              
ATOM   2682  CE2 TYR H  47      32.079  37.989  13.767  1.00  0.00              
ATOM   2683  CZ  TYR H  47      33.005  38.529  12.891  1.00  0.00              
ATOM   2684  OH  TYR H  47      34.102  39.198  13.381  1.00  0.00              
ATOM   2685  H   TYR H  47      27.166  35.682  10.776  1.00  0.00              
ATOM   2686  HA  TYR H  47      28.411  38.241  11.524  1.00  0.00              
ATOM   2687 1HB  TYR H  47      29.132  35.819  12.140  1.00  0.00              
ATOM   2688 2HB  TYR H  47      29.856  35.810  10.513  1.00  0.00              
ATOM   2689  HD1 TYR H  47      31.584  37.610   9.952  1.00  0.00              
ATOM   2690  HD2 TYR H  47      30.242  36.879  13.947  1.00  0.00              
ATOM   2691  HE1 TYR H  47      33.569  38.828  10.839  1.00  0.00              
ATOM   2692  HE2 TYR H  47      32.211  38.092  14.845  1.00  0.00              
ATOM   2693  HH  TYR H  47      34.124  39.229  14.340  1.00  0.00              
ATOM   2694  N   MET H  48      28.676  39.055   9.110  1.00  0.00              
ATOM   2695  CA  MET H  48      28.837  39.523   7.739  1.00  0.00              
ATOM   2696  C   MET H  48      30.262  39.469   7.216  1.00  0.00              
ATOM   2697  O   MET H  48      30.505  39.015   6.091  1.00  0.00              
ATOM   2698  CB  MET H  48      28.282  40.943   7.616  1.00  0.00              
ATOM   2699  CG  MET H  48      26.784  41.010   7.855  1.00  0.00              
ATOM   2700  SD  MET H  48      26.111  42.661   7.593  1.00  0.00              
ATOM   2701  CE  MET H  48      26.120  42.746   5.783  1.00  0.00              
ATOM   2702  H   MET H  48      28.551  39.732   9.849  1.00  0.00              
ATOM   2703  HA  MET H  48      28.294  38.869   7.057  1.00  0.00              
ATOM   2704 1HB  MET H  48      28.810  41.554   8.347  1.00  0.00              
ATOM   2705 2HB  MET H  48      28.520  41.291   6.610  1.00  0.00              
ATOM   2706 1HG  MET H  48      26.299  40.314   7.172  1.00  0.00              
ATOM   2707 2HG  MET H  48      26.591  40.705   8.883  1.00  0.00              
ATOM   2708 1HE  MET H  48      25.731  43.712   5.461  1.00  0.00              
ATOM   2709 2HE  MET H  48      27.141  42.626   5.418  1.00  0.00              
ATOM   2710 3HE  MET H  48      25.495  41.949   5.379  1.00  0.00              
ATOM   2711  N   GLY H  49      31.207  39.924   8.028  1.00  0.00              
ATOM   2712  CA  GLY H  49      32.593  39.897   7.608  1.00  0.00              
ATOM   2713  C   GLY H  49      33.456  40.787   8.466  1.00  0.00              
ATOM   2714  O   GLY H  49      32.966  41.428   9.400  1.00  0.00              
ATOM   2715  H   GLY H  49      30.976  40.291   8.940  1.00  0.00              
ATOM   2716 1HA  GLY H  49      32.967  38.875   7.678  1.00  0.00              
ATOM   2717 2HA  GLY H  49      32.659  40.237   6.575  1.00  0.00              
ATOM   2718  N   TYR H  50      34.748  40.814   8.158  1.00  0.00              
ATOM   2719  CA  TYR H  50      35.683  41.654   8.879  1.00  0.00              
ATOM   2720  C   TYR H  50      36.870  42.027   8.009  1.00  0.00              
ATOM   2721  O   TYR H  50      37.141  41.384   6.992  1.00  0.00              
ATOM   2722  CB  TYR H  50      36.181  40.969  10.165  1.00  0.00              
ATOM   2723  CG  TYR H  50      37.046  39.734   9.977  1.00  0.00              
ATOM   2724  CD1 TYR H  50      36.480  38.460   9.942  1.00  0.00              
ATOM   2725  CD2 TYR H  50      38.435  39.841   9.876  1.00  0.00              
ATOM   2726  CE1 TYR H  50      37.275  37.317   9.818  1.00  0.00              
ATOM   2727  CE2 TYR H  50      39.243  38.705   9.749  1.00  0.00              
ATOM   2728  CZ  TYR H  50      38.655  37.450   9.723  1.00  0.00              
ATOM   2729  OH  TYR H  50      39.441  36.330   9.603  1.00  0.00              
ATOM   2730  H   TYR H  50      35.088  40.235   7.403  1.00  0.00              
ATOM   2731  HA  TYR H  50      35.199  42.590   9.160  1.00  0.00              
ATOM   2732 1HB  TYR H  50      36.757  41.709  10.722  1.00  0.00              
ATOM   2733 2HB  TYR H  50      35.300  40.685  10.741  1.00  0.00              
ATOM   2734  HD1 TYR H  50      35.396  38.365  10.015  1.00  0.00              
ATOM   2735  HD2 TYR H  50      38.890  40.831   9.900  1.00  0.00              
ATOM   2736  HE1 TYR H  50      36.818  36.329   9.793  1.00  0.00              
ATOM   2737  HE2 TYR H  50      40.325  38.812   9.672  1.00  0.00              
ATOM   2738  HH  TYR H  50      40.380  36.525   9.648  1.00  0.00              
ATOM   2739  N   VAL H  51      37.552  43.094   8.406  1.00  0.00              
ATOM   2740  CA  VAL H  51      38.740  43.557   7.714  1.00  0.00              
ATOM   2741  C   VAL H  51      39.855  43.498   8.761  1.00  0.00              
ATOM   2742  O   VAL H  51      39.696  43.998   9.880  1.00  0.00              
ATOM   2743  CB  VAL H  51      38.560  45.011   7.161  1.00  0.00              
ATOM   2744  CG1 VAL H  51      38.220  45.984   8.290  1.00  0.00              
ATOM   2745  CG2 VAL H  51      39.826  45.450   6.428  1.00  0.00              
ATOM   2746  H   VAL H  51      37.228  43.598   9.219  1.00  0.00              
ATOM   2747  HA  VAL H  51      38.996  42.900   6.882  1.00  0.00              
ATOM   2748  HB  VAL H  51      37.749  45.015   6.433  1.00  0.00              
ATOM   2749 1HG1 VAL H  51      38.099  46.987   7.882  1.00  0.00              
ATOM   2750 2HG1 VAL H  51      37.292  45.674   8.770  1.00  0.00              
ATOM   2751 3HG1 VAL H  51      39.026  45.986   9.023  1.00  0.00              
ATOM   2752 1HG2 VAL H  51      39.693  46.462   6.046  1.00  0.00              
ATOM   2753 2HG2 VAL H  51      40.670  45.430   7.118  1.00  0.00              
ATOM   2754 3HG2 VAL H  51      40.019  44.772   5.597  1.00  0.00              
ATOM   2755  N   SER H  52      40.964  42.855   8.414  1.00  0.00              
ATOM   2756  CA  SER H  52      42.079  42.729   9.342  1.00  0.00              
ATOM   2757  C   SER H  52      43.163  43.767   9.075  1.00  0.00              
ATOM   2758  O   SER H  52      43.090  44.513   8.100  1.00  0.00              
ATOM   2759  CB  SER H  52      42.660  41.331   9.262  1.00  0.00              
ATOM   2760  OG  SER H  52      43.104  41.018   7.970  1.00  0.00              
ATOM   2761  H   SER H  52      41.041  42.445   7.494  1.00  0.00              
ATOM   2762  HA  SER H  52      41.782  42.807  10.389  1.00  0.00              
ATOM   2763 1HB  SER H  52      43.502  41.264   9.952  1.00  0.00              
ATOM   2764 2HB  SER H  52      41.893  40.616   9.557  1.00  0.00              
ATOM   2765  HG  SER H  52      43.938  41.462   7.803  1.00  0.00              
ATOM   2766  N   TYR H  53      44.170  43.803   9.941  1.00  0.00              
ATOM   2767  CA  TYR H  53      45.236  44.797   9.842  1.00  0.00              
ATOM   2768  C   TYR H  53      45.949  44.955   8.496  1.00  0.00              
ATOM   2769  O   TYR H  53      46.395  46.055   8.166  1.00  0.00              
ATOM   2770  CB  TYR H  53      46.271  44.565  10.952  1.00  0.00              
ATOM   2771  CG  TYR H  53      47.415  43.665  10.563  1.00  0.00              
ATOM   2772  CD1 TYR H  53      47.304  42.279  10.648  1.00  0.00              
ATOM   2773  CD2 TYR H  53      48.605  44.204  10.075  1.00  0.00              
ATOM   2774  CE1 TYR H  53      48.348  41.451  10.252  1.00  0.00              
ATOM   2775  CE2 TYR H  53      49.652  43.388   9.675  1.00  0.00              
ATOM   2776  CZ  TYR H  53      49.519  42.014   9.765  1.00  0.00              
ATOM   2777  OH  TYR H  53      50.558  41.210   9.357  1.00  0.00              
ATOM   2778  H   TYR H  53      44.198  43.124  10.688  1.00  0.00              
ATOM   2779  HA  TYR H  53      44.819  45.799   9.951  1.00  0.00              
ATOM   2780 1HB  TYR H  53      46.665  45.542  11.235  1.00  0.00              
ATOM   2781 2HB  TYR H  53      45.743  44.127  11.798  1.00  0.00              
ATOM   2782  HD1 TYR H  53      46.379  41.848  11.032  1.00  0.00              
ATOM   2783  HD2 TYR H  53      48.704  45.287  10.011  1.00  0.00              
ATOM   2784  HE1 TYR H  53      48.250  40.368  10.323  1.00  0.00              
ATOM   2785  HE2 TYR H  53      50.573  43.830   9.294  1.00  0.00              
ATOM   2786  HH  TYR H  53      51.312  41.708   9.033  1.00  0.00              
ATOM   2787  N   SER H  54      46.064  43.884   7.717  1.00  0.00              
ATOM   2788  CA  SER H  54      46.744  43.981   6.423  1.00  0.00              
ATOM   2789  C   SER H  54      45.849  44.578   5.336  1.00  0.00              
ATOM   2790  O   SER H  54      46.324  44.938   4.255  1.00  0.00              
ATOM   2791  CB  SER H  54      47.220  42.603   5.961  1.00  0.00              
ATOM   2792  OG  SER H  54      46.126  41.789   5.580  1.00  0.00              
ATOM   2793  H   SER H  54      45.685  42.994   8.008  1.00  0.00              
ATOM   2794  HA  SER H  54      47.687  44.527   6.469  1.00  0.00              
ATOM   2795 1HB  SER H  54      47.890  42.733   5.112  1.00  0.00              
ATOM   2796 2HB  SER H  54      47.760  42.128   6.779  1.00  0.00              
ATOM   2797  HG  SER H  54      45.628  41.537   6.361  1.00  0.00              
ATOM   2798  N   GLY H  55      44.557  44.672   5.625  1.00  0.00              
ATOM   2799  CA  GLY H  55      43.619  45.206   4.654  1.00  0.00              
ATOM   2800  C   GLY H  55      42.813  44.080   4.037  1.00  0.00              
ATOM   2801  O   GLY H  55      41.845  44.309   3.308  1.00  0.00              
ATOM   2802  H   GLY H  55      44.214  44.372   6.526  1.00  0.00              
ATOM   2803 1HA  GLY H  55      42.948  45.905   5.154  1.00  0.00              
ATOM   2804 2HA  GLY H  55      44.172  45.729   3.875  1.00  0.00              
ATOM   2805  N   SER H  56      43.221  42.849   4.324  1.00  0.00              
ATOM   2806  CA  SER H  56      42.524  41.681   3.803  1.00  0.00              
ATOM   2807  C   SER H  56      41.127  41.628   4.400  1.00  0.00              
ATOM   2808  O   SER H  56      40.919  41.990   5.561  1.00  0.00              
ATOM   2809  CB  SER H  56      43.285  40.403   4.169  1.00  0.00              
ATOM   2810  OG  SER H  56      43.269  40.199   5.574  1.00  0.00              
ATOM   2811  H   SER H  56      44.030  42.717   4.914  1.00  0.00              
ATOM   2812  HA  SER H  56      42.524  41.627   2.713  1.00  0.00              
ATOM   2813 1HB  SER H  56      42.810  39.560   3.669  1.00  0.00              
ATOM   2814 2HB  SER H  56      44.313  40.497   3.822  1.00  0.00              
ATOM   2815  HG  SER H  56      42.562  40.718   5.964  1.00  0.00              
ATOM   2816  N   THR H  57      40.162  41.190   3.602  1.00  0.00              
ATOM   2817  CA  THR H  57      38.799  41.081   4.089  1.00  0.00              
ATOM   2818  C   THR H  57      38.309  39.644   3.989  1.00  0.00              
ATOM   2819  O   THR H  57      38.822  38.851   3.201  1.00  0.00              
ATOM   2820  CB  THR H  57      37.831  41.970   3.279  1.00  0.00              
ATOM   2821  OG1 THR H  57      37.878  41.589   1.900  1.00  0.00              
ATOM   2822  CG2 THR H  57      38.205  43.441   3.417  1.00  0.00              
ATOM   2823  H   THR H  57      40.366  40.928   2.648  1.00  0.00              
ATOM   2824  HA  THR H  57      38.756  41.384   5.136  1.00  0.00              
ATOM   2825  HB  THR H  57      36.817  41.820   3.650  1.00  0.00              
ATOM   2826  HG1 THR H  57      38.503  40.869   1.788  1.00  0.00              
ATOM   2827 1HG2 THR H  57      37.509  44.048   2.838  1.00  0.00              
ATOM   2828 2HG2 THR H  57      38.156  43.731   4.466  1.00  0.00              
ATOM   2829 3HG2 THR H  57      39.217  43.594   3.045  1.00  0.00              
ATOM   2830  N   TYR H  58      37.319  39.323   4.812  1.00  0.00              
ATOM   2831  CA  TYR H  58      36.685  38.013   4.817  1.00  0.00              
ATOM   2832  C   TYR H  58      35.204  38.328   4.841  1.00  0.00              
ATOM   2833  O   TYR H  58      34.731  39.008   5.749  1.00  0.00              
ATOM   2834  CB  TYR H  58      37.105  37.160   6.017  1.00  0.00              
ATOM   2835  CG  TYR H  58      38.538  36.681   5.956  1.00  0.00              
ATOM   2836  CD1 TYR H  58      39.574  37.468   6.437  1.00  0.00              
ATOM   2837  CD2 TYR H  58      38.851  35.441   5.420  1.00  0.00              
ATOM   2838  CE1 TYR H  58      40.885  37.035   6.384  1.00  0.00              
ATOM   2839  CE2 TYR H  58      40.158  34.997   5.362  1.00  0.00              
ATOM   2840  CZ  TYR H  58      41.172  35.797   5.846  1.00  0.00              
ATOM   2841  OH  TYR H  58      42.476  35.360   5.791  1.00  0.00              
ATOM   2842  H   TYR H  58      36.998  40.027   5.461  1.00  0.00              
ATOM   2843  HA  TYR H  58      36.989  37.451   3.933  1.00  0.00              
ATOM   2844 1HB  TYR H  58      36.963  37.769   6.911  1.00  0.00              
ATOM   2845 2HB  TYR H  58      36.435  36.302   6.051  1.00  0.00              
ATOM   2846  HD1 TYR H  58      39.339  38.445   6.861  1.00  0.00              
ATOM   2847  HD2 TYR H  58      38.045  34.813   5.039  1.00  0.00              
ATOM   2848  HE1 TYR H  58      41.688  37.665   6.765  1.00  0.00              
ATOM   2849  HE2 TYR H  58      40.383  34.019   4.936  1.00  0.00              
ATOM   2850  HH  TYR H  58      42.563  34.487   5.400  1.00  0.00              
ATOM   2851  N   TYR H  59      34.489  37.860   3.825  1.00  0.00              
ATOM   2852  CA  TYR H  59      33.060  38.109   3.701  1.00  0.00              
ATOM   2853  C   TYR H  59      32.289  36.799   3.735  1.00  0.00              
ATOM   2854  O   TYR H  59      32.729  35.792   3.179  1.00  0.00              
ATOM   2855  CB  TYR H  59      32.750  38.823   2.379  1.00  0.00              
ATOM   2856  CG  TYR H  59      33.469  40.138   2.160  1.00  0.00              
ATOM   2857  CD1 TYR H  59      33.245  41.229   2.997  1.00  0.00              
ATOM   2858  CD2 TYR H  59      34.336  40.306   1.075  1.00  0.00              
ATOM   2859  CE1 TYR H  59      33.861  42.456   2.762  1.00  0.00              
ATOM   2860  CE2 TYR H  59      34.956  41.532   0.830  1.00  0.00              
ATOM   2861  CZ  TYR H  59      34.711  42.601   1.678  1.00  0.00              
ATOM   2862  OH  TYR H  59      35.290  43.822   1.431  1.00  0.00              
ATOM   2863  H   TYR H  59      34.956  37.313   3.116  1.00  0.00              
ATOM   2864  HA  TYR H  59      32.721  38.740   4.524  1.00  0.00              
ATOM   2865 1HB  TYR H  59      33.021  38.140   1.572  1.00  0.00              
ATOM   2866 2HB  TYR H  59      31.676  39.006   2.356  1.00  0.00              
ATOM   2867  HD1 TYR H  59      32.573  41.110   3.847  1.00  0.00              
ATOM   2868  HD2 TYR H  59      34.524  39.459   0.415  1.00  0.00              
ATOM   2869  HE1 TYR H  59      33.676  43.301   3.425  1.00  0.00              
ATOM   2870  HE2 TYR H  59      35.626  41.643  -0.022  1.00  0.00              
ATOM   2871  HH  TYR H  59      35.846  43.823   0.648  1.00  0.00              
ATOM   2872  N   ASN H  60      31.131  36.816   4.384  1.00  0.00              
ATOM   2873  CA  ASN H  60      30.310  35.625   4.471  1.00  0.00              
ATOM   2874  C   ASN H  60      29.759  35.296   3.084  1.00  0.00              
ATOM   2875  O   ASN H  60      29.134  36.138   2.440  1.00  0.00              
ATOM   2876  CB  ASN H  60      29.149  35.853   5.439  1.00  0.00              
ATOM   2877  CG  ASN H  60      28.428  34.570   5.787  1.00  0.00              
ATOM   2878  OD1 ASN H  60      28.332  33.655   4.966  1.00  0.00              
ATOM   2879  ND2 ASN H  60      27.902  34.497   7.007  1.00  0.00              
ATOM   2880  H   ASN H  60      30.812  37.667   4.825  1.00  0.00              
ATOM   2881  HA  ASN H  60      30.906  34.791   4.846  1.00  0.00              
ATOM   2882 1HB  ASN H  60      29.279  36.465   6.333  1.00  0.00              
ATOM   2883 2HB  ASN H  60      28.561  36.404   4.705  1.00  0.00              
ATOM   2884 1HD2 ASN H  60      27.414  33.671   7.292  1.00  0.00              
ATOM   2885 2HD2 ASN H  60      27.995  35.266   7.639  1.00  0.00              
ATOM   2886  N   PRO H  61      29.992  34.065   2.601  1.00  0.00              
ATOM   2887  CA  PRO H  61      29.497  33.664   1.279  1.00  0.00              
ATOM   2888  C   PRO H  61      27.988  33.854   1.133  1.00  0.00              
ATOM   2889  O   PRO H  61      27.469  33.947   0.015  1.00  0.00              
ATOM   2890  CB  PRO H  61      29.896  32.189   1.171  1.00  0.00              
ATOM   2891  CG  PRO H  61      31.075  32.056   2.074  1.00  0.00              
ATOM   2892  CD  PRO H  61      30.800  32.984   3.227  1.00  0.00              
ATOM   2893  HA  PRO H  61      29.924  34.267   0.464  1.00  0.00              
ATOM   2894 1HB  PRO H  61      29.077  31.526   1.484  1.00  0.00              
ATOM   2895 2HB  PRO H  61      30.154  31.916   0.137  1.00  0.00              
ATOM   2896 1HG  PRO H  61      31.195  31.019   2.421  1.00  0.00              
ATOM   2897 2HG  PRO H  61      32.005  32.332   1.557  1.00  0.00              
ATOM   2898 1HD  PRO H  61      30.242  32.488   4.036  1.00  0.00              
ATOM   2899 2HD  PRO H  61      31.725  33.381   3.671  1.00  0.00              
ATOM   2900  N   SER H  62      27.286  33.903   2.262  1.00  0.00              
ATOM   2901  CA  SER H  62      25.837  34.075   2.252  1.00  0.00              
ATOM   2902  C   SER H  62      25.441  35.386   1.581  1.00  0.00              
ATOM   2903  O   SER H  62      24.326  35.518   1.063  1.00  0.00              
ATOM   2904  CB  SER H  62      25.296  34.021   3.667  1.00  0.00              
ATOM   2905  OG  SER H  62      25.713  35.119   4.433  1.00  0.00              
ATOM   2906  H   SER H  62      27.765  33.819   3.147  1.00  0.00              
ATOM   2907  HA  SER H  62      25.304  33.232   1.810  1.00  0.00              
ATOM   2908 1HB  SER H  62      24.207  34.014   3.624  1.00  0.00              
ATOM   2909 2HB  SER H  62      25.646  33.105   4.141  1.00  0.00              
ATOM   2910  HG  SER H  62      25.271  35.100   5.285  1.00  0.00              
ATOM   2911  N   LEU H  63      26.362  36.344   1.577  1.00  0.00              
ATOM   2912  CA  LEU H  63      26.098  37.657   0.997  1.00  0.00              
ATOM   2913  C   LEU H  63      26.305  37.710  -0.514  1.00  0.00              
ATOM   2914  O   LEU H  63      26.072  38.742  -1.148  1.00  0.00              
ATOM   2915  CB  LEU H  63      26.967  38.703   1.699  1.00  0.00              
ATOM   2916  CG  LEU H  63      26.672  38.798   3.203  1.00  0.00              
ATOM   2917  CD1 LEU H  63      27.698  39.691   3.886  1.00  0.00              
ATOM   2918  CD2 LEU H  63      25.262  39.339   3.413  1.00  0.00              
ATOM   2919  H   LEU H  63      27.267  36.159   1.985  1.00  0.00              
ATOM   2920  HA  LEU H  63      25.047  37.911   1.131  1.00  0.00              
ATOM   2921 1HB  LEU H  63      27.948  38.267   1.520  1.00  0.00              
ATOM   2922 2HB  LEU H  63      26.906  39.674   1.208  1.00  0.00              
ATOM   2923  HG  LEU H  63      26.703  37.784   3.603  1.00  0.00              
ATOM   2924 1HD1 LEU H  63      27.478  39.750   4.952  1.00  0.00              
ATOM   2925 2HD1 LEU H  63      28.695  39.274   3.745  1.00  0.00              
ATOM   2926 3HD1 LEU H  63      27.657  40.689   3.452  1.00  0.00              
ATOM   2927 1HD2 LEU H  63      25.054  39.404   4.482  1.00  0.00              
ATOM   2928 2HD2 LEU H  63      25.181  40.329   2.966  1.00  0.00              
ATOM   2929 3HD2 LEU H  63      24.541  38.669   2.945  1.00  0.00              
ATOM   2930  N   LYS H  64      26.743  36.590  -1.082  1.00  0.00              
ATOM   2931  CA  LYS H  64      26.965  36.475  -2.523  1.00  0.00              
ATOM   2932  C   LYS H  64      27.800  37.606  -3.130  1.00  0.00              
ATOM   2933  O   LYS H  64      27.494  38.092  -4.218  1.00  0.00              
ATOM   2934  CB  LYS H  64      25.617  36.399  -3.242  1.00  0.00              
ATOM   2935  CG  LYS H  64      24.736  35.237  -2.805  1.00  0.00              
ATOM   2936  CD  LYS H  64      23.378  35.284  -3.490  1.00  0.00              
ATOM   2937  CE  LYS H  64      22.458  34.188  -2.972  1.00  0.00              
ATOM   2938  NZ  LYS H  64      21.078  34.317  -3.516  1.00  0.00              
ATOM   2939  H   LYS H  64      26.927  35.792  -0.491  1.00  0.00              
ATOM   2940  HA  LYS H  64      27.532  35.569  -2.738  1.00  0.00              
ATOM   2941 1HB  LYS H  64      25.099  37.339  -3.050  1.00  0.00              
ATOM   2942 2HB  LYS H  64      25.828  36.313  -4.308  1.00  0.00              
ATOM   2943 1HG  LYS H  64      25.240  34.304  -3.061  1.00  0.00              
ATOM   2944 2HG  LYS H  64      24.601  35.291  -1.726  1.00  0.00              
ATOM   2945 1HD  LYS H  64      22.927  36.259  -3.300  1.00  0.00              
ATOM   2946 2HD  LYS H  64      23.525  35.156  -4.563  1.00  0.00              
ATOM   2947 1HE  LYS H  64      22.874  33.225  -3.265  1.00  0.00              
ATOM   2948 2HE  LYS H  64      22.426  34.255  -1.885  1.00  0.00              
ATOM   2949 1HZ  LYS H  64      20.501  33.574  -3.148  1.00  0.00              
ATOM   2950 2HZ  LYS H  64      20.691  35.210  -3.244  1.00  0.00              
ATOM   2951 3HZ  LYS H  64      21.106  34.255  -4.523  1.00  0.00              
ATOM   2952  N   SER H  65      28.853  38.019  -2.433  1.00  0.00              
ATOM   2953  CA  SER H  65      29.737  39.081  -2.919  1.00  0.00              
ATOM   2954  C   SER H  65      29.081  40.432  -3.201  1.00  0.00              
ATOM   2955  O   SER H  65      29.463  41.117  -4.150  1.00  0.00              
ATOM   2956  CB  SER H  65      30.478  38.629  -4.186  1.00  0.00              
ATOM   2957  OG  SER H  65      31.273  37.487  -3.941  1.00  0.00              
ATOM   2958  H   SER H  65      29.048  37.586  -1.541  1.00  0.00              
ATOM   2959  HA  SER H  65      30.572  39.290  -2.248  1.00  0.00              
ATOM   2960 1HB  SER H  65      29.742  38.397  -4.955  1.00  0.00              
ATOM   2961 2HB  SER H  65      31.115  39.444  -4.528  1.00  0.00              
ATOM   2962  HG  SER H  65      31.185  37.228  -3.020  1.00  0.00              
ATOM   2963  N   ARG H  66      28.106  40.815  -2.380  1.00  0.00              
ATOM   2964  CA  ARG H  66      27.426  42.102  -2.538  1.00  0.00              
ATOM   2965  C   ARG H  66      27.971  43.060  -1.484  1.00  0.00              
ATOM   2966  O   ARG H  66      27.572  44.225  -1.414  1.00  0.00              
ATOM   2967  CB  ARG H  66      25.919  41.956  -2.300  1.00  0.00              
ATOM   2968  CG  ARG H  66      25.165  41.079  -3.282  1.00  0.00              
ATOM   2969  CD  ARG H  66      23.687  41.011  -2.881  1.00  0.00              
ATOM   2970  NE  ARG H  66      23.504  40.588  -1.488  1.00  0.00              
ATOM   2971  CZ  ARG H  66      22.511  40.991  -0.699  1.00  0.00              
ATOM   2972  NH1 ARG H  66      21.599  41.844  -1.148  1.00  0.00              
ATOM   2973  NH2 ARG H  66      22.410  40.516   0.536  1.00  0.00              
ATOM   2974  H   ARG H  66      27.828  40.201  -1.628  1.00  0.00              
ATOM   2975  HA  ARG H  66      27.535  42.454  -3.564  1.00  0.00              
ATOM   2976 1HB  ARG H  66      25.793  41.543  -1.300  1.00  0.00              
ATOM   2977 2HB  ARG H  66      25.493  42.959  -2.335  1.00  0.00              
ATOM   2978 1HG  ARG H  66      25.267  41.507  -4.280  1.00  0.00              
ATOM   2979 2HG  ARG H  66      25.608  40.082  -3.268  1.00  0.00              
ATOM   2980 1HD  ARG H  66      23.242  41.998  -3.003  1.00  0.00              
ATOM   2981 2HD  ARG H  66      23.177  40.299  -3.528  1.00  0.00              
ATOM   2982  HE  ARG H  66      24.063  39.960  -0.926  1.00  0.00              
ATOM   2983 1HH1 ARG H  66      21.658  42.191  -2.095  1.00  0.00              
ATOM   2984 2HH1 ARG H  66      20.850  42.144  -0.540  1.00  0.00              
ATOM   2985 1HH2 ARG H  66      23.090  39.848   0.874  1.00  0.00              
ATOM   2986 2HH2 ARG H  66      21.656  40.824   1.132  1.00  0.00              
ATOM   2987  N   ILE H  67      28.892  42.552  -0.669  1.00  0.00              
ATOM   2988  CA  ILE H  67      29.466  43.310   0.436  1.00  0.00              
ATOM   2989  C   ILE H  67      30.885  43.844   0.274  1.00  0.00              
ATOM   2990  O   ILE H  67      31.747  43.216  -0.342  1.00  0.00              
ATOM   2991  CB  ILE H  67      29.437  42.450   1.729  1.00  0.00              
ATOM   2992  CG1 ILE H  67      30.167  43.167   2.869  1.00  0.00              
ATOM   2993  CG2 ILE H  67      30.075  41.088   1.456  1.00  0.00              
ATOM   2994  CD1 ILE H  67      30.020  42.478   4.222  1.00  0.00              
ATOM   2995  H   ILE H  67      29.201  41.604  -0.828  1.00  0.00              
ATOM   2996  HA  ILE H  67      28.922  44.242   0.586  1.00  0.00              
ATOM   2997  HB  ILE H  67      28.403  42.318   2.045  1.00  0.00              
ATOM   2998 1HG1 ILE H  67      31.221  43.218   2.598  1.00  0.00              
ATOM   2999 2HG1 ILE H  67      29.759  44.177   2.930  1.00  0.00              
ATOM   3000 1HG2 ILE H  67      30.053  40.488   2.365  1.00  0.00              
ATOM   3001 2HG2 ILE H  67      29.519  40.577   0.671  1.00  0.00              
ATOM   3002 3HG2 ILE H  67      31.108  41.228   1.137  1.00  0.00              
ATOM   3003 1HD1 ILE H  67      30.563  43.043   4.980  1.00  0.00              
ATOM   3004 2HD1 ILE H  67      28.965  42.428   4.493  1.00  0.00              
ATOM   3005 3HD1 ILE H  67      30.427  41.469   4.163  1.00  0.00              
ATOM   3006  N   SER H  68      31.109  45.016   0.854  1.00  0.00              
ATOM   3007  CA  SER H  68      32.415  45.647   0.860  1.00  0.00              
ATOM   3008  C   SER H  68      32.623  46.286   2.229  1.00  0.00              
ATOM   3009  O   SER H  68      31.741  46.976   2.749  1.00  0.00              
ATOM   3010  CB  SER H  68      32.525  46.674  -0.250  1.00  0.00              
ATOM   3011  OG  SER H  68      33.776  47.306  -0.260  1.00  0.00              
ATOM   3012  H   SER H  68      30.336  45.481   1.307  1.00  0.00              
ATOM   3013  HA  SER H  68      33.221  44.976   0.561  1.00  0.00              
ATOM   3014 1HB  SER H  68      32.374  46.171  -1.205  1.00  0.00              
ATOM   3015 2HB  SER H  68      31.750  47.425  -0.109  1.00  0.00              
ATOM   3016  HG  SER H  68      33.804  47.946  -0.976  1.00  0.00              
ATOM   3017  N   ILE H  69      33.784  46.030   2.818  1.00  0.00              
ATOM   3018  CA  ILE H  69      34.138  46.606   4.105  1.00  0.00              
ATOM   3019  C   ILE H  69      35.429  47.367   3.853  1.00  0.00              
ATOM   3020  O   ILE H  69      36.412  46.790   3.396  1.00  0.00              
ATOM   3021  CB  ILE H  69      34.334  45.551   5.209  1.00  0.00              
ATOM   3022  CG1 ILE H  69      33.015  44.830   5.499  1.00  0.00              
ATOM   3023  CG2 ILE H  69      34.879  46.199   6.473  1.00  0.00              
ATOM   3024  CD1 ILE H  69      33.165  43.619   6.391  1.00  0.00              
ATOM   3025  H   ILE H  69      34.440  45.416   2.357  1.00  0.00              
ATOM   3026  HA  ILE H  69      33.359  47.285   4.449  1.00  0.00              
ATOM   3027  HB  ILE H  69      35.035  44.795   4.858  1.00  0.00              
ATOM   3028 1HG1 ILE H  69      32.349  45.550   5.974  1.00  0.00              
ATOM   3029 2HG1 ILE H  69      32.595  44.525   4.541  1.00  0.00              
ATOM   3030 1HG2 ILE H  69      35.012  45.440   7.243  1.00  0.00              
ATOM   3031 2HG2 ILE H  69      35.839  46.668   6.257  1.00  0.00              
ATOM   3032 3HG2 ILE H  69      34.178  46.956   6.826  1.00  0.00              
ATOM   3033 1HD1 ILE H  69      32.189  43.161   6.551  1.00  0.00              
ATOM   3034 2HD1 ILE H  69      33.831  42.897   5.917  1.00  0.00              
ATOM   3035 3HD1 ILE H  69      33.584  43.921   7.350  1.00  0.00              
ATOM   3036  N   THR H  70      35.416  48.668   4.125  1.00  0.00              
ATOM   3037  CA  THR H  70      36.588  49.507   3.898  1.00  0.00              
ATOM   3038  C   THR H  70      36.916  50.337   5.136  1.00  0.00              
ATOM   3039  O   THR H  70      36.114  50.423   6.062  1.00  0.00              
ATOM   3040  CB  THR H  70      36.385  50.450   2.698  1.00  0.00              
ATOM   3041  OG1 THR H  70      35.316  51.363   2.979  1.00  0.00              
ATOM   3042  CG2 THR H  70      36.050  49.654   1.445  1.00  0.00              
ATOM   3043  H   THR H  70      34.576  49.087   4.498  1.00  0.00              
ATOM   3044  HA  THR H  70      37.457  48.880   3.695  1.00  0.00              
ATOM   3045  HB  THR H  70      37.301  51.017   2.533  1.00  0.00              
ATOM   3046  HG1 THR H  70      35.191  51.950   2.230  1.00  0.00              
ATOM   3047 1HG2 THR H  70      35.910  50.338   0.608  1.00  0.00              
ATOM   3048 2HG2 THR H  70      36.866  48.967   1.222  1.00  0.00              
ATOM   3049 3HG2 THR H  70      35.134  49.089   1.609  1.00  0.00              
ATOM   3050  N   ARG H  71      38.093  50.951   5.139  1.00  0.00              
ATOM   3051  CA  ARG H  71      38.527  51.758   6.276  1.00  0.00              
ATOM   3052  C   ARG H  71      39.049  53.128   5.865  1.00  0.00              
ATOM   3053  O   ARG H  71      39.503  53.324   4.736  1.00  0.00              
ATOM   3054  CB  ARG H  71      39.653  51.046   7.032  1.00  0.00              
ATOM   3055  CG  ARG H  71      39.280  49.738   7.703  1.00  0.00              
ATOM   3056  CD  ARG H  71      40.456  49.238   8.534  1.00  0.00              
ATOM   3057  NE  ARG H  71      41.516  48.697   7.686  1.00  0.00              
ATOM   3058  CZ  ARG H  71      42.664  48.199   8.139  1.00  0.00              
ATOM   3059  NH1 ARG H  71      42.912  48.169   9.441  1.00  0.00              
ATOM   3060  NH2 ARG H  71      43.566  47.732   7.287  1.00  0.00              
ATOM   3061  H   ARG H  71      38.703  50.860   4.339  1.00  0.00              
ATOM   3062  HA  ARG H  71      37.706  51.869   6.984  1.00  0.00              
ATOM   3063 1HB  ARG H  71      40.448  50.855   6.313  1.00  0.00              
ATOM   3064 2HB  ARG H  71      40.011  51.738   7.794  1.00  0.00              
ATOM   3065 1HG  ARG H  71      38.411  49.910   8.339  1.00  0.00              
ATOM   3066 2HG  ARG H  71      39.026  49.013   6.929  1.00  0.00              
ATOM   3067 1HD  ARG H  71      40.855  50.068   9.117  1.00  0.00              
ATOM   3068 2HD  ARG H  71      40.106  48.457   9.208  1.00  0.00              
ATOM   3069  HE  ARG H  71      41.557  48.614   6.679  1.00  0.00              
ATOM   3070 1HH1 ARG H  71      42.226  48.525  10.091  1.00  0.00              
ATOM   3071 2HH1 ARG H  71      43.785  47.790   9.777  1.00  0.00              
ATOM   3072 1HH2 ARG H  71      43.379  47.755   6.294  1.00  0.00              
ATOM   3073 2HH2 ARG H  71      44.436  47.356   7.634  1.00  0.00              
ATOM   3074  N   ASP H  72      38.986  54.070   6.800  1.00  0.00              
ATOM   3075  CA  ASP H  72      39.505  55.415   6.583  1.00  0.00              
ATOM   3076  C   ASP H  72      40.251  55.795   7.861  1.00  0.00              
ATOM   3077  O   ASP H  72      39.638  56.172   8.864  1.00  0.00              
ATOM   3078  CB  ASP H  72      38.388  56.414   6.270  1.00  0.00              
ATOM   3079  CG  ASP H  72      38.873  57.823   5.959  1.00  0.00              
ATOM   3080  OD1 ASP H  72      40.048  58.070   6.099  1.00  0.00              
ATOM   3081  OD2 ASP H  72      38.103  58.593   5.437  1.00  0.00              
ATOM   3082  H   ASP H  72      38.564  53.843   7.689  1.00  0.00              
ATOM   3083  HA  ASP H  72      40.167  55.420   5.716  1.00  0.00              
ATOM   3084 1HB  ASP H  72      37.715  56.079   5.481  1.00  0.00              
ATOM   3085 2HB  ASP H  72      37.859  56.415   7.224  1.00  0.00              
ATOM   3086  N   THR H  73      41.573  55.678   7.818  1.00  0.00              
ATOM   3087  CA  THR H  73      42.416  55.987   8.966  1.00  0.00              
ATOM   3088  C   THR H  73      42.294  57.428   9.457  1.00  0.00              
ATOM   3089  O   THR H  73      42.210  57.670  10.660  1.00  0.00              
ATOM   3090  CB  THR H  73      43.898  55.704   8.647  1.00  0.00              
ATOM   3091  OG1 THR H  73      44.065  54.311   8.355  1.00  0.00              
ATOM   3092  CG2 THR H  73      44.781  56.072   9.830  1.00  0.00              
ATOM   3093  H   THR H  73      42.005  55.365   6.961  1.00  0.00              
ATOM   3094  HA  THR H  73      42.113  55.381   9.820  1.00  0.00              
ATOM   3095  HB  THR H  73      44.192  56.293   7.779  1.00  0.00              
ATOM   3096  HG1 THR H  73      43.216  53.867   8.425  1.00  0.00              
ATOM   3097 1HG2 THR H  73      45.822  55.865   9.584  1.00  0.00              
ATOM   3098 2HG2 THR H  73      44.664  57.132  10.055  1.00  0.00              
ATOM   3099 3HG2 THR H  73      44.489  55.482  10.698  1.00  0.00              
ATOM   3100  N   SER H  74      42.280  58.380   8.528  1.00  0.00              
ATOM   3101  CA  SER H  74      42.189  59.792   8.889  1.00  0.00              
ATOM   3102  C   SER H  74      40.929  60.127   9.679  1.00  0.00              
ATOM   3103  O   SER H  74      40.942  61.023  10.523  1.00  0.00              
ATOM   3104  CB  SER H  74      42.254  60.643   7.636  1.00  0.00              
ATOM   3105  OG  SER H  74      41.091  60.529   6.862  1.00  0.00              
ATOM   3106  H   SER H  74      42.333  58.124   7.552  1.00  0.00              
ATOM   3107  HA  SER H  74      43.052  60.152   9.452  1.00  0.00              
ATOM   3108 1HB  SER H  74      42.384  61.684   7.928  1.00  0.00              
ATOM   3109 2HB  SER H  74      43.108  60.324   7.041  1.00  0.00              
ATOM   3110  HG  SER H  74      40.960  59.611   6.615  1.00  0.00              
ATOM   3111  N   LYS H  75      39.845  59.407   9.411  1.00  0.00              
ATOM   3112  CA  LYS H  75      38.585  59.642  10.110  1.00  0.00              
ATOM   3113  C   LYS H  75      38.365  58.627  11.228  1.00  0.00              
ATOM   3114  O   LYS H  75      37.407  58.735  11.994  1.00  0.00              
ATOM   3115  CB  LYS H  75      37.414  59.599   9.126  1.00  0.00              
ATOM   3116  CG  LYS H  75      37.427  60.711   8.086  1.00  0.00              
ATOM   3117  CD  LYS H  75      36.192  60.652   7.198  1.00  0.00              
ATOM   3118  CE  LYS H  75      36.222  61.739   6.134  1.00  0.00              
ATOM   3119  NZ  LYS H  75      34.985  61.742   5.307  1.00  0.00              
ATOM   3120  H   LYS H  75      39.891  58.682   8.710  1.00  0.00              
ATOM   3121  HA  LYS H  75      38.595  60.632  10.566  1.00  0.00              
ATOM   3122 1HB  LYS H  75      37.454  58.632   8.625  1.00  0.00              
ATOM   3123 2HB  LYS H  75      36.499  59.665   9.715  1.00  0.00              
ATOM   3124 1HG  LYS H  75      37.457  61.670   8.604  1.00  0.00              
ATOM   3125 2HG  LYS H  75      38.321  60.602   7.473  1.00  0.00              
ATOM   3126 1HD  LYS H  75      36.156  59.673   6.718  1.00  0.00              
ATOM   3127 2HD  LYS H  75      35.309  60.781   7.823  1.00  0.00              
ATOM   3128 1HE  LYS H  75      36.328  62.702   6.632  1.00  0.00              
ATOM   3129 2HE  LYS H  75      37.086  61.566   5.493  1.00  0.00              
ATOM   3130 1HZ  LYS H  75      35.045  62.475   4.614  1.00  0.00              
ATOM   3131 2HZ  LYS H  75      34.887  60.849   4.844  1.00  0.00              
ATOM   3132 3HZ  LYS H  75      34.184  61.903   5.900  1.00  0.00              
ATOM   3133  N   ASN H  76      39.259  57.649  11.315  1.00  0.00              
ATOM   3134  CA  ASN H  76      39.165  56.589  12.317  1.00  0.00              
ATOM   3135  C   ASN H  76      37.778  55.957  12.259  1.00  0.00              
ATOM   3136  O   ASN H  76      37.090  55.821  13.271  1.00  0.00              
ATOM   3137  CB  ASN H  76      39.462  57.100  13.715  1.00  0.00              
ATOM   3138  CG  ASN H  76      40.853  57.649  13.875  1.00  0.00              
ATOM   3139  OD1 ASN H  76      41.847  56.956  13.632  1.00  0.00              
ATOM   3140  ND2 ASN H  76      40.929  58.862  14.361  1.00  0.00              
ATOM   3141  H   ASN H  76      40.030  57.642  10.663  1.00  0.00              
ATOM   3142  HA  ASN H  76      39.912  55.820  12.113  1.00  0.00              
ATOM   3143 1HB  ASN H  76      38.758  57.753  14.232  1.00  0.00              
ATOM   3144 2HB  ASN H  76      39.425  56.104  14.156  1.00  0.00              
ATOM   3145 1HD2 ASN H  76      41.822  59.291  14.495  1.00  0.00              
ATOM   3146 2HD2 ASN H  76      40.094  59.358  14.599  1.00  0.00              
ATOM   3147  N   GLN H  77      37.377  55.575  11.054  1.00  0.00              
ATOM   3148  CA  GLN H  77      36.080  54.955  10.825  1.00  0.00              
ATOM   3149  C   GLN H  77      36.260  53.812   9.840  1.00  0.00              
ATOM   3150  O   GLN H  77      37.250  53.765   9.116  1.00  0.00              
ATOM   3151  CB  GLN H  77      35.107  55.953  10.179  1.00  0.00              
ATOM   3152  CG  GLN H  77      34.739  57.181  10.995  1.00  0.00              
ATOM   3153  CD  GLN H  77      33.722  58.063  10.275  1.00  0.00              
ATOM   3154  OE1 GLN H  77      32.885  58.709  10.909  1.00  0.00              
ATOM   3155  NE2 GLN H  77      33.800  58.102   8.944  1.00  0.00              
ATOM   3156  H   GLN H  77      37.997  55.722  10.271  1.00  0.00              
ATOM   3157  HA  GLN H  77      35.665  54.615  11.774  1.00  0.00              
ATOM   3158 1HB  GLN H  77      35.567  56.283   9.248  1.00  0.00              
ATOM   3159 2HB  GLN H  77      34.193  55.402   9.956  1.00  0.00              
ATOM   3160 1HG  GLN H  77      34.459  57.128  12.047  1.00  0.00              
ATOM   3161 2HG  GLN H  77      35.723  57.642  10.906  1.00  0.00              
ATOM   3162 1HE2 GLN H  77      33.158  58.665   8.421  1.00  0.00              
ATOM   3163 2HE2 GLN H  77      34.500  57.570   8.468  1.00  0.00              
ATOM   3164  N   TYR H  78      35.316  52.878   9.837  1.00  0.00              
ATOM   3165  CA  TYR H  78      35.334  51.820   8.839  1.00  0.00              
ATOM   3166  C   TYR H  78      33.899  51.728   8.341  1.00  0.00              
ATOM   3167  O   TYR H  78      32.975  52.214   9.003  1.00  0.00              
ATOM   3168  CB  TYR H  78      35.893  50.484   9.363  1.00  0.00              
ATOM   3169  CG  TYR H  78      35.139  49.757  10.442  1.00  0.00              
ATOM   3170  CD1 TYR H  78      35.272  50.119  11.785  1.00  0.00              
ATOM   3171  CD2 TYR H  78      34.399  48.615  10.137  1.00  0.00              
ATOM   3172  CE1 TYR H  78      34.704  49.349  12.794  1.00  0.00              
ATOM   3173  CE2 TYR H  78      33.826  47.840  11.138  1.00  0.00              
ATOM   3174  CZ  TYR H  78      33.987  48.208  12.462  1.00  0.00              
ATOM   3175  OH  TYR H  78      33.471  47.406  13.450  1.00  0.00              
ATOM   3176  H   TYR H  78      34.577  52.892  10.526  1.00  0.00              
ATOM   3177  HA  TYR H  78      35.959  52.117   7.996  1.00  0.00              
ATOM   3178 1HB  TYR H  78      35.962  49.806   8.511  1.00  0.00              
ATOM   3179 2HB  TYR H  78      36.892  50.683   9.751  1.00  0.00              
ATOM   3180  HD1 TYR H  78      35.833  51.021  12.033  1.00  0.00              
ATOM   3181  HD2 TYR H  78      34.274  48.333   9.092  1.00  0.00              
ATOM   3182  HE1 TYR H  78      34.815  49.641  13.838  1.00  0.00              
ATOM   3183  HE2 TYR H  78      33.255  46.949  10.877  1.00  0.00              
ATOM   3184  HH  TYR H  78      33.016  46.633  13.106  1.00  0.00              
ATOM   3185  N   TYR H  79      33.703  51.122   7.176  1.00  0.00              
ATOM   3186  CA  TYR H  79      32.378  51.101   6.576  1.00  0.00              
ATOM   3187  C   TYR H  79      31.859  49.773   6.072  1.00  0.00              
ATOM   3188  O   TYR H  79      32.609  48.815   5.897  1.00  0.00              
ATOM   3189  CB  TYR H  79      32.371  52.081   5.402  1.00  0.00              
ATOM   3190  CG  TYR H  79      33.057  53.388   5.714  1.00  0.00              
ATOM   3191  CD1 TYR H  79      32.334  54.482   6.188  1.00  0.00              
ATOM   3192  CD2 TYR H  79      34.438  53.522   5.572  1.00  0.00              
ATOM   3193  CE1 TYR H  79      32.973  55.678   6.514  1.00  0.00              
ATOM   3194  CE2 TYR H  79      35.086  54.710   5.897  1.00  0.00              
ATOM   3195  CZ  TYR H  79      34.346  55.783   6.369  1.00  0.00              
ATOM   3196  OH  TYR H  79      34.982  56.958   6.699  1.00  0.00              
ATOM   3197  H   TYR H  79      34.468  50.671   6.695  1.00  0.00              
ATOM   3198  HA  TYR H  79      31.633  51.403   7.313  1.00  0.00              
ATOM   3199 1HB  TYR H  79      32.874  51.589   4.568  1.00  0.00              
ATOM   3200 2HB  TYR H  79      31.329  52.264   5.141  1.00  0.00              
ATOM   3201  HD1 TYR H  79      31.254  54.390   6.301  1.00  0.00              
ATOM   3202  HD2 TYR H  79      35.012  52.675   5.197  1.00  0.00              
ATOM   3203  HE1 TYR H  79      32.397  56.526   6.883  1.00  0.00              
ATOM   3204  HE2 TYR H  79      36.167  54.791   5.779  1.00  0.00              
ATOM   3205  HH  TYR H  79      35.888  56.996   6.384  1.00  0.00              
ATOM   3206  N   LEU H  80      30.555  49.759   5.816  1.00  0.00              
ATOM   3207  CA  LEU H  80      29.856  48.604   5.281  1.00  0.00              
ATOM   3208  C   LEU H  80      29.017  49.050   4.094  1.00  0.00              
ATOM   3209  O   LEU H  80      28.205  49.966   4.217  1.00  0.00              
ATOM   3210  CB  LEU H  80      28.911  47.988   6.320  1.00  0.00              
ATOM   3211  CG  LEU H  80      28.054  46.835   5.779  1.00  0.00              
ATOM   3212  CD1 LEU H  80      28.955  45.658   5.423  1.00  0.00              
ATOM   3213  CD2 LEU H  80      27.007  46.410   6.801  1.00  0.00              
ATOM   3214  H   LEU H  80      30.035  50.603   6.008  1.00  0.00              
ATOM   3215  HA  LEU H  80      30.579  47.845   4.984  1.00  0.00              
ATOM   3216 1HB  LEU H  80      29.647  47.615   7.030  1.00  0.00              
ATOM   3217 2HB  LEU H  80      28.292  48.745   6.802  1.00  0.00              
ATOM   3218  HG  LEU H  80      27.519  47.211   4.906  1.00  0.00              
ATOM   3219 1HD1 LEU H  80      28.348  44.838   5.038  1.00  0.00              
ATOM   3220 2HD1 LEU H  80      29.672  45.965   4.662  1.00  0.00              
ATOM   3221 3HD1 LEU H  80      29.489  45.327   6.313  1.00  0.00              
ATOM   3222 1HD2 LEU H  80      26.412  45.592   6.394  1.00  0.00              
ATOM   3223 2HD2 LEU H  80      27.503  46.079   7.714  1.00  0.00              
ATOM   3224 3HD2 LEU H  80      26.355  47.254   7.028  1.00  0.00              
ATOM   3225  N   ASP H  81      29.235  48.426   2.943  1.00  0.00              
ATOM   3226  CA  ASP H  81      28.429  48.710   1.759  1.00  0.00              
ATOM   3227  C   ASP H  81      27.815  47.373   1.389  1.00  0.00              
ATOM   3228  O   ASP H  81      28.516  46.361   1.351  1.00  0.00              
ATOM   3229  CB  ASP H  81      29.259  49.288   0.610  1.00  0.00              
ATOM   3230  CG  ASP H  81      29.782  50.696   0.858  1.00  0.00              
ATOM   3231  OD1 ASP H  81      29.376  51.298   1.824  1.00  0.00              
ATOM   3232  OD2 ASP H  81      30.694  51.098   0.176  1.00  0.00              
ATOM   3233  H   ASP H  81      29.974  47.740   2.882  1.00  0.00              
ATOM   3234  HA  ASP H  81      27.705  49.493   1.985  1.00  0.00              
ATOM   3235 1HB  ASP H  81      30.083  48.644   0.302  1.00  0.00              
ATOM   3236 2HB  ASP H  81      28.504  49.315  -0.177  1.00  0.00              
ATOM   3237  N   LEU H  82      26.511  47.360   1.140  1.00  0.00              
ATOM   3238  CA  LEU H  82      25.826  46.138   0.738  1.00  0.00              
ATOM   3239  C   LEU H  82      25.028  46.506  -0.507  1.00  0.00              
ATOM   3240  O   LEU H  82      24.085  47.296  -0.441  1.00  0.00              
ATOM   3241  CB  LEU H  82      24.892  45.649   1.847  1.00  0.00              
ATOM   3242  CG  LEU H  82      24.138  44.342   1.582  1.00  0.00              
ATOM   3243  CD1 LEU H  82      25.128  43.185   1.404  1.00  0.00              
ATOM   3244  CD2 LEU H  82      23.198  44.064   2.738  1.00  0.00              
ATOM   3245  H   LEU H  82      25.980  48.215   1.231  1.00  0.00              
ATOM   3246  HA  LEU H  82      26.559  45.359   0.532  1.00  0.00              
ATOM   3247 1HB  LEU H  82      25.623  45.494   2.639  1.00  0.00              
ATOM   3248 2HB  LEU H  82      24.187  46.422   2.151  1.00  0.00              
ATOM   3249  HG  LEU H  82      23.533  44.492   0.687  1.00  0.00              
ATOM   3250 1HD1 LEU H  82      24.580  42.262   1.216  1.00  0.00              
ATOM   3251 2HD1 LEU H  82      25.785  43.394   0.560  1.00  0.00              
ATOM   3252 3HD1 LEU H  82      25.724  43.074   2.309  1.00  0.00              
ATOM   3253 1HD2 LEU H  82      22.658  43.134   2.552  1.00  0.00              
ATOM   3254 2HD2 LEU H  82      23.772  43.973   3.660  1.00  0.00              
ATOM   3255 3HD2 LEU H  82      22.485  44.883   2.834  1.00  0.00              
ATOM   3256  N   ASN H  83      25.405  45.935  -1.644  1.00  0.00              
ATOM   3257  CA  ASN H  83      24.727  46.255  -2.899  1.00  0.00              
ATOM   3258  C   ASN H  83      23.436  45.490  -3.176  1.00  0.00              
ATOM   3259  O   ASN H  83      23.191  44.423  -2.612  1.00  0.00              
ATOM   3260  CB  ASN H  83      25.676  46.059  -4.067  1.00  0.00              
ATOM   3261  CG  ASN H  83      26.846  47.004  -4.061  1.00  0.00              
ATOM   3262  OD1 ASN H  83      26.684  48.225  -4.162  1.00  0.00              
ATOM   3263  ND2 ASN H  83      28.026  46.440  -4.027  1.00  0.00              
ATOM   3264  H   ASN H  83      26.167  45.272  -1.652  1.00  0.00              
ATOM   3265  HA  ASN H  83      24.396  47.295  -2.886  1.00  0.00              
ATOM   3266 1HB  ASN H  83      26.022  45.063  -4.345  1.00  0.00              
ATOM   3267 2HB  ASN H  83      24.947  46.407  -4.800  1.00  0.00              
ATOM   3268 1HD2 ASN H  83      28.850  47.007  -4.020  1.00  0.00              
ATOM   3269 2HD2 ASN H  83      28.104  45.444  -4.007  1.00  0.00              
ATOM   3270  N   SER H  84      22.604  46.069  -4.039  1.00  0.00              
ATOM   3271  CA  SER H  84      21.331  45.478  -4.448  1.00  0.00              
ATOM   3272  C   SER H  84      20.548  44.822  -3.312  1.00  0.00              
ATOM   3273  O   SER H  84      20.223  43.635  -3.372  1.00  0.00              
ATOM   3274  CB  SER H  84      21.582  44.463  -5.546  1.00  0.00              
ATOM   3275  OG  SER H  84      22.209  45.036  -6.660  1.00  0.00              
ATOM   3276  H   SER H  84      22.878  46.962  -4.423  1.00  0.00              
ATOM   3277  HA  SER H  84      20.663  46.186  -4.940  1.00  0.00              
ATOM   3278 1HB  SER H  84      22.217  43.671  -5.149  1.00  0.00              
ATOM   3279 2HB  SER H  84      20.627  44.039  -5.855  1.00  0.00              
ATOM   3280  HG  SER H  84      22.349  44.362  -7.329  1.00  0.00              
ATOM   3281  N   VAL H  85      20.232  45.600  -2.285  1.00  0.00              
ATOM   3282  CA  VAL H  85      19.496  45.064  -1.147  1.00  0.00              
ATOM   3283  C   VAL H  85      18.060  44.680  -1.487  1.00  0.00              
ATOM   3284  O   VAL H  85      17.474  45.183  -2.451  1.00  0.00              
ATOM   3285  CB  VAL H  85      19.461  46.067   0.028  1.00  0.00              
ATOM   3286  CG1 VAL H  85      20.879  46.380   0.488  1.00  0.00              
ATOM   3287  CG2 VAL H  85      18.733  47.346  -0.390  1.00  0.00              
ATOM   3288  H   VAL H  85      20.500  46.574  -2.283  1.00  0.00              
ATOM   3289  HA  VAL H  85      19.936  44.130  -0.795  1.00  0.00              
ATOM   3290  HB  VAL H  85      18.893  45.631   0.849  1.00  0.00              
ATOM   3291 1HG1 VAL H  85      20.845  47.087   1.317  1.00  0.00              
ATOM   3292 2HG1 VAL H  85      21.367  45.462   0.815  1.00  0.00              
ATOM   3293 3HG1 VAL H  85      21.442  46.816  -0.338  1.00  0.00              
ATOM   3294 1HG2 VAL H  85      18.715  48.045   0.447  1.00  0.00              
ATOM   3295 2HG2 VAL H  85      19.255  47.802  -1.232  1.00  0.00              
ATOM   3296 3HG2 VAL H  85      17.712  47.105  -0.683  1.00  0.00              
ATOM   3297  N   THR H  86      17.508  43.765  -0.698  1.00  0.00              
ATOM   3298  CA  THR H  86      16.126  43.329  -0.867  1.00  0.00              
ATOM   3299  C   THR H  86      15.530  43.360   0.531  1.00  0.00              
ATOM   3300  O   THR H  86      16.230  43.671   1.497  1.00  0.00              
ATOM   3301  CB  THR H  86      16.002  41.921  -1.478  1.00  0.00              
ATOM   3302  OG1 THR H  86      16.515  40.950  -0.556  1.00  0.00              
ATOM   3303  CG2 THR H  86      16.778  41.835  -2.783  1.00  0.00              
ATOM   3304  H   THR H  86      18.065  43.360   0.041  1.00  0.00              
ATOM   3305  HA  THR H  86      15.611  43.995  -1.560  1.00  0.00              
ATOM   3306  HB  THR H  86      14.950  41.708  -1.667  1.00  0.00              
ATOM   3307  HG1 THR H  86      17.434  41.150  -0.360  1.00  0.00              
ATOM   3308 1HG2 THR H  86      16.678  40.833  -3.199  1.00  0.00              
ATOM   3309 2HG2 THR H  86      16.383  42.564  -3.490  1.00  0.00              
ATOM   3310 3HG2 THR H  86      17.830  42.046  -2.594  1.00  0.00              
ATOM   3311  N   THR H  87      14.246  43.044   0.643  1.00  0.00              
ATOM   3312  CA  THR H  87      13.583  43.044   1.940  1.00  0.00              
ATOM   3313  C   THR H  87      14.249  42.046   2.888  1.00  0.00              
ATOM   3314  O   THR H  87      14.094  42.136   4.108  1.00  0.00              
ATOM   3315  CB  THR H  87      12.087  42.703   1.811  1.00  0.00              
ATOM   3316  OG1 THR H  87      11.940  41.397   1.238  1.00  0.00              
ATOM   3317  CG2 THR H  87      11.381  43.722   0.929  1.00  0.00              
ATOM   3318  H   THR H  87      13.715  42.799  -0.181  1.00  0.00              
ATOM   3319  HA  THR H  87      13.676  44.027   2.402  1.00  0.00              
ATOM   3320  HB  THR H  87      11.635  42.707   2.803  1.00  0.00              
ATOM   3321  HG1 THR H  87      11.006  41.186   1.158  1.00  0.00              
ATOM   3322 1HG2 THR H  87      10.326  43.464   0.850  1.00  0.00              
ATOM   3323 2HG2 THR H  87      11.482  44.714   1.369  1.00  0.00              
ATOM   3324 3HG2 THR H  87      11.832  43.717  -0.063  1.00  0.00              
ATOM   3325  N   GLU H  88      14.993  41.098   2.325  1.00  0.00              
ATOM   3326  CA  GLU H  88      15.687  40.101   3.134  1.00  0.00              
ATOM   3327  C   GLU H  88      16.882  40.717   3.856  1.00  0.00              
ATOM   3328  O   GLU H  88      17.484  40.086   4.720  1.00  0.00              
ATOM   3329  CB  GLU H  88      16.144  38.928   2.264  1.00  0.00              
ATOM   3330  CG  GLU H  88      15.010  38.086   1.698  1.00  0.00              
ATOM   3331  CD  GLU H  88      15.529  37.023   0.770  1.00  0.00              
ATOM   3332  OE1 GLU H  88      16.718  36.967   0.568  1.00  0.00              
ATOM   3333  OE2 GLU H  88      14.752  36.197   0.351  1.00  0.00              
ATOM   3334  H   GLU H  88      15.082  41.064   1.319  1.00  0.00              
ATOM   3335  HA  GLU H  88      15.014  39.712   3.899  1.00  0.00              
ATOM   3336 1HB  GLU H  88      16.728  39.348   1.445  1.00  0.00              
ATOM   3337 2HB  GLU H  88      16.786  38.302   2.884  1.00  0.00              
ATOM   3338 1HG  GLU H  88      14.387  37.625   2.465  1.00  0.00              
ATOM   3339 2HG  GLU H  88      14.416  38.803   1.132  1.00  0.00              
ATOM   3340  N   ASP H  89      17.223  41.952   3.500  1.00  0.00              
ATOM   3341  CA  ASP H  89      18.343  42.633   4.135  1.00  0.00              
ATOM   3342  C   ASP H  89      17.907  43.533   5.286  1.00  0.00              
ATOM   3343  O   ASP H  89      18.729  44.214   5.896  1.00  0.00              
ATOM   3344  CB  ASP H  89      19.141  43.432   3.098  1.00  0.00              
ATOM   3345  CG  ASP H  89      19.856  42.529   2.102  1.00  0.00              
ATOM   3346  OD1 ASP H  89      20.636  41.660   2.547  1.00  0.00              
ATOM   3347  OD2 ASP H  89      19.635  42.677   0.881  1.00  0.00              
ATOM   3348  H   ASP H  89      16.701  42.430   2.779  1.00  0.00              
ATOM   3349  HA  ASP H  89      19.006  41.901   4.597  1.00  0.00              
ATOM   3350 1HB  ASP H  89      18.548  44.186   2.580  1.00  0.00              
ATOM   3351 2HB  ASP H  89      19.865  43.922   3.750  1.00  0.00              
ATOM   3352  N   THR H  90      16.610  43.548   5.577  1.00  0.00              
ATOM   3353  CA  THR H  90      16.116  44.338   6.699  1.00  0.00              
ATOM   3354  C   THR H  90      16.667  43.647   7.943  1.00  0.00              
ATOM   3355  O   THR H  90      16.509  42.436   8.108  1.00  0.00              
ATOM   3356  CB  THR H  90      14.580  44.337   6.760  1.00  0.00              
ATOM   3357  OG1 THR H  90      14.061  45.031   5.617  1.00  0.00              
ATOM   3358  CG2 THR H  90      14.097  45.011   8.040  1.00  0.00              
ATOM   3359  H   THR H  90      15.954  43.013   5.025  1.00  0.00              
ATOM   3360  HA  THR H  90      16.460  45.368   6.605  1.00  0.00              
ATOM   3361  HB  THR H  90      14.225  43.307   6.736  1.00  0.00              
ATOM   3362  HG1 THR H  90      14.684  44.960   4.890  1.00  0.00              
ATOM   3363 1HG2 THR H  90      13.007  45.001   8.067  1.00  0.00              
ATOM   3364 2HG2 THR H  90      14.487  44.473   8.904  1.00  0.00              
ATOM   3365 3HG2 THR H  90      14.451  46.041   8.064  1.00  0.00              
ATOM   3366  N   ALA H  91      17.317  44.412   8.810  1.00  0.00              
ATOM   3367  CA  ALA H  91      17.911  43.843  10.014  1.00  0.00              
ATOM   3368  C   ALA H  91      18.556  44.924  10.855  1.00  0.00              
ATOM   3369  O   ALA H  91      18.639  46.082  10.446  1.00  0.00              
ATOM   3370  CB  ALA H  91      18.975  42.804   9.624  1.00  0.00              
ATOM   3371  H   ALA H  91      17.405  45.404   8.639  1.00  0.00              
ATOM   3372  HA  ALA H  91      17.128  43.349  10.590  1.00  0.00              
ATOM   3373 1HB  ALA H  91      19.417  42.381  10.526  1.00  0.00              
ATOM   3374 2HB  ALA H  91      18.511  42.009   9.040  1.00  0.00              
ATOM   3375 3HB  ALA H  91      19.752  43.284   9.031  1.00  0.00              
ATOM   3376  N   THR H  92      19.014  44.536  12.040  1.00  0.00              
ATOM   3377  CA  THR H  92      19.695  45.462  12.928  1.00  0.00              
ATOM   3378  C   THR H  92      21.178  45.218  12.677  1.00  0.00              
ATOM   3379  O   THR H  92      21.666  44.098  12.835  1.00  0.00              
ATOM   3380  CB  THR H  92      19.349  45.246  14.413  1.00  0.00              
ATOM   3381  OG1 THR H  92      17.938  45.413  14.606  1.00  0.00              
ATOM   3382  CG2 THR H  92      20.097  46.243  15.285  1.00  0.00              
ATOM   3383  H   THR H  92      18.887  43.577  12.332  1.00  0.00              
ATOM   3384  HA  THR H  92      19.401  46.485  12.690  1.00  0.00              
ATOM   3385  HB  THR H  92      19.629  44.233  14.699  1.00  0.00              
ATOM   3386  HG1 THR H  92      17.483  44.610  14.341  1.00  0.00              
ATOM   3387 1HG2 THR H  92      19.840  46.074  16.331  1.00  0.00              
ATOM   3388 2HG2 THR H  92      21.171  46.111  15.149  1.00  0.00              
ATOM   3389 3HG2 THR H  92      19.817  47.256  15.001  1.00  0.00              
ATOM   3390  N   TYR H  93      21.884  46.261  12.260  1.00  0.00              
ATOM   3391  CA  TYR H  93      23.304  46.154  11.956  1.00  0.00              
ATOM   3392  C   TYR H  93      24.202  46.627  13.090  1.00  0.00              
ATOM   3393  O   TYR H  93      23.970  47.683  13.674  1.00  0.00              
ATOM   3394  CB  TYR H  93      23.624  46.946  10.686  1.00  0.00              
ATOM   3395  CG  TYR H  93      23.066  46.330   9.422  1.00  0.00              
ATOM   3396  CD1 TYR H  93      21.747  46.538   9.050  1.00  0.00              
ATOM   3397  CD2 TYR H  93      23.863  45.542   8.604  1.00  0.00              
ATOM   3398  CE1 TYR H  93      21.232  45.977   7.897  1.00  0.00              
ATOM   3399  CE2 TYR H  93      23.359  44.977   7.449  1.00  0.00              
ATOM   3400  CZ  TYR H  93      22.043  45.197   7.098  1.00  0.00              
ATOM   3401  OH  TYR H  93      21.536  44.637   5.948  1.00  0.00              
ATOM   3402  H   TYR H  93      21.423  47.153  12.151  1.00  0.00              
ATOM   3403  HA  TYR H  93      23.571  45.109  11.800  1.00  0.00              
ATOM   3404 1HB  TYR H  93      23.209  47.946  10.816  1.00  0.00              
ATOM   3405 2HB  TYR H  93      24.709  47.009  10.611  1.00  0.00              
ATOM   3406  HD1 TYR H  93      21.112  47.156   9.686  1.00  0.00              
ATOM   3407  HD2 TYR H  93      24.902  45.372   8.887  1.00  0.00              
ATOM   3408  HE1 TYR H  93      20.193  46.150   7.617  1.00  0.00              
ATOM   3409  HE2 TYR H  93      24.001  44.360   6.819  1.00  0.00              
ATOM   3410  HH  TYR H  93      20.577  44.636   5.922  1.00  0.00              
ATOM   3411  N   TYR H  94      25.232  45.838  13.389  1.00  0.00              
ATOM   3412  CA  TYR H  94      26.172  46.175  14.451  1.00  0.00              
ATOM   3413  C   TYR H  94      27.614  46.132  13.989  1.00  0.00              
ATOM   3414  O   TYR H  94      27.994  45.286  13.177  1.00  0.00              
ATOM   3415  CB  TYR H  94      26.106  45.178  15.614  1.00  0.00              
ATOM   3416  CG  TYR H  94      24.752  44.903  16.196  1.00  0.00              
ATOM   3417  CD1 TYR H  94      23.926  43.922  15.654  1.00  0.00              
ATOM   3418  CD2 TYR H  94      24.302  45.605  17.316  1.00  0.00              
ATOM   3419  CE1 TYR H  94      22.688  43.642  16.210  1.00  0.00              
ATOM   3420  CE2 TYR H  94      23.064  45.333  17.879  1.00  0.00              
ATOM   3421  CZ  TYR H  94      22.263  44.351  17.320  1.00  0.00              
ATOM   3422  OH  TYR H  94      21.031  44.077  17.862  1.00  0.00              
ATOM   3423  H   TYR H  94      25.365  44.984  12.867  1.00  0.00              
ATOM   3424  HA  TYR H  94      25.944  47.165  14.847  1.00  0.00              
ATOM   3425 1HB  TYR H  94      26.514  44.233  15.253  1.00  0.00              
ATOM   3426 2HB  TYR H  94      26.741  45.568  16.409  1.00  0.00              
ATOM   3427  HD1 TYR H  94      24.268  43.372  14.777  1.00  0.00              
ATOM   3428  HD2 TYR H  94      24.940  46.377  17.745  1.00  0.00              
ATOM   3429  HE1 TYR H  94      22.051  42.872  15.776  1.00  0.00              
ATOM   3430  HE2 TYR H  94      22.728  45.890  18.754  1.00  0.00              
ATOM   3431  HH  TYR H  94      20.827  44.623  18.625  1.00  0.00              
ATOM   3432  N   CYS H  95      28.426  47.035  14.521  1.00 14.34              
ATOM   3433  CA  CYS H  95      29.846  46.982  14.231  1.00 15.74              
ATOM   3434  C   CYS H  95      30.486  46.578  15.551  1.00 16.55              
ATOM   3435  O   CYS H  95      29.959  46.880  16.625  1.00 18.11              
ATOM   3436  CB  CYS H  95      30.403  48.315  13.721  1.00 16.28              
ATOM   3437  SG  CYS H  95      30.204  49.867  14.667  1.00 16.23              
ATOM   3438  H   CYS H  95      28.074  47.763  15.127  1.00  0.00              
ATOM   3439  HA  CYS H  95      30.100  46.283  13.434  1.00  0.00              
ATOM   3440 1HB  CYS H  95      31.485  48.253  13.607  1.00  0.00              
ATOM   3441 2HB  CYS H  95      29.950  48.571  12.763  1.00  0.00              
ATOM   3442  N   ALA H  96      31.599  45.862  15.471  1.00  0.00              
ATOM   3443  CA  ALA H  96      32.283  45.405  16.671  1.00  0.00              
ATOM   3444  C   ALA H  96      33.699  45.015  16.308  1.00  0.00              
ATOM   3445  O   ALA H  96      33.986  44.752  15.140  1.00  0.00              
ATOM   3446  CB  ALA H  96      31.552  44.205  17.247  1.00  0.00              
ATOM   3447  H   ALA H  96      31.982  45.627  14.567  1.00  0.00              
ATOM   3448  HA  ALA H  96      32.276  46.211  17.405  1.00  0.00              
ATOM   3449 1HB  ALA H  96      32.066  43.864  18.146  1.00  0.00              
ATOM   3450 2HB  ALA H  96      30.530  44.488  17.499  1.00  0.00              
ATOM   3451 3HB  ALA H  96      31.536  43.402  16.512  1.00  0.00              
ATOM   3452  N   ASN H  97      34.596  44.989  17.289  1.00  0.00              
ATOM   3453  CA  ASN H  97      35.944  44.577  16.967  1.00  0.00              
ATOM   3454  C   ASN H  97      35.938  43.057  16.872  1.00  0.00              
ATOM   3455  O   ASN H  97      35.019  42.395  17.356  1.00  0.00              
ATOM   3456  CB  ASN H  97      36.958  45.066  17.985  1.00  0.00              
ATOM   3457  CG  ASN H  97      36.745  44.512  19.366  1.00  0.00              
ATOM   3458  OD1 ASN H  97      35.663  44.012  19.696  1.00  0.00              
ATOM   3459  ND2 ASN H  97      37.742  44.671  20.199  1.00  0.00              
ATOM   3460  H   ASN H  97      34.373  45.244  18.241  1.00  0.00              
ATOM   3461  HA  ASN H  97      36.230  44.975  15.992  1.00  0.00              
ATOM   3462 1HB  ASN H  97      38.025  45.059  17.757  1.00  0.00              
ATOM   3463 2HB  ASN H  97      36.588  46.090  17.956  1.00  0.00              
ATOM   3464 1HD2 ASN H  97      37.670  44.327  21.135  1.00  0.00              
ATOM   3465 2HD2 ASN H  97      38.574  45.136  19.899  1.00  0.00              
ATOM   3466  N   TRP H  98      36.948  42.517  16.207  1.00  0.00              
ATOM   3467  CA  TRP H  98      37.069  41.085  15.992  1.00  0.00              
ATOM   3468  C   TRP H  98      37.023  40.270  17.291  1.00  0.00              
ATOM   3469  O   TRP H  98      36.441  39.180  17.331  1.00  0.00              
ATOM   3470  CB  TRP H  98      38.368  40.828  15.229  1.00  0.00              
ATOM   3471  CG  TRP H  98      38.626  39.412  14.852  1.00  0.00              
ATOM   3472  CD1 TRP H  98      38.284  38.790  13.681  1.00  0.00              
ATOM   3473  CD2 TRP H  98      39.352  38.453  15.621  1.00  0.00              
ATOM   3474  NE1 TRP H  98      38.766  37.501  13.674  1.00  0.00              
ATOM   3475  CE2 TRP H  98      39.423  37.268  14.853  1.00  0.00              
ATOM   3476  CE3 TRP H  98      39.954  38.481  16.887  1.00  0.00              
ATOM   3477  CZ2 TRP H  98      40.077  36.116  15.311  1.00  0.00              
ATOM   3478  CZ3 TRP H  98      40.601  37.337  17.342  1.00  0.00              
ATOM   3479  CH2 TRP H  98      40.656  36.171  16.553  1.00  0.00              
ATOM   3480  H   TRP H  98      37.659  43.132  15.837  1.00  0.00              
ATOM   3481  HA  TRP H  98      36.221  40.726  15.409  1.00  0.00              
ATOM   3482 1HB  TRP H  98      38.372  41.384  14.291  1.00  0.00              
ATOM   3483 2HB  TRP H  98      39.224  41.129  15.833  1.00  0.00              
ATOM   3484  HD1 TRP H  98      37.711  39.373  12.962  1.00  0.00              
ATOM   3485  HE1 TRP H  98      38.655  36.835  12.923  1.00  0.00              
ATOM   3486  HE3 TRP H  98      39.942  39.358  17.533  1.00  0.00              
ATOM   3487  HZ2 TRP H  98      40.101  35.234  14.670  1.00  0.00              
ATOM   3488  HZ3 TRP H  98      41.065  37.365  18.328  1.00  0.00              
ATOM   3489  HH2 TRP H  98      41.173  35.293  16.943  1.00  0.00              
ATOM   3490  N   ASP H  99      37.615  40.802  18.356  1.00  0.00              
ATOM   3491  CA  ASP H  99      37.633  40.104  19.639  1.00  0.00              
ATOM   3492  C   ASP H  99      36.242  39.984  20.253  1.00  0.00              
ATOM   3493  O   ASP H  99      35.999  39.103  21.074  1.00  0.00              
ATOM   3494  CB  ASP H  99      38.552  40.817  20.634  1.00  0.00              
ATOM   3495  CG  ASP H  99      40.021  40.609  20.326  1.00  0.00              
ATOM   3496  OD1 ASP H  99      40.429  39.449  20.127  1.00  0.00              
ATOM   3497  OD2 ASP H  99      40.769  41.609  20.297  1.00  0.00              
ATOM   3498  H   ASP H  99      38.061  41.705  18.281  1.00  0.00              
ATOM   3499  HA  ASP H  99      37.998  39.086  19.500  1.00  0.00              
ATOM   3500 1HB  ASP H  99      38.332  41.879  20.744  1.00  0.00              
ATOM   3501 2HB  ASP H  99      38.284  40.292  21.552  1.00  0.00              
ATOM   3502  N   GLY H 100      35.336  40.876  19.862  1.00  0.00              
ATOM   3503  CA  GLY H 100      33.983  40.827  20.389  1.00  0.00              
ATOM   3504  C   GLY H 100      33.807  41.556  21.710  1.00  0.00              
ATOM   3505  O   GLY H 100      32.736  41.487  22.322  1.00  0.00              
ATOM   3506  H   GLY H 100      35.579  41.595  19.196  1.00  0.00              
ATOM   3507 1HA  GLY H 100      33.303  41.283  19.669  1.00  0.00              
ATOM   3508 2HA  GLY H 100      33.700  39.787  20.547  1.00  0.00              
ATOM   3509  N   ASP H 101      34.850  42.256  22.144  1.00  0.00              
ATOM   3510  CA  ASP H 101      34.811  43.004  23.399  1.00  0.00              
ATOM   3511  C   ASP H 101      34.102  44.347  23.265  1.00  0.00              
ATOM   3512  O   ASP H 101      33.491  44.828  24.220  1.00  0.00              
ATOM   3513  CB  ASP H 101      36.232  43.223  23.925  1.00  0.00              
ATOM   3514  CG  ASP H 101      36.903  41.966  24.464  1.00  0.00              
ATOM   3515  OD1 ASP H 101      36.219  40.991  24.667  1.00  0.00              
ATOM   3516  OD2 ASP H 101      38.109  41.939  24.520  1.00  0.00              
ATOM   3517  H   ASP H 101      35.694  42.270  21.589  1.00  0.00              
ATOM   3518  HA  ASP H 101      34.257  42.438  24.149  1.00  0.00              
ATOM   3519 1HB  ASP H 101      36.892  43.706  23.205  1.00  0.00              
ATOM   3520 2HB  ASP H 101      36.028  43.907  24.749  1.00  0.00              
ATOM   3521  N   TYR H 102      34.187  44.955  22.086  1.00  0.00              
ATOM   3522  CA  TYR H 102      33.559  46.251  21.854  1.00  0.00              
ATOM   3523  C   TYR H 102      32.527  46.183  20.740  1.00  0.00              
ATOM   3524  O   TYR H 102      32.836  45.752  19.628  1.00  0.00              
ATOM   3525  CB  TYR H 102      34.617  47.304  21.519  1.00  0.00              
ATOM   3526  CG  TYR H 102      35.564  47.607  22.660  1.00  0.00              
ATOM   3527  CD1 TYR H 102      36.828  47.036  22.708  1.00  0.00              
ATOM   3528  CD2 TYR H 102      35.191  48.463  23.685  1.00  0.00              
ATOM   3529  CE1 TYR H 102      37.696  47.309  23.747  1.00  0.00              
ATOM   3530  CE2 TYR H 102      36.051  48.743  24.729  1.00  0.00              
ATOM   3531  CZ  TYR H 102      37.303  48.164  24.757  1.00  0.00              
ATOM   3532  OH  TYR H 102      38.164  48.440  25.794  1.00  0.00              
ATOM   3533  H   TYR H 102      34.696  44.513  21.334  1.00  0.00              
ATOM   3534  HA  TYR H 102      33.045  46.581  22.758  1.00  0.00              
ATOM   3535 1HB  TYR H 102      35.185  46.932  20.665  1.00  0.00              
ATOM   3536 2HB  TYR H 102      34.088  48.214  21.235  1.00  0.00              
ATOM   3537  HD1 TYR H 102      37.131  46.362  21.907  1.00  0.00              
ATOM   3538  HD2 TYR H 102      34.200  48.917  23.658  1.00  0.00              
ATOM   3539  HE1 TYR H 102      38.685  46.853  23.772  1.00  0.00              
ATOM   3540  HE2 TYR H 102      35.738  49.418  25.526  1.00  0.00              
ATOM   3541  HH  TYR H 102      37.791  49.045  26.440  1.00  0.00              
ATOM   3542  N   TRP H 103      31.310  46.626  21.044  1.00  0.00              
ATOM   3543  CA  TRP H 103      30.217  46.629  20.078  1.00  0.00              
ATOM   3544  C   TRP H 103      29.558  47.995  20.004  1.00  0.00              
ATOM   3545  O   TRP H 103      29.579  48.758  20.972  1.00  0.00              
ATOM   3546  CB  TRP H 103      29.129  45.627  20.479  1.00  0.00              
ATOM   3547  CG  TRP H 103      29.532  44.200  20.417  1.00  0.00              
ATOM   3548  CD1 TRP H 103      30.377  43.547  21.266  1.00  0.00              
ATOM   3549  CD2 TRP H 103      29.112  43.236  19.445  1.00  0.00              
ATOM   3550  NE1 TRP H 103      30.510  42.234  20.882  1.00  0.00              
ATOM   3551  CE2 TRP H 103      29.745  42.016  19.766  1.00  0.00              
ATOM   3552  CE3 TRP H 103      28.262  43.285  18.331  1.00  0.00              
ATOM   3553  CZ2 TRP H 103      29.555  40.853  19.013  1.00  0.00              
ATOM   3554  CZ3 TRP H 103      28.074  42.128  17.581  1.00  0.00              
ATOM   3555  CH2 TRP H 103      28.719  40.927  17.927  1.00  0.00              
ATOM   3556  H   TRP H 103      31.142  46.971  21.978  1.00  0.00              
ATOM   3557  HA  TRP H 103      30.593  46.352  19.093  1.00  0.00              
ATOM   3558 1HB  TRP H 103      28.815  45.802  21.508  1.00  0.00              
ATOM   3559 2HB  TRP H 103      28.269  45.721  19.817  1.00  0.00              
ATOM   3560  HD1 TRP H 103      30.803  44.129  22.082  1.00  0.00              
ATOM   3561  HE1 TRP H 103      31.079  41.540  21.345  1.00  0.00              
ATOM   3562  HE3 TRP H 103      27.738  44.190  18.023  1.00  0.00              
ATOM   3563  HZ2 TRP H 103      30.071  39.940  19.315  1.00  0.00              
ATOM   3564  HZ3 TRP H 103      27.412  42.175  16.716  1.00  0.00              
ATOM   3565  HH2 TRP H 103      28.551  40.038  17.319  1.00  0.00              
ATOM   3566  N   GLY H 104      28.968  48.292  18.850  1.00  0.00              
ATOM   3567  CA  GLY H 104      28.251  49.542  18.689  1.00  0.00              
ATOM   3568  C   GLY H 104      26.866  49.296  19.263  1.00  0.00              
ATOM   3569  O   GLY H 104      26.547  48.169  19.642  1.00  0.00              
ATOM   3570  H   GLY H 104      29.014  47.648  18.073  1.00  0.00              
ATOM   3571 1HA  GLY H 104      28.779  50.328  19.230  1.00  0.00              
ATOM   3572 2HA  GLY H 104      28.210  49.796  17.630  1.00  0.00              
ATOM   3573  N   GLN H 105      26.031  50.326  19.326  1.00  0.00              
ATOM   3574  CA  GLN H 105      24.692  50.163  19.881  1.00  0.00              
ATOM   3575  C   GLN H 105      23.769  49.410  18.927  1.00  0.00              
ATOM   3576  O   GLN H 105      22.745  48.861  19.336  1.00  0.00              
ATOM   3577  CB  GLN H 105      24.085  51.529  20.211  1.00  0.00              
ATOM   3578  CG  GLN H 105      24.778  52.260  21.348  1.00  0.00              
ATOM   3579  CD  GLN H 105      24.176  53.628  21.610  1.00  0.00              
ATOM   3580  OE1 GLN H 105      23.200  54.025  20.967  1.00  0.00              
ATOM   3581  NE2 GLN H 105      24.757  54.359  22.554  1.00  0.00              
ATOM   3582  H   GLN H 105      26.317  51.234  18.989  1.00  0.00              
ATOM   3583  HA  GLN H 105      24.745  49.569  20.793  1.00  0.00              
ATOM   3584 1HB  GLN H 105      24.139  52.126  19.301  1.00  0.00              
ATOM   3585 2HB  GLN H 105      23.040  51.355  20.468  1.00  0.00              
ATOM   3586 1HG  GLN H 105      24.981  51.794  22.312  1.00  0.00              
ATOM   3587 2HG  GLN H 105      25.715  52.394  20.807  1.00  0.00              
ATOM   3588 1HE2 GLN H 105      24.404  55.270  22.770  1.00  0.00              
ATOM   3589 2HE2 GLN H 105      25.548  53.999  23.049  1.00  0.00              
ATOM   3590  N   GLY H 106      24.143  49.376  17.653  1.00  0.00              
ATOM   3591  CA  GLY H 106      23.318  48.703  16.670  1.00  0.00              
ATOM   3592  C   GLY H 106      22.339  49.679  16.045  1.00  0.00              
ATOM   3593  O   GLY H 106      21.848  50.600  16.708  1.00  0.00              
ATOM   3594  H   GLY H 106      25.002  49.816  17.356  1.00  0.00              
ATOM   3595 1HA  GLY H 106      23.959  48.285  15.893  1.00  0.00              
ATOM   3596 2HA  GLY H 106      22.768  47.899  17.157  1.00  0.00              
ATOM   3597  N   THR H 107      22.055  49.492  14.763  1.00  0.00              
ATOM   3598  CA  THR H 107      21.123  50.372  14.076  1.00  0.00              
ATOM   3599  C   THR H 107      20.238  49.583  13.120  1.00  0.00              
ATOM   3600  O   THR H 107      20.722  48.791  12.304  1.00  0.00              
ATOM   3601  CB  THR H 107      21.858  51.475  13.292  1.00  0.00              
ATOM   3602  OG1 THR H 107      20.901  52.358  12.693  1.00  0.00              
ATOM   3603  CG2 THR H 107      22.731  50.866  12.206  1.00  0.00              
ATOM   3604  H   THR H 107      22.485  48.735  14.251  1.00  0.00              
ATOM   3605  HA  THR H 107      20.447  50.830  14.799  1.00  0.00              
ATOM   3606  HB  THR H 107      22.481  52.044  13.982  1.00  0.00              
ATOM   3607  HG1 THR H 107      20.331  51.858  12.103  1.00  0.00              
ATOM   3608 1HG2 THR H 107      23.243  51.661  11.664  1.00  0.00              
ATOM   3609 2HG2 THR H 107      23.468  50.204  12.661  1.00  0.00              
ATOM   3610 3HG2 THR H 107      22.109  50.298  11.516  1.00  0.00              
ATOM   3611  N   LEU H 108      18.931  49.792  13.238  1.00  0.00              
ATOM   3612  CA  LEU H 108      17.968  49.101  12.396  1.00  0.00              
ATOM   3613  C   LEU H 108      17.884  49.749  11.022  1.00  0.00              
ATOM   3614  O   LEU H 108      17.765  50.968  10.912  1.00  0.00              
ATOM   3615  CB  LEU H 108      16.578  49.130  13.041  1.00  0.00              
ATOM   3616  CG  LEU H 108      15.459  48.432  12.259  1.00  0.00              
ATOM   3617  CD1 LEU H 108      15.731  46.940  12.205  1.00  0.00              
ATOM   3618  CD2 LEU H 108      14.113  48.698  12.926  1.00  0.00              
ATOM   3619  H   LEU H 108      18.598  50.448  13.930  1.00  0.00              
ATOM   3620  HA  LEU H 108      18.274  48.064  12.267  1.00  0.00              
ATOM   3621 1HB  LEU H 108      16.794  48.573  13.951  1.00  0.00              
ATOM   3622 2HB  LEU H 108      16.274  50.144  13.299  1.00  0.00              
ATOM   3623  HG  LEU H 108      15.429  48.881  11.266  1.00  0.00              
ATOM   3624 1HD1 LEU H 108      14.935  46.445  11.649  1.00  0.00              
ATOM   3625 2HD1 LEU H 108      16.685  46.762  11.708  1.00  0.00              
ATOM   3626 3HD1 LEU H 108      15.769  46.540  13.217  1.00  0.00              
ATOM   3627 1HD2 LEU H 108      13.324  48.198  12.363  1.00  0.00              
ATOM   3628 2HD2 LEU H 108      14.130  48.314  13.946  1.00  0.00              
ATOM   3629 3HD2 LEU H 108      13.921  49.771  12.945  1.00  0.00              
ATOM   3630  N   VAL H 109      17.967  48.928   9.981  1.00  0.00              
ATOM   3631  CA  VAL H 109      17.850  49.421   8.616  1.00  0.00              
ATOM   3632  C   VAL H 109      16.742  48.615   7.968  1.00  0.00              
ATOM   3633  O   VAL H 109      16.804  47.386   7.911  1.00  0.00              
ATOM   3634  CB  VAL H 109      19.155  49.278   7.811  1.00  0.00              
ATOM   3635  CG1 VAL H 109      18.987  49.862   6.416  1.00  0.00              
ATOM   3636  CG2 VAL H 109      20.306  49.957   8.537  1.00  0.00              
ATOM   3637  H   VAL H 109      18.114  47.941  10.137  1.00  0.00              
ATOM   3638  HA  VAL H 109      17.590  50.480   8.598  1.00  0.00              
ATOM   3639  HB  VAL H 109      19.410  48.221   7.734  1.00  0.00              
ATOM   3640 1HG1 VAL H 109      19.919  49.752   5.861  1.00  0.00              
ATOM   3641 2HG1 VAL H 109      18.190  49.334   5.894  1.00  0.00              
ATOM   3642 3HG1 VAL H 109      18.734  50.919   6.493  1.00  0.00              
ATOM   3643 1HG2 VAL H 109      21.221  49.846   7.954  1.00  0.00              
ATOM   3644 2HG2 VAL H 109      20.082  51.017   8.661  1.00  0.00              
ATOM   3645 3HG2 VAL H 109      20.442  49.497   9.515  1.00  0.00              
ATOM   3646  N   THR H 110      15.712  49.307   7.498  1.00  0.00              
ATOM   3647  CA  THR H 110      14.591  48.638   6.866  1.00  0.00              
ATOM   3648  C   THR H 110      14.611  48.885   5.368  1.00  0.00              
ATOM   3649  O   THR H 110      14.764  50.019   4.921  1.00  0.00              
ATOM   3650  CB  THR H 110      13.247  49.145   7.431  1.00  0.00              
ATOM   3651  OG1 THR H 110      13.185  48.872   8.836  1.00  0.00              
ATOM   3652  CG2 THR H 110      12.083  48.455   6.734  1.00  0.00              
ATOM   3653  H   THR H 110      15.702  50.314   7.578  1.00  0.00              
ATOM   3654  HA  THR H 110      14.660  47.563   7.034  1.00  0.00              
ATOM   3655  HB  THR H 110      13.179  50.221   7.272  1.00  0.00              
ATOM   3656  HG1 THR H 110      13.992  48.430   9.111  1.00  0.00              
ATOM   3657 1HG2 THR H 110      11.144  48.824   7.144  1.00  0.00              
ATOM   3658 2HG2 THR H 110      12.122  48.667   5.665  1.00  0.00              
ATOM   3659 3HG2 THR H 110      12.151  47.379   6.893  1.00  0.00              
ATOM   3660  N   VAL H 111      14.463  47.811   4.603  1.00  0.00              
ATOM   3661  CA  VAL H 111      14.444  47.890   3.149  1.00  0.00              
ATOM   3662  C   VAL H 111      12.995  47.743   2.704  1.00  0.00              
ATOM   3663  O   VAL H 111      12.384  46.693   2.895  1.00  0.00              
ATOM   3664  CB  VAL H 111      15.276  46.751   2.509  1.00  0.00              
ATOM   3665  CG1 VAL H 111      15.321  46.920   0.995  1.00  0.00              
ATOM   3666  CG2 VAL H 111      16.680  46.751   3.078  1.00  0.00              
ATOM   3667  H   VAL H 111      14.360  46.910   5.048  1.00  0.00              
ATOM   3668  HA  VAL H 111      14.834  48.846   2.799  1.00  0.00              
ATOM   3669  HB  VAL H 111      14.825  45.793   2.769  1.00  0.00              
ATOM   3670 1HG1 VAL H 111      15.909  46.114   0.556  1.00  0.00              
ATOM   3671 2HG1 VAL H 111      14.308  46.890   0.595  1.00  0.00              
ATOM   3672 3HG1 VAL H 111      15.780  47.878   0.750  1.00  0.00              
ATOM   3673 1HG2 VAL H 111      17.257  45.946   2.623  1.00  0.00              
ATOM   3674 2HG2 VAL H 111      17.158  47.707   2.864  1.00  0.00              
ATOM   3675 3HG2 VAL H 111      16.636  46.599   4.156  1.00  0.00              
ATOM   3676  N   SER H 112      12.436  48.798   2.124  1.00  0.00              
ATOM   3677  CA  SER H 112      11.057  48.742   1.663  1.00  0.00              
ATOM   3678  C   SER H 112      10.822  49.689   0.497  1.00  0.00              
ATOM   3679  O   SER H 112      11.459  50.735   0.393  1.00  0.00              
ATOM   3680  CB  SER H 112      10.113  49.067   2.804  1.00  0.00              
ATOM   3681  OG  SER H 112       8.775  49.092   2.390  1.00  0.00              
ATOM   3682  H   SER H 112      12.963  49.650   1.997  1.00  0.00              
ATOM   3683  HA  SER H 112      10.728  47.735   1.401  1.00  0.00              
ATOM   3684 1HB  SER H 112      10.230  48.310   3.579  1.00  0.00              
ATOM   3685 2HB  SER H 112      10.378  50.044   3.209  1.00  0.00              
ATOM   3686  HG  SER H 112       8.212  49.301   3.140  1.00  0.00              
ATOM   3687  N   ALA H 113       9.904  49.305  -0.381  1.00  0.00              
ATOM   3688  CA  ALA H 113       9.572  50.120  -1.538  1.00  0.00              
ATOM   3689  C   ALA H 113       8.938  51.425  -1.069  1.00  0.00              
ATOM   3690  O   ALA H 113       8.904  52.410  -1.805  1.00  0.00              
ATOM   3691  CB  ALA H 113       8.613  49.366  -2.445  1.00  0.00              
ATOM   3692  H   ALA H 113       9.424  48.427  -0.244  1.00  0.00              
ATOM   3693  HA  ALA H 113      10.487  50.331  -2.091  1.00  0.00              
ATOM   3694 1HB  ALA H 113       8.370  49.984  -3.309  1.00  0.00              
ATOM   3695 2HB  ALA H 113       9.081  48.441  -2.781  1.00  0.00              
ATOM   3696 3HB  ALA H 113       7.701  49.134  -1.897  1.00  0.00              
ATOM   3697  N   ALA H 114       8.441  51.422   0.164  1.00  0.00              
ATOM   3698  CA  ALA H 114       7.805  52.600   0.743  1.00  0.00              
ATOM   3699  C   ALA H 114       8.839  53.637   1.168  1.00  0.00              
ATOM   3700  O   ALA H 114       8.823  54.749   0.596  1.00  0.00              
ATOM   3701  CB  ALA H 114       6.950  52.194   1.938  1.00  0.00              
ATOM   3702  H   ALA H 114       8.507  50.578   0.715  1.00  0.00              
ATOM   3703  HA  ALA H 114       7.163  53.056  -0.010  1.00  0.00              
ATOM   3704 1HB  ALA H 114       6.479  53.080   2.364  1.00  0.00              
ATOM   3705 2HB  ALA H 114       6.180  51.494   1.614  1.00  0.00              
ATOM   3706 3HB  ALA H 114       7.578  51.720   2.691  1.00  0.00              
ATOM   3707  N   ASP H   1      28.865  25.257   5.474  1.00  0.00              
ATOM   3708  CA  ASP H   1      29.348  25.986   6.681  1.00  0.00              
ATOM   3709  C   ASP H   1      29.137  25.139   7.926  1.00  0.00              
ATOM   3710  O   ASP H   1      28.360  24.182   7.915  1.00  0.00              
ATOM   3711  CB  ASP H   1      28.635  27.331   6.842  1.00  0.00              
ATOM   3712  CG  ASP H   1      27.132  27.223   7.063  1.00  0.00              
ATOM   3713  OD1 ASP H   1      26.643  26.122   7.163  1.00  0.00              
ATOM   3714  OD2 ASP H   1      26.511  28.234   7.285  1.00  0.00              
ATOM   3715  H   ASP H   1      29.246  24.345   5.265  1.00  0.00              
ATOM   3716  HA  ASP H   1      30.408  26.217   6.573  1.00  0.00              
ATOM   3717 1HB  ASP H   1      29.070  27.964   7.615  1.00  0.00              
ATOM   3718 2HB  ASP H   1      28.827  27.768   5.861  1.00  0.00              
ATOM   3719  N   ILE H   2      29.829  25.492   9.003  1.00  0.00              
ATOM   3720  CA  ILE H   2      29.668  24.768  10.252  1.00  0.00              
ATOM   3721  C   ILE H   2      28.338  25.226  10.835  1.00  0.00              
ATOM   3722  O   ILE H   2      28.094  26.423  10.992  1.00  0.00              
ATOM   3723  CB  ILE H   2      30.817  25.076  11.248  1.00  0.00              
ATOM   3724  CG1 ILE H   2      32.157  24.654  10.635  1.00  0.00              
ATOM   3725  CG2 ILE H   2      30.578  24.334  12.563  1.00  0.00              
ATOM   3726  CD1 ILE H   2      33.385  25.087  11.426  1.00  0.00              
ATOM   3727  H   ILE H   2      30.474  26.268   8.964  1.00  0.00              
ATOM   3728  HA  ILE H   2      29.627  23.695  10.071  1.00  0.00              
ATOM   3729  HB  ILE H   2      30.850  26.150  11.431  1.00  0.00              
ATOM   3730 1HG1 ILE H   2      32.151  23.567  10.558  1.00  0.00              
ATOM   3731 2HG1 ILE H   2      32.208  25.087   9.636  1.00  0.00              
ATOM   3732 1HG2 ILE H   2      31.389  24.554  13.257  1.00  0.00              
ATOM   3733 2HG2 ILE H   2      29.633  24.657  12.996  1.00  0.00              
ATOM   3734 3HG2 ILE H   2      30.544  23.261  12.375  1.00  0.00              
ATOM   3735 1HD1 ILE H   2      34.286  24.745  10.917  1.00  0.00              
ATOM   3736 2HD1 ILE H   2      33.403  26.175  11.503  1.00  0.00              
ATOM   3737 3HD1 ILE H   2      33.347  24.654  12.424  1.00  0.00              
ATOM   3738  N   VAL H   3      27.467  24.269  11.126  1.00  0.00              
ATOM   3739  CA  VAL H   3      26.159  24.576  11.678  1.00  0.00              
ATOM   3740  C   VAL H   3      26.149  24.367  13.185  1.00  0.00              
ATOM   3741  O   VAL H   3      26.599  23.333  13.684  1.00  0.00              
ATOM   3742  CB  VAL H   3      25.066  23.690  11.032  1.00  0.00              
ATOM   3743  CG1 VAL H   3      23.712  23.981  11.660  1.00  0.00              
ATOM   3744  CG2 VAL H   3      25.017  23.950   9.530  1.00  0.00              
ATOM   3745  H   VAL H   3      27.717  23.305  10.961  1.00  0.00              
ATOM   3746  HA  VAL H   3      25.901  25.625  11.526  1.00  0.00              
ATOM   3747  HB  VAL H   3      25.332  22.642  11.171  1.00  0.00              
ATOM   3748 1HG1 VAL H   3      22.952  23.351  11.197  1.00  0.00              
ATOM   3749 2HG1 VAL H   3      23.754  23.772  12.729  1.00  0.00              
ATOM   3750 3HG1 VAL H   3      23.456  25.029  11.505  1.00  0.00              
ATOM   3751 1HG2 VAL H   3      24.248  23.326   9.076  1.00  0.00              
ATOM   3752 2HG2 VAL H   3      24.785  25.000   9.351  1.00  0.00              
ATOM   3753 3HG2 VAL H   3      25.985  23.712   9.087  1.00  0.00              
ATOM   3754  N   LEU H   4      25.647  25.363  13.907  1.00  0.00              
ATOM   3755  CA  LEU H   4      25.568  25.284  15.358  1.00  0.00              
ATOM   3756  C   LEU H   4      24.107  25.157  15.750  1.00  0.00              
ATOM   3757  O   LEU H   4      23.275  25.970  15.350  1.00  0.00              
ATOM   3758  CB  LEU H   4      26.176  26.536  16.006  1.00  0.00              
ATOM   3759  CG  LEU H   4      27.647  26.819  15.674  1.00  0.00              
ATOM   3760  CD1 LEU H   4      28.091  28.121  16.339  1.00  0.00              
ATOM   3761  CD2 LEU H   4      28.518  25.661  16.157  1.00  0.00              
ATOM   3762  H   LEU H   4      25.312  26.194  13.441  1.00  0.00              
ATOM   3763  HA  LEU H   4      26.117  24.410  15.706  1.00  0.00              
ATOM   3764 1HB  LEU H   4      25.543  27.296  15.551  1.00  0.00              
ATOM   3765 2HB  LEU H   4      26.031  26.542  17.086  1.00  0.00              
ATOM   3766  HG  LEU H   4      27.731  26.865  14.588  1.00  0.00              
ATOM   3767 1HD1 LEU H   4      29.136  28.315  16.098  1.00  0.00              
ATOM   3768 2HD1 LEU H   4      27.477  28.944  15.973  1.00  0.00              
ATOM   3769 3HD1 LEU H   4      27.978  28.035  17.419  1.00  0.00              
ATOM   3770 1HD2 LEU H   4      29.562  25.867  15.917  1.00  0.00              
ATOM   3771 2HD2 LEU H   4      28.408  25.548  17.235  1.00  0.00              
ATOM   3772 3HD2 LEU H   4      28.208  24.741  15.662  1.00  0.00              
ATOM   3773  N   THR H   5      23.798  24.126  16.525  1.00  0.00              
ATOM   3774  CA  THR H   5      22.429  23.894  16.965  1.00  0.00              
ATOM   3775  C   THR H   5      22.322  24.073  18.468  1.00  0.00              
ATOM   3776  O   THR H   5      22.996  23.382  19.233  1.00  0.00              
ATOM   3777  CB  THR H   5      21.936  22.485  16.585  1.00  0.00              
ATOM   3778  OG1 THR H   5      21.966  22.334  15.160  1.00  0.00              
ATOM   3779  CG2 THR H   5      20.516  22.265  17.085  1.00  0.00              
ATOM   3780  H   THR H   5      24.524  23.487  16.818  1.00  0.00              
ATOM   3781  HA  THR H   5      21.762  24.616  16.493  1.00  0.00              
ATOM   3782  HB  THR H   5      22.598  21.745  17.035  1.00  0.00              
ATOM   3783  HG1 THR H   5      21.658  21.455  14.926  1.00  0.00              
ATOM   3784 1HG2 THR H   5      20.186  21.264  16.808  1.00  0.00              
ATOM   3785 2HG2 THR H   5      20.493  22.368  18.170  1.00  0.00              
ATOM   3786 3HG2 THR H   5      19.854  23.004  16.635  1.00  0.00              
ATOM   3787  N   GLN H   6      21.475  25.006  18.886  1.00  0.00              
ATOM   3788  CA  GLN H   6      21.283  25.282  20.301  1.00  0.00              
ATOM   3789  C   GLN H   6      19.980  24.721  20.846  1.00  0.00              
ATOM   3790  O   GLN H   6      18.964  24.687  20.153  1.00  0.00              
ATOM   3791  CB  GLN H   6      21.317  26.789  20.554  1.00  0.00              
ATOM   3792  CG  GLN H   6      22.694  27.407  20.422  1.00  0.00              
ATOM   3793  CD  GLN H   6      22.699  28.877  20.778  1.00  0.00              
ATOM   3794  OE1 GLN H   6      22.696  29.741  19.900  1.00  0.00              
ATOM   3795  NE2 GLN H   6      22.688  29.170  22.072  1.00  0.00              
ATOM   3796  H   GLN H   6      20.951  25.537  18.206  1.00  0.00              
ATOM   3797  HA  GLN H   6      22.073  24.800  20.877  1.00  0.00              
ATOM   3798 1HB  GLN H   6      20.636  27.244  19.835  1.00  0.00              
ATOM   3799 2HB  GLN H   6      20.937  26.947  21.563  1.00  0.00              
ATOM   3800 1HG  GLN H   6      23.588  26.953  20.850  1.00  0.00              
ATOM   3801 2HG  GLN H   6      22.726  27.314  19.335  1.00  0.00              
ATOM   3802 1HE2 GLN H   6      22.691  30.126  22.369  1.00  0.00              
ATOM   3803 2HE2 GLN H   6      22.677  28.436  22.752  1.00  0.00              
ATOM   3804  N   SER H   7      20.021  24.293  22.102  1.00  0.00              
ATOM   3805  CA  SER H   7      18.848  23.752  22.769  1.00  0.00              
ATOM   3806  C   SER H   7      18.955  23.943  24.281  1.00  0.00              
ATOM   3807  O   SER H   7      20.051  23.958  24.847  1.00  0.00              
ATOM   3808  CB  SER H   7      18.681  22.285  22.425  1.00  0.00              
ATOM   3809  OG  SER H   7      19.718  21.500  22.947  1.00  0.00              
ATOM   3810  H   SER H   7      20.894  24.346  22.607  1.00  0.00              
ATOM   3811  HA  SER H   7      17.909  24.155  22.387  1.00  0.00              
ATOM   3812 1HB  SER H   7      17.733  21.937  22.835  1.00  0.00              
ATOM   3813 2HB  SER H   7      18.667  22.179  21.341  1.00  0.00              
ATOM   3814  HG  SER H   7      19.575  20.581  22.707  1.00  0.00              
ATOM   3815  N   PRO H   8      17.810  24.134  24.950  1.00  0.00              
ATOM   3816  CA  PRO H   8      16.496  24.171  24.298  1.00  0.00              
ATOM   3817  C   PRO H   8      16.334  25.527  23.617  1.00  0.00              
ATOM   3818  O   PRO H   8      17.158  26.420  23.819  1.00  0.00              
ATOM   3819  CB  PRO H   8      15.539  23.991  25.467  1.00  0.00              
ATOM   3820  CG  PRO H   8      16.236  24.752  26.562  1.00  0.00              
ATOM   3821  CD  PRO H   8      17.681  24.314  26.392  1.00  0.00              
ATOM   3822  HA  PRO H   8      16.380  23.391  23.531  1.00  0.00              
ATOM   3823 1HB  PRO H   8      14.544  24.400  25.240  1.00  0.00              
ATOM   3824 2HB  PRO H   8      15.402  22.928  25.716  1.00  0.00              
ATOM   3825 1HG  PRO H   8      16.106  25.837  26.438  1.00  0.00              
ATOM   3826 2HG  PRO H   8      15.829  24.490  27.550  1.00  0.00              
ATOM   3827 1HD  PRO H   8      18.391  25.071  26.758  1.00  0.00              
ATOM   3828 2HD  PRO H   8      17.899  23.382  26.933  1.00  0.00              
ATOM   3829  N   ALA H   9      15.292  25.683  22.805  1.00  0.00              
ATOM   3830  CA  ALA H   9      15.060  26.956  22.130  1.00  0.00              
ATOM   3831  C   ALA H   9      14.648  27.986  23.175  1.00  0.00              
ATOM   3832  O   ALA H   9      14.984  29.168  23.079  1.00  0.00              
ATOM   3833  CB  ALA H   9      13.964  26.805  21.076  1.00  0.00              
ATOM   3834  H   ALA H   9      14.650  24.919  22.648  1.00  0.00              
ATOM   3835  HA  ALA H   9      15.981  27.261  21.634  1.00  0.00              
ATOM   3836 1HB  ALA H   9      13.802  27.763  20.581  1.00  0.00              
ATOM   3837 2HB  ALA H   9      14.268  26.062  20.338  1.00  0.00              
ATOM   3838 3HB  ALA H   9      13.040  26.484  21.555  1.00  0.00              
ATOM   3839  N   THR H  10      13.914  27.521  24.178  1.00  0.00              
ATOM   3840  CA  THR H  10      13.449  28.385  25.253  1.00  0.00              
ATOM   3841  C   THR H  10      13.599  27.647  26.570  1.00  0.00              
ATOM   3842  O   THR H  10      13.439  26.428  26.632  1.00  0.00              
ATOM   3843  CB  THR H  10      11.982  28.814  25.064  1.00  0.00              
ATOM   3844  OG1 THR H  10      11.138  27.656  25.073  1.00  0.00              
ATOM   3845  CG2 THR H  10      11.808  29.554  23.746  1.00  0.00              
ATOM   3846  H   THR H  10      13.672  26.541  24.195  1.00  0.00              
ATOM   3847  HA  THR H  10      14.040  29.301  25.272  1.00  0.00              
ATOM   3848  HB  THR H  10      11.695  29.468  25.887  1.00  0.00              
ATOM   3849  HG1 THR H  10      10.224  27.926  24.955  1.00  0.00              
ATOM   3850 1HG2 THR H  10      10.766  29.849  23.631  1.00  0.00              
ATOM   3851 2HG2 THR H  10      12.441  30.442  23.742  1.00  0.00              
ATOM   3852 3HG2 THR H  10      12.094  28.901  22.923  1.00  0.00              
ATOM   3853  N   LEU H  11      13.902  28.391  27.626  1.00  0.00              
ATOM   3854  CA  LEU H  11      14.072  27.800  28.941  1.00  0.00              
ATOM   3855  C   LEU H  11      13.586  28.786  29.997  1.00  0.00              
ATOM   3856  O   LEU H  11      14.133  29.879  30.134  1.00  0.00              
ATOM   3857  CB  LEU H  11      15.538  27.418  29.179  1.00  0.00              
ATOM   3858  CG  LEU H  11      15.837  26.797  30.549  1.00  0.00              
ATOM   3859  CD1 LEU H  11      15.074  25.488  30.706  1.00  0.00              
ATOM   3860  CD2 LEU H  11      17.335  26.567  30.688  1.00  0.00              
ATOM   3861  H   LEU H  11      14.017  29.388  27.516  1.00  0.00              
ATOM   3862  HA  LEU H  11      13.482  26.887  29.010  1.00  0.00              
ATOM   3863 1HB  LEU H  11      15.656  26.671  28.396  1.00  0.00              
ATOM   3864 2HB  LEU H  11      16.210  28.255  28.986  1.00  0.00              
ATOM   3865  HG  LEU H  11      15.539  27.523  31.306  1.00  0.00              
ATOM   3866 1HD1 LEU H  11      15.292  25.054  31.682  1.00  0.00              
ATOM   3867 2HD1 LEU H  11      14.004  25.679  30.627  1.00  0.00              
ATOM   3868 3HD1 LEU H  11      15.379  24.794  29.924  1.00  0.00              
ATOM   3869 1HD2 LEU H  11      17.546  26.126  31.663  1.00  0.00              
ATOM   3870 2HD2 LEU H  11      17.675  25.893  29.902  1.00  0.00              
ATOM   3871 3HD2 LEU H  11      17.859  27.519  30.600  1.00  0.00              
ATOM   3872  N   SER H  12      12.548  28.401  30.732  1.00  0.00              
ATOM   3873  CA  SER H  12      12.004  29.253  31.783  1.00  0.00              
ATOM   3874  C   SER H  12      12.548  28.775  33.124  1.00  0.00              
ATOM   3875  O   SER H  12      12.499  27.586  33.435  1.00  0.00              
ATOM   3876  CB  SER H  12      10.488  29.227  31.770  1.00  0.00              
ATOM   3877  OG  SER H  12       9.963  29.770  30.589  1.00  0.00              
ATOM   3878  H   SER H  12      12.125  27.500  30.561  1.00  0.00              
ATOM   3879  HA  SER H  12      12.176  30.316  31.611  1.00  0.00              
ATOM   3880 1HB  SER H  12      10.157  28.193  31.863  1.00  0.00              
ATOM   3881 2HB  SER H  12      10.121  29.803  32.618  1.00  0.00              
ATOM   3882  HG  SER H  12       9.004  29.735  30.621  1.00  0.00              
ATOM   3883  N   VAL H  13      13.072  29.701  33.918  1.00  0.00              
ATOM   3884  CA  VAL H  13      13.646  29.343  35.205  1.00  0.00              
ATOM   3885  C   VAL H  13      13.340  30.375  36.283  1.00  0.00              
ATOM   3886  O   VAL H  13      13.101  31.547  35.992  1.00  0.00              
ATOM   3887  CB  VAL H  13      15.186  29.182  35.088  1.00  0.00              
ATOM   3888  CG1 VAL H  13      15.835  30.545  34.910  1.00  0.00              
ATOM   3889  CG2 VAL H  13      15.743  28.482  36.320  1.00  0.00              
ATOM   3890  H   VAL H  13      13.075  30.669  33.630  1.00  0.00              
ATOM   3891  HA  VAL H  13      13.217  28.415  35.586  1.00  0.00              
ATOM   3892  HB  VAL H  13      15.412  28.545  34.232  1.00  0.00              
ATOM   3893 1HG1 VAL H  13      16.916  30.426  34.829  1.00  0.00              
ATOM   3894 2HG1 VAL H  13      15.453  31.015  34.004  1.00  0.00              
ATOM   3895 3HG1 VAL H  13      15.604  31.173  35.771  1.00  0.00              
ATOM   3896 1HG2 VAL H  13      16.823  28.376  36.222  1.00  0.00              
ATOM   3897 2HG2 VAL H  13      15.515  29.072  37.208  1.00  0.00              
ATOM   3898 3HG2 VAL H  13      15.290  27.495  36.414  1.00  0.00              
ATOM   3899  N   THR H  14      13.350  29.924  37.532  1.00  0.00              
ATOM   3900  CA  THR H  14      13.094  30.796  38.669  1.00  0.00              
ATOM   3901  C   THR H  14      14.429  31.317  39.190  1.00  0.00              
ATOM   3902  O   THR H  14      15.369  30.546  39.370  1.00  0.00              
ATOM   3903  CB  THR H  14      12.391  30.028  39.807  1.00  0.00              
ATOM   3904  OG1 THR H  14      11.129  29.534  39.341  1.00  0.00              
ATOM   3905  CG2 THR H  14      12.174  30.936  41.009  1.00  0.00              
ATOM   3906  H   THR H  14      13.541  28.946  37.695  1.00  0.00              
ATOM   3907  HA  THR H  14      12.462  31.629  38.360  1.00  0.00              
ATOM   3908  HB  THR H  14      13.012  29.182  40.100  1.00  0.00              
ATOM   3909  HG1 THR H  14      10.993  29.812  38.432  1.00  0.00              
ATOM   3910 1HG2 THR H  14      11.677  30.377  41.802  1.00  0.00              
ATOM   3911 2HG2 THR H  14      13.136  31.300  41.369  1.00  0.00              
ATOM   3912 3HG2 THR H  14      11.552  31.782  40.717  1.00  0.00              
ATOM   3913  N   PRO H  15      14.533  32.636  39.431  1.00  0.00              
ATOM   3914  CA  PRO H  15      15.786  33.206  39.938  1.00  0.00              
ATOM   3915  C   PRO H  15      16.282  32.396  41.130  1.00  0.00              
ATOM   3916  O   PRO H  15      15.498  32.035  42.011  1.00  0.00              
ATOM   3917  CB  PRO H  15      15.384  34.624  40.327  1.00  0.00              
ATOM   3918  CG  PRO H  15      14.346  34.959  39.295  1.00  0.00              
ATOM   3919  CD  PRO H  15      13.539  33.683  39.214  1.00  0.00              
ATOM   3920  HA  PRO H  15      16.595  33.187  39.192  1.00  0.00              
ATOM   3921 1HB  PRO H  15      14.982  34.662  41.350  1.00  0.00              
ATOM   3922 2HB  PRO H  15      16.243  35.310  40.292  1.00  0.00              
ATOM   3923 1HG  PRO H  15      13.739  35.822  39.607  1.00  0.00              
ATOM   3924 2HG  PRO H  15      14.812  35.224  38.334  1.00  0.00              
ATOM   3925 1HD  PRO H  15      12.747  33.643  39.976  1.00  0.00              
ATOM   3926 2HD  PRO H  15      13.050  33.561  38.236  1.00  0.00              
ATOM   3927  N   GLY H  16      17.578  32.109  41.154  1.00  0.00              
ATOM   3928  CA  GLY H  16      18.138  31.327  42.240  1.00  0.00              
ATOM   3929  C   GLY H  16      18.460  29.923  41.768  1.00  0.00              
ATOM   3930  O   GLY H  16      19.346  29.263  42.309  1.00  0.00              
ATOM   3931  H   GLY H  16      18.187  32.433  40.416  1.00  0.00              
ATOM   3932 1HA  GLY H  16      19.050  31.809  42.593  1.00  0.00              
ATOM   3933 2HA  GLY H  16      17.416  31.279  43.054  1.00  0.00              
ATOM   3934  N   ASN H  17      17.734  29.457  40.759  1.00  0.00              
ATOM   3935  CA  ASN H  17      17.981  28.130  40.214  1.00  0.00              
ATOM   3936  C   ASN H  17      19.068  28.233  39.156  1.00  0.00              
ATOM   3937  O   ASN H  17      19.308  29.307  38.606  1.00  0.00              
ATOM   3938  CB  ASN H  17      16.724  27.503  39.639  1.00  0.00              
ATOM   3939  CG  ASN H  17      15.710  27.117  40.679  1.00  0.00              
ATOM   3940  OD1 ASN H  17      16.043  26.902  41.850  1.00  0.00              
ATOM   3941  ND2 ASN H  17      14.488  26.949  40.241  1.00  0.00              
ATOM   3942  H   ASN H  17      17.000  30.024  40.360  1.00  0.00              
ATOM   3943  HA  ASN H  17      18.296  27.455  41.012  1.00  0.00              
ATOM   3944 1HB  ASN H  17      16.211  27.959  38.791  1.00  0.00              
ATOM   3945 2HB  ASN H  17      17.247  26.606  39.308  1.00  0.00              
ATOM   3946 1HD2 ASN H  17      13.760  26.692  40.878  1.00  0.00              
ATOM   3947 2HD2 ASN H  17      14.282  27.077  39.272  1.00  0.00              
ATOM   3948  N   SER H  18      19.721  27.115  38.872  1.00  0.00              
ATOM   3949  CA  SER H  18      20.787  27.096  37.880  1.00  0.00              
ATOM   3950  C   SER H  18      20.309  26.467  36.581  1.00  0.00              
ATOM   3951  O   SER H  18      19.355  25.690  36.575  1.00  0.00              
ATOM   3952  CB  SER H  18      21.991  26.348  38.419  1.00  0.00              
ATOM   3953  OG  SER H  18      22.531  26.968  39.554  1.00  0.00              
ATOM   3954  H   SER H  18      19.478  26.259  39.350  1.00  0.00              
ATOM   3955  HA  SER H  18      21.224  28.078  37.695  1.00  0.00              
ATOM   3956 1HB  SER H  18      21.684  25.336  38.679  1.00  0.00              
ATOM   3957 2HB  SER H  18      22.753  26.307  37.641  1.00  0.00              
ATOM   3958  HG  SER H  18      23.293  26.469  39.858  1.00  0.00              
ATOM   3959  N   VAL H  19      20.968  26.811  35.478  1.00  0.00              
ATOM   3960  CA  VAL H  19      20.602  26.267  34.176  1.00  0.00              
ATOM   3961  C   VAL H  19      21.836  25.963  33.335  1.00  0.00              
ATOM   3962  O   VAL H  19      22.936  26.440  33.621  1.00  0.00              
ATOM   3963  CB  VAL H  19      19.711  27.249  33.373  1.00  0.00              
ATOM   3964  CG1 VAL H  19      18.409  27.505  34.108  1.00  0.00              
ATOM   3965  CG2 VAL H  19      20.459  28.557  33.143  1.00  0.00              
ATOM   3966  H   VAL H  19      21.738  27.462  35.540  1.00  0.00              
ATOM   3967  HA  VAL H  19      20.069  25.321  34.277  1.00  0.00              
ATOM   3968  HB  VAL H  19      19.504  26.819  32.393  1.00  0.00              
ATOM   3969 1HG1 VAL H  19      17.795  28.196  33.531  1.00  0.00              
ATOM   3970 2HG1 VAL H  19      17.873  26.565  34.237  1.00  0.00              
ATOM   3971 3HG1 VAL H  19      18.622  27.939  35.085  1.00  0.00              
ATOM   3972 1HG2 VAL H  19      19.828  29.243  32.577  1.00  0.00              
ATOM   3973 2HG2 VAL H  19      20.712  29.005  34.104  1.00  0.00              
ATOM   3974 3HG2 VAL H  19      21.373  28.360  32.582  1.00  0.00              
ATOM   3975  N   SER H  20      21.638  25.157  32.300  1.00  0.00              
ATOM   3976  CA  SER H  20      22.704  24.787  31.380  1.00  0.00              
ATOM   3977  C   SER H  20      22.129  24.878  29.979  1.00  0.00              
ATOM   3978  O   SER H  20      21.052  24.348  29.713  1.00  0.00              
ATOM   3979  CB  SER H  20      23.230  23.395  31.673  1.00  0.00              
ATOM   3980  OG  SER H  20      23.939  23.344  32.880  1.00  0.00              
ATOM   3981  H   SER H  20      20.709  24.789  32.150  1.00  0.00              
ATOM   3982  HA  SER H  20      23.624  25.354  31.532  1.00  0.00              
ATOM   3983 1HB  SER H  20      22.386  22.709  31.728  1.00  0.00              
ATOM   3984 2HB  SER H  20      23.890  23.093  30.861  1.00  0.00              
ATOM   3985  HG  SER H  20      24.711  23.912  32.822  1.00  0.00              
ATOM   3986  N   LEU H  21      22.848  25.559  29.094  1.00  0.00              
ATOM   3987  CA  LEU H  21      22.413  25.740  27.718  1.00  0.00              
ATOM   3988  C   LEU H  21      23.360  24.984  26.798  1.00  0.00              
ATOM   3989  O   LEU H  21      24.580  25.050  26.961  1.00  0.00              
ATOM   3990  CB  LEU H  21      22.409  27.229  27.365  1.00  0.00              
ATOM   3991  CG  LEU H  21      21.799  28.182  28.396  1.00  0.00              
ATOM   3992  CD1 LEU H  21      21.882  29.600  27.847  1.00  0.00              
ATOM   3993  CD2 LEU H  21      20.350  27.814  28.685  1.00  0.00              
ATOM   3994  H   LEU H  21      23.725  25.963  29.390  1.00  0.00              
ATOM   3995  HA  LEU H  21      21.406  25.343  27.598  1.00  0.00              
ATOM   3996 1HB  LEU H  21      23.483  27.399  27.304  1.00  0.00              
ATOM   3997 2HB  LEU H  21      21.957  27.412  26.390  1.00  0.00              
ATOM   3998  HG  LEU H  21      22.355  28.054  29.325  1.00  0.00              
ATOM   3999 1HD1 LEU H  21      21.452  30.296  28.567  1.00  0.00              
ATOM   4000 2HD1 LEU H  21      22.926  29.861  27.671  1.00  0.00              
ATOM   4001 3HD1 LEU H  21      21.329  29.660  26.910  1.00  0.00              
ATOM   4002 1HD2 LEU H  21      19.939  28.506  29.421  1.00  0.00              
ATOM   4003 2HD2 LEU H  21      19.768  27.875  27.765  1.00  0.00              
ATOM   4004 3HD2 LEU H  21      20.303  26.798  29.077  1.00  0.00              
ATOM   4005  N   SER H  22      22.793  24.279  25.826  1.00  0.00              
ATOM   4006  CA  SER H  22      23.578  23.469  24.897  1.00  0.00              
ATOM   4007  C   SER H  22      23.797  24.062  23.505  1.00  0.00              
ATOM   4008  O   SER H  22      22.941  24.765  22.970  1.00  0.00              
ATOM   4009  CB  SER H  22      22.918  22.110  24.761  1.00  0.00              
ATOM   4010  OG  SER H  22      22.948  21.389  25.962  1.00  0.00              
ATOM   4011  H   SER H  22      21.788  24.305  25.728  1.00  0.00              
ATOM   4012  HA  SER H  22      24.568  23.212  25.276  1.00  0.00              
ATOM   4013 1HB  SER H  22      21.881  22.256  24.460  1.00  0.00              
ATOM   4014 2HB  SER H  22      23.442  21.543  23.994  1.00  0.00              
ATOM   4015  HG  SER H  22      22.522  20.538  25.834  1.00  0.00              
ATOM   4016  N   CYS H  23      24.962  23.764  22.935  1.00 14.31              
ATOM   4017  CA  CYS H  23      25.335  24.197  21.592  1.00 14.81              
ATOM   4018  C   CYS H  23      26.180  23.072  21.006  1.00 17.38              
ATOM   4019  O   CYS H  23      27.227  22.724  21.556  1.00 17.78              
ATOM   4020  CB  CYS H  23      26.156  25.492  21.640  1.00 15.88              
ATOM   4021  SG  CYS H  23      26.815  26.081  20.038  1.00 15.13              
ATOM   4022  H   CYS H  23      25.613  23.208  23.471  1.00  0.00              
ATOM   4023  HA  CYS H  23      24.480  24.443  20.963  1.00  0.00              
ATOM   4024 1HB  CYS H  23      25.546  26.312  22.020  1.00  0.00              
ATOM   4025 2HB  CYS H  23      27.029  25.361  22.280  1.00  0.00              
ATOM   4026  N   ARG H  24      25.713  22.488  19.908  1.00  0.00              
ATOM   4027  CA  ARG H  24      26.436  21.395  19.263  1.00  0.00              
ATOM   4028  C   ARG H  24      26.817  21.803  17.847  1.00  0.00              
ATOM   4029  O   ARG H  24      26.021  22.422  17.136  1.00  0.00              
ATOM   4030  CB  ARG H  24      25.664  20.084  19.287  1.00  0.00              
ATOM   4031  CG  ARG H  24      25.575  19.419  20.651  1.00  0.00              
ATOM   4032  CD  ARG H  24      24.873  18.110  20.649  1.00  0.00              
ATOM   4033  NE  ARG H  24      24.973  17.371  21.898  1.00  0.00              
ATOM   4034  CZ  ARG H  24      24.250  16.274  22.198  1.00  0.00              
ATOM   4035  NH1 ARG H  24      23.348  15.808  21.362  1.00  0.00              
ATOM   4036  NH2 ARG H  24      24.453  15.693  23.367  1.00  0.00              
ATOM   4037  H   ARG H  24      24.841  22.804  19.509  1.00  0.00              
ATOM   4038  HA  ARG H  24      27.327  21.149  19.842  1.00  0.00              
ATOM   4039 1HB  ARG H  24      24.659  20.300  18.926  1.00  0.00              
ATOM   4040 2HB  ARG H  24      26.162  19.409  18.590  1.00  0.00              
ATOM   4041 1HG  ARG H  24      26.587  19.256  21.024  1.00  0.00              
ATOM   4042 2HG  ARG H  24      25.041  20.086  21.328  1.00  0.00              
ATOM   4043 1HD  ARG H  24      23.815  18.276  20.452  1.00  0.00              
ATOM   4044 2HD  ARG H  24      25.295  17.483  19.864  1.00  0.00              
ATOM   4045  HE  ARG H  24      25.563  17.540  22.702  1.00  0.00              
ATOM   4046 1HH1 ARG H  24      23.192  16.275  20.480  1.00  0.00              
ATOM   4047 2HH1 ARG H  24      22.816  14.985  21.606  1.00  0.00              
ATOM   4048 1HH2 ARG H  24      25.138  16.075  24.005  1.00  0.00              
ATOM   4049 2HH2 ARG H  24      23.925  14.870  23.617  1.00  0.00              
ATOM   4050  N   ALA H  25      28.035  21.457  17.444  1.00  0.00              
ATOM   4051  CA  ALA H  25      28.538  21.808  16.123  1.00  0.00              
ATOM   4052  C   ALA H  25      28.470  20.637  15.150  1.00  0.00              
ATOM   4053  O   ALA H  25      28.651  19.484  15.541  1.00  0.00              
ATOM   4054  CB  ALA H  25      29.974  22.307  16.238  1.00  0.00              
ATOM   4055  H   ALA H  25      28.628  20.935  18.074  1.00  0.00              
ATOM   4056  HA  ALA H  25      27.918  22.605  15.713  1.00  0.00              
ATOM   4057 1HB  ALA H  25      30.347  22.569  15.248  1.00  0.00              
ATOM   4058 2HB  ALA H  25      30.004  23.187  16.881  1.00  0.00              
ATOM   4059 3HB  ALA H  25      30.598  21.524  16.665  1.00  0.00              
ATOM   4060  N   SER H  26      28.221  20.945  13.880  1.00  0.00              
ATOM   4061  CA  SER H  26      28.119  19.921  12.840  1.00  0.00              
ATOM   4062  C   SER H  26      29.444  19.199  12.576  1.00  0.00              
ATOM   4063  O   SER H  26      29.461  18.122  11.979  1.00  0.00              
ATOM   4064  CB  SER H  26      27.607  20.549  11.558  1.00  0.00              
ATOM   4065  OG  SER H  26      28.506  21.489  11.037  1.00  0.00              
ATOM   4066  H   SER H  26      28.099  21.916  13.628  1.00  0.00              
ATOM   4067  HA  SER H  26      27.360  19.166  13.049  1.00  0.00              
ATOM   4068 1HB  SER H  26      27.452  19.761  10.822  1.00  0.00              
ATOM   4069 2HB  SER H  26      26.659  21.043  11.766  1.00  0.00              
ATOM   4070  HG  SER H  26      29.343  21.059  10.846  1.00  0.00              
ATOM   4071  N   GLN H  27      30.551  19.800  13.002  1.00  0.00              
ATOM   4072  CA  GLN H  27      31.873  19.190  12.862  1.00  0.00              
ATOM   4073  C   GLN H  27      32.738  19.706  14.004  1.00  0.00              
ATOM   4074  O   GLN H  27      32.405  20.717  14.626  1.00  0.00              
ATOM   4075  CB  GLN H  27      32.509  19.527  11.511  1.00  0.00              
ATOM   4076  CG  GLN H  27      32.847  20.997  11.331  1.00  0.00              
ATOM   4077  CD  GLN H  27      33.557  21.271  10.019  1.00  0.00              
ATOM   4078  OE1 GLN H  27      32.930  21.325   8.957  1.00  0.00              
ATOM   4079  NE2 GLN H  27      34.872  21.443  10.083  1.00  0.00              
ATOM   4080  H   GLN H  27      30.472  20.708  13.436  1.00  0.00              
ATOM   4081  HA  GLN H  27      31.785  18.107  12.942  1.00  0.00              
ATOM   4082 1HB  GLN H  27      33.416  18.927  11.431  1.00  0.00              
ATOM   4083 2HB  GLN H  27      31.801  19.215  10.743  1.00  0.00              
ATOM   4084 1HG  GLN H  27      32.120  21.793  11.490  1.00  0.00              
ATOM   4085 2HG  GLN H  27      33.585  21.015  12.133  1.00  0.00              
ATOM   4086 1HE2 GLN H  27      35.395  21.626   9.250  1.00  0.00              
ATOM   4087 2HE2 GLN H  27      35.341  21.389  10.965  1.00  0.00              
ATOM   4088  N   SER H  28      33.839  19.018  14.288  1.00  0.00              
ATOM   4089  CA  SER H  28      34.702  19.434  15.389  1.00  0.00              
ATOM   4090  C   SER H  28      35.283  20.828  15.193  1.00  0.00              
ATOM   4091  O   SER H  28      35.776  21.162  14.117  1.00  0.00              
ATOM   4092  CB  SER H  28      35.822  18.428  15.568  1.00  0.00              
ATOM   4093  OG  SER H  28      36.742  18.831  16.545  1.00  0.00              
ATOM   4094  H   SER H  28      34.090  18.203  13.747  1.00  0.00              
ATOM   4095  HA  SER H  28      34.212  19.392  16.363  1.00  0.00              
ATOM   4096 1HB  SER H  28      35.388  17.473  15.862  1.00  0.00              
ATOM   4097 2HB  SER H  28      36.342  18.312  14.618  1.00  0.00              
ATOM   4098  HG  SER H  28      37.432  18.169  16.627  1.00  0.00              
ATOM   4099  N   ILE H  29      35.219  21.642  16.242  1.00  0.00              
ATOM   4100  CA  ILE H  29      35.750  22.996  16.179  1.00  0.00              
ATOM   4101  C   ILE H  29      36.728  23.259  17.319  1.00  0.00              
ATOM   4102  O   ILE H  29      37.036  24.411  17.627  1.00  0.00              
ATOM   4103  CB  ILE H  29      34.624  24.045  16.226  1.00  0.00              
ATOM   4104  CG1 ILE H  29      33.814  23.901  17.517  1.00  0.00              
ATOM   4105  CG2 ILE H  29      33.722  23.913  15.009  1.00  0.00              
ATOM   4106  CD1 ILE H  29      32.837  25.030  17.755  1.00  0.00              
ATOM   4107  H   ILE H  29      34.795  21.319  17.100  1.00  0.00              
ATOM   4108  HA  ILE H  29      36.348  23.132  15.279  1.00  0.00              
ATOM   4109  HB  ILE H  29      35.067  25.041  16.244  1.00  0.00              
ATOM   4110 1HG1 ILE H  29      33.271  22.958  17.455  1.00  0.00              
ATOM   4111 2HG1 ILE H  29      34.524  23.856  18.343  1.00  0.00              
ATOM   4112 1HG2 ILE H  29      32.932  24.661  15.059  1.00  0.00              
ATOM   4113 2HG2 ILE H  29      34.308  24.064  14.104  1.00  0.00              
ATOM   4114 3HG2 ILE H  29      33.278  22.917  14.992  1.00  0.00              
ATOM   4115 1HD1 ILE H  29      32.300  24.858  18.688  1.00  0.00              
ATOM   4116 2HD1 ILE H  29      33.380  25.974  17.818  1.00  0.00              
ATOM   4117 3HD1 ILE H  29      32.126  25.076  16.931  1.00  0.00              
ATOM   4118  N   GLY H  30      37.215  22.182  17.935  1.00  0.00              
ATOM   4119  CA  GLY H  30      38.167  22.309  19.029  1.00  0.00              
ATOM   4120  C   GLY H  30      37.598  23.056  20.218  1.00  0.00              
ATOM   4121  O   GLY H  30      36.631  22.606  20.830  1.00  0.00              
ATOM   4122  H   GLY H  30      36.922  21.261  17.642  1.00  0.00              
ATOM   4123 1HA  GLY H  30      38.462  21.314  19.362  1.00  0.00              
ATOM   4124 2HA  GLY H  30      39.045  22.848  18.676  1.00  0.00              
ATOM   4125  N   ASP H  31      38.210  24.187  20.558  1.00  0.00              
ATOM   4126  CA  ASP H  31      37.741  25.013  21.669  1.00  0.00              
ATOM   4127  C   ASP H  31      37.250  26.350  21.123  1.00  0.00              
ATOM   4128  O   ASP H  31      36.972  27.274  21.878  1.00  0.00              
ATOM   4129  CB  ASP H  31      38.848  25.228  22.704  1.00  0.00              
ATOM   4130  CG  ASP H  31      40.053  26.001  22.184  1.00  0.00              
ATOM   4131  OD1 ASP H  31      40.059  26.346  21.026  1.00  0.00              
ATOM   4132  OD2 ASP H  31      40.881  26.375  22.980  1.00  0.00              
ATOM   4133  H   ASP H  31      39.021  24.482  20.033  1.00  0.00              
ATOM   4134  HA  ASP H  31      36.928  24.505  22.189  1.00  0.00              
ATOM   4135 1HB  ASP H  31      38.496  25.684  23.629  1.00  0.00              
ATOM   4136 2HB  ASP H  31      39.136  24.193  22.894  1.00  0.00              
ATOM   4137  N   ASN H  32      37.118  26.434  19.804  1.00  0.00              
ATOM   4138  CA  ASN H  32      36.731  27.678  19.150  1.00  0.00              
ATOM   4139  C   ASN H  32      35.245  27.984  19.125  1.00  0.00              
ATOM   4140  O   ASN H  32      34.659  28.213  18.067  1.00  0.00              
ATOM   4141  CB  ASN H  32      37.322  27.675  17.741  1.00  0.00              
ATOM   4142  CG  ASN H  32      38.828  27.488  17.760  1.00  0.00              
ATOM   4143  OD1 ASN H  32      39.565  28.358  18.233  1.00  0.00              
ATOM   4144  ND2 ASN H  32      39.294  26.341  17.266  1.00  0.00              
ATOM   4145  H   ASN H  32      37.290  25.614  19.240  1.00  0.00              
ATOM   4146  HA  ASN H  32      37.131  28.528  19.705  1.00  0.00              
ATOM   4147 1HB  ASN H  32      36.872  27.076  16.948  1.00  0.00              
ATOM   4148 2HB  ASN H  32      37.094  28.728  17.574  1.00  0.00              
ATOM   4149 1HD2 ASN H  32      40.279  26.166  17.254  1.00  0.00              
ATOM   4150 2HD2 ASN H  32      38.660  25.656  16.908  1.00  0.00              
ATOM   4151  N   LEU H  33      34.652  28.020  20.315  1.00  0.00              
ATOM   4152  CA  LEU H  33      33.228  28.278  20.479  1.00  0.00              
ATOM   4153  C   LEU H  33      33.090  29.365  21.543  1.00  0.00              
ATOM   4154  O   LEU H  33      33.650  29.247  22.632  1.00  0.00              
ATOM   4155  CB  LEU H  33      32.529  26.984  20.919  1.00  0.00              
ATOM   4156  CG  LEU H  33      30.998  26.884  20.873  1.00  0.00              
ATOM   4157  CD1 LEU H  33      30.389  27.545  22.093  1.00  0.00              
ATOM   4158  CD2 LEU H  33      30.491  27.500  19.575  1.00  0.00              
ATOM   4159  H   LEU H  33      35.221  27.861  21.134  1.00  0.00              
ATOM   4160  HA  LEU H  33      32.807  28.614  19.532  1.00  0.00              
ATOM   4161 1HB  LEU H  33      32.938  26.301  20.176  1.00  0.00              
ATOM   4162 2HB  LEU H  33      32.847  26.672  21.914  1.00  0.00              
ATOM   4163  HG  LEU H  33      30.743  25.824  20.863  1.00  0.00              
ATOM   4164 1HD1 LEU H  33      29.303  27.466  22.046  1.00  0.00              
ATOM   4165 2HD1 LEU H  33      30.749  27.049  22.994  1.00  0.00              
ATOM   4166 3HD1 LEU H  33      30.675  28.596  22.117  1.00  0.00              
ATOM   4167 1HD2 LEU H  33      29.404  27.430  19.540  1.00  0.00              
ATOM   4168 2HD2 LEU H  33      30.789  28.548  19.528  1.00  0.00              
ATOM   4169 3HD2 LEU H  33      30.917  26.964  18.727  1.00  0.00              
ATOM   4170  N   HIS H  34      32.349  30.421  21.216  1.00  0.00              
ATOM   4171  CA  HIS H  34      32.170  31.544  22.123  1.00  0.00              
ATOM   4172  C   HIS H  34      30.705  31.752  22.473  1.00  0.00              
ATOM   4173  O   HIS H  34      29.814  31.420  21.687  1.00  0.00              
ATOM   4174  CB  HIS H  34      32.735  32.798  21.469  1.00  0.00              
ATOM   4175  CG  HIS H  34      34.038  32.560  20.780  1.00  0.00              
ATOM   4176  ND1 HIS H  34      35.223  32.417  21.467  1.00  0.00              
ATOM   4177  CD2 HIS H  34      34.329  32.337  19.475  1.00  0.00              
ATOM   4178  CE1 HIS H  34      36.187  32.109  20.616  1.00  0.00              
ATOM   4179  NE2 HIS H  34      35.670  32.052  19.402  1.00  0.00              
ATOM   4180  H   HIS H  34      31.899  30.442  20.312  1.00  0.00              
ATOM   4181  HA  HIS H  34      32.697  31.348  23.056  1.00  0.00              
ATOM   4182 1HB  HIS H  34      32.042  33.175  20.716  1.00  0.00              
ATOM   4183 2HB  HIS H  34      32.908  33.568  22.221  1.00  0.00              
ATOM   4184  HD2 HIS H  34      33.721  32.341  18.570  1.00  0.00              
ATOM   4185  HE1 HIS H  34      37.207  31.949  20.967  1.00  0.00              
ATOM   4186  HE2 HIS H  34      36.171  31.835  18.553  1.00  0.00              
ATOM   4187  N   TRP H  35      30.462  32.311  23.655  1.00  0.00              
ATOM   4188  CA  TRP H  35      29.099  32.541  24.109  1.00  0.00              
ATOM   4189  C   TRP H  35      28.763  34.012  24.261  1.00  0.00              
ATOM   4190  O   TRP H  35      29.535  34.774  24.838  1.00  0.00              
ATOM   4191  CB  TRP H  35      28.854  31.838  25.448  1.00  0.00              
ATOM   4192  CG  TRP H  35      28.857  30.343  25.362  1.00  0.00              
ATOM   4193  CD1 TRP H  35      29.915  29.510  25.572  1.00  0.00              
ATOM   4194  CD2 TRP H  35      27.740  29.505  25.047  1.00  0.00              
ATOM   4195  NE1 TRP H  35      29.527  28.199  25.414  1.00  0.00              
ATOM   4196  CE2 TRP H  35      28.195  28.168  25.091  1.00  0.00              
ATOM   4197  CE3 TRP H  35      26.396  29.754  24.732  1.00  0.00              
ATOM   4198  CZ2 TRP H  35      27.354  27.079  24.834  1.00  0.00              
ATOM   4199  CZ3 TRP H  35      25.560  28.674  24.476  1.00  0.00              
ATOM   4200  CH2 TRP H  35      26.043  27.351  24.529  1.00  0.00              
ATOM   4201  H   TRP H  35      31.231  32.582  24.251  1.00  0.00              
ATOM   4202  HA  TRP H  35      28.394  32.148  23.376  1.00  0.00              
ATOM   4203 1HB  TRP H  35      29.632  32.106  26.163  1.00  0.00              
ATOM   4204 2HB  TRP H  35      27.880  32.121  25.848  1.00  0.00              
ATOM   4205  HD1 TRP H  35      30.867  29.975  25.822  1.00  0.00              
ATOM   4206  HE1 TRP H  35      30.124  27.391  25.519  1.00  0.00              
ATOM   4207  HE3 TRP H  35      25.973  30.757  24.680  1.00  0.00              
ATOM   4208  HZ2 TRP H  35      27.767  26.072  24.887  1.00  0.00              
ATOM   4209  HZ3 TRP H  35      24.518  28.877  24.231  1.00  0.00              
ATOM   4210  HH2 TRP H  35      25.360  26.527  24.323  1.00  0.00              
ATOM   4211  N   TYR H  36      27.596  34.388  23.745  1.00  0.00              
ATOM   4212  CA  TYR H  36      27.106  35.757  23.805  1.00  0.00              
ATOM   4213  C   TYR H  36      25.742  35.865  24.465  1.00  0.00              
ATOM   4214  O   TYR H  36      24.913  34.964  24.362  1.00  0.00              
ATOM   4215  CB  TYR H  36      26.971  36.349  22.403  1.00  0.00              
ATOM   4216  CG  TYR H  36      28.272  36.548  21.675  1.00  0.00              
ATOM   4217  CD1 TYR H  36      28.818  35.541  20.877  1.00  0.00              
ATOM   4218  CD2 TYR H  36      28.961  37.753  21.784  1.00  0.00              
ATOM   4219  CE1 TYR H  36      30.026  35.740  20.207  1.00  0.00              
ATOM   4220  CE2 TYR H  36      30.157  37.960  21.125  1.00  0.00              
ATOM   4221  CZ  TYR H  36      30.685  36.954  20.340  1.00  0.00              
ATOM   4222  OH  TYR H  36      31.877  37.174  19.699  1.00  0.00              
ATOM   4223  H   TYR H  36      27.032  33.683  23.293  1.00  0.00              
ATOM   4224  HA  TYR H  36      27.802  36.375  24.374  1.00  0.00              
ATOM   4225 1HB  TYR H  36      26.341  35.671  21.826  1.00  0.00              
ATOM   4226 2HB  TYR H  36      26.471  37.311  22.507  1.00  0.00              
ATOM   4227  HD1 TYR H  36      28.285  34.594  20.787  1.00  0.00              
ATOM   4228  HD2 TYR H  36      28.542  38.544  22.406  1.00  0.00              
ATOM   4229  HE1 TYR H  36      30.448  34.951  19.586  1.00  0.00              
ATOM   4230  HE2 TYR H  36      30.678  38.912  21.228  1.00  0.00              
ATOM   4231  HH  TYR H  36      32.237  38.048  19.864  1.00  0.00              
ATOM   4232  N   GLN H  37      25.512  36.993  25.125  1.00  0.00              
ATOM   4233  CA  GLN H  37      24.228  37.269  25.755  1.00  0.00              
ATOM   4234  C   GLN H  37      23.659  38.480  25.013  1.00  0.00              
ATOM   4235  O   GLN H  37      24.404  39.397  24.676  1.00  0.00              
ATOM   4236  CB  GLN H  37      24.416  37.637  27.225  1.00  0.00              
ATOM   4237  CG  GLN H  37      23.113  37.852  27.990  1.00  0.00              
ATOM   4238  CD  GLN H  37      23.341  38.422  29.378  1.00  0.00              
ATOM   4239  OE1 GLN H  37      23.694  39.592  29.536  1.00  0.00              
ATOM   4240  NE2 GLN H  37      23.151  37.591  30.392  1.00  0.00              
ATOM   4241  H   GLN H  37      26.250  37.679  25.191  1.00  0.00              
ATOM   4242  HA  GLN H  37      23.591  36.388  25.686  1.00  0.00              
ATOM   4243 1HB  GLN H  37      24.982  36.826  27.683  1.00  0.00              
ATOM   4244 2HB  GLN H  37      25.010  38.551  27.247  1.00  0.00              
ATOM   4245 1HG  GLN H  37      22.252  38.362  27.558  1.00  0.00              
ATOM   4246 2HG  GLN H  37      22.892  36.788  28.086  1.00  0.00              
ATOM   4247 1HE2 GLN H  37      23.287  37.909  31.331  1.00  0.00              
ATOM   4248 2HE2 GLN H  37      22.872  36.647  30.219  1.00  0.00              
ATOM   4249  N   GLN H  38      22.358  38.480  24.735  1.00  0.00              
ATOM   4250  CA  GLN H  38      21.747  39.631  24.067  1.00  0.00              
ATOM   4251  C   GLN H  38      20.359  39.925  24.615  1.00  0.00              
ATOM   4252  O   GLN H  38      19.483  39.063  24.621  1.00  0.00              
ATOM   4253  CB  GLN H  38      21.660  39.391  22.557  1.00  0.00              
ATOM   4254  CG  GLN H  38      21.140  40.579  21.767  1.00  0.00              
ATOM   4255  CD  GLN H  38      21.350  40.418  20.274  1.00  0.00              
ATOM   4256  OE1 GLN H  38      21.573  39.309  19.780  1.00  0.00              
ATOM   4257  NE2 GLN H  38      21.284  41.526  19.545  1.00  0.00              
ATOM   4258  H   GLN H  38      21.779  37.689  24.981  1.00  0.00              
ATOM   4259  HA  GLN H  38      22.340  40.524  24.263  1.00  0.00              
ATOM   4260 1HB  GLN H  38      22.664  39.135  22.221  1.00  0.00              
ATOM   4261 2HB  GLN H  38      21.000  38.536  22.412  1.00  0.00              
ATOM   4262 1HG  GLN H  38      20.147  41.002  21.922  1.00  0.00              
ATOM   4263 2HG  GLN H  38      21.891  41.272  22.148  1.00  0.00              
ATOM   4264 1HE2 GLN H  38      21.415  41.482  18.553  1.00  0.00              
ATOM   4265 2HE2 GLN H  38      21.103  42.406  19.986  1.00  0.00              
ATOM   4266  N   LYS H  39      20.173  41.154  25.081  1.00  0.00              
ATOM   4267  CA  LYS H  39      18.891  41.582  25.624  1.00  0.00              
ATOM   4268  C   LYS H  39      18.206  42.498  24.615  1.00  0.00              
ATOM   4269  O   LYS H  39      18.861  43.095  23.762  1.00  0.00              
ATOM   4270  CB  LYS H  39      19.105  42.325  26.941  1.00  0.00              
ATOM   4271  CG  LYS H  39      19.738  41.475  28.030  1.00  0.00              
ATOM   4272  CD  LYS H  39      20.050  42.308  29.260  1.00  0.00              
ATOM   4273  CE  LYS H  39      20.609  41.450  30.381  1.00  0.00              
ATOM   4274  NZ  LYS H  39      20.912  42.256  31.594  1.00  0.00              
ATOM   4275  H   LYS H  39      20.941  41.809  25.058  1.00  0.00              
ATOM   4276  HA  LYS H  39      18.259  40.712  25.808  1.00  0.00              
ATOM   4277 1HB  LYS H  39      19.745  43.181  26.724  1.00  0.00              
ATOM   4278 2HB  LYS H  39      18.128  42.677  27.272  1.00  0.00              
ATOM   4279 1HG  LYS H  39      19.043  40.677  28.294  1.00  0.00              
ATOM   4280 2HG  LYS H  39      20.657  41.041  27.639  1.00  0.00              
ATOM   4281 1HD  LYS H  39      20.779  43.072  28.987  1.00  0.00              
ATOM   4282 2HD  LYS H  39      19.131  42.790  29.595  1.00  0.00              
ATOM   4283 1HE  LYS H  39      19.873  40.685  30.626  1.00  0.00              
ATOM   4284 2HE  LYS H  39      21.521  40.973  30.023  1.00  0.00              
ATOM   4285 1HZ  LYS H  39      21.281  41.653  32.316  1.00  0.00              
ATOM   4286 2HZ  LYS H  39      21.594  42.965  31.367  1.00  0.00              
ATOM   4287 3HZ  LYS H  39      20.065  42.697  31.925  1.00  0.00              
ATOM   4288  N   SER H  40      16.885  42.607  24.711  1.00  0.00              
ATOM   4289  CA  SER H  40      16.136  43.458  23.795  1.00  0.00              
ATOM   4290  C   SER H  40      16.700  44.872  23.780  1.00  0.00              
ATOM   4291  O   SER H  40      17.067  45.419  24.823  1.00  0.00              
ATOM   4292  CB  SER H  40      14.669  43.477  24.179  1.00  0.00              
ATOM   4293  OG  SER H  40      13.909  44.276  23.314  1.00  0.00              
ATOM   4294  H   SER H  40      16.387  42.096  25.426  1.00  0.00              
ATOM   4295  HA  SER H  40      16.070  43.053  22.784  1.00  0.00              
ATOM   4296 1HB  SER H  40      14.288  42.457  24.147  1.00  0.00              
ATOM   4297 2HB  SER H  40      14.578  43.866  25.192  1.00  0.00              
ATOM   4298  HG  SER H  40      12.990  44.261  23.591  1.00  0.00              
ATOM   4299  N   HIS H  41      16.777  45.450  22.585  1.00  0.00              
ATOM   4300  CA  HIS H  41      17.269  46.811  22.402  1.00  0.00              
ATOM   4301  C   HIS H  41      18.737  46.977  22.798  1.00  0.00              
ATOM   4302  O   HIS H  41      19.166  48.074  23.159  1.00  0.00              
ATOM   4303  CB  HIS H  41      16.407  47.793  23.202  1.00  0.00              
ATOM   4304  CG  HIS H  41      14.944  47.695  22.899  1.00  0.00              
ATOM   4305  ND1 HIS H  41      14.424  47.967  21.651  1.00  0.00              
ATOM   4306  CD2 HIS H  41      13.892  47.357  23.680  1.00  0.00              
ATOM   4307  CE1 HIS H  41      13.113  47.798  21.678  1.00  0.00              
ATOM   4308  NE2 HIS H  41      12.766  47.429  22.898  1.00  0.00              
ATOM   4309  H   HIS H  41      16.482  44.921  21.777  1.00  0.00              
ATOM   4310  HA  HIS H  41      17.218  47.080  21.347  1.00  0.00              
ATOM   4311 1HB  HIS H  41      16.517  47.606  24.271  1.00  0.00              
ATOM   4312 2HB  HIS H  41      16.704  48.818  22.981  1.00  0.00              
ATOM   4313  HD1 HIS H  41      14.947  48.175  20.824  1.00  0.00              
ATOM   4314  HD2 HIS H  41      13.811  47.066  24.728  1.00  0.00              
ATOM   4315  HE1 HIS H  41      12.513  47.964  20.784  1.00  0.00              
ATOM   4316  N   GLU H  42      19.505  45.893  22.724  1.00  0.00              
ATOM   4317  CA  GLU H  42      20.919  45.946  23.081  1.00  0.00              
ATOM   4318  C   GLU H  42      21.796  45.063  22.201  1.00  0.00              
ATOM   4319  O   GLU H  42      21.341  44.068  21.636  1.00  0.00              
ATOM   4320  CB  GLU H  42      21.101  45.549  24.548  1.00  0.00              
ATOM   4321  CG  GLU H  42      20.417  46.479  25.540  1.00  0.00              
ATOM   4322  CD  GLU H  42      20.688  46.060  26.958  1.00  0.00              
ATOM   4323  OE1 GLU H  42      21.377  45.086  27.148  1.00  0.00              
ATOM   4324  OE2 GLU H  42      20.302  46.775  27.852  1.00  0.00              
ATOM   4325  H   GLU H  42      19.108  45.017  22.416  1.00  0.00              
ATOM   4326  HA  GLU H  42      21.297  46.960  22.946  1.00  0.00              
ATOM   4327 1HB  GLU H  42      20.698  44.542  24.658  1.00  0.00              
ATOM   4328 2HB  GLU H  42      22.173  45.536  24.744  1.00  0.00              
ATOM   4329 1HG  GLU H  42      20.690  47.526  25.413  1.00  0.00              
ATOM   4330 2HG  GLU H  42      19.357  46.353  25.321  1.00  0.00              
ATOM   4331  N   SER H  43      23.065  45.434  22.095  1.00  0.00              
ATOM   4332  CA  SER H  43      24.005  44.670  21.296  1.00  0.00              
ATOM   4333  C   SER H  43      24.487  43.460  22.094  1.00  0.00              
ATOM   4334  O   SER H  43      24.374  43.424  23.322  1.00  0.00              
ATOM   4335  CB  SER H  43      25.172  45.541  20.873  1.00  0.00              
ATOM   4336  OG  SER H  43      25.956  45.936  21.965  1.00  0.00              
ATOM   4337  H   SER H  43      23.387  46.261  22.577  1.00  0.00              
ATOM   4338  HA  SER H  43      23.611  44.384  20.320  1.00  0.00              
ATOM   4339 1HB  SER H  43      25.792  44.978  20.176  1.00  0.00              
ATOM   4340 2HB  SER H  43      24.783  46.429  20.376  1.00  0.00              
ATOM   4341  HG  SER H  43      26.468  46.713  21.726  1.00  0.00              
ATOM   4342  N   PRO H  44      25.013  42.443  21.399  1.00  0.00              
ATOM   4343  CA  PRO H  44      25.513  41.231  22.054  1.00  0.00              
ATOM   4344  C   PRO H  44      26.669  41.536  23.003  1.00  0.00              
ATOM   4345  O   PRO H  44      27.427  42.486  22.794  1.00  0.00              
ATOM   4346  CB  PRO H  44      25.948  40.333  20.892  1.00  0.00              
ATOM   4347  CG  PRO H  44      25.197  40.856  19.716  1.00  0.00              
ATOM   4348  CD  PRO H  44      25.105  42.343  19.931  1.00  0.00              
ATOM   4349  HA  PRO H  44      24.751  40.738  22.676  1.00  0.00              
ATOM   4350 1HB  PRO H  44      27.035  40.386  20.726  1.00  0.00              
ATOM   4351 2HB  PRO H  44      25.703  39.278  21.084  1.00  0.00              
ATOM   4352 1HG  PRO H  44      25.718  40.624  18.775  1.00  0.00              
ATOM   4353 2HG  PRO H  44      24.196  40.404  19.650  1.00  0.00              
ATOM   4354 1HD  PRO H  44      25.987  42.875  19.544  1.00  0.00              
ATOM   4355 2HD  PRO H  44      24.224  42.781  19.438  1.00  0.00              
ATOM   4356  N   ARG H  45      26.798  40.723  24.046  1.00  0.00              
ATOM   4357  CA  ARG H  45      27.870  40.885  25.019  1.00  0.00              
ATOM   4358  C   ARG H  45      28.575  39.542  25.166  1.00  0.00              
ATOM   4359  O   ARG H  45      27.936  38.530  25.447  1.00  0.00              
ATOM   4360  CB  ARG H  45      27.389  41.437  26.353  1.00  0.00              
ATOM   4361  CG  ARG H  45      28.473  41.595  27.408  1.00  0.00              
ATOM   4362  CD  ARG H  45      27.993  42.147  28.701  1.00  0.00              
ATOM   4363  NE  ARG H  45      27.529  43.524  28.633  1.00  0.00              
ATOM   4364  CZ  ARG H  45      26.794  44.131  29.585  1.00  0.00              
ATOM   4365  NH1 ARG H  45      26.404  43.479  30.658  1.00  0.00              
ATOM   4366  NH2 ARG H  45      26.453  45.394  29.400  1.00  0.00              
ATOM   4367  H   ARG H  45      26.134  39.972  24.167  1.00  0.00              
ATOM   4368  HA  ARG H  45      28.540  41.684  24.700  1.00  0.00              
ATOM   4369 1HB  ARG H  45      26.938  42.408  26.152  1.00  0.00              
ATOM   4370 2HB  ARG H  45      26.626  40.752  26.723  1.00  0.00              
ATOM   4371 1HG  ARG H  45      28.913  40.617  27.603  1.00  0.00              
ATOM   4372 2HG  ARG H  45      29.239  42.267  27.019  1.00  0.00              
ATOM   4373 1HD  ARG H  45      27.161  41.540  29.058  1.00  0.00              
ATOM   4374 2HD  ARG H  45      28.806  42.111  29.424  1.00  0.00              
ATOM   4375  HE  ARG H  45      27.670  44.216  27.910  1.00  0.00              
ATOM   4376 1HH1 ARG H  45      26.658  42.508  30.776  1.00  0.00              
ATOM   4377 2HH1 ARG H  45      25.853  43.952  31.360  1.00  0.00              
ATOM   4378 1HH2 ARG H  45      26.746  45.875  28.560  1.00  0.00              
ATOM   4379 2HH2 ARG H  45      25.902  45.873  30.096  1.00  0.00              
ATOM   4380  N   LEU H  46      29.890  39.540  24.974  1.00  0.00              
ATOM   4381  CA  LEU H  46      30.682  38.317  25.076  1.00  0.00              
ATOM   4382  C   LEU H  46      30.793  37.871  26.537  1.00  0.00              
ATOM   4383  O   LEU H  46      31.231  38.637  27.393  1.00  0.00              
ATOM   4384  CB  LEU H  46      32.075  38.559  24.487  1.00  0.00              
ATOM   4385  CG  LEU H  46      33.077  37.401  24.499  1.00  0.00              
ATOM   4386  CD1 LEU H  46      32.581  36.271  23.611  1.00  0.00              
ATOM   4387  CD2 LEU H  46      34.429  37.900  24.016  1.00  0.00              
ATOM   4388  H   LEU H  46      30.354  40.409  24.751  1.00  0.00              
ATOM   4389  HA  LEU H  46      30.191  37.517  24.522  1.00  0.00              
ATOM   4390 1HB  LEU H  46      31.797  38.775  23.457  1.00  0.00              
ATOM   4391 2HB  LEU H  46      32.552  39.435  24.926  1.00  0.00              
ATOM   4392  HG  LEU H  46      33.189  37.080  25.535  1.00  0.00              
ATOM   4393 1HD1 LEU H  46      33.301  35.452  23.627  1.00  0.00              
ATOM   4394 2HD1 LEU H  46      31.619  35.914  23.980  1.00  0.00              
ATOM   4395 3HD1 LEU H  46      32.467  36.634  22.590  1.00  0.00              
ATOM   4396 1HD2 LEU H  46      35.144  37.077  24.024  1.00  0.00              
ATOM   4397 2HD2 LEU H  46      34.332  38.288  23.001  1.00  0.00              
ATOM   4398 3HD2 LEU H  46      34.781  38.693  24.675  1.00  0.00              
ATOM   4399  N   LEU H  47      30.400  36.627  26.802  1.00  0.00              
ATOM   4400  CA  LEU H  47      30.422  36.056  28.148  1.00  0.00              
ATOM   4401  C   LEU H  47      31.579  35.093  28.381  1.00  0.00              
ATOM   4402  O   LEU H  47      32.202  35.105  29.437  1.00  0.00              
ATOM   4403  CB  LEU H  47      29.129  35.281  28.403  1.00  0.00              
ATOM   4404  CG  LEU H  47      27.820  36.057  28.491  1.00  0.00              
ATOM   4405  CD1 LEU H  47      26.684  35.086  28.764  1.00  0.00              
ATOM   4406  CD2 LEU H  47      27.925  37.107  29.576  1.00  0.00              
ATOM   4407  H   LEU H  47      30.074  36.060  26.032  1.00  0.00              
ATOM   4408  HA  LEU H  47      30.509  36.856  28.882  1.00  0.00              
ATOM   4409 1HB  LEU H  47      29.112  34.664  27.506  1.00  0.00              
ATOM   4410 2HB  LEU H  47      29.208  34.641  29.282  1.00  0.00              
ATOM   4411  HG  LEU H  47      27.685  36.573  27.540  1.00  0.00              
ATOM   4412 1HD1 LEU H  47      25.744  35.635  28.828  1.00  0.00              
ATOM   4413 2HD1 LEU H  47      26.624  34.359  27.954  1.00  0.00              
ATOM   4414 3HD1 LEU H  47      26.866  34.569  29.705  1.00  0.00              
ATOM   4415 1HD2 LEU H  47      26.987  37.662  29.636  1.00  0.00              
ATOM   4416 2HD2 LEU H  47      28.124  36.624  30.533  1.00  0.00              
ATOM   4417 3HD2 LEU H  47      28.737  37.795  29.340  1.00  0.00              
ATOM   4418  N   ILE H  48      31.834  34.244  27.392  1.00  0.00              
ATOM   4419  CA  ILE H  48      32.882  33.230  27.472  1.00  0.00              
ATOM   4420  C   ILE H  48      33.581  33.113  26.123  1.00  0.00              
ATOM   4421  O   ILE H  48      32.927  33.115  25.082  1.00  0.00              
ATOM   4422  CB  ILE H  48      32.281  31.830  27.790  1.00  0.00              
ATOM   4423  CG1 ILE H  48      31.608  31.823  29.167  1.00  0.00              
ATOM   4424  CG2 ILE H  48      33.363  30.760  27.696  1.00  0.00              
ATOM   4425  CD1 ILE H  48      32.567  31.931  30.343  1.00  0.00              
ATOM   4426  H   ILE H  48      31.275  34.309  26.553  1.00  0.00              
ATOM   4427  HA  ILE H  48      33.616  33.496  28.232  1.00  0.00              
ATOM   4428  HB  ILE H  48      31.488  31.613  27.075  1.00  0.00              
ATOM   4429 1HG1 ILE H  48      30.916  32.664  29.194  1.00  0.00              
ATOM   4430 2HG1 ILE H  48      31.048  30.891  29.250  1.00  0.00              
ATOM   4431 1HG2 ILE H  48      32.931  29.785  27.921  1.00  0.00              
ATOM   4432 2HG2 ILE H  48      33.778  30.749  26.689  1.00  0.00              
ATOM   4433 3HG2 ILE H  48      34.155  30.979  28.412  1.00  0.00              
ATOM   4434 1HD1 ILE H  48      32.004  31.918  31.276  1.00  0.00              
ATOM   4435 2HD1 ILE H  48      33.260  31.089  30.326  1.00  0.00              
ATOM   4436 3HD1 ILE H  48      33.127  32.863  30.272  1.00  0.00              
ATOM   4437  N   LYS H  49      34.903  33.021  26.131  1.00  0.00              
ATOM   4438  CA  LYS H  49      35.619  32.863  24.876  1.00  0.00              
ATOM   4439  C   LYS H  49      36.360  31.536  24.893  1.00  0.00              
ATOM   4440  O   LYS H  49      36.747  31.040  25.950  1.00  0.00              
ATOM   4441  CB  LYS H  49      36.596  34.025  24.637  1.00  0.00              
ATOM   4442  CG  LYS H  49      37.748  34.128  25.618  1.00  0.00              
ATOM   4443  CD  LYS H  49      38.651  35.307  25.255  1.00  0.00              
ATOM   4444  CE  LYS H  49      39.744  35.520  26.292  1.00  0.00              
ATOM   4445  NZ  LYS H  49      40.590  36.705  25.959  1.00  0.00              
ATOM   4446  H   LYS H  49      35.426  33.059  26.994  1.00  0.00              
ATOM   4447  HA  LYS H  49      34.910  32.839  24.047  1.00  0.00              
ATOM   4448 1HB  LYS H  49      37.001  33.900  23.632  1.00  0.00              
ATOM   4449 2HB  LYS H  49      36.015  34.946  24.681  1.00  0.00              
ATOM   4450 1HG  LYS H  49      37.338  34.267  26.620  1.00  0.00              
ATOM   4451 2HG  LYS H  49      38.316  33.199  25.585  1.00  0.00              
ATOM   4452 1HD  LYS H  49      39.108  35.108  24.285  1.00  0.00              
ATOM   4453 2HD  LYS H  49      38.039  36.206  25.189  1.00  0.00              
ATOM   4454 1HE  LYS H  49      39.271  35.668  27.262  1.00  0.00              
ATOM   4455 2HE  LYS H  49      40.364  34.624  26.324  1.00  0.00              
ATOM   4456 1HZ  LYS H  49      41.304  36.817  26.665  1.00  0.00              
ATOM   4457 2HZ  LYS H  49      41.026  36.565  25.058  1.00  0.00              
ATOM   4458 3HZ  LYS H  49      40.013  37.533  25.929  1.00  0.00              
ATOM   4459  N   TYR H  50      36.529  30.960  23.708  1.00  0.00              
ATOM   4460  CA  TYR H  50      37.218  29.692  23.545  1.00  0.00              
ATOM   4461  C   TYR H  50      36.733  28.603  24.494  1.00  0.00              
ATOM   4462  O   TYR H  50      37.511  27.979  25.231  1.00  0.00              
ATOM   4463  CB  TYR H  50      38.728  29.904  23.652  1.00  0.00              
ATOM   4464  CG  TYR H  50      39.232  30.828  22.565  1.00  0.00              
ATOM   4465  CD1 TYR H  50      39.431  30.358  21.266  1.00  0.00              
ATOM   4466  CD2 TYR H  50      39.475  32.175  22.822  1.00  0.00              
ATOM   4467  CE1 TYR H  50      39.863  31.210  20.247  1.00  0.00              
ATOM   4468  CE2 TYR H  50      39.904  33.039  21.810  1.00  0.00              
ATOM   4469  CZ  TYR H  50      40.096  32.547  20.525  1.00  0.00              
ATOM   4470  OH  TYR H  50      40.521  33.395  19.521  1.00  0.00              
ATOM   4471  H   TYR H  50      36.161  31.428  22.892  1.00  0.00              
ATOM   4472  HA  TYR H  50      36.989  29.269  22.566  1.00  0.00              
ATOM   4473 1HB  TYR H  50      38.926  30.325  24.639  1.00  0.00              
ATOM   4474 2HB  TYR H  50      39.197  28.924  23.574  1.00  0.00              
ATOM   4475  HD1 TYR H  50      39.246  29.305  21.054  1.00  0.00              
ATOM   4476  HD2 TYR H  50      39.327  32.553  23.834  1.00  0.00              
ATOM   4477  HE1 TYR H  50      40.014  30.828  19.237  1.00  0.00              
ATOM   4478  HE2 TYR H  50      40.087  34.090  22.032  1.00  0.00              
ATOM   4479  HH  TYR H  50      40.653  34.298  19.822  1.00  0.00              
ATOM   4480  N   ALA H  51      35.419  28.405  24.450  1.00  0.00              
ATOM   4481  CA  ALA H  51      34.709  27.384  25.205  1.00  0.00              
ATOM   4482  C   ALA H  51      34.629  27.506  26.713  1.00  0.00              
ATOM   4483  O   ALA H  51      33.571  27.261  27.289  1.00  0.00              
ATOM   4484  CB  ALA H  51      35.265  26.002  24.836  1.00  0.00              
ATOM   4485  H   ALA H  51      34.897  29.019  23.842  1.00  0.00              
ATOM   4486  HA  ALA H  51      33.652  27.426  24.941  1.00  0.00              
ATOM   4487 1HB  ALA H  51      34.734  25.235  25.400  1.00  0.00              
ATOM   4488 2HB  ALA H  51      35.128  25.827  23.769  1.00  0.00              
ATOM   4489 3HB  ALA H  51      36.326  25.961  25.077  1.00  0.00              
ATOM   4490  N   SER H  52      35.726  27.887  27.357  1.00  0.00              
ATOM   4491  CA  SER H  52      35.717  27.958  28.812  1.00  0.00              
ATOM   4492  C   SER H  52      36.506  29.103  29.427  1.00  0.00              
ATOM   4493  O   SER H  52      36.564  29.221  30.650  1.00  0.00              
ATOM   4494  CB  SER H  52      36.231  26.644  29.368  1.00  0.00              
ATOM   4495  OG  SER H  52      37.571  26.417  29.028  1.00  0.00              
ATOM   4496  H   SER H  52      36.570  28.130  26.858  1.00  0.00              
ATOM   4497  HA  SER H  52      34.713  27.995  29.237  1.00  0.00              
ATOM   4498 1HB  SER H  52      36.139  26.666  30.453  1.00  0.00              
ATOM   4499 2HB  SER H  52      35.622  25.834  28.969  1.00  0.00              
ATOM   4500  HG  SER H  52      37.857  25.578  29.397  1.00  0.00              
ATOM   4501  N   GLN H  53      37.114  29.944  28.599  1.00  0.00              
ATOM   4502  CA  GLN H  53      37.906  31.050  29.123  1.00  0.00              
ATOM   4503  C   GLN H  53      37.052  32.209  29.620  1.00  0.00              
ATOM   4504  O   GLN H  53      36.156  32.688  28.923  1.00  0.00              
ATOM   4505  CB  GLN H  53      38.899  31.533  28.065  1.00  0.00              
ATOM   4506  CG  GLN H  53      39.886  30.450  27.640  1.00  0.00              
ATOM   4507  CD  GLN H  53      40.854  30.926  26.575  1.00  0.00              
ATOM   4508  OE1 GLN H  53      41.015  32.127  26.366  1.00  0.00              
ATOM   4509  NE2 GLN H  53      41.520  29.986  25.912  1.00  0.00              
ATOM   4510  H   GLN H  53      37.034  29.826  27.599  1.00  0.00              
ATOM   4511  HA  GLN H  53      38.450  30.722  30.008  1.00  0.00              
ATOM   4512 1HB  GLN H  53      38.311  31.869  27.211  1.00  0.00              
ATOM   4513 2HB  GLN H  53      39.430  32.382  28.496  1.00  0.00              
ATOM   4514 1HG  GLN H  53      40.449  29.852  28.356  1.00  0.00              
ATOM   4515 2HG  GLN H  53      39.129  29.826  27.163  1.00  0.00              
ATOM   4516 1HE2 GLN H  53      42.172  30.243  25.198  1.00  0.00              
ATOM   4517 2HE2 GLN H  53      41.371  29.021  26.128  1.00  0.00              
ATOM   4518  N   SER H  54      37.348  32.648  30.841  1.00  0.00              
ATOM   4519  CA  SER H  54      36.624  33.736  31.482  1.00  0.00              
ATOM   4520  C   SER H  54      36.930  35.084  30.856  1.00  0.00              
ATOM   4521  O   SER H  54      38.003  35.297  30.291  1.00  0.00              
ATOM   4522  CB  SER H  54      36.947  33.766  32.963  1.00  0.00              
ATOM   4523  OG  SER H  54      38.280  34.124  33.204  1.00  0.00              
ATOM   4524  H   SER H  54      38.107  32.203  31.337  1.00  0.00              
ATOM   4525  HA  SER H  54      35.545  33.579  31.514  1.00  0.00              
ATOM   4526 1HB  SER H  54      36.292  34.490  33.448  1.00  0.00              
ATOM   4527 2HB  SER H  54      36.765  32.777  33.381  1.00  0.00              
ATOM   4528  HG  SER H  54      38.443  34.132  34.150  1.00  0.00              
ATOM   4529  N   ILE H  55      35.969  35.991  30.979  1.00  0.00              
ATOM   4530  CA  ILE H  55      36.075  37.343  30.445  1.00  0.00              
ATOM   4531  C   ILE H  55      35.988  38.337  31.609  1.00  0.00              
ATOM   4532  O   ILE H  55      35.073  38.262  32.431  1.00  0.00              
ATOM   4533  CB  ILE H  55      34.914  37.632  29.459  1.00  0.00              
ATOM   4534  CG1 ILE H  55      34.954  36.639  28.285  1.00  0.00              
ATOM   4535  CG2 ILE H  55      34.997  39.068  28.958  1.00  0.00              
ATOM   4536  CD1 ILE H  55      36.174  36.769  27.387  1.00  0.00              
ATOM   4537  H   ILE H  55      35.128  35.720  31.468  1.00  0.00              
ATOM   4538  HA  ILE H  55      37.032  37.484  29.944  1.00  0.00              
ATOM   4539  HB  ILE H  55      33.965  37.477  29.972  1.00  0.00              
ATOM   4540 1HG1 ILE H  55      34.928  35.635  28.708  1.00  0.00              
ATOM   4541 2HG1 ILE H  55      34.055  36.804  27.691  1.00  0.00              
ATOM   4542 1HG2 ILE H  55      34.177  39.260  28.266  1.00  0.00              
ATOM   4543 2HG2 ILE H  55      34.926  39.753  29.802  1.00  0.00              
ATOM   4544 3HG2 ILE H  55      35.947  39.221  28.446  1.00  0.00              
ATOM   4545 1HD1 ILE H  55      36.119  36.031  26.587  1.00  0.00              
ATOM   4546 2HD1 ILE H  55      36.204  37.770  26.955  1.00  0.00              
ATOM   4547 3HD1 ILE H  55      37.077  36.600  27.972  1.00  0.00              
ATOM   4548  N   SER H  56      36.944  39.259  31.677  1.00  0.00              
ATOM   4549  CA  SER H  56      36.957  40.267  32.734  1.00  0.00              
ATOM   4550  C   SER H  56      35.677  41.099  32.691  1.00  0.00              
ATOM   4551  O   SER H  56      35.270  41.563  31.628  1.00  0.00              
ATOM   4552  CB  SER H  56      38.177  41.157  32.599  1.00  0.00              
ATOM   4553  OG  SER H  56      38.200  42.169  33.568  1.00  0.00              
ATOM   4554  H   SER H  56      37.678  39.264  30.983  1.00  0.00              
ATOM   4555  HA  SER H  56      37.135  39.851  33.727  1.00  0.00              
ATOM   4556 1HB  SER H  56      39.070  40.542  32.707  1.00  0.00              
ATOM   4557 2HB  SER H  56      38.169  41.613  31.610  1.00  0.00              
ATOM   4558  HG  SER H  56      38.986  42.708  33.448  1.00  0.00              
ATOM   4559  N   GLY H  57      35.038  41.275  33.845  1.00  0.00              
ATOM   4560  CA  GLY H  57      33.819  42.068  33.895  1.00  0.00              
ATOM   4561  C   GLY H  57      32.514  41.291  33.799  1.00  0.00              
ATOM   4562  O   GLY H  57      31.437  41.876  33.898  1.00  0.00              
ATOM   4563  H   GLY H  57      35.391  40.861  34.696  1.00  0.00              
ATOM   4564 1HA  GLY H  57      33.787  42.613  34.838  1.00  0.00              
ATOM   4565 2HA  GLY H  57      33.821  42.776  33.067  1.00  0.00              
ATOM   4566  N   ILE H  58      32.604  39.982  33.592  1.00  0.00              
ATOM   4567  CA  ILE H  58      31.416  39.136  33.493  1.00  0.00              
ATOM   4568  C   ILE H  58      31.202  38.463  34.848  1.00  0.00              
ATOM   4569  O   ILE H  58      32.168  38.093  35.518  1.00  0.00              
ATOM   4570  CB  ILE H  58      31.605  38.043  32.400  1.00  0.00              
ATOM   4571  CG1 ILE H  58      31.869  38.708  31.046  1.00  0.00              
ATOM   4572  CG2 ILE H  58      30.376  37.144  32.317  1.00  0.00              
ATOM   4573  CD1 ILE H  58      30.781  39.678  30.615  1.00  0.00              
ATOM   4574  H   ILE H  58      33.517  39.560  33.501  1.00  0.00              
ATOM   4575  HA  ILE H  58      30.535  39.736  33.267  1.00  0.00              
ATOM   4576  HB  ILE H  58      32.478  37.440  32.648  1.00  0.00              
ATOM   4577 1HG1 ILE H  58      32.818  39.238  31.124  1.00  0.00              
ATOM   4578 2HG1 ILE H  58      31.959  37.913  30.306  1.00  0.00              
ATOM   4579 1HG2 ILE H  58      30.529  36.388  31.547  1.00  0.00              
ATOM   4580 2HG2 ILE H  58      30.217  36.656  33.278  1.00  0.00              
ATOM   4581 3HG2 ILE H  58      29.501  37.745  32.066  1.00  0.00              
ATOM   4582 1HD1 ILE H  58      31.039  40.108  29.647  1.00  0.00              
ATOM   4583 2HD1 ILE H  58      29.831  39.148  30.535  1.00  0.00              
ATOM   4584 3HD1 ILE H  58      30.691  40.475  31.352  1.00  0.00              
ATOM   4585  N   PRO H  59      29.938  38.315  35.282  1.00  0.00              
ATOM   4586  CA  PRO H  59      29.689  37.670  36.575  1.00  0.00              
ATOM   4587  C   PRO H  59      30.286  36.267  36.597  1.00  0.00              
ATOM   4588  O   PRO H  59      30.245  35.551  35.598  1.00  0.00              
ATOM   4589  CB  PRO H  59      28.163  37.651  36.704  1.00  0.00              
ATOM   4590  CG  PRO H  59      27.702  38.768  35.832  1.00  0.00              
ATOM   4591  CD  PRO H  59      28.652  38.781  34.664  1.00  0.00              
ATOM   4592  HA  PRO H  59      30.157  38.205  37.415  1.00  0.00              
ATOM   4593 1HB  PRO H  59      27.743  36.689  36.374  1.00  0.00              
ATOM   4594 2HB  PRO H  59      27.844  37.801  37.746  1.00  0.00              
ATOM   4595 1HG  PRO H  59      26.666  38.610  35.497  1.00  0.00              
ATOM   4596 2HG  PRO H  59      27.723  39.727  36.370  1.00  0.00              
ATOM   4597 1HD  PRO H  59      28.327  38.111  33.856  1.00  0.00              
ATOM   4598 2HD  PRO H  59      28.759  39.785  34.226  1.00  0.00              
ATOM   4599  N   SER H  60      30.841  35.882  37.739  1.00  0.00              
ATOM   4600  CA  SER H  60      31.465  34.577  37.893  1.00  0.00              
ATOM   4601  C   SER H  60      30.499  33.405  37.756  1.00  0.00              
ATOM   4602  O   SER H  60      30.930  32.276  37.532  1.00  0.00              
ATOM   4603  CB  SER H  60      32.161  34.512  39.239  1.00  0.00              
ATOM   4604  OG  SER H  60      31.253  34.562  40.304  1.00  0.00              
ATOM   4605  H   SER H  60      30.828  36.517  38.524  1.00  0.00              
ATOM   4606  HA  SER H  60      32.299  34.412  37.209  1.00  0.00              
ATOM   4607 1HB  SER H  60      32.724  33.581  39.295  1.00  0.00              
ATOM   4608 2HB  SER H  60      32.847  35.355  39.318  1.00  0.00              
ATOM   4609  HG  SER H  60      31.732  34.518  41.135  1.00  0.00              
ATOM   4610  N   ARG H  61      29.201  33.666  37.891  1.00  0.00              
ATOM   4611  CA  ARG H  61      28.214  32.593  37.793  1.00  0.00              
ATOM   4612  C   ARG H  61      28.126  31.978  36.398  1.00  0.00              
ATOM   4613  O   ARG H  61      27.529  30.919  36.223  1.00  0.00              
ATOM   4614  CB  ARG H  61      26.832  33.081  38.250  1.00  0.00              
ATOM   4615  CG  ARG H  61      26.184  34.137  37.377  1.00  0.00              
ATOM   4616  CD  ARG H  61      24.889  34.627  38.017  1.00  0.00              
ATOM   4617  NE  ARG H  61      24.358  35.813  37.355  1.00  0.00              
ATOM   4618  CZ  ARG H  61      24.651  37.062  37.701  1.00  0.00              
ATOM   4619  NH1 ARG H  61      25.472  37.300  38.717  1.00  0.00              
ATOM   4620  NH2 ARG H  61      24.128  38.076  37.025  1.00  0.00              
ATOM   4621  H   ARG H  61      28.886  34.610  38.063  1.00  0.00              
ATOM   4622  HA  ARG H  61      28.485  31.780  38.467  1.00  0.00              
ATOM   4623 1HB  ARG H  61      26.182  32.208  38.286  1.00  0.00              
ATOM   4624 2HB  ARG H  61      26.954  33.484  39.255  1.00  0.00              
ATOM   4625 1HG  ARG H  61      26.882  34.968  37.261  1.00  0.00              
ATOM   4626 2HG  ARG H  61      25.977  33.699  36.400  1.00  0.00              
ATOM   4627 1HD  ARG H  61      24.144  33.835  37.959  1.00  0.00              
ATOM   4628 2HD  ARG H  61      25.081  34.871  39.062  1.00  0.00              
ATOM   4629  HE  ARG H  61      23.720  35.882  36.573  1.00  0.00              
ATOM   4630 1HH1 ARG H  61      25.877  36.528  39.228  1.00  0.00              
ATOM   4631 2HH1 ARG H  61      25.690  38.252  38.974  1.00  0.00              
ATOM   4632 1HH2 ARG H  61      23.508  37.895  36.248  1.00  0.00              
ATOM   4633 2HH2 ARG H  61      24.351  39.024  37.291  1.00  0.00              
ATOM   4634  N   PHE H  62      28.728  32.638  35.412  1.00  0.00              
ATOM   4635  CA  PHE H  62      28.739  32.126  34.041  1.00  0.00              
ATOM   4636  C   PHE H  62      29.998  31.286  33.823  1.00  0.00              
ATOM   4637  O   PHE H  62      31.106  31.734  34.113  1.00  0.00              
ATOM   4638  CB  PHE H  62      28.755  33.274  33.026  1.00  0.00              
ATOM   4639  CG  PHE H  62      27.488  34.072  32.981  1.00  0.00              
ATOM   4640  CD1 PHE H  62      26.402  33.638  32.222  1.00  0.00              
ATOM   4641  CD2 PHE H  62      27.374  35.255  33.701  1.00  0.00              
ATOM   4642  CE1 PHE H  62      25.218  34.373  32.184  1.00  0.00              
ATOM   4643  CE2 PHE H  62      26.190  36.000  33.668  1.00  0.00              
ATOM   4644  CZ  PHE H  62      25.113  35.557  32.910  1.00  0.00              
ATOM   4645  H   PHE H  62      29.189  33.514  35.614  1.00  0.00              
ATOM   4646  HA  PHE H  62      27.847  31.524  33.864  1.00  0.00              
ATOM   4647 1HB  PHE H  62      29.552  33.976  33.266  1.00  0.00              
ATOM   4648 2HB  PHE H  62      28.908  32.883  32.021  1.00  0.00              
ATOM   4649  HD1 PHE H  62      26.485  32.711  31.655  1.00  0.00              
ATOM   4650  HD2 PHE H  62      28.220  35.602  34.295  1.00  0.00              
ATOM   4651  HE1 PHE H  62      24.378  34.020  31.586  1.00  0.00              
ATOM   4652  HE2 PHE H  62      26.112  36.927  34.235  1.00  0.00              
ATOM   4653  HZ  PHE H  62      24.190  36.134  32.882  1.00  0.00              
ATOM   4654  N   SER H  63      29.830  30.072  33.314  1.00  0.00              
ATOM   4655  CA  SER H  63      30.974  29.218  33.031  1.00  0.00              
ATOM   4656  C   SER H  63      30.671  28.422  31.773  1.00  0.00              
ATOM   4657  O   SER H  63      29.514  28.124  31.483  1.00  0.00              
ATOM   4658  CB  SER H  63      31.270  28.300  34.201  1.00  0.00              
ATOM   4659  OG  SER H  63      32.353  27.450  33.942  1.00  0.00              
ATOM   4660  H   SER H  63      28.900  29.730  33.118  1.00  0.00              
ATOM   4661  HA  SER H  63      31.918  29.762  32.978  1.00  0.00              
ATOM   4662 1HB  SER H  63      31.499  28.911  35.073  1.00  0.00              
ATOM   4663 2HB  SER H  63      30.386  27.696  34.403  1.00  0.00              
ATOM   4664  HG  SER H  63      32.319  26.698  34.538  1.00  0.00              
ATOM   4665  N   GLY H  64      31.710  28.097  31.014  1.00  0.00              
ATOM   4666  CA  GLY H  64      31.513  27.325  29.803  1.00  0.00              
ATOM   4667  C   GLY H  64      32.371  26.081  29.837  1.00  0.00              
ATOM   4668  O   GLY H  64      33.405  26.054  30.508  1.00  0.00              
ATOM   4669  H   GLY H  64      32.645  28.382  31.269  1.00  0.00              
ATOM   4670 1HA  GLY H  64      30.463  27.043  29.727  1.00  0.00              
ATOM   4671 2HA  GLY H  64      31.787  27.935  28.943  1.00  0.00              
ATOM   4672  N   SER H  65      31.937  25.040  29.134  1.00  0.00              
ATOM   4673  CA  SER H  65      32.694  23.797  29.074  1.00  0.00              
ATOM   4674  C   SER H  65      32.424  23.086  27.758  1.00  0.00              
ATOM   4675  O   SER H  65      31.528  23.471  26.999  1.00  0.00              
ATOM   4676  CB  SER H  65      32.341  22.903  30.247  1.00  0.00              
ATOM   4677  OG  SER H  65      31.015  22.455  30.187  1.00  0.00              
ATOM   4678  H   SER H  65      31.065  25.109  28.630  1.00  0.00              
ATOM   4679  HA  SER H  65      33.764  23.933  29.238  1.00  0.00              
ATOM   4680 1HB  SER H  65      33.008  22.041  30.241  1.00  0.00              
ATOM   4681 2HB  SER H  65      32.484  23.465  31.169  1.00  0.00              
ATOM   4682  HG  SER H  65      30.833  21.894  30.945  1.00  0.00              
ATOM   4683  N   GLY H  66      33.212  22.056  27.483  1.00  0.00              
ATOM   4684  CA  GLY H  66      33.038  21.313  26.252  1.00  0.00              
ATOM   4685  C   GLY H  66      34.187  21.497  25.282  1.00  0.00              
ATOM   4686  O   GLY H  66      35.062  22.342  25.478  1.00  0.00              
ATOM   4687  H   GLY H  66      33.940  21.779  28.126  1.00  0.00              
ATOM   4688 1HA  GLY H  66      32.958  20.251  26.485  1.00  0.00              
ATOM   4689 2HA  GLY H  66      32.124  21.646  25.761  1.00  0.00              
ATOM   4690  N   SER H  67      34.174  20.693  24.227  1.00  0.00              
ATOM   4691  CA  SER H  67      35.204  20.733  23.201  1.00  0.00              
ATOM   4692  C   SER H  67      34.721  19.872  22.047  1.00  0.00              
ATOM   4693  O   SER H  67      33.806  19.065  22.212  1.00  0.00              
ATOM   4694  CB  SER H  67      36.511  20.153  23.745  1.00  0.00              
ATOM   4695  OG  SER H  67      36.370  18.765  24.004  1.00  0.00              
ATOM   4696  H   SER H  67      33.417  20.030  24.139  1.00  0.00              
ATOM   4697  HA  SER H  67      35.510  21.745  22.934  1.00  0.00              
ATOM   4698 1HB  SER H  67      37.296  20.312  23.007  1.00  0.00              
ATOM   4699 2HB  SER H  67      36.768  20.675  24.666  1.00  0.00              
ATOM   4700  HG  SER H  67      35.474  18.491  23.796  1.00  0.00              
ATOM   4701  N   GLY H  68      35.339  20.037  20.884  1.00  0.00              
ATOM   4702  CA  GLY H  68      34.957  19.237  19.734  1.00  0.00              
ATOM   4703  C   GLY H  68      33.635  19.649  19.122  1.00  0.00              
ATOM   4704  O   GLY H  68      33.586  20.609  18.359  1.00  0.00              
ATOM   4705  H   GLY H  68      36.079  20.718  20.786  1.00  0.00              
ATOM   4706 1HA  GLY H  68      35.724  19.330  18.965  1.00  0.00              
ATOM   4707 2HA  GLY H  68      34.873  18.194  20.038  1.00  0.00              
ATOM   4708  N   THR H  69      32.565  18.925  19.444  1.00  0.00              
ATOM   4709  CA  THR H  69      31.249  19.247  18.898  1.00  0.00              
ATOM   4710  C   THR H  69      30.191  19.567  19.951  1.00  0.00              
ATOM   4711  O   THR H  69      29.130  20.087  19.615  1.00  0.00              
ATOM   4712  CB  THR H  69      30.699  18.091  18.028  1.00  0.00              
ATOM   4713  OG1 THR H  69      30.566  16.909  18.829  1.00  0.00              
ATOM   4714  CG2 THR H  69      31.630  17.811  16.867  1.00  0.00              
ATOM   4715  H   THR H  69      32.658  18.141  20.074  1.00  0.00              
ATOM   4716  HA  THR H  69      31.314  20.146  18.285  1.00  0.00              
ATOM   4717  HB  THR H  69      29.717  18.371  17.646  1.00  0.00              
ATOM   4718  HG1 THR H  69      30.884  17.087  19.717  1.00  0.00              
ATOM   4719 1HG2 THR H  69      31.227  16.996  16.266  1.00  0.00              
ATOM   4720 2HG2 THR H  69      31.722  18.706  16.251  1.00  0.00              
ATOM   4721 3HG2 THR H  69      32.611  17.531  17.248  1.00  0.00              
ATOM   4722  N   ASP H  70      30.475  19.267  21.215  1.00  0.00              
ATOM   4723  CA  ASP H  70      29.502  19.502  22.280  1.00  0.00              
ATOM   4724  C   ASP H  70      29.955  20.541  23.295  1.00  0.00              
ATOM   4725  O   ASP H  70      30.983  20.370  23.947  1.00  0.00              
ATOM   4726  CB  ASP H  70      29.189  18.188  23.001  1.00  0.00              
ATOM   4727  CG  ASP H  70      28.039  18.275  23.996  1.00  0.00              
ATOM   4728  OD1 ASP H  70      28.046  19.173  24.805  1.00  0.00              
ATOM   4729  OD2 ASP H  70      27.090  17.545  23.841  1.00  0.00              
ATOM   4730  H   ASP H  70      31.374  18.871  21.449  1.00  0.00              
ATOM   4731  HA  ASP H  70      28.576  19.891  21.855  1.00  0.00              
ATOM   4732 1HB  ASP H  70      29.020  17.351  22.324  1.00  0.00              
ATOM   4733 2HB  ASP H  70      30.125  18.038  23.540  1.00  0.00              
ATOM   4734  N   PHE H  71      29.170  21.607  23.435  1.00  0.00              
ATOM   4735  CA  PHE H  71      29.490  22.683  24.365  1.00  0.00              
ATOM   4736  C   PHE H  71      28.292  23.074  25.221  1.00  0.00              
ATOM   4737  O   PHE H  71      27.134  22.912  24.814  1.00  0.00              
ATOM   4738  CB  PHE H  71      29.990  23.913  23.596  1.00  0.00              
ATOM   4739  CG  PHE H  71      31.165  23.630  22.705  1.00  0.00              
ATOM   4740  CD1 PHE H  71      30.979  23.105  21.425  1.00  0.00              
ATOM   4741  CD2 PHE H  71      32.460  23.842  23.159  1.00  0.00              
ATOM   4742  CE1 PHE H  71      32.068  22.794  20.615  1.00  0.00              
ATOM   4743  CE2 PHE H  71      33.562  23.534  22.356  1.00  0.00              
ATOM   4744  CZ  PHE H  71      33.365  23.008  21.084  1.00  0.00              
ATOM   4745  H   PHE H  71      28.329  21.670  22.880  1.00  0.00              
ATOM   4746  HA  PHE H  71      30.271  22.357  25.053  1.00  0.00              
ATOM   4747 1HB  PHE H  71      29.199  24.303  22.957  1.00  0.00              
ATOM   4748 2HB  PHE H  71      30.306  24.687  24.294  1.00  0.00              
ATOM   4749  HD1 PHE H  71      29.965  22.940  21.060  1.00  0.00              
ATOM   4750  HD2 PHE H  71      32.612  24.254  24.157  1.00  0.00              
ATOM   4751  HE1 PHE H  71      31.905  22.384  19.619  1.00  0.00              
ATOM   4752  HE2 PHE H  71      34.574  23.704  22.724  1.00  0.00              
ATOM   4753  HZ  PHE H  71      34.220  22.763  20.455  1.00  0.00              
ATOM   4754  N   THR H  72      28.580  23.598  26.407  1.00  0.00              
ATOM   4755  CA  THR H  72      27.542  24.020  27.331  1.00  0.00              
ATOM   4756  C   THR H  72      27.910  25.312  28.049  1.00  0.00              
ATOM   4757  O   THR H  72      29.070  25.532  28.398  1.00  0.00              
ATOM   4758  CB  THR H  72      27.252  22.930  28.379  1.00  0.00              
ATOM   4759  OG1 THR H  72      26.829  21.730  27.720  1.00  0.00              
ATOM   4760  CG2 THR H  72      26.163  23.388  29.338  1.00  0.00              
ATOM   4761  H   THR H  72      29.548  23.706  26.673  1.00  0.00              
ATOM   4762  HA  THR H  72      26.612  24.191  26.788  1.00  0.00              
ATOM   4763  HB  THR H  72      28.164  22.724  28.939  1.00  0.00              
ATOM   4764  HG1 THR H  72      26.948  20.982  28.310  1.00  0.00              
ATOM   4765 1HG2 THR H  72      25.972  22.605  30.071  1.00  0.00              
ATOM   4766 2HG2 THR H  72      26.487  24.295  29.849  1.00  0.00              
ATOM   4767 3HG2 THR H  72      25.251  23.593  28.779  1.00  0.00              
ATOM   4768  N   LEU H  73      26.910  26.160  28.255  1.00  0.00              
ATOM   4769  CA  LEU H  73      27.084  27.402  28.990  1.00  0.00              
ATOM   4770  C   LEU H  73      26.262  27.169  30.249  1.00  0.00              
ATOM   4771  O   LEU H  73      25.081  26.826  30.167  1.00  0.00              
ATOM   4772  CB  LEU H  73      26.506  28.601  28.232  1.00  0.00              
ATOM   4773  CG  LEU H  73      26.573  29.917  29.019  1.00  0.00              
ATOM   4774  CD1 LEU H  73      28.032  30.318  29.223  1.00  0.00              
ATOM   4775  CD2 LEU H  73      25.813  31.017  28.276  1.00  0.00              
ATOM   4776  H   LEU H  73      25.998  25.930  27.886  1.00  0.00              
ATOM   4777  HA  LEU H  73      28.146  27.585  29.152  1.00  0.00              
ATOM   4778 1HB  LEU H  73      27.192  28.624  27.387  1.00  0.00              
ATOM   4779 2HB  LEU H  73      25.496  28.403  27.874  1.00  0.00              
ATOM   4780  HG  LEU H  73      26.065  29.752  29.970  1.00  0.00              
ATOM   4781 1HD1 LEU H  73      28.079  31.252  29.782  1.00  0.00              
ATOM   4782 2HD1 LEU H  73      28.550  29.537  29.780  1.00  0.00              
ATOM   4783 3HD1 LEU H  73      28.511  30.452  28.253  1.00  0.00              
ATOM   4784 1HD2 LEU H  73      25.868  31.945  28.846  1.00  0.00              
ATOM   4785 2HD2 LEU H  73      26.259  31.167  27.293  1.00  0.00              
ATOM   4786 3HD2 LEU H  73      24.770  30.725  28.160  1.00  0.00              
ATOM   4787  N   SER H  74      26.887  27.328  31.407  1.00  0.00              
ATOM   4788  CA  SER H  74      26.177  27.132  32.658  1.00  0.00              
ATOM   4789  C   SER H  74      26.059  28.431  33.425  1.00  0.00              
ATOM   4790  O   SER H  74      26.962  29.265  33.408  1.00  0.00              
ATOM   4791  CB  SER H  74      26.878  26.084  33.500  1.00  0.00              
ATOM   4792  OG  SER H  74      26.780  24.804  32.937  1.00  0.00              
ATOM   4793  H   SER H  74      27.863  27.587  31.431  1.00  0.00              
ATOM   4794  HA  SER H  74      25.199  26.665  32.532  1.00  0.00              
ATOM   4795 1HB  SER H  74      27.930  26.353  33.587  1.00  0.00              
ATOM   4796 2HB  SER H  74      26.424  26.071  34.490  1.00  0.00              
ATOM   4797  HG  SER H  74      27.183  24.807  32.065  1.00  0.00              
ATOM   4798  N   ILE H  75      24.922  28.602  34.084  1.00  0.00              
ATOM   4799  CA  ILE H  75      24.684  29.783  34.887  1.00  0.00              
ATOM   4800  C   ILE H  75      24.316  29.259  36.268  1.00  0.00              
ATOM   4801  O   ILE H  75      23.275  28.625  36.448  1.00  0.00              
ATOM   4802  CB  ILE H  75      23.528  30.631  34.325  1.00  0.00              
ATOM   4803  CG1 ILE H  75      23.819  31.008  32.869  1.00  0.00              
ATOM   4804  CG2 ILE H  75      23.345  31.879  35.183  1.00  0.00              
ATOM   4805  CD1 ILE H  75      22.666  31.701  32.158  1.00  0.00              
ATOM   4806  H   ILE H  75      24.204  27.894  34.026  1.00  0.00              
ATOM   4807  HA  ILE H  75      25.584  30.394  34.947  1.00  0.00              
ATOM   4808  HB  ILE H  75      22.615  30.037  34.334  1.00  0.00              
ATOM   4809 1HG1 ILE H  75      24.687  31.668  32.872  1.00  0.00              
ATOM   4810 2HG1 ILE H  75      24.066  30.088  32.339  1.00  0.00              
ATOM   4811 1HG2 ILE H  75      22.528  32.479  34.784  1.00  0.00              
ATOM   4812 2HG2 ILE H  75      23.114  31.587  36.206  1.00  0.00              
ATOM   4813 3HG2 ILE H  75      24.264  32.466  35.172  1.00  0.00              
ATOM   4814 1HD1 ILE H  75      22.956  31.933  31.133  1.00  0.00              
ATOM   4815 2HD1 ILE H  75      21.796  31.043  32.148  1.00  0.00              
ATOM   4816 3HD1 ILE H  75      22.417  32.623  32.680  1.00  0.00              
ATOM   4817  N   ASN H  76      25.195  29.500  37.231  1.00  0.00              
ATOM   4818  CA  ASN H  76      24.982  29.047  38.596  1.00  0.00              
ATOM   4819  C   ASN H  76      24.220  30.108  39.381  1.00  0.00              
ATOM   4820  O   ASN H  76      24.770  31.156  39.721  1.00  0.00              
ATOM   4821  CB  ASN H  76      26.290  28.707  39.287  1.00  0.00              
ATOM   4822  CG  ASN H  76      26.115  28.126  40.662  1.00  0.00              
ATOM   4823  OD1 ASN H  76      25.071  28.296  41.302  1.00  0.00              
ATOM   4824  ND2 ASN H  76      27.161  27.511  41.153  1.00  0.00              
ATOM   4825  H   ASN H  76      26.036  30.013  37.008  1.00  0.00              
ATOM   4826  HA  ASN H  76      24.395  28.127  38.593  1.00  0.00              
ATOM   4827 1HB  ASN H  76      27.071  28.155  38.762  1.00  0.00              
ATOM   4828 2HB  ASN H  76      26.585  29.752  39.382  1.00  0.00              
ATOM   4829 1HD2 ASN H  76      27.116  27.099  42.063  1.00  0.00              
ATOM   4830 2HD2 ASN H  76      28.003  27.452  40.617  1.00  0.00              
ATOM   4831  N   SER H  77      22.950  29.823  39.656  1.00  0.00              
ATOM   4832  CA  SER H  77      22.079  30.727  40.398  1.00  0.00              
ATOM   4833  C   SER H  77      21.686  31.932  39.540  1.00  0.00              
ATOM   4834  O   SER H  77      22.204  33.036  39.711  1.00  0.00              
ATOM   4835  CB  SER H  77      22.770  31.188  41.687  1.00  0.00              
ATOM   4836  OG  SER H  77      21.851  31.838  42.548  1.00  0.00              
ATOM   4837  H   SER H  77      22.582  28.940  39.333  1.00  0.00              
ATOM   4838  HA  SER H  77      21.186  30.241  40.793  1.00  0.00              
ATOM   4839 1HB  SER H  77      23.187  30.316  42.190  1.00  0.00              
ATOM   4840 2HB  SER H  77      23.574  31.874  41.426  1.00  0.00              
ATOM   4841  HG  SER H  77      21.011  31.947  42.096  1.00  0.00              
ATOM   4842  N   VAL H  78      20.759  31.701  38.616  1.00  0.00              
ATOM   4843  CA  VAL H  78      20.275  32.735  37.707  1.00  0.00              
ATOM   4844  C   VAL H  78      19.721  33.954  38.437  1.00  0.00              
ATOM   4845  O   VAL H  78      18.983  33.828  39.416  1.00  0.00              
ATOM   4846  CB  VAL H  78      19.167  32.180  36.776  1.00  0.00              
ATOM   4847  CG1 VAL H  78      18.539  33.309  35.967  1.00  0.00              
ATOM   4848  CG2 VAL H  78      19.749  31.135  35.842  1.00  0.00              
ATOM   4849  H   VAL H  78      20.379  30.768  38.547  1.00  0.00              
ATOM   4850  HA  VAL H  78      21.084  33.135  37.094  1.00  0.00              
ATOM   4851  HB  VAL H  78      18.411  31.682  37.383  1.00  0.00              
ATOM   4852 1HG1 VAL H  78      17.762  32.903  35.318  1.00  0.00              
ATOM   4853 2HG1 VAL H  78      18.099  34.041  36.643  1.00  0.00              
ATOM   4854 3HG1 VAL H  78      19.304  33.790  35.358  1.00  0.00              
ATOM   4855 1HG2 VAL H  78      18.964  30.749  35.192  1.00  0.00              
ATOM   4856 2HG2 VAL H  78      20.534  31.587  35.235  1.00  0.00              
ATOM   4857 3HG2 VAL H  78      20.169  30.316  36.427  1.00  0.00              
ATOM   4858  N   GLU H  79      20.089  35.134  37.948  1.00  0.00              
ATOM   4859  CA  GLU H  79      19.626  36.394  38.516  1.00  0.00              
ATOM   4860  C   GLU H  79      18.680  37.013  37.499  1.00  0.00              
ATOM   4861  O   GLU H  79      18.700  36.645  36.325  1.00  0.00              
ATOM   4862  CB  GLU H  79      20.790  37.336  38.833  1.00  0.00              
ATOM   4863  CG  GLU H  79      21.790  36.783  39.839  1.00  0.00              
ATOM   4864  CD  GLU H  79      21.140  36.527  41.170  1.00  0.00              
ATOM   4865  OE1 GLU H  79      20.553  37.435  41.708  1.00  0.00              
ATOM   4866  OE2 GLU H  79      21.132  35.397  41.598  1.00  0.00              
ATOM   4867  H   GLU H  79      20.712  35.152  37.154  1.00  0.00              
ATOM   4868  HA  GLU H  79      19.118  36.208  39.463  1.00  0.00              
ATOM   4869 1HB  GLU H  79      21.299  37.540  37.891  1.00  0.00              
ATOM   4870 2HB  GLU H  79      20.358  38.258  39.220  1.00  0.00              
ATOM   4871 1HG  GLU H  79      22.290  35.877  39.500  1.00  0.00              
ATOM   4872 2HG  GLU H  79      22.520  37.584  39.940  1.00  0.00              
ATOM   4873  N   THR H  80      17.850  37.952  37.938  1.00  0.00              
ATOM   4874  CA  THR H  80      16.902  38.586  37.029  1.00  0.00              
ATOM   4875  C   THR H  80      17.585  39.253  35.838  1.00  0.00              
ATOM   4876  O   THR H  80      17.040  39.273  34.735  1.00  0.00              
ATOM   4877  CB  THR H  80      16.050  39.638  37.763  1.00  0.00              
ATOM   4878  OG1 THR H  80      15.295  39.003  38.804  1.00  0.00              
ATOM   4879  CG2 THR H  80      15.096  40.321  36.795  1.00  0.00              
ATOM   4880  H   THR H  80      17.868  38.236  38.907  1.00  0.00              
ATOM   4881  HA  THR H  80      16.242  37.832  36.599  1.00  0.00              
ATOM   4882  HB  THR H  80      16.710  40.382  38.207  1.00  0.00              
ATOM   4883  HG1 THR H  80      14.765  39.661  39.260  1.00  0.00              
ATOM   4884 1HG2 THR H  80      14.503  41.061  37.332  1.00  0.00              
ATOM   4885 2HG2 THR H  80      15.668  40.814  36.009  1.00  0.00              
ATOM   4886 3HG2 THR H  80      14.435  39.578  36.352  1.00  0.00              
ATOM   4887  N   GLU H  81      18.785  39.780  36.054  1.00  0.00              
ATOM   4888  CA  GLU H  81      19.513  40.450  34.982  1.00  0.00              
ATOM   4889  C   GLU H  81      20.035  39.484  33.915  1.00  0.00              
ATOM   4890  O   GLU H  81      20.571  39.919  32.897  1.00  0.00              
ATOM   4891  CB  GLU H  81      20.678  41.251  35.567  1.00  0.00              
ATOM   4892  CG  GLU H  81      21.751  40.404  36.236  1.00  0.00              
ATOM   4893  CD  GLU H  81      22.796  41.263  36.892  1.00  0.00              
ATOM   4894  OE1 GLU H  81      22.683  42.463  36.818  1.00  0.00              
ATOM   4895  OE2 GLU H  81      23.644  40.724  37.563  1.00  0.00              
ATOM   4896  H   GLU H  81      19.205  39.719  36.971  1.00  0.00              
ATOM   4897  HA  GLU H  81      18.845  41.127  34.448  1.00  0.00              
ATOM   4898 1HB  GLU H  81      21.121  41.815  34.746  1.00  0.00              
ATOM   4899 2HB  GLU H  81      20.255  41.943  36.296  1.00  0.00              
ATOM   4900 1HG  GLU H  81      21.354  39.697  36.964  1.00  0.00              
ATOM   4901 2HG  GLU H  81      22.199  39.857  35.408  1.00  0.00              
ATOM   4902  N   ASP H  82      19.870  38.182  34.139  1.00  0.00              
ATOM   4903  CA  ASP H  82      20.340  37.186  33.178  1.00  0.00              
ATOM   4904  C   ASP H  82      19.309  36.797  32.127  1.00  0.00              
ATOM   4905  O   ASP H  82      19.629  36.097  31.165  1.00  0.00              
ATOM   4906  CB  ASP H  82      20.802  35.930  33.921  1.00  0.00              
ATOM   4907  CG  ASP H  82      21.981  36.152  34.859  1.00  0.00              
ATOM   4908  OD1 ASP H  82      22.650  37.148  34.716  1.00  0.00              
ATOM   4909  OD2 ASP H  82      22.108  35.412  35.805  1.00  0.00              
ATOM   4910  H   ASP H  82      19.413  37.872  34.985  1.00  0.00              
ATOM   4911  HA  ASP H  82      21.181  37.588  32.611  1.00  0.00              
ATOM   4912 1HB  ASP H  82      20.001  35.424  34.459  1.00  0.00              
ATOM   4913 2HB  ASP H  82      21.120  35.315  33.078  1.00  0.00              
ATOM   4914  N   PHE H  83      18.067  37.227  32.303  1.00  0.00              
ATOM   4915  CA  PHE H  83      17.047  36.885  31.324  1.00  0.00              
ATOM   4916  C   PHE H  83      17.305  37.597  30.002  1.00  0.00              
ATOM   4917  O   PHE H  83      17.579  38.800  29.965  1.00  0.00              
ATOM   4918  CB  PHE H  83      15.660  37.213  31.873  1.00  0.00              
ATOM   4919  CG  PHE H  83      15.305  36.419  33.092  1.00  0.00              
ATOM   4920  CD1 PHE H  83      15.430  35.034  33.088  1.00  0.00              
ATOM   4921  CD2 PHE H  83      14.884  37.051  34.256  1.00  0.00              
ATOM   4922  CE1 PHE H  83      15.143  34.288  34.227  1.00  0.00              
ATOM   4923  CE2 PHE H  83      14.594  36.314  35.403  1.00  0.00              
ATOM   4924  CZ  PHE H  83      14.725  34.929  35.388  1.00  0.00              
ATOM   4925  H   PHE H  83      17.812  37.788  33.103  1.00  0.00              
ATOM   4926  HA  PHE H  83      17.092  35.818  31.099  1.00  0.00              
ATOM   4927 1HB  PHE H  83      15.606  38.264  32.152  1.00  0.00              
ATOM   4928 2HB  PHE H  83      14.900  36.998  31.123  1.00  0.00              
ATOM   4929  HD1 PHE H  83      15.759  34.532  32.177  1.00  0.00              
ATOM   4930  HD2 PHE H  83      14.781  38.137  34.266  1.00  0.00              
ATOM   4931  HE1 PHE H  83      15.246  33.203  34.207  1.00  0.00              
ATOM   4932  HE2 PHE H  83      14.265  36.820  36.310  1.00  0.00              
ATOM   4933  HZ  PHE H  83      14.500  34.349  36.281  1.00  0.00              
ATOM   4934  N   GLY H  84      17.233  36.828  28.921  1.00  0.00              
ATOM   4935  CA  GLY H  84      17.476  37.356  27.593  1.00  0.00              
ATOM   4936  C   GLY H  84      17.885  36.221  26.674  1.00  0.00              
ATOM   4937  O   GLY H  84      17.650  35.052  26.985  1.00  0.00              
ATOM   4938  H   GLY H  84      17.003  35.850  29.027  1.00  0.00
[truncated: 75,096 more chars]
