# Supplementary material for: RosettaScripts: A Scripting Language Interface to the Rosetta Macromolecular Modeling Suite
Source: PLoS One. 2011 Jun 24;6(6):e20161. doi: 10.1371/journal.pone.0020161 (PMC3123292; doi:10.1371/journal.pone.0020161)
Supplement: Supplemental Information S1 — Protocols, input, and output files for all examples given in the paper. (BZ2) [file pone.0020161.s001.bz2 › pp-interfaceredesign/log]

core.init: Mini-Rosetta version 39139:40462M from https://svn.rosettacommons.org/source/trunk/mini
core.init: command: ./rosetta_scripts.default.linuxiccrelease @flags -database /work/strauch/svn/database/minirosetta_database
core.init: Constant seed mode, seed=1111111 seed_offset=0 real_seed=1111111
core.init.random: RandomGenerator:init: Normal mode, seed=1111111 RG_type=mt19937
protocols.jd2.PDBJobInputter: Instantiate PDBJobInputter
protocols.jd2.PDBJobInputter: PDBJobInputter::fill_jobs
protocols.jd2.PDBJobInputter: pushing 2wpt.ppk.pdb nstruct index 1
protocols.jd2.JobDistributor: Parser is present.  Input mover will be overwritten with whatever the parser creates.
protocols.jd2.PDBJobInputter: PDBJobInputter::pose_from_job
core.chemical.ResidueTypeSet: Finished initializing fa_standard residue type set.  Created 1487 residue types
core.pack.task: Packer task: initialize from command line() 
protocols.jd2.PDBJobInputter: filling pose from PDB 2wpt.ppk.pdb
protocols.jd2.DockDesignParser: dock_design_filename=flexbb-interfacedesign.xml
protocols.jd2.DockDesignParser: Parsed script:
<ROSETTASCRIPTS>
	<TASKOPERATIONS/>
	<FILTERS>
		<Ddg name=ddG repeats=2 scorefxn=score12 threshold=-15/>
		<Sasa name=sasa threshold=800/>
		<Rmsd confidence=0 name=rmsd/>
		<CompoundStatement name=ddg_sasa>
			<AND filter_name=ddG/>
			<AND filter_name=sasa/>
		</CompoundStatement>
	</FILTERS>
	<MOVERS>
		<Docking fullatom=1 local_refine=1 name=docking score_high=soft_rep/>
		<Backrub bbg_move_probability=0.25 interface_distance_cutoff=8.0 moves=1000 name=backrub partner1=0 partner2=1 sc_move_probability=0.25 scorefxn=score12 small_move_probability=0.15/>
		<RepackMinimize minimize_bb=0 minimize_rb=1 name=des1 scorefxn_minimize=soft_rep scorefxn_repack=soft_rep/>
		<RepackMinimize minimize_bb=0 minimize_rb=1 name=des2 scorefxn_minimize=score12 scorefxn_repack=score12/>
		<RepackMinimize minimize_bb=1 name=des3/>
		<ParsedProtocol name=design>
			<Add mover_name=des1/>
			<Add mover_name=des2/>
			<Add mover_name=des3/>
			<Add mover_name=backrub/>
			<Add filter_name=ddg_sasa mover_name=des3/>
		</ParsedProtocol>
		<GenericMonteCarlo mover_name=design name=iterate scorefxn_name=score12 trials=10/>
	</MOVERS>
	<PROTOCOLS>
		<Add mover=docking/>
		<Add mover=iterate/>
		<Add filter=ddG/>
		<Add filter=sasa/>
		<Add filter=rmsd/>
	</PROTOCOLS>
</ROSETTASCRIPTS>
core.scoring.etable: Starting energy table calculation
core.scoring.etable: smooth_etable: changing atr/rep split to bottom of energy well
core.scoring.etable: smooth_etable: spline smoothing lj etables (maxdis = 6)
core.scoring.etable: smooth_etable: spline smoothing solvation etables (max_dis = 6)
core.scoring.etable: Finished calculating energy tables.
basic.io.database: Database file opened: /work/strauch/svn/database/minirosetta_database/pdb_pair_stats_fine
basic.io.database: Database file opened: /work/strauch/svn/database/minirosetta_database/scoring/score_functions/hbonds/helix_hb_06_2009/HBPoly1D.csv
basic.io.database: Database file opened: /work/strauch/svn/database/minirosetta_database/scoring/score_functions/hbonds/helix_hb_06_2009/HBFadeIntervals.csv
basic.io.database: Database file opened: /work/strauch/svn/database/minirosetta_database/scoring/score_functions/hbonds/helix_hb_06_2009/HBEval.csv
basic.io.database: Database file opened: /work/strauch/svn/database/minirosetta_database/env_log.txt
basic.io.database: Database file opened: /work/strauch/svn/database/minirosetta_database/cbeta_den.txt
basic.io.database: Database file opened: /work/strauch/svn/database/minirosetta_database/pair_log.txt
basic.io.database: Database file opened: /work/strauch/svn/database/minirosetta_database/cenpack_log.txt
basic.io.database: Database file opened: /work/strauch/svn/database/minirosetta_database/env_log.txt
basic.io.database: Database file opened: /work/strauch/svn/database/minirosetta_database/cbeta_den.txt
basic.io.database: Database file opened: /work/strauch/svn/database/minirosetta_database/pair_log.txt
basic.io.database: Database file opened: /work/strauch/svn/database/minirosetta_database/cenpack_log.txt
basic.io.database: Database file opened: /work/strauch/svn/database/minirosetta_database/CEN6_mem_env_log.txt
basic.io.database: Database file opened: /work/strauch/svn/database/minirosetta_database/CEN10_mem_env_log.txt
basic.io.database: Database file opened: /work/strauch/svn/database/minirosetta_database/memcbeta_den.txt
basic.io.database: Database file opened: /work/strauch/svn/database/minirosetta_database/mem_pair_log.txt
basic.io.database: Database file opened: /work/strauch/svn/database/minirosetta_database/P_AA
basic.io.database: Database file opened: /work/strauch/svn/database/minirosetta_database/P_AA_n
basic.io.database: Database file opened: /work/strauch/svn/database/minirosetta_database/P_AA_pp_08.2009
basic.io.database: Database file opened: /work/strauch/svn/database/minirosetta_database/Rama09_noEH_kernel25_it08.dat
core.scoring.etable: Using alternate parameters: LJ_RADIUS_SOFT in Etable construction.
core.scoring.etable: Starting energy table calculation
core.scoring.etable: smooth_etable: changing atr/rep split to bottom of energy well
core.scoring.etable: smooth_etable: spline smoothing lj etables (maxdis = 6)
core.scoring.etable: smooth_etable: spline smoothing solvation etables (max_dis = 6)
core.scoring.etable: Finished calculating energy tables.
basic.io.database: Database file opened: /work/strauch/svn/database/minirosetta_database/env_log.txt
basic.io.database: Database file opened: /work/strauch/svn/database/minirosetta_database/cbeta_den.txt
basic.io.database: Database file opened: /work/strauch/svn/database/minirosetta_database/pair_log.txt
basic.io.database: Database file opened: /work/strauch/svn/database/minirosetta_database/cenpack_log.txt
basic.io.database: Database file opened: /work/strauch/svn/database/minirosetta_database/interchain_env_log.txt
basic.io.database: Database file opened: /work/strauch/svn/database/minirosetta_database/interchain_pair_log.txt
basic.io.database: Database file opened: /work/strauch/svn/database/minirosetta_database/env_log.txt
basic.io.database: Database file opened: /work/strauch/svn/database/minirosetta_database/cbeta_den.txt
basic.io.database: Database file opened: /work/strauch/svn/database/minirosetta_database/pair_log.txt
basic.io.database: Database file opened: /work/strauch/svn/database/minirosetta_database/cenpack_log.txt
protocols.protein_interface_design.parse_filters: ddg filter with threshold -15 repeats=2 and scorefxn score12 over jump 1 and repack 1
protocols.jd2.DockDesignParser: Defined filter named "ddG" of type Ddg
protocols.protein_interface_design.parse_filters: SasaFilter with lower threshold of 800 Ang^2 and jump 1
protocols.jd2.DockDesignParser: Defined filter named "sasa" of type Sasa
protocols.protein_interface_design.filters.RmsdFilter: RMSD filter with superimpose=1 and threshold=5 over residues ALL
protocols.jd2.DockDesignParser: Defined filter named "rmsd" of type Rmsd
protocols.filters.Filter: CompoundStatement
protocols.jd2.DockDesignParser: Defined filter named "ddg_sasa" of type CompoundStatement
protocols.protein_interface_design.movers.DockAndRetrieveSidechains: docking mover with parameters low_res_protocol_only_ 0 local_refine 1 view 0  lowres_scorefxn= score_docking_low  highres_scorefxn= soft_rep over rb_jumps 1, optimize fold tree=1
protocols.jd2.DockDesignParser: Defined mover named "docking" of type Docking
core.mm.MMBondAngleLibrary: MM bond angle sets added fully assigned: 474; wildcard: 0 and 1 virtual parameter.
protocols.protein_interface_design.BackrubDDMover: backrub mover over residues: 
protocols.jd2.DockDesignParser: Defined mover named "backrub" of type Backrub
protocols.protein_interface_design.movers.RepackMinimize: repack minimize mover with the following parameters:
protocols.protein_interface_design.movers.DesignRepackMover: design partner1: 0
design partner2: 1
repack partner1: 1
repack partner2: 1
repack scorefxn soft_rep and minimize scorefxn soft_rep automatic_repacking_definition set to 1 optimize fold tree=1 targeting residues 
protocols.jd2.DockDesignParser: Defined mover named "des1" of type RepackMinimize
protocols.protein_interface_design.movers.RepackMinimize: repack minimize mover with the following parameters:
protocols.protein_interface_design.movers.DesignRepackMover: design partner1: 0
design partner2: 1
repack partner1: 1
repack partner2: 1
repack scorefxn score12 and minimize scorefxn score12 automatic_repacking_definition set to 1 optimize fold tree=1 targeting residues 
protocols.jd2.DockDesignParser: Defined mover named "des2" of type RepackMinimize
protocols.protein_interface_design.movers.RepackMinimize: repack minimize mover with the following parameters:
protocols.protein_interface_design.movers.DesignRepackMover: design partner1: 0
design partner2: 1
repack partner1: 1
repack partner2: 1
repack scorefxn score12 and minimize scorefxn score12 automatic_repacking_definition set to 1 optimize fold tree=1 targeting residues 
protocols.jd2.DockDesignParser: Defined mover named "des3" of type RepackMinimize
protocols.moves.ParsedProtocol: ParsedProtocol mover with the following movers and filters
added mover "des1" with filter "true_filter"
added mover "des2" with filter "true_filter"
added mover "des3" with filter "true_filter"
added mover "backrub" with filter "true_filter"
added mover "des3" with filter "ddg_sasa"
protocols.jd2.DockDesignParser: Defined mover named "design" of type ParsedProtocol
protocols.moves.GenericMonteCarloMover: Apply mover of design, and evaluate score by score12 at Temperature=0, ntrails= 10
protocols.jd2.DockDesignParser: Defined mover named "iterate" of type GenericMonteCarlo
protocols.moves.ParsedProtocol: ParsedProtocol mover with the following movers and filters
added mover "docking" with filter "true_filter"
added mover "iterate" with filter "true_filter"
added mover "null" with filter "ddG"
added mover "null" with filter "sasa"
added mover "null" with filter "rmsd"
protocols.jd2.PDBJobInputter: PDBJobInputter::pose_from_job
protocols.jd2.PDBJobInputter: filling pose from saved copy 2wpt.ppk.pdb
protocols.moves.ParsedProtocol: =======================BEGIN MOVER Docking=======================
{
protocols.docking.DockingProtocol: Setting docking foldtree
protocols.docking.DockingProtocol: old fold tree: FOLD_TREE  EDGE 1 82 -1  EDGE 1 83 1  EDGE 83 195 -1 
protocols.docking.DockingProtocol: 
protocols.docking.DockingProtocol: new fold tree: FOLD_TREE  EDGE 1 37 -1  EDGE 37 82 -1  EDGE 37 191 1  EDGE 191 195 -1  EDGE 191 83 -1 
protocols.docking.DockingProtocol: 
protocols.docking.DockingProtocol: ////////////////////////////////////////////////////////////////////////////////
protocols.docking.DockingProtocol: ///                     Rosetta 3 Docking Protocol                           ///
protocols.docking.DockingProtocol: ///                                                                          ///
protocols.docking.DockingProtocol: /// Dockable Jumps: 1                                                        ///
protocols.docking.DockingProtocol: /// Low Resolution Docking Protocol:  off                                    ///
protocols.docking.DockingProtocol: /// High Resolution Docking Protocol:  on                                    ///
protocols.docking.DockingProtocol: /// Low Resolution Filter:  off                                              ///
protocols.docking.DockingProtocol: /// High Resolution Filter: off                                              ///
protocols.docking.DockingProtocol: ////////////////////////////////////////////////////////////////////////////////
protocols.docking.DockingHighRes: in DockingHighRes.apply
core.pack.dunbrack: Dunbrack 2008 library took 0.1 seconds to load from binary
protocols.docking.DockingHighRes: ::::::::::::::::::DOCK_MCM:::::::::::::::::::
core.pack.task: Packer task: initialize from command line() 
core.pack.interaction_graph.interaction_graph_factory: Instantiating DensePDInteractionGraph
core.pack.pack_rotamers: built 3423 rotamers at 38 positions.
core.pack.pack_rotamers: IG: 9873064 bytes
core.pack.task: Packer task: initialize from command line() 
core.pack.task: Packer task: initialize from command line() 
core.pack.task: Packer task: initialize from command line() 
core.pack.task: Packer task: initialize from command line() 
core.pack.task: Packer task: initialize from command line() 
core.pack.task: Packer task: initialize from command line() 
core.pack.task: Packer task: initialize from command line() 
core.pack.task: Packer task: initialize from command line() 
core.pack.task: Packer task: initialize from command line() 
core.pack.task: Packer task: initialize from command line() 
core.pack.task: Packer task: initialize from command line() 
core.pack.task: Packer task: initialize from command line() 
core.pack.task: Packer task: initialize from command line() 
core.pack.interaction_graph.interaction_graph_factory: Instantiating DensePDInteractionGraph
core.pack.pack_rotamers: built 3428 rotamers at 37 positions.
core.pack.pack_rotamers: IG: 9860044 bytes
core.pack.task: Packer task: initialize from command line() 
core.pack.task: Packer task: initialize from command line() 
core.pack.task: Packer task: initialize from command line() 
core.pack.task: Packer task: initialize from command line() 
core.pack.task: Packer task: initialize from command line() 
core.pack.task: Packer task: initialize from command line() 
core.pack.task: Packer task: initialize from command line() 
core.pack.task: Packer task: initialize from command line() 
core.pack.task: Packer task: initialize from command line() 
core.pack.interaction_graph.interaction_graph_factory: Instantiating DensePDInteractionGraph
core.pack.pack_rotamers: built 3433 rotamers at 37 positions.
core.pack.pack_rotamers: IG: 9814708 bytes
core.pack.task: Packer task: initialize from command line() 
core.pack.task: Packer task: initialize from command line() 
core.pack.task: Packer task: initialize from command line() 
core.pack.task: Packer task: initialize from command line() 
core.pack.task: Packer task: initialize from command line() 
core.pack.task: Packer task: initialize from command line() 
core.pack.task: Packer task: initialize from command line() 
core.pack.task: Packer task: initialize from command line() 
core.pack.task: Packer task: initialize from command line() 
core.pack.interaction_graph.interaction_graph_factory: Instantiating DensePDInteractionGraph
core.pack.pack_rotamers: built 3433 rotamers at 37 positions.
core.pack.pack_rotamers: IG: 9814708 bytes
core.pack.task: Packer task: initialize from command line() 
core.pack.task: Packer task: initialize from command line() 
core.pack.task: Packer task: initialize from command line() 
core.pack.task: Packer task: initialize from command line() 
core.pack.task: Packer task: initialize from command line() 
core.pack.task: Packer task: initialize from command line() 
core.pack.task: Packer task: initialize from command line() 
core.pack.task: Packer task: initialize from command line() 
core.pack.task: Packer task: initialize from command line() 
core.pack.interaction_graph.interaction_graph_factory: Instantiating DensePDInteractionGraph
core.pack.pack_rotamers: built 3433 rotamers at 37 positions.
core.pack.pack_rotamers: IG: 9814708 bytes
core.pack.task: Packer task: initialize from command line() 
core.pack.task: Packer task: initialize from command line() 
core.pack.task: Packer task: initialize from command line() 
core.pack.task: Packer task: initialize from command line() 
core.pack.task: Packer task: initialize from command line() 
core.pack.task: Packer task: initialize from command line() 
core.pack.task: Packer task: initialize from command line() 
core.pack.task: Packer task: initialize from command line() 
core.pack.task: Packer task: initialize from command line() 
core.pack.interaction_graph.interaction_graph_factory: Instantiating DensePDInteractionGraph
core.pack.pack_rotamers: built 3433 rotamers at 37 positions.
core.pack.pack_rotamers: IG: 9814708 bytes
core.pack.task: Packer task: initialize from command line() 
core.pack.task: Packer task: initialize from command line() 
core.pack.task: Packer task: initialize from command line() 
core.pack.task: Packer task: initialize from command line() 
core.pack.task: Packer task: initialize from command line() 
protocols.moves.RigidBodyMover: Translate: Jump (before): RT 0.391154 -0.840812 -0.374211 0.689818 0.537013 -0.48556 0.609221 -0.0682088 0.790062 -6.82232 -19.8664 -15.0925  
protocols.moves.RigidBodyMover: Translate: Jump (after):  RT 0.391154 -0.840812 -0.374211 0.689818 0.537013 -0.48556 0.609221 -0.0682088 0.790062 -413.856 -808.288 -476.302  
protocols.moves.ParsedProtocol: 
}
=======================END MOVER Docking=======================
protocols.moves.ParsedProtocol: =======================BEGIN FILTER =======================
{
protocols.moves.ParsedProtocol: 
}
=======================END FILTER =======================
protocols.moves.ParsedProtocol: =======================BEGIN MOVER GenericMonteCarlo=======================
{
protocols.moves.GenericMonteCarloMover: Trial number: 1
protocols.moves.ParsedProtocol: =======================BEGIN MOVER RepackMinimize=======================
{
core.pack.task: Packer task: initialize from command line() 
core.pack.interaction_graph.interaction_graph_factory: Instantiating PDInteractionGraph
core.pack.pack_rotamers: built 27634 rotamers at 32 positions.
core.pack.pack_rotamers: IG: 824306620 bytes
protocols.protein_interface_design.design_utils: Fold tree not optimized in minimize interface.
FOLD_TREE  EDGE 1 37 -1  EDGE 37 82 -1  EDGE 37 191 1  EDGE 191 195 -1  EDGE 191 83 -1 
protocols.protein_interface_design.design_utils: 
protocols.protein_interface_design.design_utils: minimizing sc of residues: 19 20 21 22 27 30 31 34 35 45 46 47 48 50 51 52 53 59 60 147 148 149 150 152 153 155 156 158 159 160 161 163 164 167 170 172 173 
minimizing rigid body orientation
minimizing bb of residues (and sc of the previous subset): 
And now minimizing all dofs together
protocols.moves.ParsedProtocol: 
}
=======================END MOVER RepackMinimize=======================
protocols.moves.ParsedProtocol: =======================BEGIN FILTER =======================
{
protocols.moves.ParsedProtocol: 
}
=======================END FILTER =======================
protocols.moves.ParsedProtocol: =======================BEGIN MOVER RepackMinimize=======================
{
core.pack.task: Packer task: initialize from command line() 
core.pack.interaction_graph.interaction_graph_factory: Instantiating PDInteractionGraph
core.pack.pack_rotamers: built 15852 rotamers at 32 positions.
core.pack.pack_rotamers: IG: 236271860 bytes
protocols.protein_interface_design.design_utils: Fold tree not optimized in minimize interface.
FOLD_TREE  EDGE 1 37 -1  EDGE 37 82 -1  EDGE 37 191 1  EDGE 191 195 -1  EDGE 191 83 -1 
protocols.protein_interface_design.design_utils: 
protocols.protein_interface_design.design_utils: minimizing sc of residues: 19 20 21 22 27 30 31 34 35 45 46 47 48 50 51 52 53 59 60 147 148 149 150 152 153 155 156 158 159 160 161 163 164 167 170 172 173 
minimizing rigid body orientation
minimizing bb of residues (and sc of the previous subset): 
And now minimizing all dofs together
protocols.moves.ParsedProtocol: 
}
=======================END MOVER RepackMinimize=======================
protocols.moves.ParsedProtocol: =======================BEGIN FILTER =======================
{
protocols.moves.ParsedProtocol: 
}
=======================END FILTER =======================
protocols.moves.ParsedProtocol: =======================BEGIN MOVER RepackMinimize=======================
{
core.pack.task: Packer task: initialize from command line() 
core.pack.interaction_graph.interaction_graph_factory: Instantiating PDInteractionGraph
core.pack.pack_rotamers: built 15992 rotamers at 32 positions.
core.pack.pack_rotamers: IG: 240547204 bytes
protocols.protein_interface_design.design_utils: Fold tree not optimized in minimize interface.
FOLD_TREE  EDGE 1 37 -1  EDGE 37 82 -1  EDGE 37 191 1  EDGE 191 195 -1  EDGE 191 83 -1 
protocols.protein_interface_design.design_utils: 
protocols.protein_interface_design.design_utils: minimizing sc of residues: 19 20 21 22 27 30 31 32 34 35 45 46 47 48 50 51 52 53 59 147 148 149 150 152 153 155 156 158 159 160 161 163 164 167 170 172 173 
minimizing rigid body orientation
minimizing bb of residues (and sc of the previous subset): 1 2 3 4 5 6 7 8 9 10 11 12 13 14 15 16 17 18 19 20 21 22 23 24 25 26 27 28 29 30 31 32 33 34 35 36 37 38 39 40 41 42 43 44 45 46 47 48 49 50 51 52 53 54 55 56 57 58 59 60 61 62 63 64 65 66 67 68 69 70 71 72 73 74 75 76 77 78 79 80 81 82 83 84 85 86 87 88 89 90 91 92 93 94 95 96 97 98 99 100 101 102 103 104 105 106 107 108 109 110 111 112 113 114 115 116 117 118 119 120 121 122 123 124 125 126 127 128 129 130 131 132 133 134 135 136 137 138 139 140 141 142 143 144 145 146 147 148 149 150 151 152 153 154 155 156 157 158 159 160 161 162 163 164 165 166 167 168 169 170 171 172 173 174 175 176 177 178 179 180 181 182 183 184 185 186 187 188 189 190 191 192 193 194 195 
And now minimizing all dofs together
protocols.moves.ParsedProtocol: 
}
=======================END MOVER RepackMinimize=======================
protocols.moves.ParsedProtocol: =======================BEGIN FILTER =======================
{
protocols.moves.ParsedProtocol: 
}
=======================END FILTER =======================
protocols.moves.ParsedProtocol: =======================BEGIN MOVER Backrub=======================
{
protocols.protein_interface_design.util: FOLD_TREE  EDGE 1 82 -1  EDGE 1 83 1  EDGE 83 195 -1 
protocols.protein_interface_design.util: 
basic.io.database: Database file opened: /work/strauch/svn/database/minirosetta_database/branch_angle/branch_angle_1.txt
basic.io.database: Database file opened: /work/strauch/svn/database/minirosetta_database/branch_angle/branch_angle_2.txt
protocols.moves.BackrubMover: Segment lengths: 3-34 atoms
protocols.moves.BackrubMover: Main chain pivot atoms: CA
protocols.moves.BackrubMover: Adding backrub segments for residues 146-174
protocols.moves.BackrubMover: Total Segments Added: 197
protocols.protein_interface_design.BackrubDDMover: Backrub Segments Added: 197
Score After PDB Load:
protocols.protein_interface_design.BackrubDDMover: ------------------------------------------------------------
 Scores                       Weight   Raw Score Wghtd.Score
------------------------------------------------------------
 fa_atr                       0.800    -952.730    -762.184
 fa_rep                       0.440     175.609      77.268
 fa_sol                       0.650     584.487     379.917
 fa_intra_rep                 0.004     347.035       1.388
 mm_bend                      1.000     206.872     206.872
 pro_close                    1.000       1.519       1.519
 fa_pair                      0.490     -54.615     -26.762
 hbond_sr_bb                  0.585    -100.315     -58.685
 hbond_lr_bb                  1.170     -28.514     -33.361
 hbond_bb_sc                  1.170     -24.979     -29.225
 hbond_sc                     1.100     -18.006     -19.807
 dslf_ss_dst                  0.500       0.000       0.000
 dslf_cs_ang                  2.000       0.000       0.000
 dslf_ss_dih                  5.000       0.000       0.000
 dslf_ca_dih                  5.000       0.000       0.000
 rama                         0.200     -21.237      -4.247
 omega                        0.500      29.860      14.930
 fa_dun                       0.560     340.010     190.406
 p_aa_pp                      0.320     -52.703     -16.865
 ref                          1.000     -50.390     -50.390
---------------------------------------------------
 Total weighted score:                     -129.227
Score After Branch Angle Optimization/Side Chain Idealization:
------------------------------------------------------------
 Scores                       Weight   Raw Score Wghtd.Score
------------------------------------------------------------
 fa_atr                       0.800    -952.578    -762.062
 fa_rep                       0.440     182.695      80.386
 fa_sol                       0.650     584.378     379.846
 fa_intra_rep                 0.004     349.452       1.398
 mm_bend                      1.000     193.482     193.482
 pro_close                    1.000       1.519       1.519
 fa_pair                      0.490     -54.457     -26.684
 hbond_sr_bb                  0.585    -100.315     -58.685
 hbond_lr_bb                  1.170     -28.514     -33.361
 hbond_bb_sc                  1.170     -25.041     -29.298
 hbond_sc                     1.100     -17.370     -19.107
 dslf_ss_dst                  0.500       0.000       0.000
 dslf_cs_ang                  2.000       0.000       0.000
 dslf_ss_dih                  5.000       0.000       0.000
 dslf_ca_dih                  5.000       0.000       0.000
 rama                         0.200     -21.237      -4.247
 omega                        0.500      29.860      14.930
 fa_dun                       0.560     340.010     190.406
 p_aa_pp                      0.320     -52.703     -16.865
 ref                          1.000     -50.390     -50.390
---------------------------------------------------
 Total weighted score:                     -138.734
Running 1000 trials...
core.pack.task: Packer task: initialize from command line() 
protocols.moves.MonteCarlo:     BBG8T3AMover trials=    215;  accepts= 0.1953;  energy_drop/trial=   0.00507
protocols.moves.MonteCarlo:       SmallMover trials=    172;  accepts= 0.0116;  energy_drop/trial=   0.00820
protocols.moves.MonteCarlo:      br_CA_CA_04 trials=     30;  accepts= 0.2333;  energy_drop/trial=   0.15899
protocols.moves.MonteCarlo:      br_CA_CA_07 trials=     30;  accepts= 0.4667;  energy_drop/trial=   0.06442
protocols.moves.MonteCarlo:      br_CA_CA_10 trials=     42;  accepts= 0.2857;  energy_drop/trial=   0.01799
protocols.moves.MonteCarlo:      br_CA_CA_13 trials=     36;  accepts= 0.2778;  energy_drop/trial=   0.12430
protocols.moves.MonteCarlo:      br_CA_CA_16 trials=     29;  accepts= 0.2414;  energy_drop/trial=  -0.03970
protocols.moves.MonteCarlo:      br_CA_CA_19 trials=     46;  accepts= 0.1522;  energy_drop/trial=   0.03075
protocols.moves.MonteCarlo:      br_CA_CA_22 trials=     34;  accepts= 0.2059;  energy_drop/trial=  -0.01044
protocols.moves.MonteCarlo:      br_CA_CA_25 trials=     37;  accepts= 0.0811;  energy_drop/trial=   0.01429
protocols.moves.MonteCarlo:      br_CA_CA_28 trials=     22;  accepts= 0.1364;  energy_drop/trial=  -0.01718
protocols.moves.MonteCarlo:      br_CA_CA_31 trials=     23;  accepts= 0.2174;  energy_drop/trial=   0.01687
protocols.moves.MonteCarlo:      br_CA_CA_34 trials=     26;  accepts= 0.1923;  energy_drop/trial=   0.00353
protocols.moves.MonteCarlo:       sc_chi_rot trials=    241;  accepts= 0.2407;  energy_drop/trial=   0.05968
protocols.moves.MonteCarlo:      sc_chi_unif trials=     17 NO ACCEPTS.
protocols.protein_interface_design.BackrubDDMover: Last Score:
protocols.protein_interface_design.BackrubDDMover: ------------------------------------------------------------
 Scores                       Weight   Raw Score Wghtd.Score
------------------------------------------------------------
 fa_atr                       0.800    -953.754    -763.003
 fa_rep                       0.440     206.174      90.716
 fa_sol                       0.650     587.375     381.794
 fa_intra_rep                 0.004     350.767       1.403
 mm_bend                      1.000     194.937     194.937
 pro_close                    1.000       2.352       2.352
 fa_pair                      0.490     -56.067     -27.473
 hbond_sr_bb                  0.585     -96.504     -56.455
 hbond_lr_bb                  1.170     -27.410     -32.070
 hbond_bb_sc                  1.170     -23.159     -27.097
 hbond_sc                     1.100     -15.445     -16.989
 dslf_ss_dst                  0.500       0.000       0.000
 dslf_cs_ang                  2.000       0.000       0.000
 dslf_ss_dih                  5.000       0.000       0.000
 dslf_ca_dih                  5.000       0.000       0.000
 rama                         0.200     -20.148      -4.030
 omega                        0.500      29.860      14.930
 fa_dun                       0.560     355.624     199.149
 p_aa_pp                      0.320     -53.610     -17.155
 ref                          1.000     -50.390     -50.390
---------------------------------------------------
 Total weighted score:                     -109.379
Low Score:
------------------------------------------------------------
 Scores                       Weight   Raw Score Wghtd.Score
------------------------------------------------------------
 fa_atr                       0.800    -952.578    -762.062
 fa_rep                       0.440     182.695      80.386
 fa_sol                       0.650     584.378     379.846
 fa_intra_rep                 0.004     349.452       1.398
 mm_bend                      1.000     193.482     193.482
 pro_close                    1.000       1.519       1.519
 fa_pair                      0.490     -54.457     -26.684
 hbond_sr_bb                  0.585    -100.315     -58.685
 hbond_lr_bb                  1.170     -28.514     -33.361
 hbond_bb_sc                  1.170     -25.041     -29.298
 hbond_sc                     1.100     -17.370     -19.107
 dslf_ss_dst                  0.500       0.000       0.000
 dslf_cs_ang                  2.000       0.000       0.000
 dslf_ss_dih                  5.000       0.000       0.000
 dslf_ca_dih                  5.000       0.000       0.000
 rama                         0.200     -21.237      -4.247
 omega                        0.500      29.860      14.930
 fa_dun                       0.560     340.010     190.406
 p_aa_pp                      0.320     -52.703     -16.865
 ref                          1.000     -50.390     -50.390
---------------------------------------------------
 Total weighted score:                     -138.734
protocols.moves.ParsedProtocol: 
}
=======================END MOVER Backrub=======================
protocols.moves.ParsedProtocol: =======================BEGIN FILTER =======================
{
protocols.moves.ParsedProtocol: 
}
=======================END FILTER =======================
protocols.moves.ParsedProtocol: =======================BEGIN MOVER RepackMinimize=======================
{
core.pack.task: Packer task: initialize from command line() 
core.pack.interaction_graph.interaction_graph_factory: Instantiating PDInteractionGraph
core.pack.pack_rotamers: built 14967 rotamers at 33 positions.
core.pack.pack_rotamers: IG: 205595900 bytes
protocols.protein_interface_design.design_utils: Fold tree not optimized in minimize interface.
FOLD_TREE  EDGE 1 37 -1  EDGE 37 82 -1  EDGE 37 191 1  EDGE 191 195 -1  EDGE 191 83 -1 
protocols.protein_interface_design.design_utils: 
protocols.protein_interface_design.design_utils: minimizing sc of residues: 19 20 21 22 27 30 31 32 34 35 38 45 46 47 48 50 51 52 53 59 147 148 149 150 152 153 155 156 157 158 159 160 161 163 164 167 170 172 173 
minimizing rigid body orientation
minimizing bb of residues (and sc of the previous subset): 1 2 3 4 5 6 7 8 9 10 11 12 13 14 15 16 17 18 19 20 21 22 23 24 25 26 27 28 29 30 31 32 33 34 35 36 37 38 39 40 41 42 43 44 45 46 47 48 49 50 51 52 53 54 55 56 57 58 59 60 61 62 63 64 65 66 67 68 69 70 71 72 73 74 75 76 77 78 79 80 81 82 83 84 85 86 87 88 89 90 91 92 93 94 95 96 97 98 99 100 101 102 103 104 105 106 107 108 109 110 111 112 113 114 115 116 117 118 119 120 121 122 123 124 125 126 127 128 129 130 131 132 133 134 135 136 137 138 139 140 141 142 143 144 145 146 147 148 149 150 151 152 153 154 155 156 157 158 159 160 161 162 163 164 165 166 167 168 169 170 171 172 173 174 175 176 177 178 179 180 181 182 183 184 185 186 187 188 189 190 191 192 193 194 195 
And now minimizing all dofs together
protocols.moves.ParsedProtocol: 
}
=======================END MOVER RepackMinimize=======================
protocols.moves.ParsedProtocol: =======================BEGIN FILTER ddg_sasa=======================
{
core.pack.task: Packer task: initialize from command line() 
core.pack.interaction_graph.interaction_graph_factory: Instantiating DensePDInteractionGraph
core.pack.pack_rotamers: built 2331 rotamers at 41 positions.
core.pack.pack_rotamers: IG: 4013880 bytes
protocols.moves.RigidBodyMover: Translate: Jump (before): RT 0.366295 -0.839303 -0.401743 0.624556 0.541808 -0.562472 0.689752 -0.0448804 0.722653 -7.06291 -18.1986 -15.753  
protocols.moves.RigidBodyMover: Translate: Jump (after):  RT 0.366295 -0.839303 -0.401743 0.624556 0.541808 -0.562472 0.689752 -0.0448804 0.722653 -437.885 -774.263 -508.46  
core.pack.interaction_graph.interaction_graph_factory: Instantiating DensePDInteractionGraph
core.pack.pack_rotamers: built 2815 rotamers at 41 positions.
core.pack.pack_rotamers: IG: 3306768 bytes
core.pack.task: Packer task: initialize from command line() 
core.pack.interaction_graph.interaction_graph_factory: Instantiating DensePDInteractionGraph
core.pack.pack_rotamers: built 2331 rotamers at 41 positions.
core.pack.pack_rotamers: IG: 4013880 bytes
protocols.moves.RigidBodyMover: Translate: Jump (before): RT 0.366295 -0.839303 -0.401743 0.624556 0.541808 -0.562472 0.689752 -0.0448804 0.722653 -7.06291 -18.1986 -15.753  
protocols.moves.RigidBodyMover: Translate: Jump (after):  RT 0.366295 -0.839303 -0.401743 0.624556 0.541808 -0.562472 0.689752 -0.0448804 0.722653 -437.881 -774.258 -508.471  
core.pack.interaction_graph.interaction_graph_factory: Instantiating DensePDInteractionGraph
core.pack.pack_rotamers: built 2815 rotamers at 41 positions.
core.pack.pack_rotamers: IG: 3306768 bytes
protocols.protein_interface_design.dock_design_filters: ddg is -28.1485 passing
protocols.moves.RigidBodyMover: Translate: Jump (before): RT 0.366295 -0.839303 -0.401743 0.624556 0.541808 -0.562472 0.689752 -0.0448804 0.722653 -7.06291 -18.1986 -15.753  
protocols.moves.RigidBodyMover: Translate: Jump (after):  RT 0.366295 -0.839303 -0.401743 0.624556 0.541808 -0.562472 0.689752 -0.0448804 0.722653 -437.873 -774.26 -508.473  
protocols.protein_interface_design.dock_design_filters: sasa is 1632.03. passing.
protocols.filters.Filter: Compound logical statement is 1.
protocols.moves.ParsedProtocol: 
}
=======================END FILTER ddg_sasa=======================
protocols.moves.ParsedProtocol: setting status to success
core.pack.task: Packer task: initialize from command line() 
core.pack.interaction_graph.interaction_graph_factory: Instantiating DensePDInteractionGraph
core.pack.pack_rotamers: built 2331 rotamers at 41 positions.
core.pack.pack_rotamers: IG: 4013880 bytes
protocols.moves.RigidBodyMover: Translate: Jump (before): RT 0.366295 -0.839303 -0.401743 0.624556 0.541808 -0.562472 0.689752 -0.0448804 0.722653 -7.06291 -18.1986 -15.753  
protocols.moves.RigidBodyMover: Translate: Jump (after):  RT 0.366295 -0.839303 -0.401743 0.624556 0.541808 -0.562472 0.689752 -0.0448804 0.722653 -437.885 -774.263 -508.46  
core.pack.interaction_graph.interaction_graph_factory: Instantiating DensePDInteractionGraph
core.pack.pack_rotamers: built 2815 rotamers at 41 positions.
core.pack.pack_rotamers: IG: 3306768 bytes
core.pack.task: Packer task: initialize from command line() 
core.pack.interaction_graph.interaction_graph_factory: Instantiating DensePDInteractionGraph
core.pack.pack_rotamers: built 2331 rotamers at 41 positions.
core.pack.pack_rotamers: IG: 4013880 bytes
protocols.moves.RigidBodyMover: Translate: Jump (before): RT 0.366295 -0.839303 -0.401743 0.624556 0.541808 -0.562472 0.689752 -0.0448804 0.722653 -7.06291 -18.1986 -15.753  
protocols.moves.RigidBodyMover: Translate: Jump (after):  RT 0.366295 -0.839303 -0.401743 0.624556 0.541808 -0.562472 0.689752 -0.0448804 0.722653 -437.889 -774.259 -508.462  
core.pack.interaction_graph.interaction_graph_factory: Instantiating DensePDInteractionGraph
core.pack.pack_rotamers: built 2815 rotamers at 41 positions.
core.pack.pack_rotamers: IG: 3306768 bytes
protocols.protein_interface_design.dock_design_filters: ddg is -28.1485 passing
protocols.moves.RigidBodyMover: Translate: Jump (before): RT 0.366295 -0.839303 -0.401743 0.624556 0.541808 -0.562472 0.689752 -0.0448804 0.722653 -7.06291 -18.1986 -15.753  
protocols.moves.RigidBodyMover: Translate: Jump (after):  RT 0.366295 -0.839303 -0.401743 0.624556 0.541808 -0.562472 0.689752 -0.0448804 0.722653 -437.873 -774.26 -508.473  
protocols.protein_interface_design.dock_design_filters: sasa is 1632.03. passing.
protocols.moves.ParsedProtocol.REPORT: =============Starting final report================
protocols.moves.ParsedProtocol.REPORT: ============Begin report for ==================
protocols.moves.ParsedProtocol.REPORT: ============End report for ==================
protocols.moves.ParsedProtocol.REPORT: ============Begin report for ==================
protocols.moves.ParsedProtocol.REPORT: ============End report for ==================
protocols.moves.ParsedProtocol.REPORT: ============Begin report for ==================
protocols.moves.ParsedProtocol.REPORT: ============End report for ==================
protocols.moves.ParsedProtocol.REPORT: ============Begin report for ==================
protocols.moves.ParsedProtocol.REPORT: ============End report for ==================
protocols.moves.ParsedProtocol.REPORT: ============Begin report for ddg_sasa==================
core.pack.task: Packer task: initialize from command line() 
core.pack.interaction_graph.interaction_graph_factory: Instantiating DensePDInteractionGraph
core.pack.pack_rotamers: built 2331 rotamers at 41 positions.
core.pack.pack_rotamers: IG: 4013880 bytes
protocols.moves.RigidBodyMover: Translate: Jump (before): RT 0.366295 -0.839303 -0.401743 0.624556 0.541808 -0.562472 0.689752 -0.0448804 0.722653 -7.06291 -18.1986 -15.753  
protocols.moves.RigidBodyMover: Translate: Jump (after):  RT 0.366295 -0.839303 -0.401743 0.624556 0.541808 -0.562472 0.689752 -0.0448804 0.722653 -437.881 -774.251 -508.481  
core.pack.interaction_graph.interaction_graph_factory: Instantiating DensePDInteractionGraph
core.pack.pack_rotamers: built 2815 rotamers at 41 positions.
core.pack.pack_rotamers: IG: 3306768 bytes
core.pack.task: Packer task: initialize from command line() 
core.pack.interaction_graph.interaction_graph_factory: Instantiating DensePDInteractionGraph
core.pack.pack_rotamers: built 2331 rotamers at 41 positions.
core.pack.pack_rotamers: IG: 4013880 bytes
protocols.moves.RigidBodyMover: Translate: Jump (before): RT 0.366295 -0.839303 -0.401743 0.624556 0.541808 -0.562472 0.689752 -0.0448804 0.722653 -7.06291 -18.1986 -15.753  
protocols.moves.RigidBodyMover: Translate: Jump (after):  RT 0.366295 -0.839303 -0.401743 0.624556 0.541808 -0.562472 0.689752 -0.0448804 0.722653 -437.881 -774.251 -508.481  
core.pack.interaction_graph.interaction_graph_factory: Instantiating DensePDInteractionGraph
core.pack.pack_rotamers: built 2815 rotamers at 41 positions.
core.pack.pack_rotamers: IG: 3306768 bytes
protocols.protein_interface_design.dock_design_filters: ddg is -28.1485 passing
protocols.moves.RigidBodyMover: Translate: Jump (before): RT 0.366295 -0.839303 -0.401743 0.624556 0.541808 -0.562472 0.689752 -0.0448804 0.722653 -7.06291 -18.1986 -15.753  
protocols.moves.RigidBodyMover: Translate: Jump (after):  RT 0.366295 -0.839303 -0.401743 0.624556 0.541808 -0.562472 0.689752 -0.0448804 0.722653 -437.873 -774.26 -508.473  
protocols.protein_interface_design.dock_design_filters: sasa is 1632.03. passing.
protocols.moves.ParsedProtocol.REPORT: Compound filter returns: 1
============End report for ddg_sasa==================
core.scoring.ScoreFunctionFactory: SCOREFUNCTION: score12_w_corrections
basic.io.database: Database file opened: /work/strauch/svn/database/minirosetta_database/ch_o_bond_potential_near_min_yf.dat
basic.io.database: Database file opened: /work/strauch/svn/database/minirosetta_database/scoring/score_functions/custom_pair_distance/pos_charge_repulsion
basic.io.database: Database file opened: /work/strauch/svn/database/minirosetta_database/scoring/score_functions/custom_pair_distance/neg_charge_repulsion
core.scoring.custom_pair_distance.FullatomCustomPairDistanceEnergy: Added 28800 AtomPairFuncList lists
protocols.moves.GenericMonteCarloMover: Initialization done 
protocols.moves.GenericMonteCarloMover: Trial number: 2
protocols.moves.ParsedProtocol: =======================BEGIN MOVER RepackMinimize=======================
{
core.pack.task: Packer task: initialize from command line() 
core.pack.interaction_graph.interaction_graph_factory: Instantiating PDInteractionGraph
core.pack.pack_rotamers: built 27130 rotamers at 33 positions.
core.pack.pack_rotamers: IG: 795782180 bytes
protocols.protein_interface_design.design_utils: Fold tree not optimized in minimize interface.
FOLD_TREE  EDGE 1 37 -1  EDGE 37 82 -1  EDGE 37 191 1  EDGE 191 195 -1  EDGE 191 83 -1 
protocols.protein_interface_design.design_utils: 
protocols.protein_interface_design.design_utils: minimizing sc of residues: 19 20 21 22 27 28 30 31 32 34 35 38 45 46 47 48 50 51 52 53 59 147 148 149 150 152 153 155 156 157 158 159 160 161 163 164 167 169 170 172 173 
minimizing rigid body orientation
minimizing bb of residues (and sc of the previous subset): 
And now minimizing all dofs together
protocols.moves.ParsedProtocol: 
}
=======================END MOVER RepackMinimize=======================
protocols.moves.ParsedProtocol: =======================BEGIN FILTER =======================
{
protocols.moves.ParsedProtocol: 
}
=======================END FILTER =======================
protocols.moves.ParsedProtocol: =======================BEGIN MOVER RepackMinimize=======================
{
core.pack.task: Packer task: initialize from command line() 
core.pack.interaction_graph.interaction_graph_factory: Instantiating PDInteractionGraph
core.pack.pack_rotamers: built 14535 rotamers at 33 positions.
core.pack.pack_rotamers: IG: 193614728 bytes
protocols.protein_interface_design.design_utils: Fold tree not optimized in minimize interface.
FOLD_TREE  EDGE 1 37 -1  EDGE 37 82 -1  EDGE 37 191 1  EDGE 191 195 -1  EDGE 191 83 -1 
protocols.protein_interface_design.design_utils: 
protocols.protein_interface_design.design_utils: minimizing sc of residues: 19 20 21 22 27 28 30 31 32 34 35 38 45 46 47 48 50 51 52 53 59 147 148 149 150 152 153 155 156 157 158 159 160 161 163 164 167 169 170 172 173 
minimizing rigid body orientation
minimizing bb of residues (and sc of the previous subset): 
And now minimizing all dofs together
protocols.moves.ParsedProtocol: 
}
=======================END MOVER RepackMinimize=======================
protocols.moves.ParsedProtocol: =======================BEGIN FILTER =======================
{
protocols.moves.ParsedProtocol: 
}
=======================END FILTER =======================
protocols.moves.ParsedProtocol: =======================BEGIN MOVER RepackMinimize=======================
{
core.pack.task: Packer task: initialize from command line() 
core.pack.interaction_graph.interaction_graph_factory: Instantiating PDInteractionGraph
core.pack.pack_rotamers: built 14543 rotamers at 33 positions.
core.pack.pack_rotamers: IG: 193782620 bytes
protocols.protein_interface_design.design_utils: Fold tree not optimized in minimize interface.
FOLD_TREE  EDGE 1 37 -1  EDGE 37 82 -1  EDGE 37 191 1  EDGE 191 195 -1  EDGE 191 83 -1 
protocols.protein_interface_design.design_utils: 
protocols.protein_interface_design.design_utils: minimizing sc of residues: 19 20 21 22 27 28 30 31 32 34 35 38 45 46 47 48 50 51 52 53 59 147 148 149 150 152 153 155 156 157 158 159 160 161 163 164 167 169 170 172 173 
minimizing rigid body orientation
minimizing bb of residues (and sc of the previous subset): 1 2 3 4 5 6 7 8 9 10 11 12 13 14 15 16 17 18 19 20 21 22 23 24 25 26 27 28 29 30 31 32 33 34 35 36 37 38 39 40 41 42 43 44 45 46 47 48 49 50 51 52 53 54 55 56 57 58 59 60 61 62 63 64 65 66 67 68 69 70 71 72 73 74 75 76 77 78 79 80 81 82 83 84 85 86 87 88 89 90 91 92 93 94 95 96 97 98 99 100 101 102 103 104 105 106 107 108 109 110 111 112 113 114 115 116 117 118 119 120 121 122 123 124 125 126 127 128 129 130 131 132 133 134 135 136 137 138 139 140 141 142 143 144 145 146 147 148 149 150 151 152 153 154 155 156 157 158 159 160 161 162 163 164 165 166 167 168 169 170 171 172 173 174 175 176 177 178 179 180 181 182 183 184 185 186 187 188 189 190 191 192 193 194 195 
And now minimizing all dofs together
protocols.moves.ParsedProtocol: 
}
=======================END MOVER RepackMinimize=======================
protocols.moves.ParsedProtocol: =======================BEGIN FILTER =======================
{
protocols.moves.ParsedProtocol: 
}
=======================END FILTER =======================
protocols.moves.ParsedProtocol: =======================BEGIN MOVER Backrub=======================
{
protocols.protein_interface_design.util: FOLD_TREE  EDGE 1 82 -1  EDGE 1 83 1  EDGE 83 195 -1 
protocols.protein_interface_design.util: 
basic.io.database: Database file opened: /work/strauch/svn/database/minirosetta_database/branch_angle/branch_angle_1.txt
basic.io.database: Database file opened: /work/strauch/svn/database/minirosetta_database/branch_angle/branch_angle_2.txt
protocols.moves.BackrubMover: Segment lengths: 3-34 atoms
protocols.moves.BackrubMover: Main chain pivot atoms: CA
protocols.moves.BackrubMover: Adding backrub segments for residues 146-174
protocols.moves.BackrubMover: Total Segments Added: 197
protocols.protein_interface_design.BackrubDDMover: Backrub Segments Added: 197
Score After PDB Load:
protocols.protein_interface_design.BackrubDDMover: ------------------------------------------------------------
 Scores                       Weight   Raw Score Wghtd.Score
------------------------------------------------------------
 fa_atr                       0.800    -959.736    -767.788
 fa_rep                       0.440     179.453      78.959
 fa_sol                       0.650     584.202     379.731
 fa_intra_rep                 0.004     353.169       1.413
 mm_bend                      1.000     197.364     197.364
 pro_close                    1.000       1.401       1.401
 fa_pair                      0.490     -53.774     -26.349
 hbond_sr_bb                  0.585    -100.135     -58.579
 hbond_lr_bb                  1.170     -28.140     -32.924
 hbond_bb_sc                  1.170     -25.951     -30.363
 hbond_sc                     1.100     -16.134     -17.748
 dslf_ss_dst                  0.500       0.000       0.000
 dslf_cs_ang                  2.000       0.000       0.000
 dslf_ss_dih                  5.000       0.000       0.000
 dslf_ca_dih                  5.000       0.000       0.000
 rama                         0.200     -21.141      -4.228
 omega                        0.500      29.899      14.950
 fa_dun                       0.560     340.249     190.539
 p_aa_pp                      0.320     -51.616     -16.517
 ref                          1.000     -49.410     -49.410
---------------------------------------------------
 Total weighted score:                     -139.549
Score After Branch Angle Optimization/Side Chain Idealization:
------------------------------------------------------------
 Scores                       Weight   Raw Score Wghtd.Score
------------------------------------------------------------
 fa_atr                       0.800    -959.379    -767.503
 fa_rep                       0.440     181.847      80.013
 fa_sol                       0.650     583.599     379.339
 fa_intra_rep                 0.004     354.642       1.419
 mm_bend                      1.000     193.480     193.480
 pro_close                    1.000       1.401       1.401
 fa_pair                      0.490     -53.738     -26.332
 hbond_sr_bb                  0.585    -100.135     -58.579
 hbond_lr_bb                  1.170     -28.140     -32.924
 hbond_bb_sc                  1.170     -26.057     -30.487
 hbond_sc                     1.100     -15.907     -17.498
 dslf_ss_dst                  0.500       0.000       0.000
 dslf_cs_ang                  2.000       0.000       0.000
 dslf_ss_dih                  5.000       0.000       0.000
 dslf_ca_dih                  5.000       0.000       0.000
 rama                         0.200     -21.141      -4.228
 omega                        0.500      29.899      14.950
 fa_dun                       0.560     340.249     190.539
 p_aa_pp                      0.320     -51.616     -16.517
 ref                          1.000     -49.410     -49.410
---------------------------------------------------
 Total weighted score:                     -142.336
Running 1000 trials...
core.pack.task: Packer task: initialize from command line() 
protocols.moves.MonteCarlo:     BBG8T3AMover trials=    236;  accepts= 0.1737;  energy_drop/trial=   0.02768
protocols.moves.MonteCarlo:       SmallMover trials=    149;  accepts= 0.0403;  energy_drop/trial=   0.00894
protocols.moves.MonteCarlo:      br_CA_CA_04 trials=     38;  accepts= 0.3421;  energy_drop/trial=   0.05155
protocols.moves.MonteCarlo:      br_CA_CA_07 trials=     39;  accepts= 0.2821;  energy_drop/trial=   0.04281
protocols.moves.MonteCarlo:      br_CA_CA_10 trials=     46;  accepts= 0.2174;  energy_drop/trial=   0.02589
protocols.moves.MonteCarlo:      br_CA_CA_13 trials=     27;  accepts= 0.1111;  energy_drop/trial=   0.05010
protocols.moves.MonteCarlo:      br_CA_CA_16 trials=     38;  accepts= 0.1053;  energy_drop/trial=   0.00385
protocols.moves.MonteCarlo:      br_CA_CA_19 trials=     31;  accepts= 0.2903;  energy_drop/trial=   0.01381
protocols.moves.MonteCarlo:      br_CA_CA_22 trials=     34;  accepts= 0.1765;  energy_drop/trial=  -0.08106
protocols.moves.MonteCarlo:      br_CA_CA_25 trials=     29;  accepts= 0.2069;  energy_drop/trial=   0.01841
protocols.moves.MonteCarlo:      br_CA_CA_28 trials=     28;  accepts= 0.1429;  energy_drop/trial=  -0.03462
protocols.moves.MonteCarlo:      br_CA_CA_31 trials=     22;  accepts= 0.2273;  energy_drop/trial=   0.01902
protocols.moves.MonteCarlo:      br_CA_CA_34 trials=     18;  accepts= 0.1111;  energy_drop/trial=  -0.09849
protocols.moves.MonteCarlo:       sc_chi_rot trials=    238;  accepts= 0.1933;  energy_drop/trial=   0.04281
protocols.moves.MonteCarlo:      sc_chi_unif trials=     27;  accepts= 0.0370;  energy_drop/trial=   0.04786
protocols.protein_interface_design.BackrubDDMover: Last Score:
protocols.protein_interface_design.BackrubDDMover: ------------------------------------------------------------
 Scores                       Weight   Raw Score Wghtd.Score
------------------------------------------------------------
 fa_atr                       0.800    -959.291    -767.433
 fa_rep                       0.440     201.991      88.876
 fa_sol                       0.650     583.530     379.294
 fa_intra_rep                 0.004     352.363       1.409
 mm_bend                      1.000     192.031     192.031
 pro_close                    1.000       1.916       1.916
 fa_pair                      0.490     -54.793     -26.849
 hbond_sr_bb                  0.585     -97.999     -57.330
 hbond_lr_bb                  1.170     -26.857     -31.423
 hbond_bb_sc                  1.170     -22.202     -25.976
 hbond_sc                     1.100     -13.426     -14.768
 dslf_ss_dst                  0.500       0.000       0.000
 dslf_cs_ang                  2.000       0.000       0.000
 dslf_ss_dih                  5.000       0.000       0.000
 dslf_ca_dih                  5.000       0.000       0.000
 rama                         0.200     -21.897      -4.379
 omega                        0.500      29.899      14.950
 fa_dun                       0.560     347.428     194.560
 p_aa_pp                      0.320     -50.808     -16.258
 ref                          1.000     -49.410     -49.410
---------------------------------------------------
 Total weighted score:                     -120.789
Low Score:
------------------------------------------------------------
 Scores                       Weight   Raw Score Wghtd.Score
------------------------------------------------------------
 fa_atr                       0.800    -959.379    -767.503
 fa_rep                       0.440     181.847      80.013
 fa_sol                       0.650     583.599     379.339
 fa_intra_rep                 0.004     354.642       1.419
 mm_bend                      1.000     193.480     193.480
 pro_close                    1.000       1.401       1.401
 fa_pair                      0.490     -53.738     -26.332
 hbond_sr_bb                  0.585    -100.135     -58.579
 hbond_lr_bb                  1.170     -28.140     -32.924
 hbond_bb_sc                  1.170     -26.057     -30.487
 hbond_sc                     1.100     -15.907     -17.498
 dslf_ss_dst                  0.500       0.000       0.000
 dslf_cs_ang                  2.000       0.000       0.000
 dslf_ss_dih                  5.000       0.000       0.000
 dslf_ca_dih                  5.000       0.000       0.000
 rama                         0.200     -21.141      -4.228
 omega                        0.500      29.899      14.950
 fa_dun                       0.560     340.249     190.539
 p_aa_pp                      0.320     -51.616     -16.517
 ref                          1.000     -49.410     -49.410
---------------------------------------------------
 Total weighted score:                     -142.336
protocols.moves.ParsedProtocol: 
}
=======================END MOVER Backrub=======================
protocols.moves.ParsedProtocol: =======================BEGIN FILTER =======================
{
protocols.moves.ParsedProtocol: 
}
=======================END FILTER =======================
protocols.moves.ParsedProtocol: =======================BEGIN MOVER RepackMinimize=======================
{
core.pack.task: Packer task: initialize from command line() 
core.pack.interaction_graph.interaction_graph_factory: Instantiating PDInteractionGraph
core.pack.pack_rotamers: built 14537 rotamers at 33 positions.
core.pack.pack_rotamers: IG: 193690232 bytes
protocols.protein_interface_design.design_utils: Fold tree not optimized in minimize interface.
FOLD_TREE  EDGE 1 37 -1  EDGE 37 82 -1  EDGE 37 191 1  EDGE 191 195 -1  EDGE 191 83 -1 
protocols.protein_interface_design.design_utils: 
protocols.protein_interface_design.design_utils: minimizing sc of residues: 19 20 21 22 27 28 30 31 32 34 35 38 45 46 47 48 50 51 52 53 59 147 148 149 150 152 153 155 156 157 158 159 160 161 163 164 167 169 170 172 173 
minimizing rigid body orientation
minimizing bb of residues (and sc of the previous subset): 1 2 3 4 5 6 7 8 9 10 11 12 13 14 15 16 17 18 19 20 21 22 23 24 25 26 27 28 29 30 31 32 33 34 35 36 37 38 39 40 41 42 43 44 45 46 47 48 49 50 51 52 53 54 55 56 57 58 59 60 61 62 63 64 65 66 67 68 69 70 71 72 73 74 75 76 77 78 79 80 81 82 83 84 85 86 87 88 89 90 91 92 93 94 95 96 97 98 99 100 101 102 103 104 105 106 107 108 109 110 111 112 113 114 115 116 117 118 119 120 121 122 123 124 125 126 127 128 129 130 131 132 133 134 135 136 137 138 139 140 141 142 143 144 145 146 147 148 149 150 151 152 153 154 155 156 157 158 159 160 161 162 163 164 165 166 167 168 169 170 171 172 173 174 175 176 177 178 179 180 181 182 183 184 185 186 187 188 189 190 191 192 193 194 195 
And now minimizing all dofs together
protocols.moves.ParsedProtocol: 
}
=======================END MOVER RepackMinimize=======================
protocols.moves.ParsedProtocol: =======================BEGIN FILTER ddg_sasa=======================
{
core.pack.task: Packer task: initialize from command line() 
core.pack.interaction_graph.interaction_graph_factory: Instantiating DensePDInteractionGraph
core.pack.pack_rotamers: built 2320 rotamers at 41 positions.
core.pack.pack_rotamers: IG: 4218736 bytes
protocols.moves.RigidBodyMover: Translate: Jump (before): RT 0.365238 -0.837914 -0.405588 0.62042 0.543921 -0.565003 0.694032 -0.0452742 0.718519 -7.06765 -18.1828 -15.7617  
protocols.moves.RigidBodyMover: Translate: Jump (after):  RT 0.365238 -0.837914 -0.405588 0.62042 0.543921 -0.565003 0.694032 -0.0452742 0.718519 -438.54 -773.324 -509.314  
core.pack.interaction_graph.interaction_graph_factory: Instantiating DensePDInteractionGraph
core.pack.pack_rotamers: built 2899 rotamers at 41 positions.
core.pack.pack_rotamers: IG: 3603180 bytes
core.pack.task: Packer task: initialize from command line() 
core.pack.interaction_graph.interaction_graph_factory: Instantiating DensePDInteractionGraph
core.pack.pack_rotamers: built 2320 rotamers at 41 positions.
core.pack.pack_rotamers: IG: 4218736 bytes
protocols.moves.RigidBodyMover: Translate: Jump (before): RT 0.365238 -0.837914 -0.405588 0.62042 0.543921 -0.565003 0.694032 -0.0452742 0.718519 -7.06765 -18.1828 -15.7617  
protocols.moves.RigidBodyMover: Translate: Jump (after):  RT 0.365238 -0.837914 -0.405588 0.62042 0.543921 -0.565003 0.694032 -0.0452742 0.718519 -438.56 -773.299 -509.335  
core.pack.interaction_graph.interaction_graph_factory: Instantiating DensePDInteractionGraph
core.pack.pack_rotamers: built 2899 rotamers at 41 positions.
core.pack.pack_rotamers: IG: 3603180 bytes
protocols.protein_interface_design.dock_design_filters: ddg is -26.301 passing
protocols.moves.RigidBodyMover: Translate: Jump (before): RT 0.365238 -0.837914 -0.405588 0.62042 0.543921 -0.565003 0.694032 -0.0452742 0.718519 -7.06765 -18.1828 -15.7617  
protocols.moves.RigidBodyMover: Translate: Jump (after):  RT 0.365238 -0.837914 -0.405588 0.62042 0.543921 -0.565003 0.694032 -0.0452742 0.718519 -438.552 -773.302 -509.337  
protocols.protein_interface_design.dock_design_filters: sasa is 1657.99. passing.
protocols.filters.Filter: Compound logical statement is 1.
protocols.moves.ParsedProtocol: 
}
=======================END FILTER ddg_sasa=======================
protocols.moves.ParsedProtocol: setting status to success
core.pack.task: Packer task: initialize from command line() 
core.pack.interaction_graph.interaction_graph_factory: Instantiating DensePDInteractionGraph
core.pack.pack_rotamers: built 2320 rotamers at 41 positions.
core.pack.pack_rotamers: IG: 4218736 bytes
protocols.moves.RigidBodyMover: Translate: Jump (before): RT 0.365238 -0.837914 -0.405588 0.62042 0.543921 -0.565003 0.694032 -0.0452742 0.718519 -7.06765 -18.1828 -15.7617  
protocols.moves.RigidBodyMover: Translate: Jump (after):  RT 0.365238 -0.837914 -0.405588 0.62042 0.543921 -0.565003 0.694032 -0.0452742 0.718519 -438.54 -773.324 -509.314  
core.pack.interaction_graph.interaction_graph_factory: Instantiating DensePDInteractionGraph
core.pack.pack_rotamers: built 2899 rotamers at 41 positions.
core.pack.pack_rotamers: IG: 3603180 bytes
core.pack.task: Packer task: initialize from command line() 
core.pack.interaction_graph.interaction_graph_factory: Instantiating DensePDInteractionGraph
core.pack.pack_rotamers: built 2320 rotamers at 41 positions.
core.pack.pack_rotamers: IG: 4218736 bytes
protocols.moves.RigidBodyMover: Translate: Jump (before): RT 0.365238 -0.837914 -0.405588 0.62042 0.543921 -0.565003 0.694032 -0.0452742 0.718519 -7.06765 -18.1828 -15.7617  
protocols.moves.RigidBodyMover: Translate: Jump (after):  RT 0.365238 -0.837914 -0.405588 0.62042 0.543921 -0.565003 0.694032 -0.0452742 0.718519 -438.544 -773.329 -509.303  
core.pack.interaction_graph.interaction_graph_factory: Instantiating DensePDInteractionGraph
core.pack.pack_rotamers: built 2899 rotamers at 41 positions.
core.pack.pack_rotamers: IG: 3603180 bytes
protocols.protein_interface_design.dock_design_filters: ddg is -26.301 passing
protocols.moves.RigidBodyMover: Translate: Jump (before): RT 0.365238 -0.837914 -0.405588 0.62042 0.543921 -0.565003 0.694032 -0.0452742 0.718519 -7.06765 -18.1828 -15.7617  
protocols.moves.RigidBodyMover: Translate: Jump (after):  RT 0.365238 -0.837914 -0.405588 0.62042 0.543921 -0.565003 0.694032 -0.0452742 0.718519 -438.552 -773.302 -509.337  
protocols.protein_interface_design.dock_design_filters: sasa is 1657.99. passing.
protocols.moves.ParsedProtocol.REPORT: =============Starting final report================
protocols.moves.ParsedProtocol.REPORT: ============Begin report for ==================
protocols.moves.ParsedProtocol.REPORT: ============End report for ==================
protocols.moves.ParsedProtocol.REPORT: ============Begin report for ==================
protocols.moves.ParsedProtocol.REPORT: ============End report for ==================
protocols.moves.ParsedProtocol.REPORT: ============Begin report for ==================
protocols.moves.ParsedProtocol.REPORT: ============End report for ==================
protocols.moves.ParsedProtocol.REPORT: ============Begin report for ==================
protocols.moves.ParsedProtocol.REPORT: ============End report for ==================
protocols.moves.ParsedProtocol.REPORT: ============Begin report for ddg_sasa==================
core.pack.task: Packer task: initialize from command line() 
core.pack.interaction_graph.interaction_graph_factory: Instantiating DensePDInteractionGraph
core.pack.pack_rotamers: built 2320 rotamers at 41 positions.
core.pack.pack_rotamers: IG: 4218736 bytes
protocols.moves.RigidBodyMover: Translate: Jump (before): RT 0.365238 -0.837914 -0.405588 0.62042 0.543921 -0.565003 0.694032 -0.0452742 0.718519 -7.06765 -18.1828 -15.7617  
protocols.moves.RigidBodyMover: Translate: Jump (after):  RT 0.365238 -0.837914 -0.405588 0.62042 0.543921 -0.565003 0.694032 -0.0452742 0.718519 -438.552 -773.325 -509.302  
core.pack.interaction_graph.interaction_graph_factory: Instantiating DensePDInteractionGraph
core.pack.pack_rotamers: built 2899 rotamers at 41 positions.
core.pack.pack_rotamers: IG: 3603180 bytes
core.pack.task: Packer task: initialize from command line() 
core.pack.interaction_graph.interaction_graph_factory: Instantiating DensePDInteractionGraph
core.pack.pack_rotamers: built 2320 rotamers at 41 positions.
core.pack.pack_rotamers: IG: 4218736 bytes
protocols.moves.RigidBodyMover: Translate: Jump (before): RT 0.365238 -0.837914 -0.405588 0.62042 0.543921 -0.565003 0.694032 -0.0452742 0.718519 -7.06765 -18.1828 -15.7617  
protocols.moves.RigidBodyMover: Translate: Jump (after):  RT 0.365238 -0.837914 -0.405588 0.62042 0.543921 -0.565003 0.694032 -0.0452742 0.718519 -438.56 -773.292 -509.345  
core.pack.interaction_graph.interaction_graph_factory: Instantiating DensePDInteractionGraph
core.pack.pack_rotamers: built 2899 rotamers at 41 positions.
core.pack.pack_rotamers: IG: 3603180 bytes
protocols.protein_interface_design.dock_design_filters: ddg is -26.3015 passing
protocols.moves.RigidBodyMover: Translate: Jump (before): RT 0.365238 -0.837914 -0.405588 0.62042 0.543921 -0.565003 0.694032 -0.0452742 0.718519 -7.06765 -18.1828 -15.7617  
protocols.moves.RigidBodyMover: Translate: Jump (after):  RT 0.365238 -0.837914 -0.405588 0.62042 0.543921 -0.565003 0.694032 -0.0452742 0.718519 -438.552 -773.302 -509.337  
protocols.protein_interface_design.dock_design_filters: sasa is 1657.99. passing.
protocols.moves.ParsedProtocol.REPORT: Compound filter returns: 1
============End report for ddg_sasa==================
core.scoring.ScoreFunctionFactory: SCOREFUNCTION: score12_w_corrections
basic.io.database: Database file opened: /work/strauch/svn/database/minirosetta_database/scoring/score_functions/custom_pair_distance/pos_charge_repulsion
basic.io.database: Database file opened: /work/strauch/svn/database/minirosetta_database/scoring/score_functions/custom_pair_distance/neg_charge_repulsion
core.scoring.custom_pair_distance.FullatomCustomPairDistanceEnergy: Added 28800 AtomPairFuncList lists
protocols.moves.GenericMonteCarloMover: filters.size() 1
protocols.moves.GenericMonteCarloMover: Filter #1
protocols.moves.GenericMonteCarloMover.individual_energies: energy index, last_accepted_score, current_score 1 -99999 -99999
protocols.moves.GenericMonteCarloMover: Current, best, boltz -99999 -99999 nan
protocols.moves.GenericMonteCarloMover: Accept
protocols.moves.GenericMonteCarloMover: Trial number: 3
protocols.moves.ParsedProtocol: =======================BEGIN MOVER RepackMinimize=======================
{
core.pack.task: Packer task: initialize from command line() 
core.pack.interaction_graph.interaction_graph_factory: Instantiating PDInteractionGraph
core.pack.pack_rotamers: built 27106 rotamers at 33 positions.
core.pack.pack_rotamers: IG: 794570744 bytes
protocols.protein_interface_design.design_utils: Fold tree not optimized in minimize interface.
FOLD_TREE  EDGE 1 37 -1  EDGE 37 82 -1  EDGE 37 191 1  EDGE 191 195 -1  EDGE 191 83 -1 
protocols.protein_interface_design.design_utils: 
protocols.protein_interface_design.design_utils: minimizing sc of residues: 19 20 21 22 27 28 30 31 32 34 35 38 45 46 47 48 50 51 52 53 59 147 148 149 150 152 153 155 156 157 158 159 160 161 163 164 167 169 170 172 173 
minimizing rigid body orientation
minimizing bb of residues (and sc of the previous subset): 
And now minimizing all dofs together
protocols.moves.ParsedProtocol: 
}
=======================END MOVER RepackMinimize=======================
protocols.moves.ParsedProtocol: =======================BEGIN FILTER =======================
{
protocols.moves.ParsedProtocol: 
}
=======================END FILTER =======================
protocols.moves.ParsedProtocol: =======================BEGIN MOVER RepackMinimize=======================
{
core.pack.task: Packer task: initialize from command line() 
core.pack.interaction_graph.interaction_graph_factory: Instantiating PDInteractionGraph
core.pack.pack_rotamers: built 14634 rotamers at 33 positions.
core.pack.pack_rotamers: IG: 197872972 bytes
protocols.protein_interface_design.design_utils: Fold tree not optimized in minimize interface.
FOLD_TREE  EDGE 1 37 -1  EDGE 37 82 -1  EDGE 37 191 1  EDGE 191 195 -1  EDGE 191 83 -1 
protocols.protein_interface_design.design_utils: 
protocols.protein_interface_design.design_utils: minimizing sc of residues: 19 20 21 22 27 28 30 31 32 34 35 38 45 46 47 48 50 51 52 53 59 147 148 149 150 152 153 155 156 157 158 159 160 161 163 164 167 169 170 172 173 
minimizing rigid body orientation
minimizing bb of residues (and sc of the previous subset): 
And now minimizing all dofs together
protocols.moves.ParsedProtocol: 
}
=======================END MOVER RepackMinimize=======================
protocols.moves.ParsedProtocol: =======================BEGIN FILTER =======================
{
protocols.moves.ParsedProtocol: 
}
=======================END FILTER =======================
protocols.moves.ParsedProtocol: =======================BEGIN MOVER RepackMinimize=======================
{
core.pack.task: Packer task: initialize from command line() 
core.pack.interaction_graph.interaction_graph_factory: Instantiating PDInteractionGraph
core.pack.pack_rotamers: built 14449 rotamers at 33 positions.
core.pack.pack_rotamers: IG: 191984120 bytes
protocols.protein_interface_design.design_utils: Fold tree not optimized in minimize interface.
FOLD_TREE  EDGE 1 37 -1  EDGE 37 82 -1  EDGE 37 191 1  EDGE 191 195 -1  EDGE 191 83 -1 
protocols.protein_interface_design.design_utils: 
protocols.protein_interface_design.design_utils: minimizing sc of residues: 19 20 21 22 27 28 30 31 32 34 35 38 45 46 47 48 50 51 52 53 59 147 148 149 150 152 153 155 156 157 158 159 160 161 163 164 167 169 170 172 173 
minimizing rigid body orientation
minimizing bb of residues (and sc of the previous subset): 1 2 3 4 5 6 7 8 9 10 11 12 13 14 15 16 17 18 19 20 21 22 23 24 25 26 27 28 29 30 31 32 33 34 35 36 37 38 39 40 41 42 43 44 45 46 47 48 49 50 51 52 53 54 55 56 57 58 59 60 61 62 63 64 65 66 67 68 69 70 71 72 73 74 75 76 77 78 79 80 81 82 83 84 85 86 87 88 89 90 91 92 93 94 95 96 97 98 99 100 101 102 103 104 105 106 107 108 109 110 111 112 113 114 115 116 117 118 119 120 121 122 123 124 125 126 127 128 129 130 131 132 133 134 135 136 137 138 139 140 141 142 143 144 145 146 147 148 149 150 151 152 153 154 155 156 157 158 159 160 161 162 163 164 165 166 167 168 169 170 171 172 173 174 175 176 177 178 179 180 181 182 183 184 185 186 187 188 189 190 191 192 193 194 195 
And now minimizing all dofs together
protocols.moves.ParsedProtocol: 
}
=======================END MOVER RepackMinimize=======================
protocols.moves.ParsedProtocol: =======================BEGIN FILTER =======================
{
protocols.moves.ParsedProtocol: 
}
=======================END FILTER =======================
protocols.moves.ParsedProtocol: =======================BEGIN MOVER Backrub=======================
{
protocols.protein_interface_design.util: FOLD_TREE  EDGE 1 82 -1  EDGE 1 83 1  EDGE 83 195 -1 
protocols.protein_interface_design.util: 
basic.io.database: Database file opened: /work/strauch/svn/database/minirosetta_database/branch_angle/branch_angle_1.txt
basic.io.database: Database file opened: /work/strauch/svn/database/minirosetta_database/branch_angle/branch_angle_2.txt
protocols.moves.BackrubMover: Segment lengths: 3-34 atoms
protocols.moves.BackrubMover: Main chain pivot atoms: CA
protocols.moves.BackrubMover: Adding backrub segments for residues 146-174
protocols.moves.BackrubMover: Total Segments Added: 197
protocols.protein_interface_design.BackrubDDMover: Backrub Segments Added: 197
Score After PDB Load:
protocols.protein_interface_design.BackrubDDMover: ------------------------------------------------------------
 Scores                       Weight   Raw Score Wghtd.Score
------------------------------------------------------------
 fa_atr                       0.800    -955.935    -764.748
 fa_rep                       0.440     177.305      78.014
 fa_sol                       0.650     587.603     381.942
 fa_intra_rep                 0.004     344.802       1.379
 mm_bend                      1.000     197.349     197.349
 pro_close                    1.000       1.392       1.392
 fa_pair                      0.490     -56.210     -27.543
 hbond_sr_bb                  0.585    -100.127     -58.575
 hbond_lr_bb                  1.170     -28.090     -32.865
 hbond_bb_sc                  1.170     -26.174     -30.623
 hbond_sc                     1.100     -17.466     -19.213
 dslf_ss_dst                  0.500       0.000       0.000
 dslf_cs_ang                  2.000       0.000       0.000
 dslf_ss_dih                  5.000       0.000       0.000
 dslf_ca_dih                  5.000       0.000       0.000
 rama                         0.200     -21.325      -4.265
 omega                        0.500      29.867      14.933
 fa_dun                       0.560     337.521     189.012
 p_aa_pp                      0.320     -51.299     -16.416
 ref                          1.000     -50.570     -50.570
---------------------------------------------------
 Total weighted score:                     -140.796
Score After Branch Angle Optimization/Side Chain Idealization:
------------------------------------------------------------
 Scores                       Weight   Raw Score Wghtd.Score
------------------------------------------------------------
 fa_atr                       0.800    -955.442    -764.354
 fa_rep                       0.440     182.573      80.332
 fa_sol                       0.650     587.184     381.670
 fa_intra_rep                 0.004     346.166       1.385
 mm_bend                      1.000     193.480     193.480
 pro_close                    1.000       1.392       1.392
 fa_pair                      0.490     -56.202     -27.539
 hbond_sr_bb                  0.585    -100.127     -58.575
 hbond_lr_bb                  1.170     -28.090     -32.865
 hbond_bb_sc                  1.170     -26.290     -30.759
 hbond_sc                     1.100     -16.178     -17.796
 dslf_ss_dst                  0.500       0.000       0.000
 dslf_cs_ang                  2.000       0.000       0.000
 dslf_ss_dih                  5.000       0.000       0.000
 dslf_ca_dih                  5.000       0.000       0.000
 rama                         0.200     -21.325      -4.265
 omega                        0.500      29.867      14.933
 fa_dun                       0.560     337.521     189.012
 p_aa_pp                      0.320     -51.299     -16.416
 ref                          1.000     -50.570     -50.570
---------------------------------------------------
 Total weighted score:                     -140.934
Running 1000 trials...
core.pack.task: Packer task: initialize from command line() 
protocols.moves.MonteCarlo:     BBG8T3AMover trials=    241;  accepts= 0.1203;  energy_drop/trial=   0.01408
protocols.moves.MonteCarlo:       SmallMover trials=    141;  accepts= 0.0284;  energy_drop/trial=  -0.00483
protocols.moves.MonteCarlo:      br_CA_CA_04 trials=     33;  accepts= 0.3333;  energy_drop/trial=   0.03849
protocols.moves.MonteCarlo:      br_CA_CA_07 trials=     38;  accepts= 0.2105;  energy_drop/trial=   0.01964
protocols.moves.MonteCarlo:      br_CA_CA_10 trials=     30;  accepts= 0.1000;  energy_drop/trial=  -0.03831
protocols.moves.MonteCarlo:      br_CA_CA_13 trials=     39;  accepts= 0.1538;  energy_drop/trial=   0.04795
protocols.moves.MonteCarlo:      br_CA_CA_16 trials=     33;  accepts= 0.1212;  energy_drop/trial=  -0.00418
protocols.moves.MonteCarlo:      br_CA_CA_19 trials=     30;  accepts= 0.2000;  energy_drop/trial=   0.01091
protocols.moves.MonteCarlo:      br_CA_CA_22 trials=     39;  accepts= 0.1026;  energy_drop/trial=   0.05283
protocols.moves.MonteCarlo:      br_CA_CA_25 trials=     25;  accepts= 0.1200;  energy_drop/trial=   0.05553
protocols.moves.MonteCarlo:      br_CA_CA_28 trials=     22 NO ACCEPTS.
protocols.moves.MonteCarlo:      br_CA_CA_31 trials=     29;  accepts= 0.0690;  energy_drop/trial=  -0.00638
protocols.moves.MonteCarlo:      br_CA_CA_34 trials=     23;  accepts= 0.0435;  energy_drop/trial=  -0.00518
protocols.moves.MonteCarlo:       sc_chi_rot trials=    243;  accepts= 0.2140;  energy_drop/trial=   0.04376
protocols.moves.MonteCarlo:      sc_chi_unif trials=     34 NO ACCEPTS.
protocols.protein_interface_design.BackrubDDMover: Last Score:
protocols.protein_interface_design.BackrubDDMover: ------------------------------------------------------------
 Scores                       Weight   Raw Score Wghtd.Score
------------------------------------------------------------
 fa_atr                       0.800    -958.862    -767.090
 fa_rep                       0.440     196.460      86.442
 fa_sol                       0.650     592.280     384.982
 fa_intra_rep                 0.004     343.520       1.374
 mm_bend                      1.000     193.909     193.909
 pro_close                    1.000       1.401       1.401
 fa_pair                      0.490     -56.989     -27.925
 hbond_sr_bb                  0.585     -99.489     -58.201
 hbond_lr_bb                  1.170     -27.280     -31.918
 hbond_bb_sc                  1.170     -22.896     -26.788
 hbond_sc                     1.100     -14.463     -15.909
 dslf_ss_dst                  0.500       0.000       0.000
 dslf_cs_ang                  2.000       0.000       0.000
 dslf_ss_dih                  5.000       0.000       0.000
 dslf_ca_dih                  5.000       0.000       0.000
 rama                         0.200     -19.679      -3.936
 omega                        0.500      29.867      14.933
 fa_dun                       0.560     347.268     194.470
 p_aa_pp                      0.320     -52.162     -16.692
 ref                          1.000     -50.570     -50.570
---------------------------------------------------
 Total weighted score:                     -121.517
Low Score:
------------------------------------------------------------
 Scores                       Weight   Raw Score Wghtd.Score
------------------------------------------------------------
 fa_atr                       0.800    -955.442    -764.354
 fa_rep                       0.440     182.573      80.332
 fa_sol                       0.650     587.184     381.670
 fa_intra_rep                 0.004     346.166       1.385
 mm_bend                      1.000     193.480     193.480
 pro_close                    1.000       1.392       1.392
 fa_pair                      0.490     -56.202     -27.539
 hbond_sr_bb                  0.585    -100.127     -58.575
 hbond_lr_bb                  1.170     -28.090     -32.865
 hbond_bb_sc                  1.170     -26.290     -30.759
 hbond_sc                     1.100     -16.178     -17.796
 dslf_ss_dst                  0.500       0.000       0.000
 dslf_cs_ang                  2.000       0.000       0.000
 dslf_ss_dih                  5.000       0.000       0.000
 dslf_ca_dih                  5.000       0.000       0.000
 rama                         0.200     -21.325      -4.265
 omega                        0.500      29.867      14.933
 fa_dun                       0.560     337.521     189.012
 p_aa_pp                      0.320     -51.299     -16.416
 ref                          1.000     -50.570     -50.570
---------------------------------------------------
 Total weighted score:                     -140.934
protocols.moves.ParsedProtocol: 
}
=======================END MOVER Backrub=======================
protocols.moves.ParsedProtocol: =======================BEGIN FILTER =======================
{
protocols.moves.ParsedProtocol: 
}
=======================END FILTER =======================
protocols.moves.ParsedProtocol: =======================BEGIN MOVER RepackMinimize=======================
{
core.pack.task: Packer task: initialize from command line() 
core.pack.interaction_graph.interaction_graph_factory: Instantiating PDInteractionGraph
core.pack.pack_rotamers: built 14581 rotamers at 33 positions.
core.pack.pack_rotamers: IG: 194900136 bytes
protocols.protein_interface_design.design_utils: Fold tree not optimized in minimize interface.
FOLD_TREE  EDGE 1 37 -1  EDGE 37 82 -1  EDGE 37 191 1  EDGE 191 195 -1  EDGE 191 83 -1 
protocols.protein_interface_design.design_utils: 
protocols.protein_interface_design.design_utils: minimizing sc of residues: 19 20 21 22 27 28 30 31 32 34 35 38 45 46 47 48 50 51 52 53 59 147 148 149 150 152 153 155 156 157 158 159 160 161 163 164 167 169 170 172 173 
minimizing rigid body orientation
minimizing bb of residues (and sc of the previous subset): 1 2 3 4 5 6 7 8 9 10 11 12 13 14 15 16 17 18 19 20 21 22 23 24 25 26 27 28 29 30 31 32 33 34 35 36 37 38 39 40 41 42 43 44 45 46 47 48 49 50 51 52 53 54 55 56 57 58 59 60 61 62 63 64 65 66 67 68 69 70 71 72 73 74 75 76 77 78 79 80 81 82 83 84 85 86 87 88 89 90 91 92 93 94 95 96 97 98 99 100 101 102 103 104 105 106 107 108 109 110 111 112 113 114 115 116 117 118 119 120 121 122 123 124 125 126 127 128 129 130 131 132 133 134 135 136 137 138 139 140 141 142 143 144 145 146 147 148 149 150 151 152 153 154 155 156 157 158 159 160 161 162 163 164 165 166 167 168 169 170 171 172 173 174 175 176 177 178 179 180 181 182 183 184 185 186 187 188 189 190 191 192 193 194 195 
And now minimizing all dofs together
protocols.moves.ParsedProtocol: 
}
=======================END MOVER RepackMinimize=======================
protocols.moves.ParsedProtocol: =======================BEGIN FILTER ddg_sasa=======================
{
core.pack.task: Packer task: initialize from command line() 
core.pack.interaction_graph.interaction_graph_factory: Instantiating DensePDInteractionGraph
core.pack.pack_rotamers: built 2370 rotamers at 41 positions.
core.pack.pack_rotamers: IG: 4407180 bytes
protocols.moves.RigidBodyMover: Translate: Jump (before): RT 0.36433 -0.84079 -0.400418 0.621921 0.539705 -0.567392 0.693165 -0.0423103 0.719536 -7.10645 -18.1764 -15.7526  
protocols.moves.RigidBodyMover: Translate: Jump (after):  RT 0.36433 -0.84079 -0.400418 0.621921 0.539705 -0.567392 0.693165 -0.0423103 0.719536 -439.962 -773.442 -507.9  
core.pack.interaction_graph.interaction_graph_factory: Instantiating DensePDInteractionGraph
core.pack.pack_rotamers: built 2973 rotamers at 41 positions.
core.pack.pack_rotamers: IG: 3888360 bytes
core.pack.task: Packer task: initialize from command line() 
core.pack.interaction_graph.interaction_graph_factory: Instantiating DensePDInteractionGraph
core.pack.pack_rotamers: built 2370 rotamers at 41 positions.
core.pack.pack_rotamers: IG: 4407180 bytes
protocols.moves.RigidBodyMover: Translate: Jump (before): RT 0.36433 -0.84079 -0.400418 0.621921 0.539705 -0.567392 0.693165 -0.0423103 0.719536 -7.10645 -18.1764 -15.7526  
protocols.moves.RigidBodyMover: Translate: Jump (after):  RT 0.36433 -0.84079 -0.400418 0.621921 0.539705 -0.567392 0.693165 -0.0423103 0.719536 -439.984 -773.4 -507.947  
core.pack.interaction_graph.interaction_graph_factory: Instantiating DensePDInteractionGraph
core.pack.pack_rotamers: built 2973 rotamers at 41 positions.
core.pack.pack_rotamers: IG: 3888360 bytes
protocols.protein_interface_design.dock_design_filters: ddg is -25.6772 passing
protocols.moves.RigidBodyMover: Translate: Jump (before): RT 0.36433 -0.84079 -0.400418 0.621921 0.539705 -0.567392 0.693165 -0.0423103 0.719536 -7.10645 -18.1764 -15.7526  
protocols.moves.RigidBodyMover: Translate: Jump (after):  RT 0.36433 -0.84079 -0.400418 0.621921 0.539705 -0.567392 0.693165 -0.0423103 0.719536 -439.967 -773.417 -507.936  
protocols.protein_interface_design.dock_design_filters: sasa is 1672.88. passing.
protocols.filters.Filter: Compound logical statement is 1.
protocols.moves.ParsedProtocol: 
}
=======================END FILTER ddg_sasa=======================
protocols.moves.ParsedProtocol: setting status to success
core.pack.task: Packer task: initialize from command line() 
core.pack.interaction_graph.interaction_graph_factory: Instantiating DensePDInteractionGraph
core.pack.pack_rotamers: built 2370 rotamers at 41 positions.
core.pack.pack_rotamers: IG: 4407180 bytes
protocols.moves.RigidBodyMover: Translate: Jump (before): RT 0.36433 -0.84079 -0.400418 0.621921 0.539705 -0.567392 0.693165 -0.0423103 0.719536 -7.10645 -18.1764 -15.7526  
protocols.moves.RigidBodyMover: Translate: Jump (after):  RT 0.36433 -0.84079 -0.400418 0.621921 0.539705 -0.567392 0.693165 -0.0423103 0.719536 -439.958 -773.437 -507.911  
core.pack.interaction_graph.interaction_graph_factory: Instantiating DensePDInteractionGraph
core.pack.pack_rotamers: built 2973 rotamers at 41 positions.
core.pack.pack_rotamers: IG: 3888360 bytes
core.pack.task: Packer task: initialize from command line() 
core.pack.interaction_graph.interaction_graph_factory: Instantiating DensePDInteractionGraph
core.pack.pack_rotamers: built 2370 rotamers at 41 positions.
core.pack.pack_rotamers: IG: 4407180 bytes
protocols.moves.RigidBodyMover: Translate: Jump (before): RT 0.36433 -0.84079 -0.400418 0.621921 0.539705 -0.567392 0.693165 -0.0423103 0.719536 -7.10645 -18.1764 -15.7526  
protocols.moves.RigidBodyMover: Translate: Jump (after):  RT 0.36433 -0.84079 -0.400418 0.621921 0.539705 -0.567392 0.693165 -0.0423103 0.719536 -439.959 -773.43 -507.922  
core.pack.interaction_graph.interaction_graph_factory: Instantiating DensePDInteractionGraph
core.pack.pack_rotamers: built 2973 rotamers at 41 positions.
core.pack.pack_rotamers: IG: 3888360 bytes
protocols.protein_interface_design.dock_design_filters: ddg is -25.6772 passing
protocols.moves.RigidBodyMover: Translate: Jump (before): RT 0.36433 -0.84079 -0.400418 0.621921 0.539705 -0.567392 0.693165 -0.0423103 0.719536 -7.10645 -18.1764 -15.7526  
protocols.moves.RigidBodyMover: Translate: Jump (after):  RT 0.36433 -0.84079 -0.400418 0.621921 0.539705 -0.567392 0.693165 -0.0423103 0.719536 -439.967 -773.417 -507.936  
protocols.protein_interface_design.dock_design_filters: sasa is 1672.88. passing.
protocols.moves.ParsedProtocol.REPORT: =============Starting final report================
protocols.moves.ParsedProtocol.REPORT: ============Begin report for ==================
protocols.moves.ParsedProtocol.REPORT: ============End report for ==================
protocols.moves.ParsedProtocol.REPORT: ============Begin report for ==================
protocols.moves.ParsedProtocol.REPORT: ============End report for ==================
protocols.moves.ParsedProtocol.REPORT: ============Begin report for ==================
protocols.moves.ParsedProtocol.REPORT: ============End report for ==================
protocols.moves.ParsedProtocol.REPORT: ============Begin report for ==================
protocols.moves.ParsedProtocol.REPORT: ============End report for ==================
protocols.moves.ParsedProtocol.REPORT: ============Begin report for ddg_sasa==================
core.pack.task: Packer task: initialize from command line() 
core.pack.interaction_graph.interaction_graph_factory: Instantiating DensePDInteractionGraph
core.pack.pack_rotamers: built 2370 rotamers at 41 positions.
core.pack.pack_rotamers: IG: 4407180 bytes
protocols.moves.RigidBodyMover: Translate: Jump (before): RT 0.36433 -0.84079 -0.400418 0.621921 0.539705 -0.567392 0.693165 -0.0423103 0.719536 -7.10645 -18.1764 -15.7526  
protocols.moves.RigidBodyMover: Translate: Jump (after):  RT 0.36433 -0.84079 -0.400418 0.621921 0.539705 -0.567392 0.693165 -0.0423103 0.719536 -439.962 -773.442 -507.9  
core.pack.interaction_graph.interaction_graph_factory: Instantiating DensePDInteractionGraph
core.pack.pack_rotamers: built 2973 rotamers at 41 positions.
core.pack.pack_rotamers: IG: 3888360 bytes
core.pack.task: Packer task: initialize from command line() 
core.pack.interaction_graph.interaction_graph_factory: Instantiating DensePDInteractionGraph
core.pack.pack_rotamers: built 2370 rotamers at 41 positions.
core.pack.pack_rotamers: IG: 4407180 bytes
protocols.moves.RigidBodyMover: Translate: Jump (before): RT 0.36433 -0.84079 -0.400418 0.621921 0.539705 -0.567392 0.693165 -0.0423103 0.719536 -7.10645 -18.1764 -15.7526  
protocols.moves.RigidBodyMover: Translate: Jump (after):  RT 0.36433 -0.84079 -0.400418 0.621921 0.539705 -0.567392 0.693165 -0.0423103 0.719536 -439.962 -773.442 -507.9  
core.pack.interaction_graph.interaction_graph_factory: Instantiating DensePDInteractionGraph
core.pack.pack_rotamers: built 2973 rotamers at 41 positions.
core.pack.pack_rotamers: IG: 3888360 bytes
protocols.protein_interface_design.dock_design_filters: ddg is -25.6772 passing
protocols.moves.RigidBodyMover: Translate: Jump (before): RT 0.36433 -0.84079 -0.400418 0.621921 0.539705 -0.567392 0.693165 -0.0423103 0.719536 -7.10645 -18.1764 -15.7526  
protocols.moves.RigidBodyMover: Translate: Jump (after):  RT 0.36433 -0.84079 -0.400418 0.621921 0.539705 -0.567392 0.693165 -0.0423103 0.719536 -439.967 -773.417 -507.936  
protocols.protein_interface_design.dock_design_filters: sasa is 1672.88. passing.
protocols.moves.ParsedProtocol.REPORT: Compound filter returns: 1
============End report for ddg_sasa==================
core.scoring.ScoreFunctionFactory: SCOREFUNCTION: score12_w_corrections
basic.io.database: Database file opened: /work/strauch/svn/database/minirosetta_database/scoring/score_functions/custom_pair_distance/pos_charge_repulsion
basic.io.database: Database file opened: /work/strauch/svn/database/minirosetta_database/scoring/score_functions/custom_pair_distance/neg_charge_repulsion
core.scoring.custom_pair_distance.FullatomCustomPairDistanceEnergy: Added 28800 AtomPairFuncList lists
protocols.moves.GenericMonteCarloMover: filters.size() 1
protocols.moves.GenericMonteCarloMover: Filter #1
protocols.moves.GenericMonteCarloMover.individual_energies: energy index, last_accepted_score, current_score 1 -99999 -99999
protocols.moves.GenericMonteCarloMover: Current, best, boltz -99999 -99999 nan
protocols.moves.GenericMonteCarloMover: Accept
protocols.moves.GenericMonteCarloMover: Trial number: 4
protocols.moves.ParsedProtocol: =======================BEGIN MOVER RepackMinimize=======================
{
core.pack.task: Packer task: initialize from command line() 
core.pack.interaction_graph.interaction_graph_factory: Instantiating PDInteractionGraph
core.pack.pack_rotamers: built 27139 rotamers at 33 positions.
core.pack.pack_rotamers: IG: 794036900 bytes
protocols.protein_interface_design.design_utils: Fold tree not optimized in minimize interface.
FOLD_TREE  EDGE 1 37 -1  EDGE 37 82 -1  EDGE 37 191 1  EDGE 191 195 -1  EDGE 191 83 -1 
protocols.protein_interface_design.design_utils: 
protocols.protein_interface_design.design_utils: minimizing sc of residues: 19 20 21 22 27 28 30 31 32 34 35 38 45 46 47 48 50 51 52 53 59 147 148 149 150 152 153 155 156 157 158 159 160 161 163 164 167 169 170 172 173 
minimizing rigid body orientation
minimizing bb of residues (and sc of the previous subset): 
And now minimizing all dofs together
protocols.moves.ParsedProtocol: 
}
=======================END MOVER RepackMinimize=======================
protocols.moves.ParsedProtocol: =======================BEGIN FILTER =======================
{
protocols.moves.ParsedProtocol: 
}
=======================END FILTER =======================
protocols.moves.ParsedProtocol: =======================BEGIN MOVER RepackMinimize=======================
{
core.pack.task: Packer task: initialize from command line() 
core.pack.interaction_graph.interaction_graph_factory: Instantiating PDInteractionGraph
core.pack.pack_rotamers: built 15056 rotamers at 33 positions.
core.pack.pack_rotamers: IG: 210517916 bytes
protocols.protein_interface_design.design_utils: Fold tree not optimized in minimize interface.
FOLD_TREE  EDGE 1 37 -1  EDGE 37 82 -1  EDGE 37 191 1  EDGE 191 195 -1  EDGE 191 83 -1 
protocols.protein_interface_design.design_utils: 
protocols.protein_interface_design.design_utils: minimizing sc of residues: 19 20 21 22 27 28 30 31 32 34 35 38 45 46 47 48 50 51 52 53 59 147 148 149 150 152 153 155 156 157 158 159 160 161 163 164 167 169 170 172 173 
minimizing rigid body orientation
minimizing bb of residues (and sc of the previous subset): 
And now minimizing all dofs together
protocols.moves.ParsedProtocol: 
}
=======================END MOVER RepackMinimize=======================
protocols.moves.ParsedProtocol: =======================BEGIN FILTER =======================
{
protocols.moves.ParsedProtocol: 
}
=======================END FILTER =======================
protocols.moves.ParsedProtocol: =======================BEGIN MOVER RepackMinimize=======================
{
core.pack.task: Packer task: initialize from command line() 
core.pack.interaction_graph.interaction_graph_factory: Instantiating PDInteractionGraph
core.pack.pack_rotamers: built 15013 rotamers at 33 positions.
core.pack.pack_rotamers: IG: 208372060 bytes
protocols.protein_interface_design.design_utils: Fold tree not optimized in minimize interface.
FOLD_TREE  EDGE 1 37 -1  EDGE 37 82 -1  EDGE 37 191 1  EDGE 191 195 -1  EDGE 191 83 -1 
protocols.protein_interface_design.design_utils: 
protocols.protein_interface_design.design_utils: minimizing sc of residues: 19 20 21 22 27 28 30 31 32 34 35 38 45 46 47 48 50 51 52 53 59 147 148 149 150 152 153 155 156 157 158 159 160 161 163 164 167 169 170 172 173 
minimizing rigid body orientation
minimizing bb of residues (and sc of the previous subset): 1 2 3 4 5 6 7 8 9 10 11 12 13 14 15 16 17 18 19 20 21 22 23 24 25 26 27 28 29 30 31 32 33 34 35 36 37 38 39 40 41 42 43 44 45 46 47 48 49 50 51 52 53 54 55 56 57 58 59 60 61 62 63 64 65 66 67 68 69 70 71 72 73 74 75 76 77 78 79 80 81 82 83 84 85 86 87 88 89 90 91 92 93 94 95 96 97 98 99 100 101 102 103 104 105 106 107 108 109 110 111 112 113 114 115 116 117 118 119 120 121 122 123 124 125 126 127 128 129 130 131 132 133 134 135 136 137 138 139 140 141 142 143 144 145 146 147 148 149 150 151 152 153 154 155 156 157 158 159 160 161 162 163 164 165 166 167 168 169 170 171 172 173 174 175 176 177 178 179 180 181 182 183 184 185 186 187 188 189 190 191 192 193 194 195 
And now minimizing all dofs together
protocols.moves.ParsedProtocol: 
}
=======================END MOVER RepackMinimize=======================
protocols.moves.ParsedProtocol: =======================BEGIN FILTER =======================
{
protocols.moves.ParsedProtocol: 
}
=======================END FILTER =======================
protocols.moves.ParsedProtocol: =======================BEGIN MOVER Backrub=======================
{
protocols.protein_interface_design.util: FOLD_TREE  EDGE 1 82 -1  EDGE 1 83 1  EDGE 83 195 -1 
protocols.protein_interface_design.util: 
basic.io.database: Database file opened: /work/strauch/svn/database/minirosetta_database/branch_angle/branch_angle_1.txt
basic.io.database: Database file opened: /work/strauch/svn/database/minirosetta_database/branch_angle/branch_angle_2.txt
protocols.moves.BackrubMover: Segment lengths: 3-34 atoms
protocols.moves.BackrubMover: Main chain pivot atoms: CA
protocols.moves.BackrubMover: Adding backrub segments for residues 146-174
protocols.moves.BackrubMover: Total Segments Added: 197
protocols.protein_interface_design.BackrubDDMover: Backrub Segments Added: 197
Score After PDB Load:
protocols.protein_interface_design.BackrubDDMover: ------------------------------------------------------------
 Scores                       Weight   Raw Score Wghtd.Score
------------------------------------------------------------
 fa_atr                       0.800    -957.228    -765.783
 fa_rep                       0.440     178.074      78.352
 fa_sol                       0.650     588.163     382.306
 fa_intra_rep                 0.004     344.767       1.379
 mm_bend                      1.000     197.349     197.349
 pro_close                    1.000       1.378       1.378
 fa_pair                      0.490     -56.171     -27.524
 hbond_sr_bb                  0.585    -100.130     -58.576
 hbond_lr_bb                  1.170     -28.117     -32.896
 hbond_bb_sc                  1.170     -26.096     -30.533
 hbond_sc                     1.100     -17.544     -19.299
 dslf_ss_dst                  0.500       0.000       0.000
 dslf_cs_ang                  2.000       0.000       0.000
 dslf_ss_dih                  5.000       0.000       0.000
 dslf_ca_dih                  5.000       0.000       0.000
 rama                         0.200     -21.322      -4.264
 omega                        0.500      29.862      14.931
 fa_dun                       0.560     338.099     189.336
 p_aa_pp                      0.320     -51.302     -16.417
 ref                          1.000     -50.570     -50.570
---------------------------------------------------
 Total weighted score:                     -140.832
Score After Branch Angle Optimization/Side Chain Idealization:
------------------------------------------------------------
 Scores                       Weight   Raw Score Wghtd.Score
------------------------------------------------------------
 fa_atr                       0.800    -956.711    -765.369
 fa_rep                       0.440     182.611      80.349
 fa_sol                       0.650     587.755     382.041
 fa_intra_rep                 0.004     346.120       1.384
 mm_bend                      1.000     193.480     193.480
 pro_close                    1.000       1.378       1.378
 fa_pair                      0.490     -56.166     -27.521
 hbond_sr_bb                  0.585    -100.130     -58.576
 hbond_lr_bb                  1.170     -28.117     -32.896
 hbond_bb_sc                  1.170     -26.312     -30.785
 hbond_sc                     1.100     -16.178     -17.796
 dslf_ss_dst                  0.500       0.000       0.000
 dslf_cs_ang                  2.000       0.000       0.000
 dslf_ss_dih                  5.000       0.000       0.000
 dslf_ca_dih                  5.000       0.000       0.000
 rama                         0.200     -21.322      -4.264
 omega                        0.500      29.862      14.931
 fa_dun                       0.560     338.099     189.336
 p_aa_pp                      0.320     -51.302     -16.417
 ref                          1.000     -50.570     -50.570
---------------------------------------------------
 Total weighted score:                     -141.295
Running 1000 trials...
core.pack.task: Packer task: initialize from command line() 
protocols.moves.MonteCarlo:     BBG8T3AMover trials=    264;  accepts= 0.1364;  energy_drop/trial=   0.01413
protocols.moves.MonteCarlo:       SmallMover trials=    156;  accepts= 0.0705;  energy_drop/trial=   0.01114
protocols.moves.MonteCarlo:      br_CA_CA_04 trials=     37;  accepts= 0.2703;  energy_drop/trial=   0.03463
protocols.moves.MonteCarlo:      br_CA_CA_07 trials=     39;  accepts= 0.1795;  energy_drop/trial=   0.01951
protocols.moves.MonteCarlo:      br_CA_CA_10 trials=     39;  accepts= 0.2051;  energy_drop/trial=   0.02522
protocols.moves.MonteCarlo:      br_CA_CA_13 trials=     36;  accepts= 0.1944;  energy_drop/trial=  -0.02325
protocols.moves.MonteCarlo:      br_CA_CA_16 trials=     45;  accepts= 0.1333;  energy_drop/trial=  -0.01892
protocols.moves.MonteCarlo:      br_CA_CA_19 trials=     34;  accepts= 0.1765;  energy_drop/trial=   0.06162
protocols.moves.MonteCarlo:      br_CA_CA_22 trials=     27;  accepts= 0.2222;  energy_drop/trial=   0.04248
protocols.moves.MonteCarlo:      br_CA_CA_25 trials=     21;  accepts= 0.2381;  energy_drop/trial=   0.07420
protocols.moves.MonteCarlo:      br_CA_CA_28 trials=     28;  accepts= 0.2143;  energy_drop/trial=  -0.06250
protocols.moves.MonteCarlo:      br_CA_CA_31 trials=     25;  accepts= 0.1200;  energy_drop/trial=   0.06223
protocols.moves.MonteCarlo:      br_CA_CA_34 trials=     19;  accepts= 0.1579;  energy_drop/trial=   0.05479
protocols.moves.MonteCarlo:       sc_chi_rot trials=    214;  accepts= 0.1542;  energy_drop/trial=   0.04710
protocols.moves.MonteCarlo:      sc_chi_unif trials=     16;  accepts= 0.0625;  energy_drop/trial=   0.00645
protocols.protein_interface_design.BackrubDDMover: Last Score:
protocols.protein_interface_design.BackrubDDMover: ------------------------------------------------------------
 Scores                       Weight   Raw Score Wghtd.Score
------------------------------------------------------------
 fa_atr                       0.800    -948.738    -758.990
 fa_rep                       0.440     191.359      84.198
 fa_sol                       0.650     581.680     378.092
 fa_intra_rep                 0.004     351.692       1.407
 mm_bend                      1.000     195.232     195.232
 pro_close                    1.000       2.072       2.072
 fa_pair                      0.490     -55.212     -27.054
 hbond_sr_bb                  0.585     -99.678     -58.312
 hbond_lr_bb                  1.170     -26.797     -31.352
 hbond_bb_sc                  1.170     -23.685     -27.712
 hbond_sc                     1.100     -14.203     -15.623
 dslf_ss_dst                  0.500       0.000       0.000
 dslf_cs_ang                  2.000       0.000       0.000
 dslf_ss_dih                  5.000       0.000       0.000
 dslf_ca_dih                  5.000       0.000       0.000
 rama                         0.200     -21.229      -4.246
 omega                        0.500      29.862      14.931
 fa_dun                       0.560     350.207     196.116
 p_aa_pp                      0.320     -52.645     -16.846
 ref                          1.000     -50.570     -50.570
---------------------------------------------------
 Total weighted score:                     -118.659
Low Score:
------------------------------------------------------------
 Scores                       Weight   Raw Score Wghtd.Score
------------------------------------------------------------
 fa_atr                       0.800    -956.711    -765.369
 fa_rep                       0.440     182.611      80.349
 fa_sol                       0.650     587.755     382.041
 fa_intra_rep                 0.004     346.120       1.384
 mm_bend                      1.000     193.480     193.480
 pro_close                    1.000       1.378       1.378
 fa_pair                      0.490     -56.166     -27.521
 hbond_sr_bb                  0.585    -100.130     -58.576
 hbond_lr_bb                  1.170     -28.117     -32.896
 hbond_bb_sc                  1.170     -26.312     -30.785
 hbond_sc                     1.100     -16.178     -17.796
 dslf_ss_dst                  0.500       0.000       0.000
 dslf_cs_ang                  2.000       0.000       0.000
 dslf_ss_dih                  5.000       0.000       0.000
 dslf_ca_dih                  5.000       0.000       0.000
 rama                         0.200     -21.322      -4.264
 omega                        0.500      29.862      14.931
 fa_dun                       0.560     338.099     189.336
 p_aa_pp                      0.320     -51.302     -16.417
 ref                          1.000     -50.570     -50.570
---------------------------------------------------
 Total weighted score:                     -141.295
protocols.moves.ParsedProtocol: 
}
=======================END MOVER Backrub=======================
protocols.moves.ParsedProtocol: =======================BEGIN FILTER =======================
{
protocols.moves.ParsedProtocol: 
}
=======================END FILTER =======================
protocols.moves.ParsedProtocol: =======================BEGIN MOVER RepackMinimize=======================
{
core.pack.task: Packer task: initialize from command line() 
core.pack.interaction_graph.interaction_graph_factory: Instantiating PDInteractionGraph
core.pack.pack_rotamers: built 14465 rotamers at 33 positions.
core.pack.pack_rotamers: IG: 192318580 bytes
protocols.protein_interface_design.design_utils: Fold tree not optimized in minimize interface.
FOLD_TREE  EDGE 1 37 -1  EDGE 37 82 -1  EDGE 37 191 1  EDGE 191 195 -1  EDGE 191 83 -1 
protocols.protein_interface_design.design_utils: 
protocols.protein_interface_design.design_utils: minimizing sc of residues: 19 20 21 22 27 28 30 31 32 34 35 38 45 46 47 48 50 51 52 53 59 147 148 149 150 152 153 155 156 157 158 159 160 161 163 164 167 169 170 172 173 
minimizing rigid body orientation
minimizing bb of residues (and sc of the previous subset): 1 2 3 4 5 6 7 8 9 10 11 12 13 14 15 16 17 18 19 20 21 22 23 24 25 26 27 28 29 30 31 32 33 34 35 36 37 38 39 40 41 42 43 44 45 46 47 48 49 50 51 52 53 54 55 56 57 58 59 60 61 62 63 64 65 66 67 68 69 70 71 72 73 74 75 76 77 78 79 80 81 82 83 84 85 86 87 88 89 90 91 92 93 94 95 96 97 98 99 100 101 102 103 104 105 106 107 108 109 110 111 112 113 114 115 116 117 118 119 120 121 122 123 124 125 126 127 128 129 130 131 132 133 134 135 136 137 138 139 140 141 142 143 144 145 146 147 148 149 150 151 152 153 154 155 156 157 158 159 160 161 162 163 164 165 166 167 168 169 170 171 172 173 174 175 176 177 178 179 180 181 182 183 184 185 186 187 188 189 190 191 192 193 194 195 
And now minimizing all dofs together
protocols.moves.ParsedProtocol: 
}
=======================END MOVER RepackMinimize=======================
protocols.moves.ParsedProtocol: =======================BEGIN FILTER ddg_sasa=======================
{
core.pack.task: Packer task: initialize from command line() 
core.pack.interaction_graph.interaction_graph_factory: Instantiating DensePDInteractionGraph
core.pack.pack_rotamers: built 2383 rotamers at 41 positions.
core.pack.pack_rotamers: IG: 4363984 bytes
protocols.moves.RigidBodyMover: Translate: Jump (before): RT 0.363118 -0.843588 -0.395606 0.621649 0.535617 -0.571548 0.694045 -0.0383888 0.718908 -7.11366 -18.1696 -15.7418  
protocols.moves.RigidBodyMover: Translate: Jump (after):  RT 0.363118 -0.843588 -0.395606 0.621649 0.535617 -0.571548 0.694045 -0.0383888 0.718908 -438.972 -773.284 -508.996  
core.pack.interaction_graph.interaction_graph_factory: Instantiating DensePDInteractionGraph
core.pack.pack_rotamers: built 2926 rotamers at 41 positions.
core.pack.pack_rotamers: IG: 3630072 bytes
core.pack.task: Packer task: initialize from command line() 
core.pack.interaction_graph.interaction_graph_factory: Instantiating DensePDInteractionGraph
core.pack.pack_rotamers: built 2383 rotamers at 41 positions.
core.pack.pack_rotamers: IG: 4363984 bytes
protocols.moves.RigidBodyMover: Translate: Jump (before): RT 0.363118 -0.843588 -0.395606 0.621649 0.535617 -0.571548 0.694045 -0.0383888 0.718908 -7.11366 -18.1696 -15.7418  
protocols.moves.RigidBodyMover: Translate: Jump (after):  RT 0.363118 -0.843588 -0.395606 0.621649 0.535617 -0.571548 0.694045 -0.0383888 0.718908 -438.972 -773.284 -508.996  
core.pack.interaction_graph.interaction_graph_factory: Instantiating DensePDInteractionGraph
core.pack.pack_rotamers: built 2926 rotamers at 41 positions.
core.pack.pack_rotamers: IG: 3630072 bytes
protocols.protein_interface_design.dock_design_filters: ddg is -27.0764 passing
protocols.moves.RigidBodyMover: Translate: Jump (before): RT 0.363118 -0.843588 -0.395606 0.621649 0.535617 -0.571548 0.694045 -0.0383888 0.718908 -7.11366 -18.1696 -15.7418  
protocols.moves.RigidBodyMover: Translate: Jump (after):  RT 0.363118 -0.843588 -0.395606 0.621649 0.535617 -0.571548 0.694045 -0.0383888 0.718908 -438.965 -773.295 -508.987  
protocols.protein_interface_design.dock_design_filters: sasa is 1640.2. passing.
protocols.filters.Filter: Compound logical statement is 1.
protocols.moves.ParsedProtocol: 
}
=======================END FILTER ddg_sasa=======================
protocols.moves.ParsedProtocol: setting status to success
core.pack.task: Packer task: initialize from command line() 
core.pack.interaction_graph.interaction_graph_factory: Instantiating DensePDInteractionGraph
core.pack.pack_rotamers: built 2383 rotamers at 41 positions.
core.pack.pack_rotamers: IG: 4363984 bytes
protocols.moves.RigidBodyMover: Translate: Jump (before): RT 0.363118 -0.843588 -0.395606 0.621649 0.535617 -0.571548 0.694045 -0.0383888 0.718908 -7.11366 -18.1696 -15.7418  
protocols.moves.RigidBodyMover: Translate: Jump (after):  RT 0.363118 -0.843588 -0.395606 0.621649 0.535617 -0.571548 0.694045 -0.0383888 0.718908 -438.976 -773.297 -508.974  
core.pack.interaction_graph.interaction_graph_factory: Instantiating DensePDInteractionGraph
core.pack.pack_rotamers: built 2926 rotamers at 41 positions.
core.pack.pack_rotamers: IG: 3630072 bytes
core.pack.task: Packer task: initialize from command line() 
core.pack.interaction_graph.interaction_graph_factory: Instantiating DensePDInteractionGraph
core.pack.pack_rotamers: built 2383 rotamers at 41 positions.
core.pack.pack_rotamers: IG: 4363984 bytes
protocols.moves.RigidBodyMover: Translate: Jump (before): RT 0.363118 -0.843588 -0.395606 0.621649 0.535617 -0.571548 0.694045 -0.0383888 0.718908 -7.11366 -18.1696 -15.7418  
protocols.moves.RigidBodyMover: Translate: Jump (after):  RT 0.363118 -0.843588 -0.395606 0.621649 0.535617 -0.571548 0.694045 -0.0383888 0.718908 -438.972 -773.291 -508.985  
core.pack.interaction_graph.interaction_graph_factory: Instantiating DensePDInteractionGraph
core.pack.pack_rotamers: built 2926 rotamers at 41 positions.
core.pack.pack_rotamers: IG: 3630072 bytes
protocols.protein_interface_design.dock_design_filters: ddg is -27.0764 passing
protocols.moves.RigidBodyMover: Translate: Jump (before): RT 0.363118 -0.843588 -0.395606 0.621649 0.535617 -0.571548 0.694045 -0.0383888 0.718908 -7.11366 -18.1696 -15.7418  
protocols.moves.RigidBodyMover: Translate: Jump (after):  RT 0.363118 -0.843588 -0.395606 0.621649 0.535617 -0.571548 0.694045 -0.0383888 0.718908 -438.965 -773.295 -508.987  
protocols.protein_interface_design.dock_design_filters: sasa is 1640.2. passing.
protocols.moves.ParsedProtocol.REPORT: =============Starting final report================
protocols.moves.ParsedProtocol.REPORT: ============Begin report for ==================
protocols.moves.ParsedProtocol.REPORT: ============End report for ==================
protocols.moves.ParsedProtocol.REPORT: ============Begin report for ==================
protocols.moves.ParsedProtocol.REPORT: ============End report for ==================
protocols.moves.ParsedProtocol.REPORT: ============Begin report for ==================
protocols.moves.ParsedProtocol.REPORT: ============End report for ==================
protocols.moves.ParsedProtocol.REPORT: ============Begin report for ==================
protocols.moves.ParsedProtocol.REPORT: ============End report for ==================
protocols.moves.ParsedProtocol.REPORT: ============Begin report for ddg_sasa==================
core.pack.task: Packer task: initialize from command line() 
core.pack.interaction_graph.interaction_graph_factory: Instantiating DensePDInteractionGraph
core.pack.pack_rotamers: built 2383 rotamers at 41 positions.
core.pack.pack_rotamers: IG: 4363984 bytes
protocols.moves.RigidBodyMover: Translate: Jump (before): RT 0.363118 -0.843588 -0.395606 0.621649 0.535617 -0.571548 0.694045 -0.0383888 0.718908 -7.11366 -18.1696 -15.7418  
protocols.moves.RigidBodyMover: Translate: Jump (after):  RT 0.363118 -0.843588 -0.395606 0.621649 0.535617 -0.571548 0.694045 -0.0383888 0.718908 -438.972 -773.291 -508.985  
core.pack.interaction_graph.interaction_graph_factory: Instantiating DensePDInteractionGraph
core.pack.pack_rotamers: built 2926 rotamers at 41 positions.
core.pack.pack_rotamers: IG: 3630072 bytes
core.pack.task: Packer task: initialize from command line() 
core.pack.interaction_graph.interaction_graph_factory: Instantiating DensePDInteractionGraph
core.pack.pack_rotamers: built 2383 rotamers at 41 positions.
core.pack.pack_rotamers: IG: 4363984 bytes
protocols.moves.RigidBodyMover: Translate: Jump (before): RT 0.363118 -0.843588 -0.395606 0.621649 0.535617 -0.571548 0.694045 -0.0383888 0.718908 -7.11366 -18.1696 -15.7418  
protocols.moves.RigidBodyMover: Translate: Jump (after):  RT 0.363118 -0.843588 -0.395606 0.621649 0.535617 -0.571548 0.694045 -0.0383888 0.718908 -438.972 -773.291 -508.985  
core.pack.interaction_graph.interaction_graph_factory: Instantiating DensePDInteractionGraph
core.pack.pack_rotamers: built 2926 rotamers at 41 positions.
core.pack.pack_rotamers: IG: 3630072 bytes
protocols.protein_interface_design.dock_design_filters: ddg is -27.0764 passing
protocols.moves.RigidBodyMover: Translate: Jump (before): RT 0.363118 -0.843588 -0.395606 0.621649 0.535617 -0.571548 0.694045 -0.0383888 0.718908 -7.11366 -18.1696 -15.7418  
protocols.moves.RigidBodyMover: Translate: Jump (after):  RT 0.363118 -0.843588 -0.395606 0.621649 0.535617 -0.571548 0.694045 -0.0383888 0.718908 -438.965 -773.295 -508.987  
protocols.protein_interface_design.dock_design_filters: sasa is 1640.2. passing.
protocols.moves.ParsedProtocol.REPORT: Compound filter returns: 1
============End report for ddg_sasa==================
core.scoring.ScoreFunctionFactory: SCOREFUNCTION: score12_w_corrections
basic.io.database: Database file opened: /work/strauch/svn/database/minirosetta_database/scoring/score_functions/custom_pair_distance/pos_charge_repulsion
basic.io.database: Database file opened: /work/strauch/svn/database/minirosetta_database/scoring/score_functions/custom_pair_distance/neg_charge_repulsion
core.scoring.custom_pair_distance.FullatomCustomPairDistanceEnergy: Added 28800 AtomPairFuncList lists
protocols.moves.GenericMonteCarloMover: filters.size() 1
protocols.moves.GenericMonteCarloMover: Filter #1
protocols.moves.GenericMonteCarloMover.individual_energies: energy index, last_accepted_score, current_score 1 -99999 -99999
protocols.moves.GenericMonteCarloMover: Current, best, boltz -99999 -99999 nan
protocols.moves.GenericMonteCarloMover: Accept
protocols.moves.GenericMonteCarloMover: Trial number: 5
protocols.moves.ParsedProtocol: =======================BEGIN MOVER RepackMinimize=======================
{
core.pack.task: Packer task: initialize from command line() 
core.pack.interaction_graph.interaction_graph_factory: Instantiating PDInteractionGraph
core.pack.pack_rotamers: built 27129 rotamers at 33 positions.
core.pack.pack_rotamers: IG: 793449464 bytes
protocols.protein_interface_design.design_utils: Fold tree not optimized in minimize interface.
FOLD_TREE  EDGE 1 37 -1  EDGE 37 82 -1  EDGE 37 191 1  EDGE 191 195 -1  EDGE 191 83 -1 
protocols.protein_interface_design.design_utils: 
protocols.protein_interface_design.design_utils: minimizing sc of residues: 19 20 21 22 27 28 30 31 32 34 35 38 45 46 47 48 50 51 52 53 59 147 148 149 150 152 153 155 156 157 158 159 160 161 163 164 167 169 170 172 173 
minimizing rigid body orientation
minimizing bb of residues (and sc of the previous subset): 
And now minimizing all dofs together
protocols.moves.ParsedProtocol: 
}
=======================END MOVER RepackMinimize=======================
protocols.moves.ParsedProtocol: =======================BEGIN FILTER =======================
{
protocols.moves.ParsedProtocol: 
}
=======================END FILTER =======================
protocols.moves.ParsedProtocol: =======================BEGIN MOVER RepackMinimize=======================
{
core.pack.task: Packer task: initialize from command line() 
core.pack.interaction_graph.interaction_graph_factory: Instantiating PDInteractionGraph
core.pack.pack_rotamers: built 15079 rotamers at 33 positions.
core.pack.pack_rotamers: IG: 210484412 bytes
protocols.protein_interface_design.design_utils: Fold tree not optimized in minimize interface.
FOLD_TREE  EDGE 1 37 -1  EDGE 37 82 -1  EDGE 37 191 1  EDGE 191 195 -1  EDGE 191 83 -1 
protocols.protein_interface_design.design_utils: 
protocols.protein_interface_design.design_utils: minimizing sc of residues: 19 20 21 22 27 28 30 31 32 34 35 38 45 46 47 48 50 51 52 53 59 147 148 149 150 152 153 155 156 157 158 159 160 161 163 164 167 169 170 172 173 
minimizing rigid body orientation
minimizing bb of residues (and sc of the previous subset): 
And now minimizing all dofs together
protocols.moves.ParsedProtocol: 
}
=======================END MOVER RepackMinimize=======================
protocols.moves.ParsedProtocol: =======================BEGIN FILTER =======================
{
protocols.moves.ParsedProtocol: 
}
=======================END FILTER =======================
protocols.moves.ParsedProtocol: =======================BEGIN MOVER RepackMinimize=======================
{
core.pack.task: Packer task: initialize from command line() 
core.pack.interaction_graph.interaction_graph_factory: Instantiating PDInteractionGraph
core.pack.pack_rotamers: built 15060 rotamers at 33 positions.
core.pack.pack_rotamers: IG: 209874320 bytes
protocols.protein_interface_design.design_utils: Fold tree not optimized in minimize interface.
FOLD_TREE  EDGE 1 37 -1  EDGE 37 82 -1  EDGE 37 191 1  EDGE 191 195 -1  EDGE 191 83 -1 
protocols.protein_interface_design.design_utils: 
protocols.protein_interface_design.design_utils: minimizing sc of residues: 19 20 21 22 27 28 30 31 32 34 35 38 45 46 47 48 50 51 52 53 59 147 148 149 150 152 153 155 156 157 158 159 160 161 163 164 167 169 170 172 173 
minimizing rigid body orientation
minimizing bb of residues (and sc of the previous subset): 1 2 3 4 5 6 7 8 9 10 11 12 13 14 15 16 17 18 19 20 21 22 23 24 25 26 27 28 29 30 31 32 33 34 35 36 37 38 39 40 41 42 43 44 45 46 47 48 49 50 51 52 53 54 55 56 57 58 59 60 61 62 63 64 65 66 67 68 69 70 71 72 73 74 75 76 77 78 79 80 81 82 83 84 85 86 87 88 89 90 91 92 93 94 95 96 97 98 99 100 101 102 103 104 105 106 107 108 109 110 111 112 113 114 115 116 117 118 119 120 121 122 123 124 125 126 127 128 129 130 131 132 133 134 135 136 137 138 139 140 141 142 143 144 145 146 147 148 149 150 151 152 153 154 155 156 157 158 159 160 161 162 163 164 165 166 167 168 169 170 171 172 173 174 175 176 177 178 179 180 181 182 183 184 185 186 187 188 189 190 191 192 193 194 195 
And now minimizing all dofs together
protocols.moves.ParsedProtocol: 
}
=======================END MOVER RepackMinimize=======================
protocols.moves.ParsedProtocol: =======================BEGIN FILTER =======================
{
protocols.moves.ParsedProtocol: 
}
=======================END FILTER =======================
protocols.moves.ParsedProtocol: =======================BEGIN MOVER Backrub=======================
{
protocols.protein_interface_design.util: FOLD_TREE  EDGE 1 82 -1  EDGE 1 83 1  EDGE 83 195 -1 
protocols.protein_interface_design.util: 
basic.io.database: Database file opened: /work/strauch/svn/database/minirosetta_database/branch_angle/branch_angle_1.txt
basic.io.database: Database file opened: /work/strauch/svn/database/minirosetta_database/branch_angle/branch_angle_2.txt
protocols.moves.BackrubMover: Segment lengths: 3-34 atoms
protocols.moves.BackrubMover: Main chain pivot atoms: CA
protocols.moves.BackrubMover: Adding backrub segments for residues 146-174
protocols.moves.BackrubMover: Total Segments Added: 197
protocols.protein_interface_design.BackrubDDMover: Backrub Segments Added: 197
Score After PDB Load:
protocols.protein_interface_design.BackrubDDMover: ------------------------------------------------------------
 Scores                       Weight   Raw Score Wghtd.Score
------------------------------------------------------------
 fa_atr                       0.800    -952.978    -762.382
 fa_rep                       0.440     176.669      77.735
 fa_sol                       0.650     585.475     380.559
 fa_intra_rep                 0.004     342.030       1.368
 mm_bend                      1.000     197.490     197.490
 pro_close                    1.000       1.369       1.369
 fa_pair                      0.490     -54.556     -26.732
 hbond_sr_bb                  0.585    -100.133     -58.578
 hbond_lr_bb                  1.170     -28.051     -32.820
 hbond_bb_sc                  1.170     -25.718     -30.090
 hbond_sc                     1.100     -17.710     -19.481
 dslf_ss_dst                  0.500       0.000       0.000
 dslf_cs_ang                  2.000       0.000       0.000
 dslf_ss_dih                  5.000       0.000       0.000
 dslf_ca_dih                  5.000       0.000       0.000
 rama                         0.200     -20.241      -4.048
 omega                        0.500      29.854      14.927
 fa_dun                       0.560     334.783     187.479
 p_aa_pp                      0.320     -50.382     -16.122
 ref                          1.000     -50.480     -50.480
---------------------------------------------------
 Total weighted score:                     -139.808
Score After Branch Angle Optimization/Side Chain Idealization:
------------------------------------------------------------
 Scores                       Weight   Raw Score Wghtd.Score
------------------------------------------------------------
 fa_atr                       0.800    -952.838    -762.271
 fa_rep                       0.440     183.151      80.586
 fa_sol                       0.650     585.606     380.644
 fa_intra_rep                 0.004     343.349       1.373
 mm_bend                      1.000     193.480     193.480
 pro_close                    1.000       1.369       1.369
 fa_pair                      0.490     -54.526     -26.718
 hbond_sr_bb                  0.585    -100.133     -58.578
 hbond_lr_bb                  1.170     -28.051     -32.820
 hbond_bb_sc                  1.170     -25.600     -29.952
 hbond_sc                     1.100     -16.342     -17.977
 dslf_ss_dst                  0.500       0.000       0.000
 dslf_cs_ang                  2.000       0.000       0.000
 dslf_ss_dih                  5.000       0.000       0.000
 dslf_ca_dih                  5.000       0.000       0.000
 rama                         0.200     -20.241      -4.048
 omega                        0.500      29.854      14.927
 fa_dun                       0.560     334.783     187.479
 p_aa_pp                      0.320     -50.382     -16.122
 ref                          1.000     -50.480     -50.480
---------------------------------------------------
 Total weighted score:                     -139.107
Running 1000 trials...
core.pack.task: Packer task: initialize from command line() 
protocols.moves.MonteCarlo:     BBG8T3AMover trials=    233;  accepts= 0.1459;  energy_drop/trial=   0.04166
protocols.moves.MonteCarlo:       SmallMover trials=    155;  accepts= 0.0516;  energy_drop/trial=   0.01034
protocols.moves.MonteCarlo:      br_CA_CA_04 trials=     38;  accepts= 0.3947;  energy_drop/trial=   0.06911
protocols.moves.MonteCarlo:      br_CA_CA_07 trials=     43;  accepts= 0.3023;  energy_drop/trial=  -0.02767
protocols.moves.MonteCarlo:      br_CA_CA_10 trials=     48;  accepts= 0.1250;  energy_drop/trial=   0.01149
protocols.moves.MonteCarlo:      br_CA_CA_13 trials=     31;  accepts= 0.1290;  energy_drop/trial=  -0.02537
protocols.moves.MonteCarlo:      br_CA_CA_16 trials=     36;  accepts= 0.0833;  energy_drop/trial=  -0.00922
protocols.moves.MonteCarlo:      br_CA_CA_19 trials=     32;  accepts= 0.1562;  energy_drop/trial=  -0.00458
protocols.moves.MonteCarlo:      br_CA_CA_22 trials=     35;  accepts= 0.1714;  energy_drop/trial=   0.01533
protocols.moves.MonteCarlo:      br_CA_CA_25 trials=     25;  accepts= 0.1200;  energy_drop/trial=  -0.08870
protocols.moves.MonteCarlo:      br_CA_CA_28 trials=     26;  accepts= 0.0385;  energy_drop/trial=   0.02129
protocols.moves.MonteCarlo:      br_CA_CA_31 trials=     28;  accepts= 0.1429;  energy_drop/trial=   0.05091
protocols.moves.MonteCarlo:      br_CA_CA_34 trials=     25;  accepts= 0.2400;  energy_drop/trial=   0.06495
protocols.moves.MonteCarlo:       sc_chi_rot trials=    214;  accepts= 0.2336;  energy_drop/trial=   0.05545
protocols.moves.MonteCarlo:      sc_chi_unif trials=     31;  accepts= 0.0323;  energy_drop/trial=   0.00232
protocols.protein_interface_design.BackrubDDMover: Last Score:
protocols.protein_interface_design.BackrubDDMover: ------------------------------------------------------------
 Scores                       Weight   Raw Score Wghtd.Score
------------------------------------------------------------
 fa_atr                       0.800    -947.522    -758.017
 fa_rep                       0.440     200.665      88.293
 fa_sol                       0.650     586.035     380.922
 fa_intra_rep                 0.004     344.059       1.376
 mm_bend                      1.000     193.059     193.059
 pro_close                    1.000       1.422       1.422
 fa_pair                      0.490     -54.575     -26.742
 hbond_sr_bb                  0.585     -97.921     -57.284
 hbond_lr_bb                  1.170     -26.107     -30.545
 hbond_bb_sc                  1.170     -23.577     -27.585
 hbond_sc                     1.100     -15.006     -16.506
 dslf_ss_dst                  0.500       0.000       0.000
 dslf_cs_ang                  2.000       0.000       0.000
 dslf_ss_dih                  5.000       0.000       0.000
 dslf_ca_dih                  5.000       0.000       0.000
 rama                         0.200     -20.218      -4.044
 omega                        0.500      29.854      14.927
 fa_dun                       0.560     346.823     194.221
 p_aa_pp                      0.320     -50.717     -16.230
 ref                          1.000     -50.480     -50.480
---------------------------------------------------
 Total weighted score:                     -113.213
Low Score:
------------------------------------------------------------
 Scores                       Weight   Raw Score Wghtd.Score
------------------------------------------------------------
 fa_atr                       0.800    -956.724    -765.379
 fa_rep                       0.440     184.019      80.968
 fa_sol                       0.650     590.029     383.519
 fa_intra_rep                 0.004     344.485       1.378
 mm_bend                      1.000     192.727     192.727
 pro_close                    1.000       1.369       1.369
 fa_pair                      0.490     -54.998     -26.949
 hbond_sr_bb                  0.585    -100.112     -58.566
 hbond_lr_bb                  1.170     -28.017     -32.780
 hbond_bb_sc                  1.170     -25.830     -30.222
 hbond_sc                     1.100     -16.761     -18.437
 dslf_ss_dst                  0.500       0.000       0.000
 dslf_cs_ang                  2.000       0.000       0.000
 dslf_ss_dih                  5.000       0.000       0.000
 dslf_ca_dih                  5.000       0.000       0.000
 rama                         0.200     -20.220      -4.044
 omega                        0.500      29.854      14.927
 fa_dun                       0.560     336.691     188.547
 p_aa_pp                      0.320     -50.497     -16.159
 ref                          1.000     -50.480     -50.480
---------------------------------------------------
 Total weighted score:                     -139.582
protocols.moves.ParsedProtocol: 
}
=======================END MOVER Backrub=======================
protocols.moves.ParsedProtocol: =======================BEGIN FILTER =======================
{
protocols.moves.ParsedProtocol: 
}
=======================END FILTER =======================
protocols.moves.ParsedProtocol: =======================BEGIN MOVER RepackMinimize=======================
{
core.pack.task: Packer task: initialize from command line() 
core.pack.interaction_graph.interaction_graph_factory: Instantiating PDInteractionGraph
core.pack.pack_rotamers: built 14163 rotamers at 32 positions.
core.pack.pack_rotamers: IG: 193562752 bytes
protocols.protein_interface_design.design_utils: Fold tree not optimized in minimize interface.
FOLD_TREE  EDGE 1 37 -1  EDGE 37 82 -1  EDGE 37 191 1  EDGE 191 195 -1  EDGE 191 83 -1 
protocols.protein_interface_design.design_utils: 
protocols.protein_interface_design.design_utils: minimizing sc of residues: 19 20 21 22 27 28 30 31 32 34 35 38 45 46 47 48 50 51 52 53 59 147 148 149 150 152 153 156 158 159 160 161 163 164 167 169 170 172 173 
minimizing rigid body orientation
minimizing bb of residues (and sc of the previous subset): 1 2 3 4 5 6 7 8 9 10 11 12 13 14 15 16 17 18 19 20 21 22 23 24 25 26 27 28 29 30 31 32 33 34 35 36 37 38 39 40 41 42 43 44 45 46 47 48 49 50 51 52 53 54 55 56 57 58 59 60 61 62 63 64 65 66 67 68 69 70 71 72 73 74 75 76 77 78 79 80 81 82 83 84 85 86 87 88 89 90 91 92 93 94 95 96 97 98 99 100 101 102 103 104 105 106 107 108 109 110 111 112 113 114 115 116 117 118 119 120 121 122 123 124 125 126 127 128 129 130 131 132 133 134 135 136 137 138 139 140 141 142 143 144 145 146 147 148 149 150 151 152 153 154 155 156 157 158 159 160 161 162 163 164 165 166 167 168 169 170 171 172 173 174 175 176 177 178 179 180 181 182 183 184 185 186 187 188 189 190 191 192 193 194 195 
And now minimizing all dofs together
protocols.moves.ParsedProtocol: 
}
=======================END MOVER RepackMinimize=======================
protocols.moves.ParsedProtocol: =======================BEGIN FILTER ddg_sasa=======================
{
core.pack.task: Packer task: initialize from command line() 
core.pack.interaction_graph.interaction_graph_factory: Instantiating DensePDInteractionGraph
core.pack.pack_rotamers: built 2467 rotamers at 40 positions.
core.pack.pack_rotamers: IG: 4816020 bytes
protocols.moves.RigidBodyMover: Translate: Jump (before): RT 0.367137 -0.843476 -0.392121 0.616918 0.536304 -0.576012 0.696148 -0.0304309 0.717253 -7.12152 -18.1813 -15.7643  
protocols.moves.RigidBodyMover: Translate: Jump (after):  RT 0.367137 -0.843476 -0.392121 0.616918 0.536304 -0.576012 0.696148 -0.0304309 0.717253 -435.041 -772.853 -513.113  
core.pack.interaction_graph.interaction_graph_factory: Instantiating DensePDInteractionGraph
core.pack.pack_rotamers: built 2823 rotamers at 40 positions.
core.pack.pack_rotamers: IG: 3494160 bytes
core.pack.task: Packer task: initialize from command line() 
core.pack.interaction_graph.interaction_graph_factory: Instantiating DensePDInteractionGraph
core.pack.pack_rotamers: built 2467 rotamers at 40 positions.
core.pack.pack_rotamers: IG: 4816020 bytes
protocols.moves.RigidBodyMover: Translate: Jump (before): RT 0.367137 -0.843476 -0.392121 0.616918 0.536304 -0.576012 0.696148 -0.0304309 0.717253 -7.12152 -18.1813 -15.7643  
protocols.moves.RigidBodyMover: Translate: Jump (after):  RT 0.367137 -0.843476 -0.392121 0.616918 0.536304 -0.576012 0.696148 -0.0304309 0.717253 -435.041 -772.846 -513.123  
core.pack.interaction_graph.interaction_graph_factory: Instantiating DensePDInteractionGraph
core.pack.pack_rotamers: built 2823 rotamers at 40 positions.
core.pack.pack_rotamers: IG: 3494160 bytes
protocols.protein_interface_design.dock_design_filters: ddg is -29.0689 passing
protocols.moves.RigidBodyMover: Translate: Jump (before): RT 0.367137 -0.843476 -0.392121 0.616918 0.536304 -0.576012 0.696148 -0.0304309 0.717253 -7.12152 -18.1813 -15.7643  
protocols.moves.RigidBodyMover: Translate: Jump (after):  RT 0.367137 -0.843476 -0.392121 0.616918 0.536304 -0.576012 0.696148 -0.0304309 0.717253 -435.022 -772.856 -513.125  
protocols.protein_interface_design.dock_design_filters: sasa is 1637.11. passing.
protocols.filters.Filter: Compound logical statement is 1.
protocols.moves.ParsedProtocol: 
}
=======================END FILTER ddg_sasa=======================
protocols.moves.ParsedProtocol: setting status to success
core.pack.task: Packer task: initialize from command line() 
core.pack.interaction_graph.interaction_graph_factory: Instantiating DensePDInteractionGraph
core.pack.pack_rotamers: built 2467 rotamers at 40 positions.
core.pack.pack_rotamers: IG: 4816020 bytes
protocols.moves.RigidBodyMover: Translate: Jump (before): RT 0.367137 -0.843476 -0.392121 0.616918 0.536304 -0.576012 0.696148 -0.0304309 0.717253 -7.12152 -18.1813 -15.7643  
protocols.moves.RigidBodyMover: Translate: Jump (after):  RT 0.367137 -0.843476 -0.392121 0.616918 0.536304 -0.576012 0.696148 -0.0304309 0.717253 -435.041 -772.846 -513.123  
core.pack.interaction_graph.interaction_graph_factory: Instantiating DensePDInteractionGraph
core.pack.pack_rotamers: built 2823 rotamers at 40 positions.
core.pack.pack_rotamers: IG: 3494160 bytes
core.pack.task: Packer task: initialize from command line() 
core.pack.interaction_graph.interaction_graph_factory: Instantiating DensePDInteractionGraph
core.pack.pack_rotamers: built 2467 rotamers at 40 positions.
core.pack.pack_rotamers: IG: 4816020 bytes
protocols.moves.RigidBodyMover: Translate: Jump (before): RT 0.367137 -0.843476 -0.392121 0.616918 0.536304 -0.576012 0.696148 -0.0304309 0.717253 -7.12152 -18.1813 -15.7643  
protocols.moves.RigidBodyMover: Translate: Jump (after):  RT 0.367137 -0.843476 -0.392121 0.616918 0.536304 -0.576012 0.696148 -0.0304309 0.717253 -435.046 -772.858 -513.102  
core.pack.interaction_graph.interaction_graph_factory: Instantiating DensePDInteractionGraph
core.pack.pack_rotamers: built 2823 rotamers at 40 positions.
core.pack.pack_rotamers: IG: 3494160 bytes
protocols.protein_interface_design.dock_design_filters: ddg is -29.0689 passing
protocols.moves.RigidBodyMover: Translate: Jump (before): RT 0.367137 -0.843476 -0.392121 0.616918 0.536304 -0.576012 0.696148 -0.0304309 0.717253 -7.12152 -18.1813 -15.7643  
protocols.moves.RigidBodyMover: Translate: Jump (after):  RT 0.367137 -0.843476 -0.392121 0.616918 0.536304 -0.576012 0.696148 -0.0304309 0.717253 -435.022 -772.856 -513.125  
protocols.protein_interface_design.dock_design_filters: sasa is 1637.11. passing.
protocols.moves.ParsedProtocol.REPORT: =============Starting final report================
protocols.moves.ParsedProtocol.REPORT: ============Begin report for ==================
protocols.moves.ParsedProtocol.REPORT: ============End report for ==================
protocols.moves.ParsedProtocol.REPORT: ============Begin report for ==================
protocols.moves.ParsedProtocol.REPORT: ============End report for ==================
protocols.moves.ParsedProtocol.REPORT: ============Begin report for ==================
protocols.moves.ParsedProtocol.REPORT: ============End report for ==================
protocols.moves.ParsedProtocol.REPORT: ============Begin report for ==================
protocols.moves.ParsedProtocol.REPORT: ============End report for ==================
protocols.moves.ParsedProtocol.REPORT: ============Begin report for ddg_sasa==================
core.pack.task: Packer task: initialize from command line() 
core.pack.interaction_graph.interaction_graph_factory: Instantiating DensePDInteractionGraph
core.pack.pack_rotamers: built 2467 rotamers at 40 positions.
core.pack.pack_rotamers: IG: 4816020 bytes
protocols.moves.RigidBodyMover: Translate: Jump (before): RT 0.367137 -0.843476 -0.392121 0.616918 0.536304 -0.576012 0.696148 -0.0304309 0.717253 -7.12152 -18.1813 -15.7643  
protocols.moves.RigidBodyMover: Translate: Jump (after):  RT 0.367137 -0.843476 -0.392121 0.616918 0.536304 -0.576012 0.696148 -0.0304309 0.717253 -435.041 -772.853 -513.113  
core.pack.interaction_graph.interaction_graph_factory: Instantiating DensePDInteractionGraph
core.pack.pack_rotamers: built 2823 rotamers at 40 positions.
core.pack.pack_rotamers: IG: 3494160 bytes
core.pack.task: Packer task: initialize from command line() 
core.pack.interaction_graph.interaction_graph_factory: Instantiating DensePDInteractionGraph
core.pack.pack_rotamers: built 2467 rotamers at 40 positions.
core.pack.pack_rotamers: IG: 4816020 bytes
protocols.moves.RigidBodyMover: Translate: Jump (before): RT 0.367137 -0.843476 -0.392121 0.616918 0.536304 -0.576012 0.696148 -0.0304309 0.717253 -7.12152 -18.1813 -15.7643  
protocols.moves.RigidBodyMover: Translate: Jump (after):  RT 0.367137 -0.843476 -0.392121 0.616918 0.536304 -0.576012 0.696148 -0.0304309 0.717253 -435.041 -772.853 -513.113  
core.pack.interaction_graph.interaction_graph_factory: Instantiating DensePDInteractionGraph
core.pack.pack_rotamers: built 2823 rotamers at 40 positions.
core.pack.pack_rotamers: IG: 3494160 bytes
protocols.protein_interface_design.dock_design_filters: ddg is -29.0689 passing
protocols.moves.RigidBodyMover: Translate: Jump (before): RT 0.367137 -0.843476 -0.392121 0.616918 0.536304 -0.576012 0.696148 -0.0304309 0.717253 -7.12152 -18.1813 -15.7643  
protocols.moves.RigidBodyMover: Translate: Jump (after):  RT 0.367137 -0.843476 -0.392121 0.616918 0.536304 -0.576012 0.696148 -0.0304309 0.717253 -435.022 -772.856 -513.125  
protocols.protein_interface_design.dock_design_filters: sasa is 1637.11. passing.
protocols.moves.ParsedProtocol.REPORT: Compound filter returns: 1
============End report for ddg_sasa==================
core.scoring.ScoreFunctionFactory: SCOREFUNCTION: score12_w_corrections
basic.io.database: Database file opened: /work/strauch/svn/database/minirosetta_database/scoring/score_functions/custom_pair_distance/pos_charge_repulsion
basic.io.database: Database file opened: /work/strauch/svn/database/minirosetta_database/scoring/score_functions/custom_pair_distance/neg_charge_repulsion
core.scoring.custom_pair_distance.FullatomCustomPairDistanceEnergy: Added 28800 AtomPairFuncList lists
protocols.moves.GenericMonteCarloMover: filters.size() 1
protocols.moves.GenericMonteCarloMover: Filter #1
protocols.moves.GenericMonteCarloMover.individual_energies: energy index, last_accepted_score, current_score 1 -99999 -99999
protocols.moves.GenericMonteCarloMover: Current, best, boltz -99999 -99999 nan
protocols.moves.GenericMonteCarloMover: Accept
protocols.moves.GenericMonteCarloMover: Trial number: 6
protocols.moves.ParsedProtocol: =======================BEGIN MOVER RepackMinimize=======================
{
core.pack.task: Packer task: initialize from command line() 
core.pack.interaction_graph.interaction_graph_factory: Instantiating PDInteractionGraph
core.pack.pack_rotamers: built 25118 rotamers at 32 positions.
core.pack.pack_rotamers: IG: 701468904 bytes
protocols.protein_interface_design.design_utils: Fold tree not optimized in minimize interface.
FOLD_TREE  EDGE 1 37 -1  EDGE 37 82 -1  EDGE 37 191 1  EDGE 191 195 -1  EDGE 191 83 -1 
protocols.protein_interface_design.design_utils: 
protocols.protein_interface_design.design_utils: minimizing sc of residues: 19 20 21 22 27 28 30 31 32 34 35 38 45 46 47 48 50 51 52 53 59 147 148 149 150 152 153 156 157 158 159 160 161 163 164 167 169 170 172 173 
minimizing rigid body orientation
minimizing bb of residues (and sc of the previous subset): 
And now minimizing all dofs together
protocols.moves.ParsedProtocol: 
}
=======================END MOVER RepackMinimize=======================
protocols.moves.ParsedProtocol: =======================BEGIN FILTER =======================
{
protocols.moves.ParsedProtocol: 
}
=======================END FILTER =======================
protocols.moves.ParsedProtocol: =======================BEGIN MOVER RepackMinimize=======================
{
core.pack.task: Packer task: initialize from command line() 
core.pack.interaction_graph.interaction_graph_factory: Instantiating PDInteractionGraph
core.pack.pack_rotamers: built 14011 rotamers at 32 positions.
core.pack.pack_rotamers: IG: 188076568 bytes
protocols.protein_interface_design.design_utils: Fold tree not optimized in minimize interface.
FOLD_TREE  EDGE 1 37 -1  EDGE 37 82 -1  EDGE 37 191 1  EDGE 191 195 -1  EDGE 191 83 -1 
protocols.protein_interface_design.design_utils: 
protocols.protein_interface_design.design_utils: minimizing sc of residues: 19 20 21 22 27 28 30 31 32 34 35 38 45 46 47 48 50 51 52 53 59 147 148 149 150 152 153 156 157 158 159 160 161 163 164 167 169 170 172 173 
minimizing rigid body orientation
minimizing bb of residues (and sc of the previous subset): 
And now minimizing all dofs together
protocols.moves.ParsedProtocol: 
}
=======================END MOVER RepackMinimize=======================
protocols.moves.ParsedProtocol: =======================BEGIN FILTER =======================
{
protocols.moves.ParsedProtocol: 
}
=======================END FILTER =======================
protocols.moves.ParsedProtocol: =======================BEGIN MOVER RepackMinimize=======================
{
core.pack.task: Packer task: initialize from command line() 
core.pack.interaction_graph.interaction_graph_factory: Instantiating PDInteractionGraph
core.pack.pack_rotamers: built 13905 rotamers at 32 positions.
core.pack.pack_rotamers: IG: 185169352 bytes
protocols.protein_interface_design.design_utils: Fold tree not optimized in minimize interface.
FOLD_TREE  EDGE 1 37 -1  EDGE 37 82 -1  EDGE 37 191 1  EDGE 191 195 -1  EDGE 191 83 -1 
protocols.protein_interface_design.design_utils: 
protocols.protein_interface_design.design_utils: minimizing sc of residues: 19 20 21 22 27 28 30 31 32 34 35 38 45 46 47 48 50 51 52 53 59 147 148 149 150 152 153 156 157 158 159 160 161 163 164 167 169 170 172 173 
minimizing rigid body orientation
minimizing bb of residues (and sc of the previous subset): 1 2 3 4 5 6 7 8 9 10 11 12 13 14 15 16 17 18 19 20 21 22 23 24 25 26 27 28 29 30 31 32 33 34 35 36 37 38 39 40 41 42 43 44 45 46 47 48 49 50 51 52 53 54 55 56 57 58 59 60 61 62 63 64 65 66 67 68 69 70 71 72 73 74 75 76 77 78 79 80 81 82 83 84 85 86 87 88 89 90 91 92 93 94 95 96 97 98 99 100 101 102 103 104 105 106 107 108 109 110 111 112 113 114 115 116 117 118 119 120 121 122 123 124 125 126 127 128 129 130 131 132 133 134 135 136 137 138 139 140 141 142 143 144 145 146 147 148 149 150 151 152 153 154 155 156 157 158 159 160 161 162 163 164 165 166 167 168 169 170 171 172 173 174 175 176 177 178 179 180 181 182 183 184 185 186 187 188 189 190 191 192 193 194 195 
And now minimizing all dofs together
protocols.moves.ParsedProtocol: 
}
=======================END MOVER RepackMinimize=======================
protocols.moves.ParsedProtocol: =======================BEGIN FILTER =======================
{
protocols.moves.ParsedProtocol: 
}
=======================END FILTER =======================
protocols.moves.ParsedProtocol: =======================BEGIN MOVER Backrub=======================
{
protocols.protein_interface_design.util: FOLD_TREE  EDGE 1 82 -1  EDGE 1 83 1  EDGE 83 195 -1 
protocols.protein_interface_design.util: 
basic.io.database: Database file opened: /work/strauch/svn/database/minirosetta_database/branch_angle/branch_angle_1.txt
basic.io.database: Database file opened: /work/strauch/svn/database/minirosetta_database/branch_angle/branch_angle_2.txt
protocols.moves.BackrubMover: Segment lengths: 3-34 atoms
protocols.moves.BackrubMover: Main chain pivot atoms: CA
protocols.moves.BackrubMover: Adding backrub segments for residues 146-174
protocols.moves.BackrubMover: Total Segments Added: 197
protocols.protein_interface_design.BackrubDDMover: Backrub Segments Added: 197
Score After PDB Load:
protocols.protein_interface_design.BackrubDDMover: ------------------------------------------------------------
 Scores                       Weight   Raw Score Wghtd.Score
------------------------------------------------------------
 fa_atr                       0.800    -960.229    -768.183
 fa_rep                       0.440     180.946      79.616
 fa_sol                       0.650     595.293     386.940
 fa_intra_rep                 0.004     341.780       1.367
 mm_bend                      1.000     196.525     196.525
 pro_close                    1.000       1.363       1.363
 fa_pair                      0.490     -57.264     -28.059
 hbond_sr_bb                  0.585     -99.957     -58.475
 hbond_lr_bb                  1.170     -28.071     -32.843
 hbond_bb_sc                  1.170     -27.735     -32.449
 hbond_sc                     1.100     -18.593     -20.452
 dslf_ss_dst                  0.500       0.000       0.000
 dslf_cs_ang                  2.000       0.000       0.000
 dslf_ss_dih                  5.000       0.000       0.000
 dslf_ca_dih                  5.000       0.000       0.000
 rama                         0.200     -20.075      -4.015
 omega                        0.500      29.503      14.751
 fa_dun                       0.560     337.739     189.134
 p_aa_pp                      0.320     -50.446     -16.143
 ref                          1.000     -51.030     -51.030
---------------------------------------------------
 Total weighted score:                     -141.953
Score After Branch Angle Optimization/Side Chain Idealization:
------------------------------------------------------------
 Scores                       Weight   Raw Score Wghtd.Score
------------------------------------------------------------
 fa_atr                       0.800    -960.403    -768.323
 fa_rep                       0.440     186.097      81.883
 fa_sol                       0.650     595.729     387.224
 fa_intra_rep                 0.004     343.100       1.372
 mm_bend                      1.000     192.727     192.727
 pro_close                    1.000       1.363       1.363
 fa_pair                      0.490     -57.136     -27.997
 hbond_sr_bb                  0.585     -99.957     -58.475
 hbond_lr_bb                  1.170     -28.071     -32.843
 hbond_bb_sc                  1.170     -27.374     -32.027
 hbond_sc                     1.100     -17.128     -18.841
 dslf_ss_dst                  0.500       0.000       0.000
 dslf_cs_ang                  2.000       0.000       0.000
 dslf_ss_dih                  5.000       0.000       0.000
 dslf_ca_dih                  5.000       0.000       0.000
 rama                         0.200     -20.075      -4.015
 omega                        0.500      29.503      14.751
 fa_dun                       0.560     337.739     189.134
 p_aa_pp                      0.320     -50.446     -16.143
 ref                          1.000     -51.030     -51.030
---------------------------------------------------
 Total weighted score:                     -141.240
Running 1000 trials...
core.pack.task: Packer task: initialize from command line() 
protocols.moves.MonteCarlo:     BBG8T3AMover trials=    236;  accepts= 0.1356;  energy_drop/trial=   0.01876
protocols.moves.MonteCarlo:       SmallMover trials=    149;  accepts= 0.0604;  energy_drop/trial=  -0.01647
protocols.moves.MonteCarlo:      br_CA_CA_04 trials=     40;  accepts= 0.2500;  energy_drop/trial=   0.02963
protocols.moves.MonteCarlo:      br_CA_CA_07 trials=     40;  accepts= 0.3250;  energy_drop/trial=   0.04132
protocols.moves.MonteCarlo:      br_CA_CA_10 trials=     43;  accepts= 0.1860;  energy_drop/trial=   0.00701
protocols.moves.MonteCarlo:      br_CA_CA_13 trials=     33;  accepts= 0.1212;  energy_drop/trial=   0.00718
protocols.moves.MonteCarlo:      br_CA_CA_16 trials=     42;  accepts= 0.1429;  energy_drop/trial=   0.03606
protocols.moves.MonteCarlo:      br_CA_CA_19 trials=     28;  accepts= 0.0714;  energy_drop/trial=   0.03510
protocols.moves.MonteCarlo:      br_CA_CA_22 trials=     28;  accepts= 0.0714;  energy_drop/trial=   0.01368
protocols.moves.MonteCarlo:      br_CA_CA_25 trials=     31;  accepts= 0.1290;  energy_drop/trial=  -0.03925
protocols.moves.MonteCarlo:      br_CA_CA_28 trials=     24;  accepts= 0.0833;  energy_drop/trial=   0.04757
protocols.moves.MonteCarlo:      br_CA_CA_31 trials=     16;  accepts= 0.1250;  energy_drop/trial=  -0.01469
protocols.moves.MonteCarlo:      br_CA_CA_34 trials=     19;  accepts= 0.2105;  energy_drop/trial=   0.07914
protocols.moves.MonteCarlo:       sc_chi_rot trials=    247;  accepts= 0.1984;  energy_drop/trial=   0.03311
protocols.moves.MonteCarlo:      sc_chi_unif trials=     24 NO ACCEPTS.
protocols.protein_interface_design.BackrubDDMover: Last Score:
protocols.protein_interface_design.BackrubDDMover: ------------------------------------------------------------
 Scores                       Weight   Raw Score Wghtd.Score
------------------------------------------------------------
 fa_atr                       0.800    -956.875    -765.500
 fa_rep                       0.440     197.295      86.810
 fa_sol                       0.650     594.373     386.342
 fa_intra_rep                 0.004     343.678       1.375
 mm_bend                      1.000     192.900     192.900
 pro_close                    1.000       1.544       1.544
 fa_pair                      0.490     -57.916     -28.379
 hbond_sr_bb                  0.585     -99.583     -58.256
 hbond_lr_bb                  1.170     -26.654     -31.186
 hbond_bb_sc                  1.170     -26.937     -31.516
 hbond_sc                     1.100     -16.636     -18.299
 dslf_ss_dst                  0.500       0.000       0.000
 dslf_cs_ang                  2.000       0.000       0.000
 dslf_ss_dih                  5.000       0.000       0.000
 dslf_ca_dih                  5.000       0.000       0.000
 rama                         0.200     -18.893      -3.779
 omega                        0.500      29.503      14.751
 fa_dun                       0.560     350.873     196.489
 p_aa_pp                      0.320     -49.708     -15.907
 ref                          1.000     -51.030     -51.030
---------------------------------------------------
 Total weighted score:                     -123.640
Low Score:
------------------------------------------------------------
 Scores                       Weight   Raw Score Wghtd.Score
------------------------------------------------------------
 fa_atr                       0.800    -960.403    -768.323
 fa_rep                       0.440     186.097      81.883
 fa_sol                       0.650     595.729     387.224
 fa_intra_rep                 0.004     343.100       1.372
 mm_bend                      1.000     192.727     192.727
 pro_close                    1.000       1.363       1.363
 fa_pair                      0.490     -57.136     -27.997
 hbond_sr_bb                  0.585     -99.957     -58.475
 hbond_lr_bb                  1.170     -28.071     -32.843
 hbond_bb_sc                  1.170     -27.374     -32.027
 hbond_sc                     1.100     -17.128     -18.841
 dslf_ss_dst                  0.500       0.000       0.000
 dslf_cs_ang                  2.000       0.000       0.000
 dslf_ss_dih                  5.000       0.000       0.000
 dslf_ca_dih                  5.000       0.000       0.000
 rama                         0.200     -20.075      -4.015
 omega                        0.500      29.503      14.751
 fa_dun                       0.560     337.739     189.134
 p_aa_pp                      0.320     -50.446     -16.143
 ref                          1.000     -51.030     -51.030
---------------------------------------------------
 Total weighted score:                     -141.240
protocols.moves.ParsedProtocol: 
}
=======================END MOVER Backrub=======================
protocols.moves.ParsedProtocol: =======================BEGIN FILTER =======================
{
protocols.moves.ParsedProtocol: 
}
=======================END FILTER =======================
protocols.moves.ParsedProtocol: =======================BEGIN MOVER RepackMinimize=======================
{
core.pack.task: Packer task: initialize from command line() 
core.pack.interaction_graph.interaction_graph_factory: Instantiating PDInteractionGraph
core.pack.pack_rotamers: built 13965 rotamers at 32 positions.
core.pack.pack_rotamers: IG: 185986388 bytes
protocols.protein_interface_design.design_utils: Fold tree not optimized in minimize interface.
FOLD_TREE  EDGE 1 37 -1  EDGE 37 82 -1  EDGE 37 191 1  EDGE 191 195 -1  EDGE 191 83 -1 
protocols.protein_interface_design.design_utils: 
protocols.protein_interface_design.design_utils: minimizing sc of residues: 19 20 21 22 27 28 30 31 32 34 35 38 45 46 47 48 50 51 52 53 59 147 148 149 150 152 153 156 157 158 159 160 161 163 164 167 169 170 172 173 
minimizing rigid body orientation
minimizing bb of residues (and sc of the previous subset): 1 2 3 4 5 6 7 8 9 10 11 12 13 14 15 16 17 18 19 20 21 22 23 24 25 26 27 28 29 30 31 32 33 34 35 36 37 38 39 40 41 42 43 44 45 46 47 48 49 50 51 52 53 54 55 56 57 58 59 60 61 62 63 64 65 66 67 68 69 70 71 72 73 74 75 76 77 78 79 80 81 82 83 84 85 86 87 88 89 90 91 92 93 94 95 96 97 98 99 100 101 102 103 104 105 106 107 108 109 110 111 112 113 114 115 116 117 118 119 120 121 122 123 124 125 126 127 128 129 130 131 132 133 134 135 136 137 138 139 140 141 142 143 144 145 146 147 148 149 150 151 152 153 154 155 156 157 158 159 160 161 162 163 164 165 166 167 168 169 170 171 172 173 174 175 176 177 178 179 180 181 182 183 184 185 186 187 188 189 190 191 192 193 194 195 
And now minimizing all dofs together
protocols.moves.ParsedProtocol: 
}
=======================END MOVER RepackMinimize=======================
protocols.moves.ParsedProtocol: =======================BEGIN FILTER ddg_sasa=======================
{
core.pack.task: Packer task: initialize from command line() 
core.pack.interaction_graph.interaction_graph_factory: Instantiating DensePDInteractionGraph
core.pack.pack_rotamers: built 2493 rotamers at 40 positions.
core.pack.pack_rotamers: IG: 4862600 bytes
protocols.moves.RigidBodyMover: Translate: Jump (before): RT 0.367878 -0.844008 -0.390278 0.620399 0.535417 -0.573091 0.692655 -0.0313001 0.72059 -7.136 -18.211 -15.7564  
protocols.moves.RigidBodyMover: Translate: Jump (after):  RT 0.367878 -0.844008 -0.390278 0.620399 0.535417 -0.573091 0.692655 -0.0313001 0.72059 -436.942 -773.215 -510.969  
core.pack.interaction_graph.interaction_graph_factory: Instantiating DensePDInteractionGraph
core.pack.pack_rotamers: built 2825 rotamers at 40 positions.
core.pack.pack_rotamers: IG: 3498336 bytes
core.pack.task: Packer task: initialize from command line() 
core.pack.interaction_graph.interaction_graph_factory: Instantiating DensePDInteractionGraph
core.pack.pack_rotamers: built 2493 rotamers at 40 positions.
core.pack.pack_rotamers: IG: 4862600 bytes
protocols.moves.RigidBodyMover: Translate: Jump (before): RT 0.367878 -0.844008 -0.390278 0.620399 0.535417 -0.573091 0.692655 -0.0313001 0.72059 -7.136 -18.211 -15.7564  
protocols.moves.RigidBodyMover: Translate: Jump (after):  RT 0.367878 -0.844008 -0.390278 0.620399 0.535417 -0.573091 0.692655 -0.0313001 0.72059 -436.942 -773.222 -510.958  
core.pack.interaction_graph.interaction_graph_factory: Instantiating DensePDInteractionGraph
core.pack.pack_rotamers: built 2825 rotamers at 40 positions.
core.pack.pack_rotamers: IG: 3498336 bytes
protocols.protein_interface_design.dock_design_filters: ddg is -29.4501 passing
protocols.moves.RigidBodyMover: Translate: Jump (before): RT 0.367878 -0.844008 -0.390278 0.620399 0.535417 -0.573091 0.692655 -0.0313001 0.72059 -7.136 -18.211 -15.7564  
protocols.moves.RigidBodyMover: Translate: Jump (after):  RT 0.367878 -0.844008 -0.390278 0.620399 0.535417 -0.573091 0.692655 -0.0313001 0.72059 -436.934 -773.225 -510.96  
protocols.protein_interface_design.dock_design_filters: sasa is 1648.62. passing.
protocols.filters.Filter: Compound logical statement is 1.
protocols.moves.ParsedProtocol: 
}
=======================END FILTER ddg_sasa=======================
protocols.moves.ParsedProtocol: setting status to success
core.pack.task: Packer task: initialize from command line() 
core.pack.interaction_graph.interaction_graph_factory: Instantiating DensePDInteractionGraph
core.pack.pack_rotamers: built 2493 rotamers at 40 positions.
core.pack.pack_rotamers: IG: 4862600 bytes
protocols.moves.RigidBodyMover: Translate: Jump (before): RT 0.367878 -0.844008 -0.390278 0.620399 0.535417 -0.573091 0.692655 -0.0313001 0.72059 -7.136 -18.211 -15.7564  
protocols.moves.RigidBodyMover: Translate: Jump (after):  RT 0.367878 -0.844008 -0.390278 0.620399 0.535417 -0.573091 0.692655 -0.0313001 0.72059 -436.942 -773.215 -510.969  
core.pack.interaction_graph.interaction_graph_factory: Instantiating DensePDInteractionGraph
core.pack.pack_rotamers: built 2825 rotamers at 40 positions.
core.pack.pack_rotamers: IG: 3498336 bytes
core.pack.task: Packer task: initialize from command line() 
core.pack.interaction_graph.interaction_graph_factory: Instantiating DensePDInteractionGraph
core.pack.pack_rotamers: built 2493 rotamers at 40 positions.
core.pack.pack_rotamers: IG: 4862600 bytes
protocols.moves.RigidBodyMover: Translate: Jump (before): RT 0.367878 -0.844008 -0.390278 0.620399 0.535417 -0.573091 0.692655 -0.0313001 0.72059 -7.136 -18.211 -15.7564  
protocols.moves.RigidBodyMover: Translate: Jump (after):  RT 0.367878 -0.844008 -0.390278 0.620399 0.535417 -0.573091 0.692655 -0.0313001 0.72059 -436.942 -773.222 -510.958  
core.pack.interaction_graph.interaction_graph_factory: Instantiating DensePDInteractionGraph
core.pack.pack_rotamers: built 2825 rotamers at 40 positions.
core.pack.pack_rotamers: IG: 3498336 bytes
protocols.protein_interface_design.dock_design_filters: ddg is -29.4501 passing
protocols.moves.RigidBodyMover: Translate: Jump (before): RT 0.367878 -0.844008 -0.390278 0.620399 0.535417 -0.573091 0.692655 -0.0313001 0.72059 -7.136 -18.211 -15.7564  
protocols.moves.RigidBodyMover: Translate: Jump (after):  RT 0.367878 -0.844008 -0.390278 0.620399 0.535417 -0.573091 0.692655 -0.0313001 0.72059 -436.934 -773.225 -510.96  
protocols.protein_interface_design.dock_design_filters: sasa is 1648.62. passing.
protocols.moves.ParsedProtocol.REPORT: =============Starting final report================
protocols.moves.ParsedProtocol.REPORT: ============Begin report for ==================
protocols.moves.ParsedProtocol.REPORT: ============End report for ==================
protocols.moves.ParsedProtocol.REPORT: ============Begin report for ==================
protocols.moves.ParsedProtocol.REPORT: ============End report for ==================
protocols.moves.ParsedProtocol.REPORT: ============Begin report for ==================
protocols.moves.ParsedProtocol.REPORT: ============End report for ==================
protocols.moves.ParsedProtocol.REPORT: ============Begin report for ==================
protocols.moves.ParsedProtocol.REPORT: ============End report for ==================
protocols.moves.ParsedProtocol.REPORT: ============Begin report for ddg_sasa==================
core.pack.task: Packer task: initialize from command line() 
core.pack.interaction_graph.interaction_graph_factory: Instantiating DensePDInteractionGraph
core.pack.pack_rotamers: built 2493 rotamers at 40 positions.
core.pack.pack_rotamers: IG: 4862600 bytes
protocols.moves.RigidBodyMover: Translate: Jump (before): RT 0.367878 -0.844008 -0.390278 0.620399 0.535417 -0.573091 0.692655 -0.0313001 0.72059 -7.136 -18.211 -15.7564  
protocols.moves.RigidBodyMover: Translate: Jump (after):  RT 0.367878 -0.844008 -0.390278 0.620399 0.535417 -0.573091 0.692655 -0.0313001 0.72059 -436.946 -773.227 -510.947  
core.pack.interaction_graph.interaction_graph_factory: Instantiating DensePDInteractionGraph
core.pack.pack_rotamers: built 2825 rotamers at 40 positions.
core.pack.pack_rotamers: IG: 3498336 bytes
core.pack.task: Packer task: initialize from command line() 
core.pack.interaction_graph.interaction_graph_factory: Instantiating DensePDInteractionGraph
core.pack.pack_rotamers: built 2493 rotamers at 40 positions.
core.pack.pack_rotamers: IG: 4862600 bytes
protocols.moves.RigidBodyMover: Translate: Jump (before): RT 0.367878 -0.844008 -0.390278 0.620399 0.535417 -0.573091 0.692655 -0.0313001 0.72059 -7.136 -18.211 -15.7564  
protocols.moves.RigidBodyMover: Translate: Jump (after):  RT 0.367878 -0.844008 -0.390278 0.620399 0.535417 -0.573091 0.692655 -0.0313001 0.72059 -436.942 -773.215 -510.969  
core.pack.interaction_graph.interaction_graph_factory: Instantiating DensePDInteractionGraph
core.pack.pack_rotamers: built 2825 rotamers at 40 positions.
core.pack.pack_rotamers: IG: 3498336 bytes
protocols.protein_interface_design.dock_design_filters: ddg is -29.4501 passing
protocols.moves.RigidBodyMover: Translate: Jump (before): RT 0.367878 -0.844008 -0.390278 0.620399 0.535417 -0.573091 0.692655 -0.0313001 0.72059 -7.136 -18.211 -15.7564  
protocols.moves.RigidBodyMover: Translate: Jump (after):  RT 0.367878 -0.844008 -0.390278 0.620399 0.535417 -0.573091 0.692655 -0.0313001 0.72059 -436.934 -773.225 -510.96  
protocols.protein_interface_design.dock_design_filters: sasa is 1648.62. passing.
protocols.moves.ParsedProtocol.REPORT: Compound filter returns: 1
============End report for ddg_sasa==================
core.scoring.ScoreFunctionFactory: SCOREFUNCTION: score12_w_corrections
basic.io.database: Database file opened: /work/strauch/svn/database/minirosetta_database/scoring/score_functions/custom_pair_distance/pos_charge_repulsion
basic.io.database: Database file opened: /work/strauch/svn/database/minirosetta_database/scoring/score_functions/custom_pair_distance/neg_charge_repulsion
core.scoring.custom_pair_distance.FullatomCustomPairDistanceEnergy: Added 28800 AtomPairFuncList lists
protocols.moves.GenericMonteCarloMover: filters.size() 1
protocols.moves.GenericMonteCarloMover: Filter #1
protocols.moves.GenericMonteCarloMover.individual_energies: energy index, last_accepted_score, current_score 1 -99999 -99999
protocols.moves.GenericMonteCarloMover: Current, best, boltz -99999 -99999 nan
protocols.moves.GenericMonteCarloMover: Accept
protocols.moves.GenericMonteCarloMover: Trial number: 7
protocols.moves.ParsedProtocol: =======================BEGIN MOVER RepackMinimize=======================
{
core.pack.task: Packer task: initialize from command line() 
core.pack.interaction_graph.interaction_graph_factory: Instantiating PDInteractionGraph
core.pack.pack_rotamers: built 25187 rotamers at 32 positions.
core.pack.pack_rotamers: IG: 701185484 bytes
protocols.protein_interface_design.design_utils: Fold tree not optimized in minimize interface.
FOLD_TREE  EDGE 1 37 -1  EDGE 37 82 -1  EDGE 37 191 1  EDGE 191 195 -1  EDGE 191 83 -1 
protocols.protein_interface_design.design_utils: 
protocols.protein_interface_design.design_utils: minimizing sc of residues: 19 20 21 22 27 28 30 31 32 34 35 38 45 46 47 48 50 51 52 53 59 147 148 149 150 152 153 156 157 158 159 160 161 163 164 167 169 170 172 173 
minimizing rigid body orientation
minimizing bb of residues (and sc of the previous subset): 
And now minimizing all dofs together
protocols.moves.ParsedProtocol: 
}
=======================END MOVER RepackMinimize=======================
protocols.moves.ParsedProtocol: =======================BEGIN FILTER =======================
{
protocols.moves.ParsedProtocol: 
}
=======================END FILTER =======================
protocols.moves.ParsedProtocol: =======================BEGIN MOVER RepackMinimize=======================
{
core.pack.task: Packer task: initialize from command line() 
core.pack.interaction_graph.interaction_graph_factory: Instantiating PDInteractionGraph
core.pack.pack_rotamers: built 14036 rotamers at 32 positions.
core.pack.pack_rotamers: IG: 187116304 bytes
protocols.protein_interface_design.design_utils: Fold tree not optimized in minimize interface.
FOLD_TREE  EDGE 1 37 -1  EDGE 37 82 -1  EDGE 37 191 1  EDGE 191 195 -1  EDGE 191 83 -1 
protocols.protein_interface_design.design_utils: 
protocols.protein_interface_design.design_utils: minimizing sc of residues: 19 20 21 22 27 28 30 31 32 34 35 38 45 46 47 48 50 51 52 53 59 147 148 149 150 152 153 156 157 158 159 160 161 163 164 167 169 170 172 173 
minimizing rigid body orientation
minimizing bb of residues (and sc of the previous subset): 
And now minimizing all dofs together
protocols.moves.ParsedProtocol: 
}
=======================END MOVER RepackMinimize=======================
protocols.moves.ParsedProtocol: =======================BEGIN FILTER =======================
{
protocols.moves.ParsedProtocol: 
}
=======================END FILTER =======================
protocols.moves.ParsedProtocol: =======================BEGIN MOVER RepackMinimize=======================
{
core.pack.task: Packer task: initialize from command line() 
core.pack.interaction_graph.interaction_graph_factory: Instantiating PDInteractionGraph
core.pack.pack_rotamers: built 14004 rotamers at 32 positions.
core.pack.pack_rotamers: IG: 186399696 bytes
protocols.protein_interface_design.design_utils: Fold tree not optimized in minimize interface.
FOLD_TREE  EDGE 1 37 -1  EDGE 37 82 -1  EDGE 37 191 1  EDGE 191 195 -1  EDGE 191 83 -1 
protocols.protein_interface_design.design_utils: 
protocols.protein_interface_design.design_utils: minimizing sc of residues: 19 20 21 22 27 28 30 31 32 34 35 38 45 46 47 48 50 51 52 53 59 147 148 149 150 152 153 156 157 158 159 160 161 163 164 167 170 172 173 
minimizing rigid body orientation
minimizing bb of residues (and sc of the previous subset): 1 2 3 4 5 6 7 8 9 10 11 12 13 14 15 16 17 18 19 20 21 22 23 24 25 26 27 28 29 30 31 32 33 34 35 36 37 38 39 40 41 42 43 44 45 46 47 48 49 50 51 52 53 54 55 56 57 58 59 60 61 62 63 64 65 66 67 68 69 70 71 72 73 74 75 76 77 78 79 80 81 82 83 84 85 86 87 88 89 90 91 92 93 94 95 96 97 98 99 100 101 102 103 104 105 106 107 108 109 110 111 112 113 114 115 116 117 118 119 120 121 122 123 124 125 126 127 128 129 130 131 132 133 134 135 136 137 138 139 140 141 142 143 144 145 146 147 148 149 150 151 152 153 154 155 156 157 158 159 160 161 162 163 164 165 166 167 168 169 170 171 172 173 174 175 176 177 178 179 180 181 182 183 184 185 186 187 188 189 190 191 192 193 194 195 
And now minimizing all dofs together
protocols.moves.ParsedProtocol: 
}
=======================END MOVER RepackMinimize=======================
protocols.moves.ParsedProtocol: =======================BEGIN FILTER =======================
{
protocols.moves.ParsedProtocol: 
}
=======================END FILTER =======================
protocols.moves.ParsedProtocol: =======================BEGIN MOVER Backrub=======================
{
protocols.protein_interface_design.util: FOLD_TREE  EDGE 1 82 -1  EDGE 1 83 1  EDGE 83 195 -1 
protocols.protein_interface_design.util: 
basic.io.database: Database file opened: /work/strauch/svn/database/minirosetta_database/branch_angle/branch_angle_1.txt
basic.io.database: Database file opened: /work/strauch/svn/database/minirosetta_database/branch_angle/branch_angle_2.txt
protocols.moves.BackrubMover: Segment lengths: 3-34 atoms
protocols.moves.BackrubMover: Main chain pivot atoms: CA
protocols.moves.BackrubMover: Adding backrub segments for residues 146-174
protocols.moves.BackrubMover: Total Segments Added: 197
protocols.protein_interface_design.BackrubDDMover: Backrub Segments Added: 197
Score After PDB Load:
protocols.protein_interface_design.BackrubDDMover: ------------------------------------------------------------
 Scores                       Weight   Raw Score Wghtd.Score
------------------------------------------------------------
 fa_atr                       0.800    -958.206    -766.565
 fa_rep                       0.440     177.970      78.307
 fa_sol                       0.650     594.620     386.503
 fa_intra_rep                 0.004     341.781       1.367
 mm_bend                      1.000     196.525     196.525
 pro_close                    1.000       1.368       1.368
 fa_pair                      0.490     -57.294     -28.074
 hbond_sr_bb                  0.585     -99.969     -58.482
 hbond_lr_bb                  1.170     -28.030     -32.795
 hbond_bb_sc                  1.170     -28.065     -32.836
 hbond_sc                     1.100     -18.710     -20.581
 dslf_ss_dst                  0.500       0.000       0.000
 dslf_cs_ang                  2.000       0.000       0.000
 dslf_ss_dih                  5.000       0.000       0.000
 dslf_ca_dih                  5.000       0.000       0.000
 rama                         0.200     -20.104      -4.021
 omega                        0.500      29.437      14.719
 fa_dun                       0.560     337.725     189.126
 p_aa_pp                      0.320     -50.447     -16.143
 ref                          1.000     -51.030     -51.030
---------------------------------------------------
 Total weighted score:                     -142.611
Score After Branch Angle Optimization/Side Chain Idealization:
------------------------------------------------------------
 Scores                       Weight   Raw Score Wghtd.Score
------------------------------------------------------------
 fa_atr                       0.800    -958.369    -766.695
 fa_rep                       0.440     183.070      80.551
 fa_sol                       0.650     595.045     386.779
 fa_intra_rep                 0.004     343.102       1.372
 mm_bend                      1.000     192.727     192.727
 pro_close                    1.000       1.368       1.368
 fa_pair                      0.490     -57.170     -28.013
 hbond_sr_bb                  0.585     -99.969     -58.482
 hbond_lr_bb                  1.170     -28.030     -32.795
 hbond_bb_sc                  1.170     -27.639     -32.337
 hbond_sc                     1.100     -17.102     -18.812
 dslf_ss_dst                  0.500       0.000       0.000
 dslf_cs_ang                  2.000       0.000       0.000
 dslf_ss_dih                  5.000       0.000       0.000
 dslf_ca_dih                  5.000       0.000       0.000
 rama                         0.200     -20.104      -4.021
 omega                        0.500      29.437      14.719
 fa_dun                       0.560     337.725     189.126
 p_aa_pp                      0.320     -50.447     -16.143
 ref                          1.000     -51.030     -51.030
---------------------------------------------------
 Total weighted score:                     -141.687
Running 1000 trials...
core.pack.task: Packer task: initialize from command line() 
protocols.moves.MonteCarlo:     BBG8T3AMover trials=    252;  accepts= 0.1032;  energy_drop/trial=  -0.00176
protocols.moves.MonteCarlo:       SmallMover trials=    149;  accepts= 0.0604;  energy_drop/trial=   0.01175
protocols.moves.MonteCarlo:      br_CA_CA_04 trials=     38;  accepts= 0.2368;  energy_drop/trial=   0.01803
protocols.moves.MonteCarlo:      br_CA_CA_07 trials=     37;  accepts= 0.1892;  energy_drop/trial=   0.00964
protocols.moves.MonteCarlo:      br_CA_CA_10 trials=     32;  accepts= 0.1875;  energy_drop/trial=  -0.00311
protocols.moves.MonteCarlo:      br_CA_CA_13 trials=     39;  accepts= 0.2821;  energy_drop/trial=   0.12371
protocols.moves.MonteCarlo:      br_CA_CA_16 trials=     43;  accepts= 0.1628;  energy_drop/trial=   0.00020
protocols.moves.MonteCarlo:      br_CA_CA_19 trials=     43;  accepts= 0.1395;  energy_drop/trial=   0.01001
protocols.moves.MonteCarlo:      br_CA_CA_22 trials=     28;  accepts= 0.1429;  energy_drop/trial=  -0.03170
protocols.moves.MonteCarlo:      br_CA_CA_25 trials=     27;  accepts= 0.1111;  energy_drop/trial=  -0.00618
protocols.moves.MonteCarlo:      br_CA_CA_28 trials=     23;  accepts= 0.0435;  energy_drop/trial=   0.01813
protocols.moves.MonteCarlo:      br_CA_CA_31 trials=     16 NO ACCEPTS.
protocols.moves.MonteCarlo:      br_CA_CA_34 trials=     21;  accepts= 0.1905;  energy_drop/trial=   0.06760
protocols.moves.MonteCarlo:       sc_chi_rot trials=    225;  accepts= 0.1689;  energy_drop/trial=   0.03832
protocols.moves.MonteCarlo:      sc_chi_unif trials=     27 NO ACCEPTS.
protocols.protein_interface_design.BackrubDDMover: Last Score:
protocols.protein_interface_design.BackrubDDMover: ------------------------------------------------------------
 Scores                       Weight   Raw Score Wghtd.Score
------------------------------------------------------------
 fa_atr                       0.800    -954.653    -763.722
 fa_rep                       0.440     196.803      86.593
 fa_sol                       0.650     593.630     385.860
 fa_intra_rep                 0.004     344.128       1.377
 mm_bend                      1.000     193.228     193.228
 pro_close                    1.000       1.697       1.697
 fa_pair                      0.490     -56.392     -27.632
 hbond_sr_bb                  0.585    -100.267     -58.656
 hbond_lr_bb                  1.170     -26.631     -31.159
 hbond_bb_sc                  1.170     -27.270     -31.906
 hbond_sc                     1.100     -15.725     -17.297
 dslf_ss_dst                  0.500       0.000       0.000
 dslf_cs_ang                  2.000       0.000       0.000
 dslf_ss_dih                  5.000       0.000       0.000
 dslf_ca_dih                  5.000       0.000       0.000
 rama                         0.200     -18.350      -3.670
 omega                        0.500      29.437      14.719
 fa_dun                       0.560     344.574     192.961
 p_aa_pp                      0.320     -50.411     -16.132
 ref                          1.000     -51.030     -51.030
---------------------------------------------------
 Total weighted score:                     -124.770
Low Score:
------------------------------------------------------------
 Scores                       Weight   Raw Score Wghtd.Score
------------------------------------------------------------
 fa_atr                       0.800    -958.369    -766.695
 fa_rep                       0.440     183.070      80.551
 fa_sol                       0.650     595.045     386.779
 fa_intra_rep                 0.004     343.102       1.372
 mm_bend                      1.000     192.727     192.727
 pro_close                    1.000       1.368       1.368
 fa_pair                      0.490     -57.170     -28.013
 hbond_sr_bb                  0.585     -99.969     -58.482
 hbond_lr_bb                  1.170     -28.030     -32.795
 hbond_bb_sc                  1.170     -27.639     -32.337
 hbond_sc                     1.100     -17.102     -18.812
 dslf_ss_dst                  0.500       0.000       0.000
 dslf_cs_ang                  2.000       0.000       0.000
 dslf_ss_dih                  5.000       0.000       0.000
 dslf_ca_dih                  5.000       0.000       0.000
 rama                         0.200     -20.104      -4.021
 omega                        0.500      29.437      14.719
 fa_dun                       0.560     337.725     189.126
 p_aa_pp                      0.320     -50.447     -16.143
 ref                          1.000     -51.030     -51.030
---------------------------------------------------
 Total weighted score:                     -141.687
protocols.moves.ParsedProtocol: 
}
=======================END MOVER Backrub=======================
protocols.moves.ParsedProtocol: =======================BEGIN FILTER =======================
{
protocols.moves.ParsedProtocol: 
}
=======================END FILTER =======================
protocols.moves.ParsedProtocol: =======================BEGIN MOVER RepackMinimize=======================
{
core.pack.task: Packer task: initialize from command line() 
core.pack.interaction_graph.interaction_graph_factory: Instantiating PDInteractionGraph
core.pack.pack_rotamers: built 14024 rotamers at 32 positions.
core.pack.pack_rotamers: IG: 186952444 bytes
protocols.protein_interface_design.design_utils: Fold tree not optimized in minimize interface.
FOLD_TREE  EDGE 1 37 -1  EDGE 37 82 -1  EDGE 37 191 1  EDGE 191 195 -1  EDGE 191 83 -1 
protocols.protein_interface_design.design_utils: 
protocols.protein_interface_design.design_utils: minimizing sc of residues: 19 20 21 22 27 28 30 31 32 34 35 38 45 46 47 48 50 51 52 53 59 147 148 149 150 152 153 156 157 158 159 160 161 163 164 167 170 172 173 
minimizing rigid body orientation
minimizing bb of residues (and sc of the previous subset): 1 2 3 4 5 6 7 8 9 10 11 12 13 14 15 16 17 18 19 20 21 22 23 24 25 26 27 28 29 30 31 32 33 34 35 36 37 38 39 40 41 42 43 44 45 46 47 48 49 50 51 52 53 54 55 56 57 58 59 60 61 62 63 64 65 66 67 68 69 70 71 72 73 74 75 76 77 78 79 80 81 82 83 84 85 86 87 88 89 90 91 92 93 94 95 96 97 98 99 100 101 102 103 104 105 106 107 108 109 110 111 112 113 114 115 116 117 118 119 120 121 122 123 124 125 126 127 128 129 130 131 132 133 134 135 136 137 138 139 140 141 142 143 144 145 146 147 148 149 150 151 152 153 154 155 156 157 158 159 160 161 162 163 164 165 166 167 168 169 170 171 172 173 174 175 176 177 178 179 180 181 182 183 184 185 186 187 188 189 190 191 192 193 194 195 
And now minimizing all dofs together
protocols.moves.ParsedProtocol: 
}
=======================END MOVER RepackMinimize=======================
protocols.moves.ParsedProtocol: =======================BEGIN FILTER ddg_sasa=======================
{
core.pack.task: Packer task: initialize from command line() 
core.pack.interaction_graph.interaction_graph_factory: Instantiating DensePDInteractionGraph
core.pack.pack_rotamers: built 2495 rotamers at 39 positions.
core.pack.pack_rotamers: IG: 4872104 bytes
protocols.moves.RigidBodyMover: Translate: Jump (before): RT 0.367514 -0.844363 -0.389852 0.620446 0.534868 -0.573553 0.692806 -0.0310935 0.720453 -7.13717 -18.2132 -15.7602  
protocols.moves.RigidBodyMover: Translate: Jump (after):  RT 0.367514 -0.844363 -0.389852 0.620446 0.534868 -0.573553 0.692806 -0.0310935 0.720453 -436.785 -773.236 -511.082  
core.pack.interaction_graph.interaction_graph_factory: Instantiating DensePDInteractionGraph
core.pack.pack_rotamers: built 2824 rotamers at 39 positions.
core.pack.pack_rotamers: IG: 3495488 bytes
core.pack.task: Packer task: initialize from command line() 
core.pack.interaction_graph.interaction_graph_factory: Instantiating DensePDInteractionGraph
core.pack.pack_rotamers: built 2495 rotamers at 39 positions.
core.pack.pack_rotamers: IG: 4872104 bytes
protocols.moves.RigidBodyMover: Translate: Jump (before): RT 0.367514 -0.844363 -0.389852 0.620446 0.534868 -0.573553 0.692806 -0.0310935 0.720453 -7.13717 -18.2132 -15.7602  
protocols.moves.RigidBodyMover: Translate: Jump (after):  RT 0.367514 -0.844363 -0.389852 0.620446 0.534868 -0.573553 0.692806 -0.0310935 0.720453 -436.785 -773.236 -511.082  
core.pack.interaction_graph.interaction_graph_factory: Instantiating DensePDInteractionGraph
core.pack.pack_rotamers: built 2824 rotamers at 39 positions.
core.pack.pack_rotamers: IG: 3495488 bytes
protocols.protein_interface_design.dock_design_filters: ddg is -29.4217 passing
protocols.moves.RigidBodyMover: Translate: Jump (before): RT 0.367514 -0.844363 -0.389852 0.620446 0.534868 -0.573553 0.692806 -0.0310935 0.720453 -7.13717 -18.2132 -15.7602  
protocols.moves.RigidBodyMover: Translate: Jump (after):  RT 0.367514 -0.844363 -0.389852 0.620446 0.534868 -0.573553 0.692806 -0.0310935 0.720453 -436.778 -773.246 -511.073  
protocols.protein_interface_design.dock_design_filters: sasa is 1647.87. passing.
protocols.filters.Filter: Compound logical statement is 1.
protocols.moves.ParsedProtocol: 
}
=======================END FILTER ddg_sasa=======================
protocols.moves.ParsedProtocol: setting status to success
core.pack.task: Packer task: initialize from command line() 
core.pack.interaction_graph.interaction_graph_factory: Instantiating DensePDInteractionGraph
core.pack.pack_rotamers: built 2495 rotamers at 39 positions.
core.pack.pack_rotamers: IG: 4872104 bytes
protocols.moves.RigidBodyMover: Translate: Jump (before): RT 0.367514 -0.844363 -0.389852 0.620446 0.534868 -0.573553 0.692806 -0.0310935 0.720453 -7.13717 -18.2132 -15.7602  
protocols.moves.RigidBodyMover: Translate: Jump (after):  RT 0.367514 -0.844363 -0.389852 0.620446 0.534868 -0.573553 0.692806 -0.0310935 0.720453 -436.789 -773.248 -511.06  
core.pack.interaction_graph.interaction_graph_factory: Instantiating DensePDInteractionGraph
core.pack.pack_rotamers: built 2824 rotamers at 39 positions.
core.pack.pack_rotamers: IG: 3495488 bytes
core.pack.task: Packer task: initialize from command line() 
core.pack.interaction_graph.interaction_graph_factory: Instantiating DensePDInteractionGraph
core.pack.pack_rotamers: built 2495 rotamers at 39 positions.
core.pack.pack_rotamers: IG: 4872104 bytes
protocols.moves.RigidBodyMover: Translate: Jump (before): RT 0.367514 -0.844363 -0.389852 0.620446 0.534868 -0.573553 0.692806 -0.0310935 0.720453 -7.13717 -18.2132 -15.7602  
protocols.moves.RigidBodyMover: Translate: Jump (after):  RT 0.367514 -0.844363 -0.389852 0.620446 0.534868 -0.573553 0.692806 -0.0310935 0.720453 -436.785 -773.243 -511.071  
core.pack.interaction_graph.interaction_graph_factory: Instantiating DensePDInteractionGraph
core.pack.pack_rotamers: built 2824 rotamers at 39 positions.
core.pack.pack_rotamers: IG: 3495488 bytes
protocols.protein_interface_design.dock_design_filters: ddg is -29.4217 passing
protocols.moves.RigidBodyMover: Translate: Jump (before): RT 0.367514 -0.844363 -0.389852 0.620446 0.534868 -0.573553 0.692806 -0.0310935 0.720453 -7.13717 -18.2132 -15.7602  
protocols.moves.RigidBodyMover: Translate: Jump (after):  RT 0.367514 -0.844363 -0.389852 0.620446 0.534868 -0.573553 0.692806 -0.0310935 0.720453 -436.778 -773.246 -511.073  
protocols.protein_interface_design.dock_design_filters: sasa is 1647.87. passing.
protocols.moves.ParsedProtocol.REPORT: =============Starting final report================
protocols.moves.ParsedProtocol.REPORT: ============Begin report for ==================
protocols.moves.ParsedProtocol.REPORT: ============End report for ==================
protocols.moves.ParsedProtocol.REPORT: ============Begin report for ==================
protocols.moves.ParsedProtocol.REPORT: ============End report for ==================
protocols.moves.ParsedProtocol.REPORT: ============Begin report for ==================
protocols.moves.ParsedProtocol.REPORT: ============End report for ==================
protocols.moves.ParsedProtocol.REPORT: ============Begin report for ==================
protocols.moves.ParsedProtocol.REPORT: ============End report for ==================
protocols.moves.ParsedProtocol.REPORT: ============Begin report for ddg_sasa==================
core.pack.task: Packer task: initialize from command line() 
core.pack.interaction_graph.interaction_graph_factory: Instantiating DensePDInteractionGraph
core.pack.pack_rotamers: built 2495 rotamers at 39 positions.
core.pack.pack_rotamers: IG: 4872104 bytes
protocols.moves.RigidBodyMover: Translate: Jump (before): RT 0.367514 -0.844363 -0.389852 0.620446 0.534868 -0.573553 0.692806 -0.0310935 0.720453 -7.13717 -18.2132 -15.7602  
protocols.moves.RigidBodyMover: Translate: Jump (after):  RT 0.367514 -0.844363 -0.389852 0.620446 0.534868 -0.573553 0.692806 -0.0310935 0.720453 -436.789 -773.248 -511.06  
core.pack.interaction_graph.interaction_graph_factory: Instantiating DensePDInteractionGraph
core.pack.pack_rotamers: built 2824 rotamers at 39 positions.
core.pack.pack_rotamers: IG: 3495488 bytes
core.pack.task: Packer task: initialize from command line() 
core.pack.interaction_graph.interaction_graph_factory: Instantiating DensePDInteractionGraph
core.pack.pack_rotamers: built 2495 rotamers at 39 positions.
core.pack.pack_rotamers: IG: 4872104 bytes
protocols.moves.RigidBodyMover: Translate: Jump (before): RT 0.367514 -0.844363 -0.389852 0.620446 0.534868 -0.573553 0.692806 -0.0310935 0.720453 -7.13717 -18.2132 -15.7602  
protocols.moves.RigidBodyMover: Translate: Jump (after):  RT 0.367514 -0.844363 -0.389852 0.620446 0.534868 -0.573553 0.692806 -0.0310935 0.720453 -436.785 -773.236 -511.082  
core.pack.interaction_graph.interaction_graph_factory: Instantiating DensePDInteractionGraph
core.pack.pack_rotamers: built 2824 rotamers at 39 positions.
core.pack.pack_rotamers: IG: 3495488 bytes
protocols.protein_interface_design.dock_design_filters: ddg is -29.4217 passing
protocols.moves.RigidBodyMover: Translate: Jump (before): RT 0.367514 -0.844363 -0.389852 0.620446 0.534868 -0.573553 0.692806 -0.0310935 0.720453 -7.13717 -18.2132 -15.7602  
protocols.moves.RigidBodyMover: Translate: Jump (after):  RT 0.367514 -0.844363 -0.389852 0.620446 0.534868 -0.573553 0.692806 -0.0310935 0.720453 -436.778 -773.246 -511.073  
protocols.protein_interface_design.dock_design_filters: sasa is 1647.87. passing.
protocols.moves.ParsedProtocol.REPORT: Compound filter returns: 1
============End report for ddg_sasa==================
core.scoring.ScoreFunctionFactory: SCOREFUNCTION: score12_w_corrections
basic.io.database: Database file opened: /work/strauch/svn/database/minirosetta_database/scoring/score_functions/custom_pair_distance/pos_charge_repulsion
basic.io.database: Database file opened: /work/strauch/svn/database/minirosetta_database/scoring/score_functions/custom_pair_distance/neg_charge_repulsion
core.scoring.custom_pair_distance.FullatomCustomPairDistanceEnergy: Added 28800 AtomPairFuncList lists
protocols.moves.GenericMonteCarloMover: filters.size() 1
protocols.moves.GenericMonteCarloMover: Filter #1
protocols.moves.GenericMonteCarloMover.individual_energies: energy index, last_accepted_score, current_score 1 -99999 -99999
protocols.moves.GenericMonteCarloMover: Current, best, boltz -99999 -99999 nan
protocols.moves.GenericMonteCarloMover: Accept
protocols.moves.GenericMonteCarloMover: Trial number: 8
protocols.moves.ParsedProtocol: =======================BEGIN MOVER RepackMinimize=======================
{
core.pack.task: Packer task: initialize from command line() 
core.pack.interaction_graph.interaction_graph_factory: Instantiating PDInteractionGraph
core.pack.pack_rotamers: built 25194 rotamers at 32 positions.
core.pack.pack_rotamers: IG: 701312732 bytes
protocols.protein_interface_design.design_utils: Fold tree not optimized in minimize interface.
FOLD_TREE  EDGE 1 37 -1  EDGE 37 82 -1  EDGE 37 191 1  EDGE 191 195 -1  EDGE 191 83 -1 
protocols.protein_interface_design.design_utils: 
protocols.protein_interface_design.design_utils: minimizing sc of residues: 19 20 21 22 27 28 30 31 32 34 35 38 45 46 47 48 50 51 52 53 59 147 148 149 150 152 153 156 157 158 159 160 161 163 164 167 170 172 173 
minimizing rigid body orientation
minimizing bb of residues (and sc of the previous subset): 
And now minimizing all dofs together
protocols.moves.ParsedProtocol: 
}
=======================END MOVER RepackMinimize=======================
protocols.moves.ParsedProtocol: =======================BEGIN FILTER =======================
{
protocols.moves.ParsedProtocol: 
}
=======================END FILTER =======================
protocols.moves.ParsedProtocol: =======================BEGIN MOVER RepackMinimize=======================
{
core.pack.task: Packer task: initialize from command line() 
core.pack.interaction_graph.interaction_graph_factory: Instantiating PDInteractionGraph
core.pack.pack_rotamers: built 14030 rotamers at 32 positions.
core.pack.pack_rotamers: IG: 186831888 bytes
protocols.protein_interface_design.design_utils: Fold tree not optimized in minimize interface.
FOLD_TREE  EDGE 1 37 -1  EDGE 37 82 -1  EDGE 37 191 1  EDGE 191 195 -1  EDGE 191 83 -1 
protocols.protein_interface_design.design_utils: 
protocols.protein_interface_design.design_utils: minimizing sc of residues: 19 20 21 22 27 28 30 31 32 34 35 38 45 46 47 48 50 51 52 53 59 147 148 149 150 152 153 156 157 158 159 160 161 163 164 167 170 172 173 
minimizing rigid body orientation
minimizing bb of residues (and sc of the previous subset): 
And now minimizing all dofs together
protocols.moves.ParsedProtocol: 
}
=======================END MOVER RepackMinimize=======================
protocols.moves.ParsedProtocol: =======================BEGIN FILTER =======================
{
protocols.moves.ParsedProtocol: 
}
=======================END FILTER =======================
protocols.moves.ParsedProtocol: =======================BEGIN MOVER RepackMinimize=======================
{
core.pack.task: Packer task: initialize from command line() 
core.pack.interaction_graph.interaction_graph_factory: Instantiating PDInteractionGraph
core.pack.pack_rotamers: built 14035 rotamers at 32 positions.
core.pack.pack_rotamers: IG: 187050416 bytes
protocols.protein_interface_design.design_utils: Fold tree not optimized in minimize interface.
FOLD_TREE  EDGE 1 37 -1  EDGE 37 82 -1  EDGE 37 191 1  EDGE 191 195 -1  EDGE 191 83 -1 
protocols.protein_interface_design.design_utils: 
protocols.protein_interface_design.design_utils: minimizing sc of residues: 19 20 21 22 27 28 30 31 32 34 35 38 45 46 47 48 50 51 52 53 59 147 148 149 150 152 153 156 157 158 159 160 161 163 164 167 170 172 173 
minimizing rigid body orientation
minimizing bb of residues (and sc of the previous subset): 1 2 3 4 5 6 7 8 9 10 11 12 13 14 15 16 17 18 19 20 21 22 23 24 25 26 27 28 29 30 31 32 33 34 35 36 37 38 39 40 41 42 43 44 45 46 47 48 49 50 51 52 53 54 55 56 57 58 59 60 61 62 63 64 65 66 67 68 69 70 71 72 73 74 75 76 77 78 79 80 81 82 83 84 85 86 87 88 89 90 91 92 93 94 95 96 97 98 99 100 101 102 103 104 105 106 107 108 109 110 111 112 113 114 115 116 117 118 119 120 121 122 123 124 125 126 127 128 129 130 131 132 133 134 135 136 137 138 139 140 141 142 143 144 145 146 147 148 149 150 151 152 153 154 155 156 157 158 159 160 161 162 163 164 165 166 167 168 169 170 171 172 173 174 175 176 177 178 179 180 181 182 183 184 185 186 187 188 189 190 191 192 193 194 195 
And now minimizing all dofs together
protocols.moves.ParsedProtocol: 
}
=======================END MOVER RepackMinimize=======================
protocols.moves.ParsedProtocol: =======================BEGIN FILTER =======================
{
protocols.moves.ParsedProtocol: 
}
=======================END FILTER =======================
protocols.moves.ParsedProtocol: =======================BEGIN MOVER Backrub=======================
{
protocols.protein_interface_design.util: FOLD_TREE  EDGE 1 82 -1  EDGE 1 83 1  EDGE 83 195 -1 
protocols.protein_interface_design.util: 
basic.io.database: Database file opened: /work/strauch/svn/database/minirosetta_database/branch_angle/branch_angle_1.txt
basic.io.database: Database file opened: /work/strauch/svn/database/minirosetta_database/branch_angle/branch_angle_2.txt
protocols.moves.BackrubMover: Segment lengths: 3-34 atoms
protocols.moves.BackrubMover: Main chain pivot atoms: CA
protocols.moves.BackrubMover: Adding backrub segments for residues 146-174
protocols.moves.BackrubMover: Total Segments Added: 197
protocols.protein_interface_design.BackrubDDMover: Backrub Segments Added: 197
Score After PDB Load:
protocols.protein_interface_design.BackrubDDMover: ------------------------------------------------------------
 Scores                       Weight   Raw Score Wghtd.Score
------------------------------------------------------------
 fa_atr                       0.800    -958.356    -766.685
 fa_rep                       0.440     178.098      78.363
 fa_sol                       0.650     594.665     386.532
 fa_intra_rep                 0.004     341.781       1.367
 mm_bend                      1.000     196.525     196.525
 pro_close                    1.000       1.368       1.368
 fa_pair                      0.490     -56.443     -27.657
 hbond_sr_bb                  0.585     -99.970     -58.482
 hbond_lr_bb                  1.170     -28.032     -32.798
 hbond_bb_sc                  1.170     -28.084     -32.858
 hbond_sc                     1.100     -18.703     -20.573
 dslf_ss_dst                  0.500       0.000       0.000
 dslf_cs_ang                  2.000       0.000       0.000
 dslf_ss_dih                  5.000       0.000       0.000
 dslf_ca_dih                  5.000       0.000       0.000
 rama                         0.200     -20.103      -4.021
 omega                        0.500      29.437      14.719
 fa_dun                       0.560     337.724     189.125
 p_aa_pp                      0.320     -50.448     -16.143
 ref                          1.000     -51.030     -51.030
---------------------------------------------------
 Total weighted score:                     -142.248
Score After Branch Angle Optimization/Side Chain Idealization:
------------------------------------------------------------
 Scores                       Weight   Raw Score Wghtd.Score
------------------------------------------------------------
 fa_atr                       0.800    -958.517    -766.814
 fa_rep                       0.440     183.181      80.600
 fa_sol                       0.650     595.089     386.808
 fa_intra_rep                 0.004     343.102       1.372
 mm_bend                      1.000     192.727     192.727
 pro_close                    1.000       1.368       1.368
 fa_pair                      0.490     -56.319     -27.596
 hbond_sr_bb                  0.585     -99.970     -58.482
 hbond_lr_bb                  1.170     -28.032     -32.798
 hbond_bb_sc                  1.170     -27.655     -32.357
 hbond_sc                     1.100     -17.077     -18.784
 dslf_ss_dst                  0.500       0.000       0.000
 dslf_cs_ang                  2.000       0.000       0.000
 dslf_ss_dih                  5.000       0.000       0.000
 dslf_ca_dih                  5.000       0.000       0.000
 rama                         0.200     -20.103      -4.021
 omega                        0.500      29.437      14.719
 fa_dun                       0.560     337.724     189.125
 p_aa_pp                      0.320     -50.448     -16.143
 ref                          1.000     -51.030     -51.030
---------------------------------------------------
 Total weighted score:                     -141.307
Running 1000 trials...
core.pack.task: Packer task: initialize from command line() 
protocols.moves.MonteCarlo:     BBG8T3AMover trials=    240;  accepts= 0.1125;  energy_drop/trial=   0.01279
protocols.moves.MonteCarlo:       SmallMover trials=    132;  accepts= 0.0682;  energy_drop/trial=   0.01567
protocols.moves.MonteCarlo:      br_CA_CA_04 trials=     36;  accepts= 0.2222;  energy_drop/trial=   0.04513
protocols.moves.MonteCarlo:      br_CA_CA_07 trials=     38;  accepts= 0.1842;  energy_drop/trial=   0.05394
protocols.moves.MonteCarlo:      br_CA_CA_10 trials=     60;  accepts= 0.2500;  energy_drop/trial=   0.02987
protocols.moves.MonteCarlo:      br_CA_CA_13 trials=     41;  accepts= 0.1951;  energy_drop/trial=   0.02308
protocols.moves.MonteCarlo:      br_CA_CA_16 trials=     39;  accepts= 0.1026;  energy_drop/trial=   0.03245
protocols.moves.MonteCarlo:      br_CA_CA_19 trials=     36;  accepts= 0.2500;  energy_drop/trial=   0.04731
protocols.moves.MonteCarlo:      br_CA_CA_22 trials=     31;  accepts= 0.1290;  energy_drop/trial=   0.00029
protocols.moves.MonteCarlo:      br_CA_CA_25 trials=     22;  accepts= 0.1364;  energy_drop/trial=   0.01565
protocols.moves.MonteCarlo:      br_CA_CA_28 trials=     23 NO ACCEPTS.
protocols.moves.MonteCarlo:      br_CA_CA_31 trials=     32;  accepts= 0.1562;  energy_drop/trial=  -0.04084
protocols.moves.MonteCarlo:      br_CA_CA_34 trials=     26;  accepts= 0.1923;  energy_drop/trial=  -0.06652
protocols.moves.MonteCarlo:       sc_chi_rot trials=    224;  accepts= 0.2098;  energy_drop/trial=   0.02428
protocols.moves.MonteCarlo:      sc_chi_unif trials=     20 NO ACCEPTS.
protocols.protein_interface_design.BackrubDDMover: Last Score:
protocols.protein_interface_design.BackrubDDMover: ------------------------------------------------------------
 Scores                       Weight   Raw Score Wghtd.Score
------------------------------------------------------------
 fa_atr                       0.800    -950.662    -760.530
 fa_rep                       0.440     194.722      85.678
 fa_sol                       0.650     590.016     383.510
 fa_intra_rep                 0.004     343.723       1.375
 mm_bend                      1.000     193.469     193.469
 pro_close                    1.000       1.663       1.663
 fa_pair                      0.490     -56.609     -27.738
 hbond_sr_bb                  0.585     -99.440     -58.172
 hbond_lr_bb                  1.170     -26.831     -31.392
 hbond_bb_sc                  1.170     -25.803     -30.190
 hbond_sc                     1.100     -17.726     -19.499
 dslf_ss_dst                  0.500       0.000       0.000
 dslf_cs_ang                  2.000       0.000       0.000
 dslf_ss_dih                  5.000       0.000       0.000
 dslf_ca_dih                  5.000       0.000       0.000
 rama                         0.200     -19.514      -3.903
 omega                        0.500      29.437      14.719
 fa_dun                       0.560     345.736     193.612
 p_aa_pp                      0.320     -48.765     -15.605
 ref                          1.000     -51.030     -51.030
---------------------------------------------------
 Total weighted score:                     -124.032
Low Score:
------------------------------------------------------------
 Scores                       Weight   Raw Score Wghtd.Score
------------------------------------------------------------
 fa_atr                       0.800    -958.367    -766.694
 fa_rep                       0.440     182.874      80.465
 fa_sol                       0.650     594.611     386.497
 fa_intra_rep                 0.004     343.129       1.373
 mm_bend                      1.000     192.941     192.941
 pro_close                    1.000       1.368       1.368
 fa_pair                      0.490     -56.169     -27.523
 hbond_sr_bb                  0.585    -100.036     -58.521
 hbond_lr_bb                  1.170     -28.032     -32.798
 hbond_bb_sc                  1.170     -27.592     -32.283
 hbond_sc                     1.100     -17.926     -19.719
 dslf_ss_dst                  0.500       0.000       0.000
 dslf_cs_ang                  2.000       0.000       0.000
 dslf_ss_dih                  5.000       0.000       0.000
 dslf_ca_dih                  5.000       0.000       0.000
 rama                         0.200     -19.988      -3.998
 omega                        0.500      29.437      14.719
 fa_dun                       0.560     337.716     189.121
 p_aa_pp                      0.320     -50.391     -16.125
 ref                          1.000     -51.030     -51.030
---------------------------------------------------
 Total weighted score:                     -142.207
protocols.moves.ParsedProtocol: 
}
=======================END MOVER Backrub=======================
protocols.moves.ParsedProtocol: =======================BEGIN FILTER =======================
{
protocols.moves.ParsedProtocol: 
}
=======================END FILTER =======================
protocols.moves.ParsedProtocol: =======================BEGIN MOVER RepackMinimize=======================
{
core.pack.task: Packer task: initialize from command line() 
core.pack.interaction_graph.interaction_graph_factory: Instantiating PDInteractionGraph
core.pack.pack_rotamers: built 14098 rotamers at 32 positions.
core.pack.pack_rotamers: IG: 189165780 bytes
protocols.protein_interface_design.design_utils: Fold tree not optimized in minimize interface.
FOLD_TREE  EDGE 1 37 -1  EDGE 37 82 -1  EDGE 37 191 1  EDGE 191 195 -1  EDGE 191 83 -1 
protocols.protein_interface_design.design_utils: 
protocols.protein_interface_design.design_utils: minimizing sc of residues: 19 20 21 22 27 28 30 31 32 34 35 38 45 46 47 48 50 51 52 53 59 147 148 149 150 152 153 156 158 159 160 161 163 164 167 170 172 173 
minimizing rigid body orientation
minimizing bb of residues (and sc of the previous subset): 1 2 3 4 5 6 7 8 9 10 11 12 13 14 15 16 17 18 19 20 21 22 23 24 25 26 27 28 29 30 31 32 33 34 35 36 37 38 39 40 41 42 43 44 45 46 47 48 49 50 51 52 53 54 55 56 57 58 59 60 61 62 63 64 65 66 67 68 69 70 71 72 73 74 75 76 77 78 79 80 81 82 83 84 85 86 87 88 89 90 91 92 93 94 95 96 97 98 99 100 101 102 103 104 105 106 107 108 109 110 111 112 113 114 115 116 117 118 119 120 121 122 123 124 125 126 127 128 129 130 131 132 133 134 135 136 137 138 139 140 141 142 143 144 145 146 147 148 149 150 151 152 153 154 155 156 157 158 159 160 161 162 163 164 165 166 167 168 169 170 171 172 173 174 175 176 177 178 179 180 181 182 183 184 185 186 187 188 189 190 191 192 193 194 195 
And now minimizing all dofs together
protocols.moves.ParsedProtocol: 
}
=======================END MOVER RepackMinimize=======================
protocols.moves.ParsedProtocol: =======================BEGIN FILTER ddg_sasa=======================
{
core.pack.task: Packer task: initialize from command line() 
core.pack.interaction_graph.interaction_graph_factory: Instantiating DensePDInteractionGraph
core.pack.pack_rotamers: built 2613 rotamers at 38 positions.
core.pack.pack_rotamers: IG: 5510648 bytes
protocols.moves.RigidBodyMover: Translate: Jump (before): RT 0.367849 -0.844388 -0.38948 0.62057 0.534848 -0.573438 0.692517 -0.0307607 0.720745 -7.13772 -18.2142 -15.7628  
protocols.moves.RigidBodyMover: Translate: Jump (after):  RT 0.367849 -0.844388 -0.38948 0.62057 0.534848 -0.573438 0.692517 -0.0307607 0.720745 -436.157 -773.582 -511.103  
core.pack.interaction_graph.interaction_graph_factory: Instantiating DensePDInteractionGraph
core.pack.pack_rotamers: built 2928 rotamers at 38 positions.
core.pack.pack_rotamers: IG: 3843084 bytes
core.pack.task: Packer task: initialize from command line() 
core.pack.interaction_graph.interaction_graph_factory: Instantiating DensePDInteractionGraph
core.pack.pack_rotamers: built 2613 rotamers at 38 positions.
core.pack.pack_rotamers: IG: 5510648 bytes
protocols.moves.RigidBodyMover: Translate: Jump (before): RT 0.367849 -0.844388 -0.38948 0.62057 0.534848 -0.573438 0.692517 -0.0307607 0.720745 -7.13772 -18.2142 -15.7628  
protocols.moves.RigidBodyMover: Translate: Jump (after):  RT 0.367849 -0.844388 -0.38948 0.62057 0.534848 -0.573438 0.692517 -0.0307607 0.720745 -436.157 -773.582 -511.103  
core.pack.interaction_graph.interaction_graph_factory: Instantiating DensePDInteractionGraph
core.pack.pack_rotamers: built 2928 rotamers at 38 positions.
core.pack.pack_rotamers: IG: 3843084 bytes
protocols.protein_interface_design.dock_design_filters: ddg is -28.685 passing
protocols.moves.RigidBodyMover: Translate: Jump (before): RT 0.367849 -0.844388 -0.38948 0.62057 0.534848 -0.573438 0.692517 -0.0307607 0.720745 -7.13772 -18.2142 -15.7628  
protocols.moves.RigidBodyMover: Translate: Jump (after):  RT 0.367849 -0.844388 -0.38948 0.62057 0.534848 -0.573438 0.692517 -0.0307607 0.720745 -436.149 -773.585 -511.105  
protocols.protein_interface_design.dock_design_filters: sasa is 1630.8. passing.
protocols.filters.Filter: Compound logical statement is 1.
protocols.moves.ParsedProtocol: 
}
=======================END FILTER ddg_sasa=======================
protocols.moves.ParsedProtocol: setting status to success
core.pack.task: Packer task: initialize from command line() 
core.pack.interaction_graph.interaction_graph_factory: Instantiating DensePDInteractionGraph
core.pack.pack_rotamers: built 2613 rotamers at 38 positions.
core.pack.pack_rotamers: IG: 5510648 bytes
protocols.moves.RigidBodyMover: Translate: Jump (before): RT 0.367849 -0.844388 -0.38948 0.62057 0.534848 -0.573438 0.692517 -0.0307607 0.720745 -7.13772 -18.2142 -15.7628  
protocols.moves.RigidBodyMover: Translate: Jump (after):  RT 0.367849 -0.844388 -0.38948 0.62057 0.534848 -0.573438 0.692517 -0.0307607 0.720745 -436.157 -773.575 -511.114  
core.pack.interaction_graph.interaction_graph_factory: Instantiating DensePDInteractionGraph
core.pack.pack_rotamers: built 2928 rotamers at 38 positions.
core.pack.pack_rotamers: IG: 3843084 bytes
core.pack.task: Packer task: initialize from command line() 
core.pack.interaction_graph.interaction_graph_factory: Instantiating DensePDInteractionGraph
core.pack.pack_rotamers: built 2613 rotamers at 38 positions.
core.pack.pack_rotamers: IG: 5510648 bytes
protocols.moves.RigidBodyMover: Translate: Jump (before): RT 0.367849 -0.844388 -0.38948 0.62057 0.534848 -0.573438 0.692517 -0.0307607 0.720745 -7.13772 -18.2142 -15.7628  
protocols.moves.RigidBodyMover: Translate: Jump (after):  RT 0.367849 -0.844388 -0.38948 0.62057 0.534848 -0.573438 0.692517 -0.0307607 0.720745 -436.157 -773.582 -511.103  
core.pack.interaction_graph.interaction_graph_factory: Instantiating DensePDInteractionGraph
core.pack.pack_rotamers: built 2928 rotamers at 38 positions.
core.pack.pack_rotamers: IG: 3843084 bytes
protocols.protein_interface_design.dock_design_filters: ddg is -28.685 passing
protocols.moves.RigidBodyMover: Translate: Jump (before): RT 0.367849 -0.844388 -0.38948 0.62057 0.534848 -0.573438 0.692517 -0.0307607 0.720745 -7.13772 -18.2142 -15.7628  
protocols.moves.RigidBodyMover: Translate: Jump (after):  RT 0.367849 -0.844388 -0.38948 0.62057 0.534848 -0.573438 0.692517 -0.0307607 0.720745 -436.149 -773.585 -511.105  
protocols.protein_interface_design.dock_design_filters: sasa is 1630.8. passing.
protocols.moves.ParsedProtocol.REPORT: =============Starting final report================
protocols.moves.ParsedProtocol.REPORT: ============Begin report for ==================
protocols.moves.ParsedProtocol.REPORT: ============End report for ==================
protocols.moves.ParsedProtocol.REPORT: ============Begin report for ==================
protocols.moves.ParsedProtocol.REPORT: ============End report for ==================
protocols.moves.ParsedProtocol.REPORT: ============Begin report for ==================
protocols.moves.ParsedProtocol.REPORT: ============End report for ==================
protocols.moves.ParsedProtocol.REPORT: ============Begin report for ==================
protocols.moves.ParsedProtocol.REPORT: ============End report for ==================
protocols.moves.ParsedProtocol.REPORT: ============Begin report for ddg_sasa==================
core.pack.task: Packer task: initialize from command line() 
core.pack.interaction_graph.interaction_graph_factory: Instantiating DensePDInteractionGraph
core.pack.pack_rotamers: built 2613 rotamers at 38 positions.
core.pack.pack_rotamers: IG: 5510648 bytes
protocols.moves.RigidBodyMover: Translate: Jump (before): RT 0.367849 -0.844388 -0.38948 0.62057 0.534848 -0.573438 0.692517 -0.0307607 0.720745 -7.13772 -18.2142 -15.7628  
protocols.moves.RigidBodyMover: Translate: Jump (after):  RT 0.367849 -0.844388 -0.38948 0.62057 0.534848 -0.573438 0.692517 -0.0307607 0.720745 -436.157 -773.582 -511.103  
core.pack.interaction_graph.interaction_graph_factory: Instantiating DensePDInteractionGraph
core.pack.pack_rotamers: built 2928 rotamers at 38 positions.
core.pack.pack_rotamers: IG: 3843084 bytes
core.pack.task: Packer task: initialize from command line() 
core.pack.interaction_graph.interaction_graph_factory: Instantiating DensePDInteractionGraph
core.pack.pack_rotamers: built 2613 rotamers at 38 positions.
core.pack.pack_rotamers: IG: 5510648 bytes
protocols.moves.RigidBodyMover: Translate: Jump (before): RT 0.367849 -0.844388 -0.38948 0.62057 0.534848 -0.573438 0.692517 -0.0307607 0.720745 -7.13772 -18.2142 -15.7628  
protocols.moves.RigidBodyMover: Translate: Jump (after):  RT 0.367849 -0.844388 -0.38948 0.62057 0.534848 -0.573438 0.692517 -0.0307607 0.720745 -436.157 -773.575 -511.114  
core.pack.interaction_graph.interaction_graph_factory: Instantiating DensePDInteractionGraph
core.pack.pack_rotamers: built 2928 rotamers at 38 positions.
core.pack.pack_rotamers: IG: 3843084 bytes
protocols.protein_interface_design.dock_design_filters: ddg is -28.685 passing
protocols.moves.RigidBodyMover: Translate: Jump (before): RT 0.367849 -0.844388 -0.38948 0.62057 0.534848 -0.573438 0.692517 -0.0307607 0.720745 -7.13772 -18.2142 -15.7628  
protocols.moves.RigidBodyMover: Translate: Jump (after):  RT 0.367849 -0.844388 -0.38948 0.62057 0.534848 -0.573438 0.692517 -0.0307607 0.720745 -436.149 -773.585 -511.105  
protocols.protein_interface_design.dock_design_filters: sasa is 1630.8. passing.
protocols.moves.ParsedProtocol.REPORT: Compound filter returns: 1
============End report for ddg_sasa==================
core.scoring.ScoreFunctionFactory: SCOREFUNCTION: score12_w_corrections
basic.io.database: Database file opened: /work/strauch/svn/database/minirosetta_database/scoring/score_functions/custom_pair_distance/pos_charge_repulsion
basic.io.database: Database file opened: /work/strauch/svn/database/minirosetta_database/scoring/score_functions/custom_pair_distance/neg_charge_repulsion
core.scoring.custom_pair_distance.FullatomCustomPairDistanceEnergy: Added 28800 AtomPairFuncList lists
protocols.moves.GenericMonteCarloMover: filters.size() 1
protocols.moves.GenericMonteCarloMover: Filter #1
protocols.moves.GenericMonteCarloMover.individual_energies: energy index, last_accepted_score, current_score 1 -99999 -99999
protocols.moves.GenericMonteCarloMover: Current, best, boltz -99999 -99999 nan
protocols.moves.GenericMonteCarloMover: Accept
protocols.moves.GenericMonteCarloMover: Trial number: 9
protocols.moves.ParsedProtocol: =======================BEGIN MOVER RepackMinimize=======================
{
core.pack.task: Packer task: initialize from command line() 
core.pack.interaction_graph.interaction_graph_factory: Instantiating PDInteractionGraph
core.pack.pack_rotamers: built 25187 rotamers at 32 positions.
core.pack.pack_rotamers: IG: 699296628 bytes
protocols.protein_interface_design.design_utils: Fold tree not optimized in minimize interface.
FOLD_TREE  EDGE 1 37 -1  EDGE 37 82 -1  EDGE 37 191 1  EDGE 191 195 -1  EDGE 191 83 -1 
protocols.protein_interface_design.design_utils: 
protocols.protein_interface_design.design_utils: minimizing sc of residues: 19 20 21 22 27 28 30 31 32 34 35 38 45 46 47 48 50 51 52 53 59 147 148 149 150 152 153 156 158 159 160 161 163 164 167 170 172 173 
minimizing rigid body orientation
minimizing bb of residues (and sc of the previous subset): 
And now minimizing all dofs together
protocols.moves.ParsedProtocol: 
}
=======================END MOVER RepackMinimize=======================
protocols.moves.ParsedProtocol: =======================BEGIN FILTER =======================
{
protocols.moves.ParsedProtocol: 
}
=======================END FILTER =======================
protocols.moves.ParsedProtocol: =======================BEGIN MOVER RepackMinimize=======================
{
core.pack.task: Packer task: initialize from command line() 
core.pack.interaction_graph.interaction_graph_factory: Instantiating PDInteractionGraph
core.pack.pack_rotamers: built 14114 rotamers at 32 positions.
core.pack.pack_rotamers: IG: 189370328 bytes
protocols.protein_interface_design.design_utils: Fold tree not optimized in minimize interface.
FOLD_TREE  EDGE 1 37 -1  EDGE 37 82 -1  EDGE 37 191 1  EDGE 191 195 -1  EDGE 191 83 -1 
protocols.protein_interface_design.design_utils: 
protocols.protein_interface_design.design_utils: minimizing sc of residues: 19 20 21 22 27 28 30 31 32 34 35 38 45 46 47 48 50 51 52 53 59 147 148 149 150 152 153 156 158 159 160 161 163 164 167 170 172 173 
minimizing rigid body orientation
minimizing bb of residues (and sc of the previous subset): 
And now minimizing all dofs together
protocols.moves.ParsedProtocol: 
}
=======================END MOVER RepackMinimize=======================
protocols.moves.ParsedProtocol: =======================BEGIN FILTER =======================
{
protocols.moves.ParsedProtocol: 
}
=======================END FILTER =======================
protocols.moves.ParsedProtocol: =======================BEGIN MOVER RepackMinimize=======================
{
core.pack.task: Packer task: initialize from command line() 
core.pack.interaction_graph.interaction_graph_factory: Instantiating PDInteractionGraph
core.pack.pack_rotamers: built 14114 rotamers at 32 positions.
core.pack.pack_rotamers: IG: 189283660 bytes
protocols.protein_interface_design.design_utils: Fold tree not optimized in minimize interface.
FOLD_TREE  EDGE 1 37 -1  EDGE 37 82 -1  EDGE 37 191 1  EDGE 191 195 -1  EDGE 191 83 -1 
protocols.protein_interface_design.design_utils: 
protocols.protein_interface_design.design_utils: minimizing sc of residues: 19 20 21 22 27 28 30 31 32 34 35 38 45 46 47 48 50 51 52 53 59 147 148 149 150 152 153 156 158 159 160 161 163 164 167 170 172 173 
minimizing rigid body orientation
minimizing bb of residues (and sc of the previous subset): 1 2 3 4 5 6 7 8 9 10 11 12 13 14 15 16 17 18 19 20 21 22 23 24 25 26 27 28 29 30 31 32 33 34 35 36 37 38 39 40 41 42 43 44 45 46 47 48 49 50 51 52 53 54 55 56 57 58 59 60 61 62 63 64 65 66 67 68 69 70 71 72 73 74 75 76 77 78 79 80 81 82 83 84 85 86 87 88 89 90 91 92 93 94 95 96 97 98 99 100 101 102 103 104 105 106 107 108 109 110 111 112 113 114 115 116 117 118 119 120 121 122 123 124 125 126 127 128 129 130 131 132 133 134 135 136 137 138 139 140 141 142 143 144 145 146 147 148 149 150 151 152 153 154 155 156 157 158 159 160 161 162 163 164 165 166 167 168 169 170 171 172 173 174 175 176 177 178 179 180 181 182 183 184 185 186 187 188 189 190 191 192 193 194 195 
And now minimizing all dofs together
protocols.moves.ParsedProtocol: 
}
=======================END MOVER RepackMinimize=======================
protocols.moves.ParsedProtocol: =======================BEGIN FILTER =======================
{
protocols.moves.ParsedProtocol: 
}
=======================END FILTER =======================
protocols.moves.ParsedProtocol: =======================BEGIN MOVER Backrub=======================
{
protocols.protein_interface_design.util: FOLD_TREE  EDGE 1 82 -1  EDGE 1 83 1  EDGE 83 195 -1 
protocols.protein_interface_design.util: 
basic.io.database: Database file opened: /work/strauch/svn/database/minirosetta_database/branch_angle/branch_angle_1.txt
basic.io.database: Database file opened: /work/strauch/svn/database/minirosetta_database/branch_angle/branch_angle_2.txt
protocols.moves.BackrubMover: Segment lengths: 3-34 atoms
protocols.moves.BackrubMover: Main chain pivot atoms: CA
protocols.moves.BackrubMover: Adding backrub segments for residues 146-174
protocols.moves.BackrubMover: Total Segments Added: 197
protocols.protein_interface_design.BackrubDDMover: Backrub Segments Added: 197
Score After PDB Load:
protocols.protein_interface_design.BackrubDDMover: ------------------------------------------------------------
 Scores                       Weight   Raw Score Wghtd.Score
------------------------------------------------------------
 fa_atr                       0.800    -958.525    -766.820
 fa_rep                       0.440     179.306      78.895
 fa_sol                       0.650     594.491     386.419
 fa_intra_rep                 0.004     341.778       1.367
 mm_bend                      1.000     196.762     196.762
 pro_close                    1.000       1.366       1.366
 fa_pair                      0.490     -57.172     -28.014
 hbond_sr_bb                  0.585    -100.040     -58.523
 hbond_lr_bb                  1.170     -28.036     -32.803
 hbond_bb_sc                  1.170     -27.644     -32.344
 hbond_sc                     1.100     -18.627     -20.490
 dslf_ss_dst                  0.500       0.000       0.000
 dslf_cs_ang                  2.000       0.000       0.000
 dslf_ss_dih                  5.000       0.000       0.000
 dslf_ca_dih                  5.000       0.000       0.000
 rama                         0.200     -19.989      -3.998
 omega                        0.500      29.438      14.719
 fa_dun                       0.560     338.033     189.299
 p_aa_pp                      0.320     -50.392     -16.125
 ref                          1.000     -51.030     -51.030
---------------------------------------------------
 Total weighted score:                     -141.321
Score After Branch Angle Optimization/Side Chain Idealization:
------------------------------------------------------------
 Scores                       Weight   Raw Score Wghtd.Score
------------------------------------------------------------
 fa_atr                       0.800    -958.697    -766.957
 fa_rep                       0.440     183.765      80.857
 fa_sol                       0.650     594.912     386.693
 fa_intra_rep                 0.004     343.105       1.372
 mm_bend                      1.000     192.941     192.941
 pro_close                    1.000       1.366       1.366
 fa_pair                      0.490     -57.053     -27.956
 hbond_sr_bb                  0.585    -100.040     -58.523
 hbond_lr_bb                  1.170     -28.036     -32.803
 hbond_bb_sc                  1.170     -27.309     -31.952
 hbond_sc                     1.100     -17.360     -19.096
 dslf_ss_dst                  0.500       0.000       0.000
 dslf_cs_ang                  2.000       0.000       0.000
 dslf_ss_dih                  5.000       0.000       0.000
 dslf_ca_dih                  5.000       0.000       0.000
 rama                         0.200     -19.989      -3.998
 omega                        0.500      29.438      14.719
 fa_dun                       0.560     338.033     189.299
 p_aa_pp                      0.320     -50.392     -16.125
 ref                          1.000     -51.030     -51.030
---------------------------------------------------
 Total weighted score:                     -141.194
Running 1000 trials...
core.pack.task: Packer task: initialize from command line() 
protocols.moves.MonteCarlo:     BBG8T3AMover trials=    264;  accepts= 0.1061;  energy_drop/trial=   0.02139
protocols.moves.MonteCarlo:       SmallMover trials=    147;  accepts= 0.0408;  energy_drop/trial=   0.00447
protocols.moves.MonteCarlo:      br_CA_CA_04 trials=     36;  accepts= 0.1111;  energy_drop/trial=  -0.04669
protocols.moves.MonteCarlo:      br_CA_CA_07 trials=     38;  accepts= 0.3158;  energy_drop/trial=   0.00353
protocols.moves.MonteCarlo:      br_CA_CA_10 trials=     48;  accepts= 0.1250;  energy_drop/trial=   0.00396
protocols.moves.MonteCarlo:      br_CA_CA_13 trials=     39;  accepts= 0.2051;  energy_drop/trial=   0.09760
protocols.moves.MonteCarlo:      br_CA_CA_16 trials=     27;  accepts= 0.1111;  energy_drop/trial=  -0.01139
protocols.moves.MonteCarlo:      br_CA_CA_19 trials=     18;  accepts= 0.2222;  energy_drop/trial=   0.02755
protocols.moves.MonteCarlo:      br_CA_CA_22 trials=     29;  accepts= 0.1379;  energy_drop/trial=   0.00731
protocols.moves.MonteCarlo:      br_CA_CA_25 trials=     32;  accepts= 0.0938;  energy_drop/trial=   0.01283
protocols.moves.MonteCarlo:      br_CA_CA_28 trials=     30;  accepts= 0.2333;  energy_drop/trial=  -0.01962
protocols.moves.MonteCarlo:      br_CA_CA_31 trials=     18;  accepts= 0.0556;  energy_drop/trial=   0.00879
protocols.moves.MonteCarlo:      br_CA_CA_34 trials=     17;  accepts= 0.0588;  energy_drop/trial=   0.01370
protocols.moves.MonteCarlo:       sc_chi_rot trials=    230;  accepts= 0.1783;  energy_drop/trial=   0.03475
protocols.moves.MonteCarlo:      sc_chi_unif trials=     27 NO ACCEPTS.
protocols.protein_interface_design.BackrubDDMover: Last Score:
protocols.protein_interface_design.BackrubDDMover: ------------------------------------------------------------
 Scores                       Weight   Raw Score Wghtd.Score
------------------------------------------------------------
 fa_atr                       0.800    -953.446    -762.757
 fa_rep                       0.440     195.957      86.221
 fa_sol                       0.650     593.253     385.614
 fa_intra_rep                 0.004     342.868       1.371
 mm_bend                      1.000     193.888     193.888
 pro_close                    1.000       1.475       1.475
 fa_pair                      0.490     -59.416     -29.114
 hbond_sr_bb                  0.585     -98.648     -57.709
 hbond_lr_bb                  1.170     -27.765     -32.485
 hbond_bb_sc                  1.170     -26.568     -31.085
 hbond_sc                     1.100     -15.986     -17.585
 dslf_ss_dst                  0.500       0.000       0.000
 dslf_cs_ang                  2.000       0.000       0.000
 dslf_ss_dih                  5.000       0.000       0.000
 dslf_ca_dih                  5.000       0.000       0.000
 rama                         0.200     -20.865      -4.173
 omega                        0.500      29.438      14.719
 fa_dun                       0.560     348.525     195.174
 p_aa_pp                      0.320     -51.126     -16.360
 ref                          1.000     -51.030     -51.030
---------------------------------------------------
 Total weighted score:                     -123.834
Low Score:
------------------------------------------------------------
 Scores                       Weight   Raw Score Wghtd.Score
------------------------------------------------------------
 fa_atr                       0.800    -958.490    -766.792
 fa_rep                       0.440     183.021      80.529
 fa_sol                       0.650     594.474     386.408
 fa_intra_rep                 0.004     343.136       1.373
 mm_bend                      1.000     193.134     193.134
 pro_close                    1.000       1.533       1.533
 fa_pair                      0.490     -57.088     -27.973
 hbond_sr_bb                  0.585     -99.947     -58.469
 hbond_lr_bb                  1.170     -27.968     -32.722
 hbond_bb_sc                  1.170     -27.983     -32.740
 hbond_sc                     1.100     -17.336     -19.069
 dslf_ss_dst                  0.500       0.000       0.000
 dslf_cs_ang                  2.000       0.000       0.000
 dslf_ss_dih                  5.000       0.000       0.000
 dslf_ca_dih                  5.000       0.000       0.000
 rama                         0.200     -19.980      -3.996
 omega                        0.500      29.438      14.719
 fa_dun                       0.560     338.177     189.379
 p_aa_pp                      0.320     -50.882     -16.282
 ref                          1.000     -51.030     -51.030
---------------------------------------------------
 Total weighted score:                     -142.001
protocols.moves.ParsedProtocol: 
}
=======================END MOVER Backrub=======================
protocols.moves.ParsedProtocol: =======================BEGIN FILTER =======================
{
protocols.moves.ParsedProtocol: 
}
=======================END FILTER =======================
protocols.moves.ParsedProtocol: =======================BEGIN MOVER RepackMinimize=======================
{
core.pack.task: Packer task: initialize from command line() 
core.pack.interaction_graph.interaction_graph_factory: Instantiating PDInteractionGraph
core.pack.pack_rotamers: built 14228 rotamers at 32 positions.
core.pack.pack_rotamers: IG: 193011476 bytes
protocols.protein_interface_design.design_utils: Fold tree not optimized in minimize interface.
FOLD_TREE  EDGE 1 37 -1  EDGE 37 82 -1  EDGE 37 191 1  EDGE 191 195 -1  EDGE 191 83 -1 
protocols.protein_interface_design.design_utils: 
protocols.protein_interface_design.design_utils: minimizing sc of residues: 19 20 21 22 27 28 30 31 32 34 35 38 45 46 47 48 50 51 52 53 59 147 148 149 150 152 153 156 158 159 160 161 163 164 167 170 172 173 
minimizing rigid body orientation
minimizing bb of residues (and sc of the previous subset): 1 2 3 4 5 6 7 8 9 10 11 12 13 14 15 16 17 18 19 20 21 22 23 24 25 26 27 28 29 30 31 32 33 34 35 36 37 38 39 40 41 42 43 44 45 46 47 48 49 50 51 52 53 54 55 56 57 58 59 60 61 62 63 64 65 66 67 68 69 70 71 72 73 74 75 76 77 78 79 80 81 82 83 84 85 86 87 88 89 90 91 92 93 94 95 96 97 98 99 100 101 102 103 104 105 106 107 108 109 110 111 112 113 114 115 116 117 118 119 120 121 122 123 124 125 126 127 128 129 130 131 132 133 134 135 136 137 138 139 140 141 142 143 144 145 146 147 148 149 150 151 152 153 154 155 156 157 158 159 160 161 162 163 164 165 166 167 168 169 170 171 172 173 174 175 176 177 178 179 180 181 182 183 184 185 186 187 188 189 190 191 192 193 194 195 
And now minimizing all dofs together
protocols.moves.ParsedProtocol: 
}
=======================END MOVER RepackMinimize=======================
protocols.moves.ParsedProtocol: =======================BEGIN FILTER ddg_sasa=======================
{
core.pack.task: Packer task: initialize from command line() 
core.pack.interaction_graph.interaction_graph_factory: Instantiating DensePDInteractionGraph
core.pack.pack_rotamers: built 2734 rotamers at 40 positions.
core.pack.pack_rotamers: IG: 6107996 bytes
protocols.moves.RigidBodyMover: Translate: Jump (before): RT 0.365441 -0.84538 -0.389597 0.627129 0.532902 -0.568088 0.687868 -0.036725 0.724906 -7.11141 -18.2055 -15.7318  
protocols.moves.RigidBodyMover: Translate: Jump (after):  RT 0.365441 -0.84538 -0.389597 0.627129 0.532902 -0.568088 0.687868 -0.036725 0.724906 -435.782 -774.441 -510.049  
core.pack.interaction_graph.interaction_graph_factory: Instantiating DensePDInteractionGraph
core.pack.pack_rotamers: built 3116 rotamers at 40 positions.
core.pack.pack_rotamers: IG: 4485816 bytes
core.pack.task: Packer task: initialize from command line() 
core.pack.interaction_graph.interaction_graph_factory: Instantiating DensePDInteractionGraph
core.pack.pack_rotamers: built 2734 rotamers at 40 positions.
core.pack.pack_rotamers: IG: 6107996 bytes
protocols.moves.RigidBodyMover: Translate: Jump (before): RT 0.365441 -0.84538 -0.389597 0.627129 0.532902 -0.568088 0.687868 -0.036725 0.724906 -7.11141 -18.2055 -15.7318  
protocols.moves.RigidBodyMover: Translate: Jump (after):  RT 0.365441 -0.84538 -0.389597 0.627129 0.532902 -0.568088 0.687868 -0.036725 0.724906 -435.786 -774.446 -510.037  
core.pack.interaction_graph.interaction_graph_factory: Instantiating DensePDInteractionGraph
core.pack.pack_rotamers: built 3116 rotamers at 40 positions.
core.pack.pack_rotamers: IG: 4485816 bytes
protocols.protein_interface_design.dock_design_filters: ddg is -31.2376 passing
protocols.moves.RigidBodyMover: Translate: Jump (before): RT 0.365441 -0.84538 -0.389597 0.627129 0.532902 -0.568088 0.687868 -0.036725 0.724906 -7.11141 -18.2055 -15.7318  
protocols.moves.RigidBodyMover: Translate: Jump (after):  RT 0.365441 -0.84538 -0.389597 0.627129 0.532902 -0.568088 0.687868 -0.036725 0.724906 -435.948 -774.084 -510.451  
protocols.protein_interface_design.dock_design_filters: sasa is 1637.36. passing.
protocols.filters.Filter: Compound logical statement is 1.
protocols.moves.ParsedProtocol: 
}
=======================END FILTER ddg_sasa=======================
protocols.moves.ParsedProtocol: setting status to success
core.pack.task: Packer task: initialize from command line() 
core.pack.interaction_graph.interaction_graph_factory: Instantiating DensePDInteractionGraph
core.pack.pack_rotamers: built 2734 rotamers at 40 positions.
core.pack.pack_rotamers: IG: 6107996 bytes
protocols.moves.RigidBodyMover: Translate: Jump (before): RT 0.365441 -0.84538 -0.389597 0.627129 0.532902 -0.568088 0.687868 -0.036725 0.724906 -7.11141 -18.2055 -15.7318  
protocols.moves.RigidBodyMover: Translate: Jump (after):  RT 0.365441 -0.84538 -0.389597 0.627129 0.532902 -0.568088 0.687868 -0.036725 0.724906 -435.782 -774.441 -510.049  
core.pack.interaction_graph.interaction_graph_factory: Instantiating DensePDInteractionGraph
core.pack.pack_rotamers: built 3116 rotamers at 40 positions.
core.pack.pack_rotamers: IG: 4485816 bytes
core.pack.task: Packer task: initialize from command line() 
core.pack.interaction_graph.interaction_graph_factory: Instantiating DensePDInteractionGraph
core.pack.pack_rotamers: built 2734 rotamers at 40 positions.
core.pack.pack_rotamers: IG: 6107996 bytes
protocols.moves.RigidBodyMover: Translate: Jump (before): RT 0.365441 -0.84538 -0.389597 0.627129 0.532902 -0.568088 0.687868 -0.036725 0.724906 -7.11141 -18.2055 -15.7318  
protocols.moves.RigidBodyMover: Translate: Jump (after):  RT 0.365441 -0.84538 -0.389597 0.627129 0.532902 -0.568088 0.687868 -0.036725 0.724906 -435.786 -774.446 -510.037  
core.pack.interaction_graph.interaction_graph_factory: Instantiating DensePDInteractionGraph
core.pack.pack_rotamers: built 3116 rotamers at 40 positions.
core.pack.pack_rotamers: IG: 4485816 bytes
protocols.protein_interface_design.dock_design_filters: ddg is -31.2376 passing
protocols.moves.RigidBodyMover: Translate: Jump (before): RT 0.365441 -0.84538 -0.389597 0.627129 0.532902 -0.568088 0.687868 -0.036725 0.724906 -7.11141 -18.2055 -15.7318  
protocols.moves.RigidBodyMover: Translate: Jump (after):  RT 0.365441 -0.84538 -0.389597 0.627129 0.532902 -0.568088 0.687868 -0.036725 0.724906 -435.948 -774.084 -510.451  
protocols.protein_interface_design.dock_design_filters: sasa is 1637.36. passing.
protocols.moves.ParsedProtocol.REPORT: =============Starting final report================
protocols.moves.ParsedProtocol.REPORT: ============Begin report for ==================
protocols.moves.ParsedProtocol.REPORT: ============End report for ==================
protocols.moves.ParsedProtocol.REPORT: ============Begin report for ==================
protocols.moves.ParsedProtocol.REPORT: ============End report for ==================
protocols.moves.ParsedProtocol.REPORT: ============Begin report for ==================
protocols.moves.ParsedProtocol.REPORT: ============End report for ==================
protocols.moves.ParsedProtocol.REPORT: ============Begin report for ==================
protocols.moves.ParsedProtocol.REPORT: ============End report for ==================
protocols.moves.ParsedProtocol.REPORT: ============Begin report for ddg_sasa==================
core.pack.task: Packer task: initialize from command line() 
core.pack.interaction_graph.interaction_graph_factory: Instantiating DensePDInteractionGraph
core.pack.pack_rotamers: built 2734 rotamers at 40 positions.
core.pack.pack_rotamers: IG: 6107996 bytes
protocols.moves.RigidBodyMover: Translate: Jump (before): RT 0.365441 -0.84538 -0.389597 0.627129 0.532902 -0.568088 0.687868 -0.036725 0.724906 -7.11141 -18.2055 -15.7318  
protocols.moves.RigidBodyMover: Translate: Jump (after):  RT 0.365441 -0.84538 -0.389597 0.627129 0.532902 -0.568088 0.687868 -0.036725 0.724906 -435.786 -774.446 -510.037  
core.pack.interaction_graph.interaction_graph_factory: Instantiating DensePDInteractionGraph
core.pack.pack_rotamers: built 3116 rotamers at 40 positions.
core.pack.pack_rotamers: IG: 4485816 bytes
core.pack.task: Packer task: initialize from command line() 
core.pack.interaction_graph.interaction_graph_factory: Instantiating DensePDInteractionGraph
core.pack.pack_rotamers: built 2734 rotamers at 40 positions.
core.pack.pack_rotamers: IG: 6107996 bytes
protocols.moves.RigidBodyMover: Translate: Jump (before): RT 0.365441 -0.84538 -0.389597 0.627129 0.532902 -0.568088 0.687868 -0.036725 0.724906 -7.11141 -18.2055 -15.7318  
protocols.moves.RigidBodyMover: Translate: Jump (after):  RT 0.365441 -0.84538 -0.389597 0.627129 0.532902 -0.568088 0.687868 -0.036725 0.724906 -435.782 -774.441 -510.049  
core.pack.interaction_graph.interaction_graph_factory: Instantiating DensePDInteractionGraph
core.pack.pack_rotamers: built 3116 rotamers at 40 positions.
core.pack.pack_rotamers: IG: 4485816 bytes
protocols.protein_interface_design.dock_design_filters: ddg is -31.2376 passing
protocols.moves.RigidBodyMover: Translate: Jump (before): RT 0.365441 -0.84538 -0.389597 0.627129 0.532902 -0.568088 0.687868 -0.036725 0.724906 -7.11141 -18.2055 -15.7318  
protocols.moves.RigidBodyMover: Translate: Jump (after):  RT 0.365441 -0.84538 -0.389597 0.627129 0.532902 -0.568088 0.687868 -0.036725 0.724906 -435.948 -774.084 -510.451  
protocols.protein_interface_design.dock_design_filters: sasa is 1637.36. passing.
protocols.moves.ParsedProtocol.REPORT: Compound filter returns: 1
============End report for ddg_sasa==================
core.scoring.ScoreFunctionFactory: SCOREFUNCTION: score12_w_corrections
basic.io.database: Database file opened: /work/strauch/svn/database/minirosetta_database/scoring/score_functions/custom_pair_distance/pos_charge_repulsion
basic.io.database: Database file opened: /work/strauch/svn/database/minirosetta_database/scoring/score_functions/custom_pair_distance/neg_charge_repulsion
core.scoring.custom_pair_distance.FullatomCustomPairDistanceEnergy: Added 28800 AtomPairFuncList lists
protocols.moves.GenericMonteCarloMover: filters.size() 1
protocols.moves.GenericMonteCarloMover: Filter #1
protocols.moves.GenericMonteCarloMover.individual_energies: energy index, last_accepted_score, current_score 1 -99999 -99999
protocols.moves.GenericMonteCarloMover: Current, best, boltz -99999 -99999 nan
protocols.moves.GenericMonteCarloMover: Accept
protocols.moves.GenericMonteCarloMover: Trial number: 10
protocols.moves.ParsedProtocol: =======================BEGIN MOVER RepackMinimize=======================
{
core.pack.task: Packer task: initialize from command line() 
core.pack.interaction_graph.interaction_graph_factory: Instantiating PDInteractionGraph
core.pack.pack_rotamers: built 27583 rotamers at 33 positions.
core.pack.pack_rotamers: IG: 816836376 bytes
protocols.protein_interface_design.design_utils: Fold tree not optimized in minimize interface.
FOLD_TREE  EDGE 1 37 -1  EDGE 37 82 -1  EDGE 37 191 1  EDGE 191 195 -1  EDGE 191 83 -1 
protocols.protein_interface_design.design_utils: 
protocols.protein_interface_design.design_utils: minimizing sc of residues: 19 20 21 22 27 28 30 31 32 34 35 38 45 46 47 48 50 51 52 53 59 147 148 149 150 152 153 155 156 157 158 159 160 161 163 164 167 170 172 173 
minimizing rigid body orientation
minimizing bb of residues (and sc of the previous subset): 
And now minimizing all dofs together
protocols.moves.ParsedProtocol: 
}
=======================END MOVER RepackMinimize=======================
protocols.moves.ParsedProtocol: =======================BEGIN FILTER =======================
{
protocols.moves.ParsedProtocol: 
}
=======================END FILTER =======================
protocols.moves.ParsedProtocol: =======================BEGIN MOVER RepackMinimize=======================
{
core.pack.task: Packer task: initialize from command line() 
core.pack.interaction_graph.interaction_graph_factory: Instantiating PDInteractionGraph
core.pack.pack_rotamers: built 15200 rotamers at 33 positions.
core.pack.pack_rotamers: IG: 212358060 bytes
protocols.protein_interface_design.design_utils: Fold tree not optimized in minimize interface.
FOLD_TREE  EDGE 1 37 -1  EDGE 37 82 -1  EDGE 37 191 1  EDGE 191 195 -1  EDGE 191 83 -1 
protocols.protein_interface_design.design_utils: 
protocols.protein_interface_design.design_utils: minimizing sc of residues: 19 20 21 22 27 28 30 31 32 34 35 38 45 46 47 48 50 51 52 53 59 147 148 149 150 152 153 155 156 158 159 160 161 163 164 167 169 170 172 173 
minimizing rigid body orientation
minimizing bb of residues (and sc of the previous subset): 
And now minimizing all dofs together
protocols.moves.ParsedProtocol: 
}
=======================END MOVER RepackMinimize=======================
protocols.moves.ParsedProtocol: =======================BEGIN FILTER =======================
{
protocols.moves.ParsedProtocol: 
}
=======================END FILTER =======================
protocols.moves.ParsedProtocol: =======================BEGIN MOVER RepackMinimize=======================
{
core.pack.task: Packer task: initialize from command line() 
core.pack.interaction_graph.interaction_graph_factory: Instantiating PDInteractionGraph
core.pack.pack_rotamers: built 15167 rotamers at 33 positions.
core.pack.pack_rotamers: IG: 211124300 bytes
protocols.protein_interface_design.design_utils: Fold tree not optimized in minimize interface.
FOLD_TREE  EDGE 1 37 -1  EDGE 37 82 -1  EDGE 37 191 1  EDGE 191 195 -1  EDGE 191 83 -1 
protocols.protein_interface_design.design_utils: 
protocols.protein_interface_design.design_utils: minimizing sc of residues: 19 20 21 22 27 28 30 31 32 34 35 38 45 46 47 48 50 51 52 53 59 147 148 149 150 152 153 155 156 157 158 159 160 161 163 164 167 170 172 173 
minimizing rigid body orientation
minimizing bb of residues (and sc of the previous subset): 1 2 3 4 5 6 7 8 9 10 11 12 13 14 15 16 17 18 19 20 21 22 23 24 25 26 27 28 29 30 31 32 33 34 35 36 37 38 39 40 41 42 43 44 45 46 47 48 49 50 51 52 53 54 55 56 57 58 59 60 61 62 63 64 65 66 67 68 69 70 71 72 73 74 75 76 77 78 79 80 81 82 83 84 85 86 87 88 89 90 91 92 93 94 95 96 97 98 99 100 101 102 103 104 105 106 107 108 109 110 111 112 113 114 115 116 117 118 119 120 121 122 123 124 125 126 127 128 129 130 131 132 133 134 135 136 137 138 139 140 141 142 143 144 145 146 147 148 149 150 151 152 153 154 155 156 157 158 159 160 161 162 163 164 165 166 167 168 169 170 171 172 173 174 175 176 177 178 179 180 181 182 183 184 185 186 187 188 189 190 191 192 193 194 195 
And now minimizing all dofs together
protocols.moves.ParsedProtocol: 
}
=======================END MOVER RepackMinimize=======================
protocols.moves.ParsedProtocol: =======================BEGIN FILTER =======================
{
protocols.moves.ParsedProtocol: 
}
=======================END FILTER =======================
protocols.moves.ParsedProtocol: =======================BEGIN MOVER Backrub=======================
{
protocols.protein_interface_design.util: FOLD_TREE  EDGE 1 82 -1  EDGE 1 83 1  EDGE 83 195 -1 
protocols.protein_interface_design.util: 
basic.io.database: Database file opened: /work/strauch/svn/database/minirosetta_database/branch_angle/branch_angle_1.txt
basic.io.database: Database file opened: /work/strauch/svn/database/minirosetta_database/branch_angle/branch_angle_2.txt
protocols.moves.BackrubMover: Segment lengths: 3-34 atoms
protocols.moves.BackrubMover: Main chain pivot atoms: CA
protocols.moves.BackrubMover: Adding backrub segments for residues 146-174
protocols.moves.BackrubMover: Total Segments Added: 197
protocols.protein_interface_design.BackrubDDMover: Backrub Segments Added: 197
Score After PDB Load:
protocols.protein_interface_design.BackrubDDMover: ------------------------------------------------------------
 Scores                       Weight   Raw Score Wghtd.Score
------------------------------------------------------------
 fa_atr                       0.800    -958.477    -766.782
 fa_rep                       0.440     179.364      78.920
 fa_sol                       0.650     594.597     386.488
 fa_intra_rep                 0.004     341.822       1.367
 mm_bend                      1.000     197.145     197.145
 pro_close                    1.000       1.466       1.466
 fa_pair                      0.490     -57.615     -28.231
 hbond_sr_bb                  0.585    -100.133     -58.578
 hbond_lr_bb                  1.170     -28.009     -32.771
 hbond_bb_sc                  1.170     -27.932     -32.681
 hbond_sc                     1.100     -18.287     -20.116
 dslf_ss_dst                  0.500       0.000       0.000
 dslf_cs_ang                  2.000       0.000       0.000
 dslf_ss_dih                  5.000       0.000       0.000
 dslf_ca_dih                  5.000       0.000       0.000
 rama                         0.200     -20.103      -4.021
 omega                        0.500      29.548      14.774
 fa_dun                       0.560     337.623     189.069
 p_aa_pp                      0.320     -50.948     -16.303
 ref                          1.000     -51.030     -51.030
---------------------------------------------------
 Total weighted score:                     -141.282
Score After Branch Angle Optimization/Side Chain Idealization:
------------------------------------------------------------
 Scores                       Weight   Raw Score Wghtd.Score
------------------------------------------------------------
 fa_atr                       0.800    -958.511    -766.808
 fa_rep                       0.440     183.371      80.683
 fa_sol                       0.650     594.792     386.615
 fa_intra_rep                 0.004     343.220       1.373
 mm_bend                      1.000     193.134     193.134
 pro_close                    1.000       1.466       1.466
 fa_pair                      0.490     -57.485     -28.168
 hbond_sr_bb                  0.585    -100.133     -58.578
 hbond_lr_bb                  1.170     -28.009     -32.771
 hbond_bb_sc                  1.170     -27.564     -32.250
 hbond_sc                     1.100     -16.859     -18.545
 dslf_ss_dst                  0.500       0.000       0.000
 dslf_cs_ang                  2.000       0.000       0.000
 dslf_ss_dih                  5.000       0.000       0.000
 dslf_ca_dih                  5.000       0.000       0.000
 rama                         0.200     -20.103      -4.021
 omega                        0.500      29.548      14.774
 fa_dun                       0.560     337.623     189.069
 p_aa_pp                      0.320     -50.948     -16.303
 ref                          1.000     -51.030     -51.030
---------------------------------------------------
 Total weighted score:                     -141.359
Running 1000 trials...
core.pack.task: Packer task: initialize from command line() 
protocols.moves.MonteCarlo:     BBG8T3AMover trials=    258;  accepts= 0.1124;  energy_drop/trial=   0.00740
protocols.moves.MonteCarlo:       SmallMover trials=    160;  accepts= 0.0500;  energy_drop/trial=   0.00439
protocols.moves.MonteCarlo:      br_CA_CA_04 trials=     45;  accepts= 0.4000;  energy_drop/trial=  -0.00562
protocols.moves.MonteCarlo:      br_CA_CA_07 trials=     34;  accepts= 0.2059;  energy_drop/trial=   0.01209
protocols.moves.MonteCarlo:      br_CA_CA_10 trials=     42;  accepts= 0.1429;  energy_drop/trial=  -0.00464
protocols.moves.MonteCarlo:      br_CA_CA_13 trials=     27;  accepts= 0.0370;  energy_drop/trial=  -0.00056
protocols.moves.MonteCarlo:      br_CA_CA_16 trials=     26;  accepts= 0.1538;  energy_drop/trial=   0.04125
protocols.moves.MonteCarlo:      br_CA_CA_19 trials=     30;  accepts= 0.1333;  energy_drop/trial=   0.10046
protocols.moves.MonteCarlo:      br_CA_CA_22 trials=     28;  accepts= 0.1429;  energy_drop/trial=   0.02449
protocols.moves.MonteCarlo:      br_CA_CA_25 trials=     21;  accepts= 0.0952;  energy_drop/trial=   0.01894
protocols.moves.MonteCarlo:      br_CA_CA_28 trials=     31;  accepts= 0.1290;  energy_drop/trial=   0.00935
protocols.moves.MonteCarlo:      br_CA_CA_31 trials=     29;  accepts= 0.0345;  energy_drop/trial=  -0.01552
protocols.moves.MonteCarlo:      br_CA_CA_34 trials=     22;  accepts= 0.0455;  energy_drop/trial=   0.00141
protocols.moves.MonteCarlo:       sc_chi_rot trials=    224;  accepts= 0.1830;  energy_drop/trial=   0.04209
protocols.moves.MonteCarlo:      sc_chi_unif trials=     23 NO ACCEPTS.
protocols.protein_interface_design.BackrubDDMover: Last Score:
protocols.protein_interface_design.BackrubDDMover: ------------------------------------------------------------
 Scores                       Weight   Raw Score Wghtd.Score
------------------------------------------------------------
 fa_atr                       0.800    -957.850    -766.280
 fa_rep                       0.440     198.334      87.267
 fa_sol                       0.650     595.646     387.170
 fa_intra_rep                 0.004     341.408       1.366
 mm_bend                      1.000     193.598     193.598
 pro_close                    1.000       1.731       1.731
 fa_pair                      0.490     -58.624     -28.726
 hbond_sr_bb                  0.585     -99.169     -58.014
 hbond_lr_bb                  1.170     -26.818     -31.377
 hbond_bb_sc                  1.170     -25.738     -30.113
 hbond_sc                     1.100     -17.988     -19.787
 dslf_ss_dst                  0.500       0.000       0.000
 dslf_cs_ang                  2.000       0.000       0.000
 dslf_ss_dih                  5.000       0.000       0.000
 dslf_ca_dih                  5.000       0.000       0.000
 rama                         0.200     -18.782      -3.756
 omega                        0.500      29.548      14.774
 fa_dun                       0.560     348.304     195.050
 p_aa_pp                      0.320     -50.625     -16.200
 ref                          1.000     -51.030     -51.030
---------------------------------------------------
 Total weighted score:                     -124.328
Low Score:
------------------------------------------------------------
 Scores                       Weight   Raw Score Wghtd.Score
------------------------------------------------------------
 fa_atr                       0.800    -958.511    -766.808
 fa_rep                       0.440     183.371      80.683
 fa_sol                       0.650     594.792     386.615
 fa_intra_rep                 0.004     343.220       1.373
 mm_bend                      1.000     193.134     193.134
 pro_close                    1.000       1.466       1.466
 fa_pair                      0.490     -57.485     -28.168
 hbond_sr_bb                  0.585    -100.133     -58.578
 hbond_lr_bb                  1.170     -28.009     -32.771
 hbond_bb_sc                  1.170     -27.564     -32.250
 hbond_sc                     1.100     -16.859     -18.545
 dslf_ss_dst                  0.500       0.000       0.000
 dslf_cs_ang                  2.000       0.000       0.000
 dslf_ss_dih                  5.000       0.000       0.000
 dslf_ca_dih                  5.000       0.000       0.000
 rama                         0.200     -20.103      -4.021
 omega                        0.500      29.548      14.774
 fa_dun                       0.560     337.623     189.069
 p_aa_pp                      0.320     -50.948     -16.303
 ref                          1.000     -51.030     -51.030
---------------------------------------------------
 Total weighted score:                     -141.359
protocols.moves.ParsedProtocol: 
}
=======================END MOVER Backrub=======================
protocols.moves.ParsedProtocol: =======================BEGIN FILTER =======================
{
protocols.moves.ParsedProtocol: 
}
=======================END FILTER =======================
protocols.moves.ParsedProtocol: =======================BEGIN MOVER RepackMinimize=======================
{
core.pack.task: Packer task: initialize from command line() 
core.pack.interaction_graph.interaction_graph_factory: Instantiating PDInteractionGraph
core.pack.pack_rotamers: built 15176 rotamers at 33 positions.
core.pack.pack_rotamers: IG: 211668692 bytes
protocols.protein_interface_design.design_utils: Fold tree not optimized in minimize interface.
FOLD_TREE  EDGE 1 37 -1  EDGE 37 82 -1  EDGE 37 191 1  EDGE 191 195 -1  EDGE 191 83 -1 
protocols.protein_interface_design.design_utils: 
protocols.protein_interface_design.design_utils: minimizing sc of residues: 19 20 21 22 27 28 30 31 32 34 35 38 45 46 47 48 50 51 52 53 59 147 148 149 150 152 153 155 156 157 158 159 160 161 163 164 167 170 172 173 
minimizing rigid body orientation
minimizing bb of residues (and sc of the previous subset): 1 2 3 4 5 6 7 8 9 10 11 12 13 14 15 16 17 18 19 20 21 22 23 24 25 26 27 28 29 30 31 32 33 34 35 36 37 38 39 40 41 42 43 44 45 46 47 48 49 50 51 52 53 54 55 56 57 58 59 60 61 62 63 64 65 66 67 68 69 70 71 72 73 74 75 76 77 78 79 80 81 82 83 84 85 86 87 88 89 90 91 92 93 94 95 96 97 98 99 100 101 102 103 104 105 106 107 108 109 110 111 112 113 114 115 116 117 118 119 120 121 122 123 124 125 126 127 128 129 130 131 132 133 134 135 136 137 138 139 140 141 142 143 144 145 146 147 148 149 150 151 152 153 154 155 156 157 158 159 160 161 162 163 164 165 166 167 168 169 170 171 172 173 174 175 176 177 178 179 180 181 182 183 184 185 186 187 188 189 190 191 192 193 194 195 
And now minimizing all dofs together
protocols.moves.ParsedProtocol: 
}
=======================END MOVER RepackMinimize=======================
protocols.moves.ParsedProtocol: =======================BEGIN FILTER ddg_sasa=======================
{
core.pack.task: Packer task: initialize from command line() 
core.pack.interaction_graph.interaction_graph_factory: Instantiating DensePDInteractionGraph
core.pack.pack_rotamers: built 2555 rotamers at 41 positions.
core.pack.pack_rotamers: IG: 4966376 bytes
protocols.moves.RigidBodyMover: Translate: Jump (before): RT 0.368975 -0.843484 -0.390374 0.623868 0.536094 -0.568675 0.688946 -0.0337151 0.724028 -7.11291 -18.2 -15.7493  
protocols.moves.RigidBodyMover: Translate: Jump (after):  RT 0.368975 -0.843484 -0.390374 0.623868 0.536094 -0.568675 0.688946 -0.0337151 0.724028 -435.173 -773.883 -511.439  
core.pack.interaction_graph.interaction_graph_factory: Instantiating DensePDInteractionGraph
core.pack.pack_rotamers: built 2897 rotamers at 41 positions.
core.pack.pack_rotamers: IG: 3660168 bytes
core.pack.task: Packer task: initialize from command line() 
core.pack.interaction_graph.interaction_graph_factory: Instantiating DensePDInteractionGraph
core.pack.pack_rotamers: built 2555 rotamers at 41 positions.
core.pack.pack_rotamers: IG: 4966376 bytes
protocols.moves.RigidBodyMover: Translate: Jump (before): RT 0.368975 -0.843484 -0.390374 0.623868 0.536094 -0.568675 0.688946 -0.0337151 0.724028 -7.11291 -18.2 -15.7493  
protocols.moves.RigidBodyMover: Translate: Jump (after):  RT 0.368975 -0.843484 -0.390374 0.623868 0.536094 -0.568675 0.688946 -0.0337151 0.724028 -435.169 -773.871 -511.46  
core.pack.interaction_graph.interaction_graph_factory: Instantiating DensePDInteractionGraph
core.pack.pack_rotamers: built 2897 rotamers at 41 positions.
core.pack.pack_rotamers: IG: 3660168 bytes
protocols.protein_interface_design.dock_design_filters: ddg is -29.4959 passing
protocols.moves.RigidBodyMover: Translate: Jump (before): RT 0.368975 -0.843484 -0.390374 0.623868 0.536094 -0.568675 0.688946 -0.0337151 0.724028 -7.11291 -18.2 -15.7493  
protocols.moves.RigidBodyMover: Translate: Jump (after):  RT 0.368975 -0.843484 -0.390374 0.623868 0.536094 -0.568675 0.688946 -0.0337151 0.724028 -435.162 -773.881 -511.451  
protocols.protein_interface_design.dock_design_filters: sasa is 1631.55. passing.
protocols.filters.Filter: Compound logical statement is 1.
protocols.moves.ParsedProtocol: 
}
=======================END FILTER ddg_sasa=======================
protocols.moves.ParsedProtocol: setting status to success
core.pack.task: Packer task: initialize from command line() 
core.pack.interaction_graph.interaction_graph_factory: Instantiating DensePDInteractionGraph
core.pack.pack_rotamers: built 2555 rotamers at 41 positions.
core.pack.pack_rotamers: IG: 4966376 bytes
protocols.moves.RigidBodyMover: Translate: Jump (before): RT 0.368975 -0.843484 -0.390374 0.623868 0.536094 -0.568675 0.688946 -0.0337151 0.724028 -7.11291 -18.2 -15.7493  
protocols.moves.RigidBodyMover: Translate: Jump (after):  RT 0.368975 -0.843484 -0.390374 0.623868 0.536094 -0.568675 0.688946 -0.0337151 0.724028 -435.169 -773.871 -511.46  
core.pack.interaction_graph.interaction_graph_factory: Instantiating DensePDInteractionGraph
core.pack.pack_rotamers: built 2897 rotamers at 41 positions.
core.pack.pack_rotamers: IG: 3660168 bytes
core.pack.task: Packer task: initialize from command line() 
core.pack.interaction_graph.interaction_graph_factory: Instantiating DensePDInteractionGraph
core.pack.pack_rotamers: built 2555 rotamers at 41 positions.
core.pack.pack_rotamers: IG: 4966376 bytes
protocols.moves.RigidBodyMover: Translate: Jump (before): RT 0.368975 -0.843484 -0.390374 0.623868 0.536094 -0.568675 0.688946 -0.0337151 0.724028 -7.11291 -18.2 -15.7493  
protocols.moves.RigidBodyMover: Translate: Jump (after):  RT 0.368975 -0.843484 -0.390374 0.623868 0.536094 -0.568675 0.688946 -0.0337151 0.724028 -435.169 -773.871 -511.46  
core.pack.interaction_graph.interaction_graph_factory: Instantiating DensePDInteractionGraph
core.pack.pack_rotamers: built 2897 rotamers at 41 positions.
core.pack.pack_rotamers: IG: 3660168 bytes
protocols.protein_interface_design.dock_design_filters: ddg is -29.4959 passing
protocols.moves.RigidBodyMover: Translate: Jump (before): RT 0.368975 -0.843484 -0.390374 0.623868 0.536094 -0.568675 0.688946 -0.0337151 0.724028 -7.11291 -18.2 -15.7493  
protocols.moves.RigidBodyMover: Translate: Jump (after):  RT 0.368975 -0.843484 -0.390374 0.623868 0.536094 -0.568675 0.688946 -0.0337151 0.724028 -435.162 -773.881 -511.451  
protocols.protein_interface_design.dock_design_filters: sasa is 1631.55. passing.
protocols.moves.ParsedProtocol.REPORT: =============Starting final report================
protocols.moves.ParsedProtocol.REPORT: ============Begin report for ==================
protocols.moves.ParsedProtocol.REPORT: ============End report for ==================
protocols.moves.ParsedProtocol.REPORT: ============Begin report for ==================
protocols.moves.ParsedProtocol.REPORT: ============End report for ==================
protocols.moves.ParsedProtocol.REPORT: ============Begin report for ==================
protocols.moves.ParsedProtocol.REPORT: ============End report for ==================
protocols.moves.ParsedProtocol.REPORT: ============Begin report for ==================
protocols.moves.ParsedProtocol.REPORT: ============End report for ==================
protocols.moves.ParsedProtocol.REPORT: ============Begin report for ddg_sasa==================
core.pack.task: Packer task: initialize from command line() 
core.pack.interaction_graph.interaction_graph_factory: Instantiating DensePDInteractionGraph
core.pack.pack_rotamers: built 2555 rotamers at 41 positions.
core.pack.pack_rotamers: IG: 4966376 bytes
protocols.moves.RigidBodyMover: Translate: Jump (before): RT 0.368975 -0.843484 -0.390374 0.623868 0.536094 -0.568675 0.688946 -0.0337151 0.724028 -7.11291 -18.2 -15.7493  
protocols.moves.RigidBodyMover: Translate: Jump (after):  RT 0.368975 -0.843484 -0.390374 0.623868 0.536094 -0.568675 0.688946 -0.0337151 0.724028 -435.173 -773.883 -511.439  
core.pack.interaction_graph.interaction_graph_factory: Instantiating DensePDInteractionGraph
core.pack.pack_rotamers: built 2897 rotamers at 41 positions.
core.pack.pack_rotamers: IG: 3660168 bytes
core.pack.task: Packer task: initialize from command line() 
core.pack.interaction_graph.interaction_graph_factory: Instantiating DensePDInteractionGraph
core.pack.pack_rotamers: built 2555 rotamers at 41 positions.
core.pack.pack_rotamers: IG: 4966376 bytes
protocols.moves.RigidBodyMover: Translate: Jump (before): RT 0.368975 -0.843484 -0.390374 0.623868 0.536094 -0.568675 0.688946 -0.0337151 0.724028 -7.11291 -18.2 -15.7493  
protocols.moves.RigidBodyMover: Translate: Jump (after):  RT 0.368975 -0.843484 -0.390374 0.623868 0.536094 -0.568675 0.688946 -0.0337151 0.724028 -435.169 -773.871 -511.46  
core.pack.interaction_graph.interaction_graph_factory: Instantiating DensePDInteractionGraph
core.pack.pack_rotamers: built 2897 rotamers at 41 positions.
core.pack.pack_rotamers: IG: 3660168 bytes
protocols.protein_interface_design.dock_design_filters: ddg is -29.4959 passing
protocols.moves.RigidBodyMover: Translate: Jump (before): RT 0.368975 -0.843484 -0.390374 0.623868 0.536094 -0.568675 0.688946 -0.0337151 0.724028 -7.11291 -18.2 -15.7493  
protocols.moves.RigidBodyMover: Translate: Jump (after):  RT 0.368975 -0.843484 -0.390374 0.623868 0.536094 -0.568675 0.688946 -0.0337151 0.724028 -435.162 -773.881 -511.451  
protocols.protein_interface_design.dock_design_filters: sasa is 1631.55. passing.
protocols.moves.ParsedProtocol.REPORT: Compound filter returns: 1
============End report for ddg_sasa==================
core.scoring.ScoreFunctionFactory: SCOREFUNCTION: score12_w_corrections
basic.io.database: Database file opened: /work/strauch/svn/database/minirosetta_database/scoring/score_functions/custom_pair_distance/pos_charge_repulsion
basic.io.database: Database file opened: /work/strauch/svn/database/minirosetta_database/scoring/score_functions/custom_pair_distance/neg_charge_repulsion
core.scoring.custom_pair_distance.FullatomCustomPairDistanceEnergy: Added 28800 AtomPairFuncList lists
protocols.moves.GenericMonteCarloMover: filters.size() 1
protocols.moves.GenericMonteCarloMover: Filter #1
protocols.moves.GenericMonteCarloMover.individual_energies: energy index, last_accepted_score, current_score 1 -99999 -99999
protocols.moves.GenericMonteCarloMover: Current, best, boltz -99999 -99999 nan
protocols.moves.GenericMonteCarloMover: Accept
protocols.moves.ParsedProtocol: 
}
=======================END MOVER GenericMonteCarlo=======================
protocols.moves.ParsedProtocol: =======================BEGIN FILTER =======================
{
protocols.moves.ParsedProtocol: 
}
=======================END FILTER =======================
protocols.moves.ParsedProtocol: =======================BEGIN MOVER NullMover=======================
{
protocols.moves.ParsedProtocol: 
}
=======================END MOVER NullMover=======================
protocols.moves.ParsedProtocol: =======================BEGIN FILTER ddG=======================
{
core.pack.task: Packer task: initialize from command line() 
core.pack.interaction_graph.interaction_graph_factory: Instantiating DensePDInteractionGraph
core.pack.pack_rotamers: built 2555 rotamers at 41 positions.
core.pack.pack_rotamers: IG: 4966376 bytes
protocols.moves.RigidBodyMover: Translate: Jump (before): RT 0.368975 -0.843484 -0.390374 0.623868 0.536094 -0.568675 0.688946 -0.0337151 0.724028 -7.11291 -18.2 -15.7493  
protocols.moves.RigidBodyMover: Translate: Jump (after):  RT 0.368975 -0.843484 -0.390374 0.623868 0.536094 -0.568675 0.688946 -0.0337151 0.724028 -435.173 -773.867 -511.463  
core.pack.interaction_graph.interaction_graph_factory: Instantiating DensePDInteractionGraph
core.pack.pack_rotamers: built 2897 rotamers at 41 positions.
core.pack.pack_rotamers: IG: 3660168 bytes
core.pack.task: Packer task: initialize from command line() 
core.pack.interaction_graph.interaction_graph_factory: Instantiating DensePDInteractionGraph
core.pack.pack_rotamers: built 2555 rotamers at 41 positions.
core.pack.pack_rotamers: IG: 4966376 bytes
protocols.moves.RigidBodyMover: Translate: Jump (before): RT 0.368975 -0.843484 -0.390374 0.623868 0.536094 -0.568675 0.688946 -0.0337151 0.724028 -7.11291 -18.2 -15.7493  
protocols.moves.RigidBodyMover: Translate: Jump (after):  RT 0.368975 -0.843484 -0.390374 0.623868 0.536094 -0.568675 0.688946 -0.0337151 0.724028 -435.169 -773.871 -511.46  
core.pack.interaction_graph.interaction_graph_factory: Instantiating DensePDInteractionGraph
core.pack.pack_rotamers: built 2897 rotamers at 41 positions.
core.pack.pack_rotamers: IG: 3660168 bytes
protocols.protein_interface_design.dock_design_filters: ddg is -29.2548 passing
protocols.moves.ParsedProtocol: 
}
=======================END FILTER ddG=======================
protocols.moves.ParsedProtocol: =======================BEGIN MOVER NullMover=======================
{
protocols.moves.ParsedProtocol: 
}
=======================END MOVER NullMover=======================
protocols.moves.ParsedProtocol: =======================BEGIN FILTER sasa=======================
{
protocols.moves.RigidBodyMover: Translate: Jump (before): RT 0.368975 -0.843484 -0.390374 0.623868 0.536094 -0.568675 0.688946 -0.0337151 0.724028 -7.11291 -18.2 -15.7493  
protocols.moves.RigidBodyMover: Translate: Jump (after):  RT 0.368975 -0.843484 -0.390374 0.623868 0.536094 -0.568675 0.688946 -0.0337151 0.724028 -435.162 -773.881 -511.451  
protocols.protein_interface_design.dock_design_filters: sasa is 1631.55. passing.
protocols.moves.ParsedProtocol: 
}
=======================END FILTER sasa=======================
protocols.moves.ParsedProtocol: =======================BEGIN MOVER NullMover=======================
{
protocols.moves.ParsedProtocol: 
}
=======================END MOVER NullMover=======================
protocols.moves.ParsedProtocol: =======================BEGIN FILTER rmsd=======================
{
protocols.filters.Filter: stochastic filter returning true
protocols.filters.Filter: Compound logical statement is 1.
protocols.moves.ParsedProtocol: 
}
=======================END FILTER rmsd=======================
protocols.moves.ParsedProtocol: setting status to success
core.pack.task: Packer task: initialize from command line() 
core.pack.interaction_graph.interaction_graph_factory: Instantiating DensePDInteractionGraph
core.pack.pack_rotamers: built 2555 rotamers at 41 positions.
core.pack.pack_rotamers: IG: 4966376 bytes
protocols.moves.RigidBodyMover: Translate: Jump (before): RT 0.368975 -0.843484 -0.390374 0.623868 0.536094 -0.568675 0.688946 -0.0337151 0.724028 -7.11291 -18.2 -15.7493  
protocols.moves.RigidBodyMover: Translate: Jump (after):  RT 0.368975 -0.843484 -0.390374 0.623868 0.536094 -0.568675 0.688946 -0.0337151 0.724028 -435.169 -773.878 -511.45  
core.pack.interaction_graph.interaction_graph_factory: Instantiating DensePDInteractionGraph
core.pack.pack_rotamers: built 2897 rotamers at 41 positions.
core.pack.pack_rotamers: IG: 3660168 bytes
core.pack.task: Packer task: initialize from command line() 
core.pack.interaction_graph.interaction_graph_factory: Instantiating DensePDInteractionGraph
core.pack.pack_rotamers: built 2555 rotamers at 41 positions.
core.pack.pack_rotamers: IG: 4966376 bytes
protocols.moves.RigidBodyMover: Translate: Jump (before): RT 0.368975 -0.843484 -0.390374 0.623868 0.536094 -0.568675 0.688946 -0.0337151 0.724028 -7.11291 -18.2 -15.7493  
protocols.moves.RigidBodyMover: Translate: Jump (after):  RT 0.368975 -0.843484 -0.390374 0.623868 0.536094 -0.568675 0.688946 -0.0337151 0.724028 -435.173 -773.883 -511.439  
core.pack.interaction_graph.interaction_graph_factory: Instantiating DensePDInteractionGraph
core.pack.pack_rotamers: built 2897 rotamers at 41 positions.
core.pack.pack_rotamers: IG: 3660168 bytes
protocols.moves.RigidBodyMover: Translate: Jump (before): RT 0.368975 -0.843484 -0.390374 0.623868 0.536094 -0.568675 0.688946 -0.0337151 0.724028 -7.11291 -18.2 -15.7493  
protocols.moves.RigidBodyMover: Translate: Jump (after):  RT 0.368975 -0.843484 -0.390374 0.623868 0.536094 -0.568675 0.688946 -0.0337151 0.724028 -435.162 -773.881 -511.451  
protocols.moves.ParsedProtocol.REPORT: =============Starting final report================
protocols.moves.ParsedProtocol.REPORT: ============Begin report for ==================
protocols.moves.ParsedProtocol.REPORT: ============End report for ==================
protocols.moves.ParsedProtocol.REPORT: ============Begin report for ==================
protocols.moves.ParsedProtocol.REPORT: ============End report for ==================
protocols.moves.ParsedProtocol.REPORT: ============Begin report for ddG==================
core.pack.task: Packer task: initialize from command line() 
core.pack.interaction_graph.interaction_graph_factory: Instantiating DensePDInteractionGraph
core.pack.pack_rotamers: built 2555 rotamers at 41 positions.
core.pack.pack_rotamers: IG: 4966376 bytes
protocols.moves.RigidBodyMover: Translate: Jump (before): RT 0.368975 -0.843484 -0.390374 0.623868 0.536094 -0.568675 0.688946 -0.0337151 0.724028 -7.11291 -18.2 -15.7493  
protocols.moves.RigidBodyMover: Translate: Jump (after):  RT 0.368975 -0.843484 -0.390374 0.623868 0.536094 -0.568675 0.688946 -0.0337151 0.724028 -435.169 -773.871 -511.46  
core.pack.interaction_graph.interaction_graph_factory: Instantiating DensePDInteractionGraph
core.pack.pack_rotamers: built 2897 rotamers at 41 positions.
core.pack.pack_rotamers: IG: 3660168 bytes
core.pack.task: Packer task: initialize from command line() 
core.pack.interaction_graph.interaction_graph_factory: Instantiating DensePDInteractionGraph
core.pack.pack_rotamers: built 2555 rotamers at 41 positions.
core.pack.pack_rotamers: IG: 4966376 bytes
protocols.moves.RigidBodyMover: Translate: Jump (before): RT 0.368975 -0.843484 -0.390374 0.623868 0.536094 -0.568675 0.688946 -0.0337151 0.724028 -7.11291 -18.2 -15.7493  
protocols.moves.RigidBodyMover: Translate: Jump (after):  RT 0.368975 -0.843484 -0.390374 0.623868 0.536094 -0.568675 0.688946 -0.0337151 0.724028 -435.173 -773.867 -511.463  
core.pack.interaction_graph.interaction_graph_factory: Instantiating DensePDInteractionGraph
core.pack.pack_rotamers: built 2897 rotamers at 41 positions.
core.pack.pack_rotamers: IG: 3660168 bytes
protocols.moves.ParsedProtocol.REPORT: ddg -29.4959
============End report for ddG==================
protocols.moves.ParsedProtocol.REPORT: ============Begin report for sasa==================
protocols.moves.RigidBodyMover: Translate: Jump (before): RT 0.368975 -0.843484 -0.390374 0.623868 0.536094 -0.568675 0.688946 -0.0337151 0.724028 -7.11291 -18.2 -15.7493  
protocols.moves.RigidBodyMover: Translate: Jump (after):  RT 0.368975 -0.843484 -0.390374 0.623868 0.536094 -0.568675 0.688946 -0.0337151 0.724028 -435.162 -773.881 -511.451  
protocols.moves.ParsedProtocol.REPORT: Sasa= 1631.55
============End report for sasa==================
protocols.moves.ParsedProtocol.REPORT: ============Begin report for rmsd==================
protocols.filters.Filter: stochastic filter returning true
protocols.moves.ParsedProtocol.REPORT: RMSD: 0.673874
Compound filter returns: 1
============End report for rmsd==================
core.scoring.ScoreFunctionFactory: SCOREFUNCTION: score12_w_corrections
basic.io.database: Database file opened: /work/strauch/svn/database/minirosetta_database/scoring/score_functions/custom_pair_distance/pos_charge_repulsion
basic.io.database: Database file opened: /work/strauch/svn/database/minirosetta_database/scoring/score_functions/custom_pair_distance/neg_charge_repulsion
core.scoring.custom_pair_distance.FullatomCustomPairDistanceEnergy: Added 28800 AtomPairFuncList lists
protocols.jd2.JobDistributor: 2wpt.ppk_0001 reported success in 5003 seconds
protocols.jd2.JobDistributor: no more batches to process... 
protocols.jd2.JobDistributor: 1 jobs considered, 1 jobs attempted in 5003 seconds
