# Supplementary material for: RosettaScripts: A Scripting Language Interface to the Rosetta Macromolecular Modeling Suite
Source: PLoS One. 2011 Jun 24;6(6):e20161. doi: 10.1371/journal.pone.0020161 (PMC3123292; doi:10.1371/journal.pone.0020161)
Supplement: Supplemental Information S1 — Protocols, input, and output files for all examples given in the paper. (BZ2) [file pone.0020161.s001.bz2 › pp-interfaceredesign/flexbb-interfacedesign.xml]

<ROSETTASCRIPTS>
 
 <TASKOPERATIONS>
    ProteinInterfaceDesign name=pido repack_chain1=1 repack_chain2=1 design_chain1=0 design_chain2=1 interface_distance_cutoff=10/> task operation that designates which residues are designable and repackable at the interface
 </TASKOPERATIONS>

 <FILTERS>
    <Ddg name=ddG scorefxn=score12 threshold=-15 repeats=2/> binding energy calculation; an average of two repeats is computed for better numerical accuracy
    <Sasa name=sasa threshold=800/> Buried surface area upon complex formation
    <Rmsd name=rmsd confidence=0/> confidence=0 means that the filter will be evaluated but not used as an acceptance criterion
    <CompoundStatement name=ddg_sasa> combine filters into a single logical statement
      <AND filter_name=ddG/>
      <AND filter_name=sasa/>
    </CompoundStatement>
 </FILTERS>

 <MOVERS>
    <Docking name=docking score_high=soft_rep fullatom=1 local_refine=1/> Invokes RosettaDock local-refinement (in full-atom) with a soft potential
    <Backrub name=backrub partner1=0 partner2=1 interface_distance_cutoff=8.0 moves=1000 sc_move_probability=0.25 scorefxn=score12 small_move_probability=0.15 bbg_move_probability=0.25/> perturb the backbone of chain2
    <RepackMinimize name=des1 scorefxn_repack=soft_rep scorefxn_minimize=soft_rep minimize_bb=0 minimize_rb=1/>
    <RepackMinimize name=des2 scorefxn_repack=score12 scorefxn_minimize=score12 minimize_bb=0 minimize_rb=1/> Design & minimizatio
n at the interface
    <RepackMinimize name=des3 minimize_bb=1/>
  
     <ParsedProtocol name=design>
      <Add mover_name=des1/>
      <Add mover_name=des2/>
      <Add mover_name=des3/>
      <Add mover_name=backrub/>
      <Add mover_name=des3 filter_name=ddg_sasa/>
    </ParsedProtocol>
    <GenericMonteCarlo name=iterate scorefxn_name=score12 mover_name=design trials=10/>
 </MOVERS>
  
 <PROTOCOLS>
    <Add mover=docking/>
    <Add mover=iterate/>
    <Add filter=ddG/>
    <Add filter=sasa/>
    <Add filter=rmsd/>
  </PROTOCOLS>
</ROSETTASCRIPTS>
