# Supplementary material for: RosettaScripts: A Scripting Language Interface to the Rosetta Macromolecular Modeling Suite
Source: PLoS One. 2011 Jun 24;6(6):e20161. doi: 10.1371/journal.pone.0020161 (PMC3123292; doi:10.1371/journal.pone.0020161)
Supplement: Supplemental Information S1 — Protocols, input, and output files for all examples given in the paper. (BZ2) [file pone.0020161.s001.bz2 › pp-interfaceredesign/flags]

-s 2wpt.ppk.pdb 
-correct 
-ex1 
-ex2 
-extrachi_cutoff 5 
-ignore_unrecognized_res
-run:constant_seed
-nstruct 1
-jd2:ntrials 10
-parser:protocol flexbb-interfacedesign.xml 
-docking:no_filters 
