# Supplementary material for: RosettaScripts: A Scripting Language Interface to the Rosetta Macromolecular Modeling Suite
Source: PLoS One. 2011 Jun 24;6(6):e20161. doi: 10.1371/journal.pone.0020161 (PMC3123292; doi:10.1371/journal.pone.0020161)
Supplement: Supplemental Information S1 — Protocols, input, and output files for all examples given in the paper. (BZ2) [file pone.0020161.s001.bz2 › pp-interfaceredesign/2wpt.ppk.pdb]

ATOM      1  N   LYS A   4       2.654 -41.274   7.687  1.00  0.00              
ATOM      2  CA  LYS A   4       1.922 -40.253   8.510  1.00  0.00              
ATOM      3  C   LYS A   4       0.626 -40.855   9.023  1.00  0.00              
ATOM      4  O   LYS A   4      -0.194 -41.279   8.217  1.00  0.00              
ATOM      5  CB  LYS A   4       1.624 -38.986   7.707  1.00  0.00              
ATOM      6  CG  LYS A   4       2.859 -38.189   7.308  1.00  0.00              
ATOM      7  CD  LYS A   4       2.478 -36.895   6.605  1.00  0.00              
ATOM      8  CE  LYS A   4       3.706 -36.052   6.292  1.00  0.00              
ATOM      9  NZ  LYS A   4       4.613 -36.727   5.325  1.00  0.00              
ATOM     10 1H   LYS A   4       2.776 -40.928   6.757  1.00  0.00              
ATOM     11 2H   LYS A   4       3.549 -41.452   8.095  1.00  0.00              
ATOM     12 3H   LYS A   4       2.125 -42.122   7.660  1.00  0.00              
ATOM     13  HA  LYS A   4       2.562 -39.956   9.342  1.00  0.00              
ATOM     14 1HB  LYS A   4       1.088 -39.251   6.795  1.00  0.00              
ATOM     15 2HB  LYS A   4       0.976 -38.330   8.288  1.00  0.00              
ATOM     16 1HG  LYS A   4       3.442 -37.951   8.199  1.00  0.00              
ATOM     17 2HG  LYS A   4       3.478 -38.787   6.640  1.00  0.00              
ATOM     18 1HD  LYS A   4       1.959 -37.125   5.674  1.00  0.00              
ATOM     19 2HD  LYS A   4       1.807 -36.319   7.242  1.00  0.00              
ATOM     20 1HE  LYS A   4       3.393 -35.097   5.872  1.00  0.00              
ATOM     21 2HE  LYS A   4       4.257 -35.856   7.211  1.00  0.00              
ATOM     22 1HZ  LYS A   4       5.413 -36.138   5.144  1.00  0.00              
ATOM     23 2HZ  LYS A   4       4.924 -37.607   5.712  1.00  0.00              
ATOM     24 3HZ  LYS A   4       4.118 -36.897   4.461  1.00  0.00              
ATOM     25  N   HIS A   5       0.430 -40.862  10.342  1.00  0.00              
ATOM     26  CA  HIS A   5      -0.791 -41.407  10.946  1.00  0.00              
ATOM     27  C   HIS A   5      -1.617 -40.416  11.785  1.00  0.00              
ATOM     28  O   HIS A   5      -2.828 -40.453  11.716  1.00  0.00              
ATOM     29  CB  HIS A   5      -0.429 -42.610  11.823  1.00  0.00              
ATOM     30  CG  HIS A   5       0.170 -43.751  11.061  1.00  0.00              
ATOM     31  ND1 HIS A   5      -0.564 -44.534  10.195  1.00  0.00              
ATOM     32  CD2 HIS A   5       1.431 -44.242  11.036  1.00  0.00              
ATOM     33  CE1 HIS A   5       0.222 -45.458   9.669  1.00  0.00              
ATOM     34  NE2 HIS A   5       1.436 -45.302  10.163  1.00  0.00              
ATOM     35  H   HIS A   5       1.147 -40.479  10.942  1.00  0.00              
ATOM     36  HA  HIS A   5      -1.494 -41.682  10.160  1.00  0.00              
ATOM     37 1HB  HIS A   5       0.281 -42.301  12.590  1.00  0.00              
ATOM     38 2HB  HIS A   5      -1.323 -42.971  12.331  1.00  0.00              
ATOM     39  HD2 HIS A   5       2.284 -43.867  11.603  1.00  0.00              
ATOM     40  HE1 HIS A   5      -0.081 -46.218   8.949  1.00  0.00              
ATOM     41  HE2 HIS A   5       2.242 -45.868   9.939  1.00  0.00              
ATOM     42  N   SER A   6      -0.986 -39.565  12.603  1.00  0.00              
ATOM     43  CA  SER A   6      -1.741 -38.615  13.415  1.00  0.00              
ATOM     44  C   SER A   6      -1.247 -37.220  13.019  1.00  0.00              
ATOM     45  O   SER A   6      -0.334 -37.108  12.196  1.00  0.00              
ATOM     46  CB  SER A   6      -1.535 -38.867  14.896  1.00  0.00              
ATOM     47  OG  SER A   6      -0.202 -38.642  15.263  1.00  0.00              
ATOM     48  H   SER A   6       0.022 -39.573  12.665  1.00  0.00              
ATOM     49  HA  SER A   6      -2.800 -38.721  13.177  1.00  0.00              
ATOM     50 1HB  SER A   6      -2.190 -38.212  15.471  1.00  0.00              
ATOM     51 2HB  SER A   6      -1.811 -39.894  15.132  1.00  0.00              
ATOM     52  HG  SER A   6      -0.123 -37.695  15.404  1.00  0.00              
ATOM     53  N   ILE A   7      -1.879 -36.178  13.562  1.00  0.00              
ATOM     54  CA  ILE A   7      -1.611 -34.830  13.048  1.00  0.00              
ATOM     55  C   ILE A   7      -0.175 -34.466  13.411  1.00  0.00              
ATOM     56  O   ILE A   7       0.479 -33.706  12.692  1.00  0.00              
ATOM     57  CB  ILE A   7      -2.661 -33.795  13.533  1.00  0.00              
ATOM     58  CG1 ILE A   7      -2.635 -32.530  12.617  1.00  0.00              
ATOM     59  CG2 ILE A   7      -2.507 -33.480  15.060  1.00  0.00              
ATOM     60  CD1 ILE A   7      -3.834 -31.600  12.830  1.00  0.00              
ATOM     61  H   ILE A   7      -2.538 -36.294  14.319  1.00  0.00              
ATOM     62  HA  ILE A   7      -1.653 -34.860  11.960  1.00  0.00              
ATOM     63  HB  ILE A   7      -3.663 -34.188  13.365  1.00  0.00              
ATOM     64 1HG1 ILE A   7      -1.722 -31.965  12.802  1.00  0.00              
ATOM     65 2HG1 ILE A   7      -2.621 -32.838  11.571  1.00  0.00              
ATOM     66 1HG2 ILE A   7      -3.260 -32.751  15.359  1.00  0.00              
ATOM     67 2HG2 ILE A   7      -2.640 -34.396  15.635  1.00  0.00              
ATOM     68 3HG2 ILE A   7      -1.513 -33.074  15.249  1.00  0.00              
ATOM     69 1HD1 ILE A   7      -3.753 -30.742  12.162  1.00  0.00              
ATOM     70 2HD1 ILE A   7      -4.756 -32.140  12.616  1.00  0.00              
ATOM     71 3HD1 ILE A   7      -3.846 -31.254  13.863  1.00  0.00              
ATOM     72  N   SER A   8       0.321 -35.043  14.511  1.00  0.00              
ATOM     73  CA  SER A   8       1.684 -34.755  14.992  1.00  0.00              
ATOM     74  C   SER A   8       2.781 -35.335  14.089  1.00  0.00              
ATOM     75  O   SER A   8       3.985 -35.032  14.289  1.00  0.00              
ATOM     76  CB  SER A   8       1.854 -35.299  16.397  1.00  0.00              
ATOM     77  OG  SER A   8       1.742 -36.696  16.412  1.00  0.00              
ATOM     78  H   SER A   8      -0.255 -35.694  15.026  1.00  0.00              
ATOM     79  HA  SER A   8       1.851 -33.679  14.934  1.00  0.00              
ATOM     80 1HB  SER A   8       2.829 -35.006  16.786  1.00  0.00              
ATOM     81 2HB  SER A   8       1.097 -34.864  17.049  1.00  0.00              
ATOM     82  HG  SER A   8       2.592 -37.032  16.120  1.00  0.00              
ATOM     83  N   ASP A   9       2.386 -36.131  13.078  1.00  0.00              
ATOM     84  CA  ASP A   9       3.308 -36.572  12.031  1.00  0.00              
ATOM     85  C   ASP A   9       3.502 -35.554  10.888  1.00  0.00              
ATOM     86  O   ASP A   9       4.361 -35.727  10.034  1.00  0.00              
ATOM     87  CB  ASP A   9       2.816 -37.898  11.445  1.00  0.00              
ATOM     88  CG  ASP A   9       2.868 -39.044  12.447  1.00  0.00              
ATOM     89  OD1 ASP A   9       3.847 -39.150  13.148  1.00  0.00              
ATOM     90  OD2 ASP A   9       1.930 -39.802  12.501  1.00  0.00              
ATOM     91  H   ASP A   9       1.422 -36.432  13.044  1.00  0.00              
ATOM     92  HA  ASP A   9       4.305 -36.661  12.463  1.00  0.00              
ATOM     93 1HB  ASP A   9       1.789 -37.784  11.098  1.00  0.00              
ATOM     94 2HB  ASP A   9       3.426 -38.162  10.581  1.00  0.00              
ATOM     95  N   TYR A  10       2.664 -34.528  10.868  1.00  0.00              
ATOM     96  CA  TYR A  10       2.709 -33.473   9.854  1.00  0.00              
ATOM     97  C   TYR A  10       3.353 -32.203  10.414  1.00  0.00              
ATOM     98  O   TYR A  10       3.005 -31.759  11.528  1.00  0.00              
ATOM     99  CB  TYR A  10       1.284 -33.055   9.503  1.00  0.00              
ATOM    100  CG  TYR A  10       0.465 -34.050   8.721  1.00  0.00              
ATOM    101  CD1 TYR A  10       0.257 -33.863   7.338  1.00  0.00              
ATOM    102  CD2 TYR A  10      -0.174 -35.122   9.366  1.00  0.00              
ATOM    103  CE1 TYR A  10      -0.538 -34.758   6.592  1.00  0.00              
ATOM    104  CE2 TYR A  10      -0.975 -36.007   8.659  1.00  0.00              
ATOM    105  CZ  TYR A  10      -1.148 -35.827   7.265  1.00  0.00              
ATOM    106  OH  TYR A  10      -1.925 -36.722   6.542  1.00  0.00              
ATOM    107  H   TYR A  10       1.964 -34.483  11.594  1.00  0.00              
ATOM    108  HA  TYR A  10       3.198 -33.870   8.964  1.00  0.00              
ATOM    109 1HB  TYR A  10       0.731 -32.843  10.419  1.00  0.00              
ATOM    110 2HB  TYR A  10       1.308 -32.138   8.915  1.00  0.00              
ATOM    111  HD1 TYR A  10       0.715 -33.016   6.827  1.00  0.00              
ATOM    112  HD2 TYR A  10      -0.045 -35.269  10.439  1.00  0.00              
ATOM    113  HE1 TYR A  10      -0.685 -34.595   5.524  1.00  0.00              
ATOM    114  HE2 TYR A  10      -1.466 -36.831   9.177  1.00  0.00              
ATOM    115  HH  TYR A  10      -2.269 -37.396   7.133  1.00  0.00              
ATOM    116  N   THR A  11       4.214 -31.568   9.611  1.00  0.00              
ATOM    117  CA  THR A  11       4.593 -30.214   9.916  1.00  0.00              
ATOM    118  C   THR A  11       3.413 -29.331   9.621  1.00  0.00              
ATOM    119  O   THR A  11       2.478 -29.712   8.871  1.00  0.00              
ATOM    120  CB  THR A  11       5.822 -29.760   9.107  1.00  0.00              
ATOM    121  OG1 THR A  11       5.498 -29.745   7.710  1.00  0.00              
ATOM    122  CG2 THR A  11       6.993 -30.703   9.341  1.00  0.00              
ATOM    123  H   THR A  11       4.605 -32.016   8.795  1.00  0.00              
ATOM    124  HA  THR A  11       4.914 -30.171  10.957  1.00  0.00              
ATOM    125  HB  THR A  11       6.107 -28.754   9.411  1.00  0.00              
ATOM    126  HG1 THR A  11       6.308 -29.773   7.194  1.00  0.00              
ATOM    127 1HG2 THR A  11       7.852 -30.367   8.762  1.00  0.00              
ATOM    128 2HG2 THR A  11       7.249 -30.708  10.400  1.00  0.00              
ATOM    129 3HG2 THR A  11       6.717 -31.709   9.030  1.00  0.00              
ATOM    130  N   GLU A  12       3.474 -28.129  10.155  1.00  0.00              
ATOM    131  CA  GLU A  12       2.420 -27.163   9.907  1.00  0.00              
ATOM    132  C   GLU A  12       2.323 -26.808   8.429  1.00  0.00              
ATOM    133  O   GLU A  12       1.219 -26.745   7.916  1.00  0.00              
ATOM    134  CB  GLU A  12       2.597 -25.936  10.780  1.00  0.00              
ATOM    135  CG  GLU A  12       1.433 -24.906  10.615  1.00  0.00              
ATOM    136  CD  GLU A  12       1.500 -23.721  11.574  1.00  0.00              
ATOM    137  OE1 GLU A  12       0.653 -22.810  11.430  1.00  0.00              
ATOM    138  OE2 GLU A  12       2.382 -23.677  12.471  1.00  0.00              
ATOM    139  H   GLU A  12       4.253 -27.867  10.742  1.00  0.00              
ATOM    140  HA  GLU A  12       1.463 -27.625  10.150  1.00  0.00              
ATOM    141 1HB  GLU A  12       2.652 -26.238  11.826  1.00  0.00              
ATOM    142 2HB  GLU A  12       3.538 -25.445  10.531  1.00  0.00              
ATOM    143 1HG  GLU A  12       1.447 -24.517   9.597  1.00  0.00              
ATOM    144 2HG  GLU A  12       0.484 -25.418  10.766  1.00  0.00              
ATOM    145  N   ALA A  13       3.465 -26.605   7.740  1.00  0.00              
ATOM    146  CA  ALA A  13       3.460 -26.477   6.262  1.00  0.00              
ATOM    147  C   ALA A  13       2.787 -27.643   5.526  1.00  0.00              
ATOM    148  O   ALA A  13       2.001 -27.423   4.601  1.00  0.00              
ATOM    149  CB  ALA A  13       4.895 -26.291   5.750  1.00  0.00              
ATOM    150  H   ALA A  13       4.342 -26.538   8.237  1.00  0.00              
ATOM    151  HA  ALA A  13       2.870 -25.598   6.000  1.00  0.00              
ATOM    152 1HB  ALA A  13       4.885 -26.198   4.664  1.00  0.00              
ATOM    153 2HB  ALA A  13       5.323 -25.389   6.188  1.00  0.00              
ATOM    154 3HB  ALA A  13       5.497 -27.153   6.034  1.00  0.00              
ATOM    155  N   GLU A  14       3.136 -28.880   5.892  1.00  0.00              
ATOM    156  CA  GLU A  14       2.517 -30.043   5.238  1.00  0.00              
ATOM    157  C   GLU A  14       1.027 -30.052   5.458  1.00  0.00              
ATOM    158  O   GLU A  14       0.243 -30.343   4.518  1.00  0.00              
ATOM    159  CB  GLU A  14       3.142 -31.361   5.764  1.00  0.00              
ATOM    160  CG  GLU A  14       4.572 -31.543   5.283  1.00  0.00              
ATOM    161  CD  GLU A  14       5.334 -32.650   6.032  1.00  0.00              
ATOM    162  OE1 GLU A  14       4.951 -33.013   7.179  1.00  0.00              
ATOM    163  OE2 GLU A  14       6.333 -33.142   5.451  1.00  0.00              
ATOM    164  H   GLU A  14       3.824 -29.031   6.616  1.00  0.00              
ATOM    165  HA  GLU A  14       2.701 -29.975   4.165  1.00  0.00              
ATOM    166 1HB  GLU A  14       3.128 -31.361   6.854  1.00  0.00              
ATOM    167 2HB  GLU A  14       2.542 -32.207   5.430  1.00  0.00              
ATOM    168 1HG  GLU A  14       4.558 -31.788   4.222  1.00  0.00              
ATOM    169 2HG  GLU A  14       5.107 -30.602   5.404  1.00  0.00              
ATOM    170  N   PHE A  15       0.613 -29.782   6.696  1.00  0.00              
ATOM    171  CA  PHE A  15      -0.819 -29.771   6.999  1.00  0.00              
ATOM    172  C   PHE A  15      -1.563 -28.656   6.226  1.00  0.00              
ATOM    173  O   PHE A  15      -2.672 -28.842   5.749  1.00  0.00              
ATOM    174  CB  PHE A  15      -1.069 -29.632   8.517  1.00  0.00              
ATOM    175  CG  PHE A  15      -2.480 -29.922   8.878  1.00  0.00              
ATOM    176  CD1 PHE A  15      -2.944 -31.225   8.830  1.00  0.00              
ATOM    177  CD2 PHE A  15      -3.389 -28.883   9.148  1.00  0.00              
ATOM    178  CE1 PHE A  15      -4.293 -31.522   9.102  1.00  0.00              
ATOM    179  CE2 PHE A  15      -4.721 -29.159   9.450  1.00  0.00              
ATOM    180  CZ  PHE A  15      -5.200 -30.492   9.402  1.00  0.00              
ATOM    181  H   PHE A  15       1.274 -29.584   7.434  1.00  0.00              
ATOM    182  HA  PHE A  15      -1.250 -30.716   6.666  1.00  0.00              
ATOM    183 1HB  PHE A  15      -0.415 -30.315   9.057  1.00  0.00              
ATOM    184 2HB  PHE A  15      -0.820 -28.621   8.835  1.00  0.00              
ATOM    185  HD1 PHE A  15      -2.251 -32.028   8.577  1.00  0.00              
ATOM    186  HD2 PHE A  15      -3.023 -27.857   9.186  1.00  0.00              
ATOM    187  HE1 PHE A  15      -4.637 -32.556   9.082  1.00  0.00              
ATOM    188  HE2 PHE A  15      -5.395 -28.348   9.724  1.00  0.00              
ATOM    189  HZ  PHE A  15      -6.247 -30.724   9.591  1.00  0.00              
ATOM    190  N   LEU A  16      -0.914 -27.488   6.093  1.00  0.00              
ATOM    191  CA  LEU A  16      -1.524 -26.394   5.358  1.00  0.00              
ATOM    192  C   LEU A  16      -1.657 -26.783   3.870  1.00  0.00              
ATOM    193  O   LEU A  16      -2.663 -26.440   3.248  1.00  0.00              
ATOM    194  CB  LEU A  16      -0.654 -25.114   5.546  1.00  0.00              
ATOM    195  CG  LEU A  16      -1.217 -23.873   4.831  1.00  0.00              
ATOM    196  CD1 LEU A  16      -2.625 -23.498   5.311  1.00  0.00              
ATOM    197  CD2 LEU A  16      -0.220 -22.706   4.983  1.00  0.00              
ATOM    198  H   LEU A  16       0.001 -27.357   6.500  1.00  0.00              
ATOM    199  HA  LEU A  16      -2.520 -26.218   5.763  1.00  0.00              
ATOM    200 1HB  LEU A  16      -0.577 -24.900   6.611  1.00  0.00              
ATOM    201 2HB  LEU A  16       0.347 -25.315   5.164  1.00  0.00              
ATOM    202  HG  LEU A  16      -1.361 -24.096   3.774  1.00  0.00              
ATOM    203 1HD1 LEU A  16      -2.970 -22.615   4.772  1.00  0.00              
ATOM    204 2HD1 LEU A  16      -3.307 -24.327   5.123  1.00  0.00              
ATOM    205 3HD1 LEU A  16      -2.600 -23.283   6.379  1.00  0.00              
ATOM    206 1HD2 LEU A  16      -0.612 -21.823   4.478  1.00  0.00              
ATOM    207 2HD2 LEU A  16      -0.077 -22.485   6.041  1.00  0.00              
ATOM    208 3HD2 LEU A  16       0.736 -22.984   4.538  1.00  0.00              
ATOM    209  N   GLU A  17      -0.693 -27.531   3.304  1.00  0.00              
ATOM    210  CA  GLU A  17      -0.762 -27.927   1.881  1.00  0.00              
ATOM    211  C   GLU A  17      -1.913 -28.914   1.711  1.00  0.00              
ATOM    212  O   GLU A  17      -2.620 -28.911   0.741  1.00  0.00              
ATOM    213  CB  GLU A  17       0.531 -28.590   1.364  1.00  0.00              
ATOM    214  CG  GLU A  17       1.666 -27.596   1.249  1.00  0.00              
ATOM    215  CD  GLU A  17       1.401 -26.415   0.283  1.00  0.00              
ATOM    216  OE1 GLU A  17       1.072 -26.666  -0.903  1.00  0.00              
ATOM    217  OE2 GLU A  17       1.525 -25.230   0.740  1.00  0.00              
ATOM    218  H   GLU A  17       0.095 -27.830   3.860  1.00  0.00              
ATOM    219  HA  GLU A  17      -0.927 -27.032   1.280  1.00  0.00              
ATOM    220 1HB  GLU A  17       0.824 -29.392   2.041  1.00  0.00              
ATOM    221 2HB  GLU A  17       0.345 -29.037   0.387  1.00  0.00              
ATOM    222 1HG  GLU A  17       1.872 -27.180   2.235  1.00  0.00              
ATOM    223 2HG  GLU A  17       2.559 -28.118   0.910  1.00  0.00              
ATOM    224  N   PHE A  18      -2.064 -29.774   2.699  1.00  0.00              
ATOM    225  CA  PHE A  18      -3.233 -30.716   2.689  1.00  0.00              
ATOM    226  C   PHE A  18      -4.595 -29.979   2.756  1.00  0.00              
ATOM    227  O   PHE A  18      -5.502 -30.280   1.971  1.00  0.00              
ATOM    228  CB  PHE A  18      -3.001 -31.688   3.842  1.00  0.00              
ATOM    229  CG  PHE A  18      -4.214 -32.527   4.266  1.00  0.00              
ATOM    230  CD1 PHE A  18      -4.613 -33.685   3.560  1.00  0.00              
ATOM    231  CD2 PHE A  18      -4.879 -32.191   5.414  1.00  0.00              
ATOM    232  CE1 PHE A  18      -5.689 -34.475   4.041  1.00  0.00              
ATOM    233  CE2 PHE A  18      -5.977 -32.962   5.908  1.00  0.00              
ATOM    234  CZ  PHE A  18      -6.379 -34.101   5.218  1.00  0.00              
ATOM    235  H   PHE A  18      -1.407 -29.813   3.466  1.00  0.00              
ATOM    236  HA  PHE A  18      -3.244 -31.244   1.735  1.00  0.00              
ATOM    237 1HB  PHE A  18      -2.208 -32.385   3.576  1.00  0.00              
ATOM    238 2HB  PHE A  18      -2.670 -31.137   4.721  1.00  0.00              
ATOM    239  HD1 PHE A  18      -4.084 -33.960   2.647  1.00  0.00              
ATOM    240  HD2 PHE A  18      -4.557 -31.296   5.948  1.00  0.00              
ATOM    241  HE1 PHE A  18      -5.986 -35.375   3.504  1.00  0.00              
ATOM    242  HE2 PHE A  18      -6.498 -32.663   6.817  1.00  0.00              
ATOM    243  HZ  PHE A  18      -7.216 -34.701   5.573  1.00  0.00              
ATOM    244  N   VAL A  19      -4.740 -28.979   3.625  1.00  0.00              
ATOM    245  CA  VAL A  19      -5.969 -28.167   3.672  1.00  0.00              
ATOM    246  C   VAL A  19      -6.199 -27.408   2.353  1.00  0.00              
ATOM    247  O   VAL A  19      -7.334 -27.422   1.802  1.00  0.00              
ATOM    248  CB  VAL A  19      -5.982 -27.228   4.911  1.00  0.00              
ATOM    249  CG1 VAL A  19      -7.168 -26.237   4.863  1.00  0.00              
ATOM    250  CG2 VAL A  19      -6.055 -28.069   6.173  1.00  0.00              
ATOM    251  H   VAL A  19      -3.989 -28.772   4.268  1.00  0.00              
ATOM    252  HA  VAL A  19      -6.825 -28.839   3.745  1.00  0.00              
ATOM    253  HB  VAL A  19      -5.068 -26.633   4.914  1.00  0.00              
ATOM    254 1HG1 VAL A  19      -7.144 -25.597   5.745  1.00  0.00              
ATOM    255 2HG1 VAL A  19      -7.092 -25.621   3.967  1.00  0.00              
ATOM    256 3HG1 VAL A  19      -8.106 -26.792   4.844  1.00  0.00              
ATOM    257 1HG2 VAL A  19      -6.064 -27.416   7.045  1.00  0.00              
ATOM    258 2HG2 VAL A  19      -6.966 -28.668   6.158  1.00  0.00              
ATOM    259 3HG2 VAL A  19      -5.188 -28.728   6.222  1.00  0.00              
ATOM    260  N   LYS A  20      -5.122 -26.810   1.821  1.00  0.00              
ATOM    261  CA  LYS A  20      -5.199 -26.262   0.430  1.00  0.00              
ATOM    262  C   LYS A  20      -5.740 -27.252  -0.596  1.00  0.00              
ATOM    263  O   LYS A  20      -6.550 -26.890  -1.418  1.00  0.00              
ATOM    264  CB  LYS A  20      -3.821 -25.781  -0.028  1.00  0.00              
ATOM    265  CG  LYS A  20      -3.334 -24.516   0.667  1.00  0.00              
ATOM    266  CD  LYS A  20      -1.934 -24.138   0.207  1.00  0.00              
ATOM    267  CE  LYS A  20      -1.412 -22.923   0.961  1.00  0.00              
ATOM    268  NZ  LYS A  20      -0.006 -22.603   0.594  1.00  0.00              
ATOM    269  H   LYS A  20      -4.259 -26.721   2.338  1.00  0.00              
ATOM    270  HA  LYS A  20      -5.921 -25.444   0.420  1.00  0.00              
ATOM    271 1HB  LYS A  20      -3.085 -26.565   0.149  1.00  0.00              
ATOM    272 2HB  LYS A  20      -3.842 -25.586  -1.101  1.00  0.00              
ATOM    273 1HG  LYS A  20      -4.014 -23.693   0.445  1.00  0.00              
ATOM    274 2HG  LYS A  20      -3.323 -24.674   1.745  1.00  0.00              
ATOM    275 1HD  LYS A  20      -1.257 -24.977   0.374  1.00  0.00              
ATOM    276 2HD  LYS A  20      -1.949 -23.913  -0.859  1.00  0.00              
ATOM    277 1HE  LYS A  20      -2.038 -22.061   0.738  1.00  0.00              
ATOM    278 2HE  LYS A  20      -1.460 -23.112   2.033  1.00  0.00              
ATOM    279 1HZ  LYS A  20       0.302 -21.794   1.115  1.00  0.00              
ATOM    280 2HZ  LYS A  20       0.588 -23.390   0.815  1.00  0.00              
ATOM    281 3HZ  LYS A  20       0.049 -22.407  -0.395  1.00  0.00              
ATOM    282  N   LYS A  21      -5.235 -28.488  -0.594  1.00  0.00              
ATOM    283  CA  LYS A  21      -5.750 -29.493  -1.506  1.00  0.00              
ATOM    284  C   LYS A  21      -7.255 -29.682  -1.383  1.00  0.00              
ATOM    285  O   LYS A  21      -8.006 -29.692  -2.404  1.00  0.00              
ATOM    286  CB  LYS A  21      -5.039 -30.827  -1.270  1.00  0.00              
ATOM    287  CG  LYS A  21      -5.413 -31.922  -2.259  1.00  0.00              
ATOM    288  CD  LYS A  21      -4.577 -33.174  -2.039  1.00  0.00              
ATOM    289  CE  LYS A  21      -4.876 -34.233  -3.091  1.00  0.00              
ATOM    290  NZ  LYS A  21      -4.050 -35.456  -2.899  1.00  0.00              
ATOM    291  H   LYS A  21      -4.490 -28.736   0.042  1.00  0.00              
ATOM    292  HA  LYS A  21      -5.617 -29.134  -2.527  1.00  0.00              
ATOM    293 1HB  LYS A  21      -3.960 -30.679  -1.326  1.00  0.00              
ATOM    294 2HB  LYS A  21      -5.268 -31.189  -0.267  1.00  0.00              
ATOM    295 1HG  LYS A  21      -6.467 -32.175  -2.142  1.00  0.00              
ATOM    296 2HG  LYS A  21      -5.254 -31.564  -3.276  1.00  0.00              
ATOM    297 1HD  LYS A  21      -3.517 -32.917  -2.085  1.00  0.00              
ATOM    298 2HD  LYS A  21      -4.791 -33.586  -1.053  1.00  0.00              
ATOM    299 1HE  LYS A  21      -5.928 -34.508  -3.040  1.00  0.00              
ATOM    300 2HE  LYS A  21      -4.676 -33.827  -4.082  1.00  0.00              
ATOM    301 1HZ  LYS A  21      -4.277 -36.131  -3.615  1.00  0.00              
ATOM    302 2HZ  LYS A  21      -3.071 -35.215  -2.963  1.00  0.00              
ATOM    303 3HZ  LYS A  21      -4.241 -35.852  -1.990  1.00  0.00              
ATOM    304  N   ILE A  22      -7.731 -29.795  -0.145  1.00  0.00              
ATOM    305  CA  ILE A  22      -9.141 -29.962   0.098  1.00  0.00              
ATOM    306  C   ILE A  22      -9.886 -28.715  -0.395  1.00  0.00              
ATOM    307  O   ILE A  22     -10.880 -28.786  -1.138  1.00  0.00              
ATOM    308  CB  ILE A  22      -9.421 -30.200   1.593  1.00  0.00              
ATOM    309  CG1 ILE A  22      -8.827 -31.538   2.041  1.00  0.00              
ATOM    310  CG2 ILE A  22     -10.917 -30.160   1.867  1.00  0.00              
ATOM    311  CD1 ILE A  22      -8.795 -31.720   3.542  1.00  0.00              
ATOM    312  H   ILE A  22      -7.097 -29.764   0.640  1.00  0.00              
ATOM    313  HA  ILE A  22      -9.480 -30.852  -0.431  1.00  0.00              
ATOM    314  HB  ILE A  22      -8.932 -29.425   2.183  1.00  0.00              
ATOM    315 1HG1 ILE A  22      -9.405 -32.355   1.611  1.00  0.00              
ATOM    316 2HG1 ILE A  22      -7.807 -31.627   1.666  1.00  0.00              
ATOM    317 1HG2 ILE A  22     -11.097 -30.330   2.928  1.00  0.00              
ATOM    318 2HG2 ILE A  22     -11.312 -29.185   1.584  1.00  0.00              
ATOM    319 3HG2 ILE A  22     -11.414 -30.936   1.285  1.00  0.00              
ATOM    320 1HD1 ILE A  22      -8.360 -32.690   3.781  1.00  0.00              
ATOM    321 2HD1 ILE A  22      -8.191 -30.931   3.991  1.00  0.00              
ATOM    322 3HD1 ILE A  22      -9.809 -31.670   3.936  1.00  0.00              
ATOM    323  N   ALA A  23      -9.354 -27.549  -0.009  1.00  0.00              
ATOM    324  CA  ALA A  23     -10.073 -26.307  -0.291  1.00  0.00              
ATOM    325  C   ALA A  23     -10.159 -26.070  -1.785  1.00  0.00              
ATOM    326  O   ALA A  23     -11.089 -25.382  -2.244  1.00  0.00              
ATOM    327  CB  ALA A  23      -9.335 -25.129   0.381  1.00  0.00              
ATOM    328  H   ALA A  23      -8.467 -27.506   0.473  1.00  0.00              
ATOM    329  HA  ALA A  23     -11.076 -26.394   0.128  1.00  0.00              
ATOM    330 1HB  ALA A  23      -9.867 -24.201   0.174  1.00  0.00              
ATOM    331 2HB  ALA A  23      -9.295 -25.292   1.458  1.00  0.00              
ATOM    332 3HB  ALA A  23      -8.322 -25.062  -0.013  1.00  0.00              
ATOM    333  N   ARG A  24      -9.186 -26.572  -2.543  1.00  0.00              
ATOM    334  CA  ARG A  24      -9.160 -26.393  -4.003  1.00  0.00              
ATOM    335  C   ARG A  24      -9.804 -27.557  -4.743  1.00  0.00              
ATOM    336  O   ARG A  24      -9.799 -27.574  -5.978  1.00  0.00              
ATOM    337  CB  ARG A  24      -7.729 -26.231  -4.494  1.00  0.00              
ATOM    338  CG  ARG A  24      -7.030 -24.966  -4.022  1.00  0.00              
ATOM    339  CD  ARG A  24      -5.611 -24.926  -4.459  1.00  0.00              
ATOM    340  NE  ARG A  24      -4.820 -25.971  -3.830  1.00  0.00              
ATOM    341  CZ  ARG A  24      -3.558 -26.289  -4.177  1.00  0.00              
ATOM    342  NH1 ARG A  24      -2.959 -25.636  -5.148  1.00  0.00              
ATOM    343  NH2 ARG A  24      -2.922 -27.258  -3.542  1.00  0.00              
ATOM    344  H   ARG A  24      -8.443 -27.092  -2.098  1.00  0.00              
ATOM    345  HA  ARG A  24      -9.751 -25.512  -4.254  1.00  0.00              
ATOM    346 1HB  ARG A  24      -7.133 -27.080  -4.162  1.00  0.00              
ATOM    347 2HB  ARG A  24      -7.716 -26.228  -5.584  1.00  0.00              
ATOM    348 1HG  ARG A  24      -7.540 -24.094  -4.432  1.00  0.00              
ATOM    349 2HG  ARG A  24      -7.054 -24.921  -2.932  1.00  0.00              
ATOM    350 1HD  ARG A  24      -5.560 -25.063  -5.539  1.00  0.00              
ATOM    351 2HD  ARG A  24      -5.176 -23.963  -4.195  1.00  0.00              
ATOM    352  HE  ARG A  24      -5.247 -26.496  -3.078  1.00  0.00              
ATOM    353 1HH1 ARG A  24      -3.445 -24.896  -5.634  1.00  0.00              
ATOM    354 2HH1 ARG A  24      -2.013 -25.875  -5.409  1.00  0.00              
ATOM    355 1HH2 ARG A  24      -3.383 -27.761  -2.796  1.00  0.00              
ATOM    356 2HH2 ARG A  24      -1.977 -27.497  -3.803  1.00  0.00              
ATOM    357  N   ALA A  25     -10.393 -28.511  -4.004  1.00  0.00              
ATOM    358  CA  ALA A  25     -10.953 -29.725  -4.578  1.00  0.00              
ATOM    359  C   ALA A  25      -9.991 -30.460  -5.527  1.00  0.00              
ATOM    360  O   ALA A  25     -10.360 -30.770  -6.672  1.00  0.00              
ATOM    361  CB  ALA A  25     -12.269 -29.388  -5.306  1.00  0.00              
ATOM    362  H   ALA A  25     -10.445 -28.370  -3.005  1.00  0.00              
ATOM    363  HA  ALA A  25     -11.158 -30.421  -3.764  1.00  0.00              
ATOM    364 1HB  ALA A  25     -12.690 -30.297  -5.737  1.00  0.00              
ATOM    365 2HB  ALA A  25     -12.978 -28.961  -4.597  1.00  0.00              
ATOM    366 3HB  ALA A  25     -12.072 -28.669  -6.099  1.00  0.00              
ATOM    367  N   GLU A  26      -8.768 -30.704  -5.056  1.00  0.00              
ATOM    368  CA  GLU A  26      -7.667 -31.208  -5.902  1.00  0.00              
ATOM    369  C   GLU A  26      -7.326 -32.637  -5.550  1.00  0.00              
ATOM    370  O   GLU A  26      -6.255 -33.135  -5.899  1.00  0.00              
ATOM    371  CB  GLU A  26      -6.419 -30.335  -5.753  1.00  0.00              
ATOM    372  CG  GLU A  26      -6.561 -28.932  -6.324  1.00  0.00              
ATOM    373  CD  GLU A  26      -6.698 -28.920  -7.821  1.00  0.00              
ATOM    374  OE1 GLU A  26      -5.984 -29.648  -8.470  1.00  0.00              
ATOM    375  OE2 GLU A  26      -7.518 -28.184  -8.318  1.00  0.00              
ATOM    376  H   GLU A  26      -8.596 -30.533  -4.075  1.00  0.00              
ATOM    377  HA  GLU A  26      -8.008 -31.228  -6.938  1.00  0.00              
ATOM    378 1HB  GLU A  26      -6.164 -30.242  -4.697  1.00  0.00              
ATOM    379 2HB  GLU A  26      -5.577 -30.815  -6.252  1.00  0.00              
ATOM    380 1HG  GLU A  26      -7.441 -28.460  -5.887  1.00  0.00              
ATOM    381 2HG  GLU A  26      -5.689 -28.344  -6.039  1.00  0.00              
ATOM    382  N   GLY A  27      -8.286 -33.366  -4.965  1.00  0.00              
ATOM    383  CA  GLY A  27      -8.121 -34.826  -4.911  1.00  0.00              
ATOM    384  C   GLY A  27      -8.098 -35.456  -6.298  1.00  0.00              
ATOM    385  O   GLY A  27      -8.476 -34.861  -7.308  1.00  0.00              
ATOM    386  H   GLY A  27      -9.113 -32.949  -4.563  1.00  0.00              
ATOM    387 1HA  GLY A  27      -7.193 -35.068  -4.393  1.00  0.00              
ATOM    388 2HA  GLY A  27      -8.935 -35.263  -4.334  1.00  0.00              
ATOM    389  N   ALA A  28      -7.699 -36.711  -6.336  1.00  0.00              
ATOM    390  CA  ALA A  28      -7.624 -37.431  -7.600  1.00  0.00              
ATOM    391  C   ALA A  28      -9.001 -37.607  -8.245  1.00  0.00              
ATOM    392  O   ALA A  28      -9.124 -37.706  -9.475  1.00  0.00              
ATOM    393  CB  ALA A  28      -6.925 -38.842  -7.356  1.00  0.00              
ATOM    394  H   ALA A  28      -7.440 -37.186  -5.483  1.00  0.00              
ATOM    395  HA  ALA A  28      -7.021 -36.841  -8.291  1.00  0.00              
ATOM    396 1HB  ALA A  28      -6.866 -39.386  -8.298  1.00  0.00              
ATOM    397 2HB  ALA A  28      -5.920 -38.687  -6.962  1.00  0.00              
ATOM    398 3HB  ALA A  28      -7.510 -39.418  -6.641  1.00  0.00              
ATOM    399  N   THR A  29     -10.028 -37.774  -7.399  1.00  0.00              
ATOM    400  CA  THR A  29     -11.416 -37.906  -7.818  1.00  0.00              
ATOM    401  C   THR A  29     -12.265 -37.266  -6.747  1.00  0.00              
ATOM    402  O   THR A  29     -11.746 -36.829  -5.692  1.00  0.00              
ATOM    403  CB  THR A  29     -11.889 -39.408  -7.877  1.00  0.00              
ATOM    404  OG1 THR A  29     -11.934 -39.922  -6.534  1.00  0.00              
ATOM    405  CG2 THR A  29     -10.900 -40.310  -8.682  1.00  0.00              
ATOM    406  H   THR A  29      -9.806 -37.808  -6.414  1.00  0.00              
ATOM    407  HA  THR A  29     -11.516 -37.489  -8.820  1.00  0.00              
ATOM    408  HB  THR A  29     -12.867 -39.463  -8.354  1.00  0.00              
ATOM    409  HG1 THR A  29     -11.191 -39.575  -6.034  1.00  0.00              
ATOM    410 1HG2 THR A  29     -11.270 -41.335  -8.695  1.00  0.00              
ATOM    411 2HG2 THR A  29     -10.821 -39.940  -9.705  1.00  0.00              
ATOM    412 3HG2 THR A  29      -9.919 -40.285  -8.211  1.00  0.00              
ATOM    413  N   GLU A  30     -13.559 -37.160  -7.029  1.00  0.00              
ATOM    414  CA  GLU A  30     -14.510 -36.654  -6.037  1.00  0.00              
ATOM    415  C   GLU A  30     -14.467 -37.489  -4.736  1.00  0.00              
ATOM    416  O   GLU A  30     -14.590 -36.942  -3.632  1.00  0.00              
ATOM    417  CB  GLU A  30     -15.938 -36.657  -6.608  1.00  0.00              
ATOM    418  CG  GLU A  30     -16.924 -35.961  -5.654  1.00  0.00              
ATOM    419  CD  GLU A  30     -18.290 -35.814  -6.224  1.00  0.00              
ATOM    420  OE1 GLU A  30     -18.531 -36.287  -7.332  1.00  0.00              
ATOM    421  OE2 GLU A  30     -19.167 -35.259  -5.551  1.00  0.00              
ATOM    422  H   GLU A  30     -13.897 -37.432  -7.941  1.00  0.00              
ATOM    423  HA  GLU A  30     -14.237 -35.628  -5.788  1.00  0.00              
ATOM    424 1HB  GLU A  30     -15.945 -36.149  -7.572  1.00  0.00              
ATOM    425 2HB  GLU A  30     -16.260 -37.685  -6.777  1.00  0.00              
ATOM    426 1HG  GLU A  30     -16.991 -36.539  -4.733  1.00  0.00              
ATOM    427 2HG  GLU A  30     -16.536 -34.975  -5.404  1.00  0.00              
ATOM    428  N   CYS A  31     -14.296 -38.816  -4.871  1.00  0.00              
ATOM    429  CA  CYS A  31     -14.318 -39.645  -3.693  1.00  0.00              
ATOM    430  C   CYS A  31     -13.040 -39.487  -2.898  1.00  0.00              
ATOM    431  O   CYS A  31     -13.024 -39.744  -1.691  1.00  0.00              
ATOM    432  CB  CYS A  31     -14.503 -41.114  -4.073  1.00  0.00              
ATOM    433  SG  CYS A  31     -16.121 -41.494  -4.788  1.00  0.00              
ATOM    434  H   CYS A  31     -14.153 -39.247  -5.773  1.00  0.00              
ATOM    435  HA  CYS A  31     -15.117 -39.296  -3.039  1.00  0.00              
ATOM    436 1HB  CYS A  31     -13.739 -41.402  -4.796  1.00  0.00              
ATOM    437 2HB  CYS A  31     -14.370 -41.738  -3.190  1.00  0.00              
ATOM    438  HG  CYS A  31     -15.891 -42.791  -4.970  1.00  0.00              
ATOM    439  N   ASP A  32     -11.952 -39.088  -3.582  1.00  0.00              
ATOM    440  CA  ASP A  32     -10.718 -38.766  -2.893  1.00  0.00              
ATOM    441  C   ASP A  32     -10.958 -37.492  -2.062  1.00  0.00              
ATOM    442  O   ASP A  32     -10.595 -37.453  -0.871  1.00  0.00              
ATOM    443  CB  ASP A  32      -9.570 -38.562  -3.885  1.00  0.00              
ATOM    444  CG  ASP A  32      -8.211 -38.458  -3.205  1.00  0.00              
ATOM    445  OD1 ASP A  32      -7.930 -39.269  -2.356  1.00  0.00              
ATOM    446  OD2 ASP A  32      -7.468 -37.568  -3.543  1.00  0.00              
ATOM    447  H   ASP A  32     -11.988 -39.010  -4.588  1.00  0.00              
ATOM    448  HA  ASP A  32     -10.468 -39.592  -2.227  1.00  0.00              
ATOM    449 1HB  ASP A  32      -9.545 -39.394  -4.589  1.00  0.00              
ATOM    450 2HB  ASP A  32      -9.743 -37.652  -4.460  1.00  0.00              
ATOM    451  N   ASP A  33     -11.550 -36.434  -2.656  1.00  0.00              
ATOM    452  CA  ASP A  33     -11.948 -35.294  -1.817  1.00  0.00              
ATOM    453  C   ASP A  33     -12.734 -35.728  -0.555  1.00  0.00              
ATOM    454  O   ASP A  33     -12.472 -35.234   0.535  1.00  0.00              
ATOM    455  CB  ASP A  33     -12.793 -34.315  -2.635  1.00  0.00              
ATOM    456  CG  ASP A  33     -11.969 -33.505  -3.627  1.00  0.00              
ATOM    457  OD1 ASP A  33     -10.768 -33.492  -3.500  1.00  0.00              
ATOM    458  OD2 ASP A  33     -12.548 -32.908  -4.502  1.00  0.00              
ATOM    459  H   ASP A  33     -11.727 -36.399  -3.650  1.00  0.00              
ATOM    460  HA  ASP A  33     -11.047 -34.770  -1.496  1.00  0.00              
ATOM    461 1HB  ASP A  33     -13.558 -34.865  -3.184  1.00  0.00              
ATOM    462 2HB  ASP A  33     -13.305 -33.625  -1.962  1.00  0.00              
ATOM    463  N   ASN A  34     -13.703 -36.613  -0.704  1.00  0.00              
ATOM    464  CA  ASN A  34     -14.489 -37.032   0.472  1.00  0.00              
ATOM    465  C   ASN A  34     -13.543 -37.648   1.525  1.00  0.00              
ATOM    466  O   ASN A  34     -13.676 -37.423   2.751  1.00  0.00              
ATOM    467  CB  ASN A  34     -15.581 -38.010   0.079  1.00  0.00              
ATOM    468  CG  ASN A  34     -16.679 -37.361  -0.718  1.00  0.00              
ATOM    469  OD1 ASN A  34     -16.846 -36.136  -0.685  1.00  0.00              
ATOM    470  ND2 ASN A  34     -17.429 -38.158  -1.434  1.00  0.00              
ATOM    471  H   ASN A  34     -13.919 -37.011  -1.607  1.00  0.00              
ATOM    472  HA  ASN A  34     -14.980 -36.153   0.891  1.00  0.00              
ATOM    473 1HB  ASN A  34     -15.150 -38.820  -0.510  1.00  0.00              
ATOM    474 2HB  ASN A  34     -16.013 -38.452   0.977  1.00  0.00              
ATOM    475 1HD2 ASN A  34     -18.175 -37.782  -1.985  1.00  0.00              
ATOM    476 2HD2 ASN A  34     -17.258 -39.143  -1.431  1.00  0.00              
ATOM    477  N   LYS A  35     -12.616 -38.490   1.074  1.00  0.00              
ATOM    478  CA  LYS A  35     -11.659 -39.173   2.000  1.00  0.00              
ATOM    479  C   LYS A  35     -10.778 -38.146   2.690  1.00  0.00              
ATOM    480  O   LYS A  35     -10.499 -38.223   3.893  1.00  0.00              
ATOM    481  CB  LYS A  35     -10.787 -40.186   1.256  1.00  0.00              
ATOM    482  CG  LYS A  35     -11.530 -41.428   0.783  1.00  0.00              
ATOM    483  CD  LYS A  35     -10.612 -42.356   0.001  1.00  0.00              
ATOM    484  CE  LYS A  35     -11.360 -43.585  -0.496  1.00  0.00              
ATOM    485  NZ  LYS A  35     -10.480 -44.491  -1.284  1.00  0.00              
ATOM    486  H   LYS A  35     -12.556 -38.673   0.082  1.00  0.00              
ATOM    487  HA  LYS A  35     -12.233 -39.714   2.753  1.00  0.00              
ATOM    488 1HB  LYS A  35     -10.341 -39.710   0.382  1.00  0.00              
ATOM    489 2HB  LYS A  35      -9.972 -40.509   1.904  1.00  0.00              
ATOM    490 1HG  LYS A  35     -11.926 -41.965   1.646  1.00  0.00              
ATOM    491 2HG  LYS A  35     -12.363 -41.134   0.146  1.00  0.00              
ATOM    492 1HD  LYS A  35     -10.198 -41.822  -0.855  1.00  0.00              
ATOM    493 2HD  LYS A  35      -9.790 -42.678   0.640  1.00  0.00              
ATOM    494 1HE  LYS A  35     -11.761 -44.135   0.353  1.00  0.00              
ATOM    495 2HE  LYS A  35     -12.194 -43.273  -1.125  1.00  0.00              
ATOM    496 1HZ  LYS A  35     -11.012 -45.291  -1.595  1.00  0.00              
ATOM    497 2HZ  LYS A  35     -10.117 -43.995  -2.086  1.00  0.00              
ATOM    498 3HZ  LYS A  35      -9.713 -44.802  -0.705  1.00  0.00              
ATOM    499  N   LEU A  36     -10.349 -37.161   1.920  1.00  0.00              
ATOM    500  CA  LEU A  36      -9.489 -36.090   2.476  1.00  0.00              
ATOM    501  C   LEU A  36     -10.235 -35.282   3.559  1.00  0.00              
ATOM    502  O   LEU A  36      -9.653 -34.965   4.620  1.00  0.00              
ATOM    503  CB  LEU A  36      -9.009 -35.141   1.365  1.00  0.00              
ATOM    504  CG  LEU A  36      -8.064 -35.817   0.364  1.00  0.00              
ATOM    505  CD1 LEU A  36      -7.886 -34.807  -0.845  1.00  0.00              
ATOM    506  CD2 LEU A  36      -6.741 -36.268   0.992  1.00  0.00              
ATOM    507  H   LEU A  36     -10.604 -37.130   0.943  1.00  0.00              
ATOM    508  HA  LEU A  36      -8.616 -36.552   2.936  1.00  0.00              
ATOM    509 1HB  LEU A  36      -9.879 -34.762   0.832  1.00  0.00              
ATOM    510 2HB  LEU A  36      -8.495 -34.298   1.826  1.00  0.00              
ATOM    511  HG  LEU A  36      -8.548 -36.701  -0.053  1.00  0.00              
ATOM    512 1HD1 LEU A  36      -7.219 -35.244  -1.588  1.00  0.00              
ATOM    513 2HD1 LEU A  36      -8.856 -34.610  -1.301  1.00  0.00              
ATOM    514 3HD1 LEU A  36      -7.459 -33.874  -0.479  1.00  0.00              
ATOM    515 1HD2 LEU A  36      -6.119 -36.739   0.231  1.00  0.00              
ATOM    516 2HD2 LEU A  36      -6.219 -35.403   1.402  1.00  0.00              
ATOM    517 3HD2 LEU A  36      -6.942 -36.983   1.790  1.00  0.00              
ATOM    518  N   VAL A  37     -11.480 -34.950   3.302  1.00  0.00              
ATOM    519  CA  VAL A  37     -12.332 -34.263   4.329  1.00  0.00              
ATOM    520  C   VAL A  37     -12.491 -35.102   5.588  1.00  0.00              
ATOM    521  O   VAL A  37     -12.265 -34.669   6.720  1.00  0.00              
ATOM    522  CB  VAL A  37     -13.674 -33.809   3.786  1.00  0.00              
ATOM    523  CG1 VAL A  37     -14.597 -33.320   4.959  1.00  0.00              
ATOM    524  CG2 VAL A  37     -13.487 -32.698   2.660  1.00  0.00              
ATOM    525  H   VAL A  37     -11.874 -35.160   2.396  1.00  0.00              
ATOM    526  HA  VAL A  37     -11.805 -33.374   4.677  1.00  0.00              
ATOM    527  HB  VAL A  37     -14.190 -34.667   3.355  1.00  0.00              
ATOM    528 1HG1 VAL A  37     -15.558 -32.997   4.555  1.00  0.00              
ATOM    529 2HG1 VAL A  37     -14.756 -34.137   5.662  1.00  0.00              
ATOM    530 3HG1 VAL A  37     -14.121 -32.485   5.472  1.00  0.00              
ATOM    531 1HG2 VAL A  37     -14.463 -32.390   2.287  1.00  0.00              
ATOM    532 2HG2 VAL A  37     -12.971 -31.835   3.083  1.00  0.00              
ATOM    533 3HG2 VAL A  37     -12.898 -33.107   1.840  1.00  0.00              
ATOM    534  N   ARG A  38     -12.797 -36.381   5.389  1.00  0.00              
ATOM    535  CA  ARG A  38     -12.859 -37.291   6.532  1.00  0.00              
ATOM    536  C   ARG A  38     -11.504 -37.430   7.248  1.00  0.00              
ATOM    537  O   ARG A  38     -11.463 -37.519   8.497  1.00  0.00              
ATOM    538  CB  ARG A  38     -13.329 -38.666   6.080  1.00  0.00              
ATOM    539  CG  ARG A  38     -13.438 -39.701   7.189  1.00  0.00              
ATOM    540  CD  ARG A  38     -14.333 -39.243   8.282  1.00  0.00              
ATOM    541  NE  ARG A  38     -14.376 -40.193   9.381  1.00  0.00              
ATOM    542  CZ  ARG A  38     -14.838 -39.915  10.616  1.00  0.00              
ATOM    543  NH1 ARG A  38     -15.290 -38.712  10.892  1.00  0.00              
ATOM    544  NH2 ARG A  38     -14.835 -40.850  11.550  1.00  0.00              
ATOM    545  H   ARG A  38     -12.988 -36.739   4.464  1.00  0.00              
ATOM    546  HA  ARG A  38     -13.584 -36.900   7.246  1.00  0.00              
ATOM    547 1HB  ARG A  38     -14.309 -38.579   5.613  1.00  0.00              
ATOM    548 2HB  ARG A  38     -12.642 -39.057   5.330  1.00  0.00              
ATOM    549 1HG  ARG A  38     -13.840 -40.629   6.782  1.00  0.00              
ATOM    550 2HG  ARG A  38     -12.450 -39.888   7.610  1.00  0.00              
ATOM    551 1HD  ARG A  38     -13.975 -38.289   8.670  1.00  0.00              
ATOM    552 2HD  ARG A  38     -15.345 -39.121   7.897  1.00  0.00              
ATOM    553  HE  ARG A  38     -14.036 -41.130   9.207  1.00  0.00              
ATOM    554 1HH1 ARG A  38     -15.292 -37.997  10.179  1.00  0.00              
ATOM    555 2HH1 ARG A  38     -15.636 -38.503  11.818  1.00  0.00              
ATOM    556 1HH2 ARG A  38     -14.487 -41.775  11.337  1.00  0.00              
ATOM    557 2HH2 ARG A  38     -15.180 -40.641  12.474  1.00  0.00              
ATOM    558  N   GLU A  39     -10.405 -37.408   6.477  1.00  0.00              
ATOM    559  CA  GLU A  39      -9.080 -37.493   7.072  1.00  0.00              
ATOM    560  C   GLU A  39      -8.790 -36.212   7.869  1.00  0.00              
ATOM    561  O   GLU A  39      -8.192 -36.271   8.963  1.00  0.00              
ATOM    562  CB  GLU A  39      -8.017 -37.704   5.992  1.00  0.00              
ATOM    563  CG  GLU A  39      -6.608 -37.912   6.529  1.00  0.00              
ATOM    564  CD  GLU A  39      -6.468 -39.175   7.333  1.00  0.00              
ATOM    565  OE1 GLU A  39      -7.292 -40.045   7.184  1.00  0.00              
ATOM    566  OE2 GLU A  39      -5.537 -39.269   8.098  1.00  0.00              
ATOM    567  H   GLU A  39     -10.490 -37.332   5.473  1.00  0.00              
ATOM    568  HA  GLU A  39      -9.062 -38.342   7.756  1.00  0.00              
ATOM    569 1HB  GLU A  39      -8.277 -38.575   5.390  1.00  0.00              
ATOM    570 2HB  GLU A  39      -7.997 -36.841   5.327  1.00  0.00              
ATOM    571 1HG  GLU A  39      -5.912 -37.950   5.691  1.00  0.00              
ATOM    572 2HG  GLU A  39      -6.338 -37.059   7.151  1.00  0.00              
ATOM    573  N   PHE A  40      -9.226 -35.058   7.332  1.00  0.00              
ATOM    574  CA  PHE A  40      -9.105 -33.789   8.074  1.00  0.00              
ATOM    575  C   PHE A  40      -9.815 -33.902   9.460  1.00  0.00              
ATOM    576  O   PHE A  40      -9.252 -33.563  10.521  1.00  0.00              
ATOM    577  CB  PHE A  40      -9.707 -32.638   7.265  1.00  0.00              
ATOM    578  CG  PHE A  40      -9.728 -31.328   7.999  1.00  0.00              
ATOM    579  CD1 PHE A  40      -8.620 -30.493   7.988  1.00  0.00              
ATOM    580  CD2 PHE A  40     -10.854 -30.927   8.701  1.00  0.00              
ATOM    581  CE1 PHE A  40      -8.638 -29.287   8.663  1.00  0.00              
ATOM    582  CE2 PHE A  40     -10.876 -29.722   9.375  1.00  0.00              
ATOM    583  CZ  PHE A  40      -9.766 -28.901   9.356  1.00  0.00              
ATOM    584  H   PHE A  40      -9.642 -35.052   6.412  1.00  0.00              
ATOM    585  HA  PHE A  40      -8.051 -33.615   8.293  1.00  0.00              
ATOM    586 1HB  PHE A  40      -9.138 -32.504   6.346  1.00  0.00              
ATOM    587 2HB  PHE A  40     -10.729 -32.887   6.984  1.00  0.00              
ATOM    588  HD1 PHE A  40      -7.729 -30.798   7.439  1.00  0.00              
ATOM    589  HD2 PHE A  40     -11.731 -31.576   8.716  1.00  0.00              
ATOM    590  HE1 PHE A  40      -7.761 -28.641   8.647  1.00  0.00              
ATOM    591  HE2 PHE A  40     -11.768 -29.418   9.923  1.00  0.00              
ATOM    592  HZ  PHE A  40      -9.780 -27.951   9.889  1.00  0.00              
ATOM    593  N   GLU A  41     -10.974 -34.536   9.451  1.00  0.00              
ATOM    594  CA  GLU A  41     -11.752 -34.744  10.647  1.00  0.00              
ATOM    595  C   GLU A  41     -11.016 -35.643  11.651  1.00  0.00              
ATOM    596  O   GLU A  41     -10.969 -35.322  12.864  1.00  0.00              
ATOM    597  CB  GLU A  41     -13.107 -35.356  10.285  1.00  0.00              
ATOM    598  CG  GLU A  41     -14.046 -34.412   9.546  1.00  0.00              
ATOM    599  CD  GLU A  41     -15.327 -35.074   9.123  1.00  0.00              
ATOM    600  OE1 GLU A  41     -15.435 -36.268   9.273  1.00  0.00              
ATOM    601  OE2 GLU A  41     -16.201 -34.386   8.650  1.00  0.00              
ATOM    602  H   GLU A  41     -11.323 -34.886   8.570  1.00  0.00              
ATOM    603  HA  GLU A  41     -11.905 -33.780  11.132  1.00  0.00              
ATOM    604 1HB  GLU A  41     -12.955 -36.234   9.659  1.00  0.00              
ATOM    605 2HB  GLU A  41     -13.612 -35.685  11.194  1.00  0.00              
ATOM    606 1HG  GLU A  41     -14.283 -33.570  10.196  1.00  0.00              
ATOM    607 2HG  GLU A  41     -13.535 -34.024   8.666  1.00  0.00              
ATOM    608  N   ARG A  42     -10.455 -36.737  11.138  1.00  0.00              
ATOM    609  CA  ARG A  42      -9.750 -37.707  11.966  1.00  0.00              
ATOM    610  C   ARG A  42      -8.522 -37.078  12.611  1.00  0.00              
ATOM    611  O   ARG A  42      -8.316 -37.250  13.824  1.00  0.00              
ATOM    612  CB  ARG A  42      -9.327 -38.913  11.140  1.00  0.00              
ATOM    613  CG  ARG A  42     -10.467 -39.813  10.692  1.00  0.00              
ATOM    614  CD  ARG A  42      -9.997 -40.877   9.768  1.00  0.00              
ATOM    615  NE  ARG A  42     -11.087 -41.729   9.322  1.00  0.00              
ATOM    616  CZ  ARG A  42     -10.984 -42.660   8.353  1.00  0.00              
ATOM    617  NH1 ARG A  42      -9.836 -42.845   7.740  1.00  0.00              
ATOM    618  NH2 ARG A  42     -12.036 -43.386   8.019  1.00  0.00              
ATOM    619  H   ARG A  42     -10.522 -36.896  10.143  1.00  0.00              
ATOM    620  HA  ARG A  42     -10.429 -38.056  12.744  1.00  0.00              
ATOM    621 1HB  ARG A  42      -8.803 -38.575  10.246  1.00  0.00              
ATOM    622 2HB  ARG A  42      -8.631 -39.523  11.716  1.00  0.00              
ATOM    623 1HG  ARG A  42     -10.917 -40.290  11.563  1.00  0.00              
ATOM    624 2HG  ARG A  42     -11.220 -39.218  10.175  1.00  0.00              
ATOM    625 1HD  ARG A  42      -9.540 -40.420   8.891  1.00  0.00              
ATOM    626 2HD  ARG A  42      -9.262 -41.501  10.276  1.00  0.00              
ATOM    627  HE  ARG A  42     -11.986 -41.616   9.771  1.00  0.00              
ATOM    628 1HH1 ARG A  42      -9.031 -42.290   7.995  1.00  0.00              
ATOM    629 2HH1 ARG A  42      -9.758 -43.542   7.014  1.00  0.00              
ATOM    630 1HH2 ARG A  42     -12.919 -43.243   8.491  1.00  0.00              
ATOM    631 2HH2 ARG A  42     -11.959 -44.082   7.294  1.00  0.00              
ATOM    632  N   LEU A  43      -7.710 -36.386  11.776  1.00  0.00              
ATOM    633  CA  LEU A  43      -6.445 -35.786  12.195  1.00  0.00              
ATOM    634  C   LEU A  43      -6.651 -34.652  13.208  1.00  0.00              
ATOM    635  O   LEU A  43      -5.921 -34.564  14.227  1.00  0.00              
ATOM    636  CB  LEU A  43      -5.691 -35.252  10.971  1.00  0.00              
ATOM    637  CG  LEU A  43      -5.139 -36.315  10.013  1.00  0.00              
ATOM    638  CD1 LEU A  43      -4.596 -35.639   8.761  1.00  0.00              
ATOM    639  CD2 LEU A  43      -4.054 -37.117  10.716  1.00  0.00              
ATOM    640  H   LEU A  43      -8.007 -36.287  10.816  1.00  0.00              
ATOM    641  HA  LEU A  43      -5.848 -36.550  12.692  1.00  0.00              
ATOM    642 1HB  LEU A  43      -6.363 -34.611  10.402  1.00  0.00              
ATOM    643 2HB  LEU A  43      -4.852 -34.648  11.315  1.00  0.00              
ATOM    644  HG  LEU A  43      -5.944 -36.984   9.708  1.00  0.00              
ATOM    645 1HD1 LEU A  43      -4.203 -36.395   8.081  1.00  0.00              
ATOM    646 2HD1 LEU A  43      -5.397 -35.089   8.268  1.00  0.00              
ATOM    647 3HD1 LEU A  43      -3.798 -34.950   9.037  1.00  0.00              
ATOM    648 1HD2 LEU A  43      -3.661 -37.873  10.036  1.00  0.00              
ATOM    649 2HD2 LEU A  43      -3.247 -36.449  11.020  1.00  0.00              
ATOM    650 3HD2 LEU A  43      -4.473 -37.603  11.597  1.00  0.00              
ATOM    651  N   THR A  44      -7.622 -33.784  12.966  1.00  0.00              
ATOM    652  CA  THR A  44      -7.802 -32.639  13.832  1.00  0.00              
ATOM    653  C   THR A  44      -8.496 -32.977  15.128  1.00  0.00              
ATOM    654  O   THR A  44      -8.219 -32.364  16.135  1.00  0.00              
ATOM    655  CB  THR A  44      -8.595 -31.534  13.110  1.00  0.00              
ATOM    656  OG1 THR A  44      -9.892 -32.029  12.753  1.00  0.00              
ATOM    657  CG2 THR A  44      -7.864 -31.087  11.854  1.00  0.00              
ATOM    658  H   THR A  44      -8.244 -33.909  12.180  1.00  0.00              
ATOM    659  HA  THR A  44      -6.819 -32.247  14.096  1.00  0.00              
ATOM    660  HB  THR A  44      -8.718 -30.680  13.776  1.00  0.00              
ATOM    661  HG1 THR A  44     -10.261 -31.484  12.054  1.00  0.00              
ATOM    662 1HG2 THR A  44      -8.439 -30.305  11.357  1.00  0.00              
ATOM    663 2HG2 THR A  44      -6.882 -30.699  12.123  1.00  0.00              
ATOM    664 3HG2 THR A  44      -7.747 -31.934  11.180  1.00  0.00              
ATOM    665  N   GLU A  45      -9.380 -33.971  15.061  1.00  0.00              
ATOM    666  CA  GLU A  45     -10.296 -34.340  16.157  1.00  0.00              
ATOM    667  C   GLU A  45     -11.199 -33.189  16.584  1.00  0.00              
ATOM    668  O   GLU A  45     -11.778 -33.183  17.697  1.00  0.00              
ATOM    669  CB  GLU A  45      -9.481 -34.861  17.332  1.00  0.00              
ATOM    670  CG  GLU A  45      -8.662 -36.040  16.966  1.00  0.00              
ATOM    671  CD  GLU A  45      -7.843 -36.533  18.139  1.00  0.00              
ATOM    672  OE1 GLU A  45      -6.952 -35.831  18.615  1.00  0.00              
ATOM    673  OE2 GLU A  45      -8.091 -37.658  18.583  1.00  0.00              
ATOM    674  H   GLU A  45      -9.410 -34.494  14.197  1.00  0.00              
ATOM    675  HA  GLU A  45     -10.961 -35.128  15.802  1.00  0.00              
ATOM    676 1HB  GLU A  45      -8.824 -34.072  17.697  1.00  0.00              
ATOM    677 2HB  GLU A  45     -10.151 -35.133  18.148  1.00  0.00              
ATOM    678 1HG  GLU A  45      -9.323 -36.836  16.624  1.00  0.00              
ATOM    679 2HG  GLU A  45      -8.005 -35.771  16.141  1.00  0.00              
ATOM    680  N   HIS A  46     -11.374 -32.219  15.696  1.00  0.00              
ATOM    681  CA  HIS A  46     -12.148 -31.016  16.064  1.00  0.00              
ATOM    682  C   HIS A  46     -13.632 -31.371  15.970  1.00  0.00              
ATOM    683  O   HIS A  46     -14.039 -31.995  14.994  1.00  0.00              
ATOM    684  CB  HIS A  46     -11.799 -29.848  15.166  1.00  0.00              
ATOM    685  CG  HIS A  46     -12.312 -28.542  15.673  1.00  0.00              
ATOM    686  ND1 HIS A  46     -13.647 -28.218  15.689  1.00  0.00              
ATOM    687  CD2 HIS A  46     -11.660 -27.479  16.199  1.00  0.00              
ATOM    688  CE1 HIS A  46     -13.808 -27.007  16.198  1.00  0.00              
ATOM    689  NE2 HIS A  46     -12.615 -26.538  16.528  1.00  0.00              
ATOM    690  H   HIS A  46     -10.985 -32.288  14.766  1.00  0.00              
ATOM    691  HA  HIS A  46     -11.912 -30.731  17.089  1.00  0.00              
ATOM    692 1HB  HIS A  46     -10.715 -29.778  15.064  1.00  0.00              
ATOM    693 2HB  HIS A  46     -12.211 -30.018  14.172  1.00  0.00              
ATOM    694  HD2 HIS A  46     -10.584 -27.387  16.347  1.00  0.00              
ATOM    695  HE1 HIS A  46     -14.758 -26.489  16.323  1.00  0.00              
ATOM    696  HE2 HIS A  46     -12.429 -25.640  16.951  1.00  0.00              
ATOM    697  N   PRO A  47     -14.449 -31.002  16.985  1.00  0.00              
ATOM    698  CA  PRO A  47     -15.828 -31.459  16.961  1.00  0.00              
ATOM    699  C   PRO A  47     -16.649 -30.822  15.836  1.00  0.00              
ATOM    700  O   PRO A  47     -17.667 -31.402  15.446  1.00  0.00              
ATOM    701  CB  PRO A  47     -16.365 -31.015  18.322  1.00  0.00              
ATOM    702  CG  PRO A  47     -15.468 -29.908  18.729  1.00  0.00              
ATOM    703  CD  PRO A  47     -14.128 -30.323  18.237  1.00  0.00              
ATOM    704  HA  PRO A  47     -15.844 -32.555  16.871  1.00  0.00              
ATOM    705 1HB  PRO A  47     -17.414 -30.699  18.228  1.00  0.00              
ATOM    706 2HB  PRO A  47     -16.346 -31.859  19.027  1.00  0.00              
ATOM    707 1HG  PRO A  47     -15.809 -28.961  18.286  1.00  0.00              
ATOM    708 2HG  PRO A  47     -15.498 -29.777  19.821  1.00  0.00              
ATOM    709 1HD  PRO A  47     -13.507 -29.431  18.068  1.00  0.00              
ATOM    710 2HD  PRO A  47     -13.657 -30.991  18.973  1.00  0.00              
ATOM    711  N   ASP A  48     -16.212 -29.675  15.301  1.00  0.00              
ATOM    712  CA  ASP A  48     -16.908 -29.099  14.115  1.00  0.00              
ATOM    713  C   ASP A  48     -16.575 -29.807  12.806  1.00  0.00              
ATOM    714  O   ASP A  48     -17.264 -29.586  11.790  1.00  0.00              
ATOM    715  CB  ASP A  48     -16.675 -27.602  14.004  1.00  0.00              
ATOM    716  CG  ASP A  48     -17.389 -26.827  15.121  1.00  0.00              
ATOM    717  OD1 ASP A  48     -18.306 -27.416  15.752  1.00  0.00              
ATOM    718  OD2 ASP A  48     -17.041 -25.658  15.317  1.00  0.00              
ATOM    719  H   ASP A  48     -15.415 -29.189  15.688  1.00  0.00              
ATOM    720  HA  ASP A  48     -17.979 -29.268  14.227  1.00  0.00              
ATOM    721 1HB  ASP A  48     -15.606 -27.396  14.052  1.00  0.00              
ATOM    722 2HB  ASP A  48     -17.034 -27.249  13.037  1.00  0.00              
ATOM    723  N   GLY A  49     -15.555 -30.660  12.801  1.00  0.00              
ATOM    724  CA  GLY A  49     -15.255 -31.435  11.597  1.00  0.00              
ATOM    725  C   GLY A  49     -15.202 -30.592  10.318  1.00  0.00              
ATOM    726  O   GLY A  49     -14.557 -29.528  10.261  1.00  0.00              
ATOM    727  H   GLY A  49     -14.979 -30.783  13.621  1.00  0.00              
ATOM    728 1HA  GLY A  49     -14.295 -31.937  11.717  1.00  0.00              
ATOM    729 2HA  GLY A  49     -16.009 -32.210  11.466  1.00  0.00              
ATOM    730  N   SER A  50     -15.922 -31.035   9.282  1.00  0.00              
ATOM    731  CA  SER A  50     -15.841 -30.416   7.968  1.00  0.00              
ATOM    732  C   SER A  50     -16.429 -29.021   7.983  1.00  0.00              
ATOM    733  O   SER A  50     -16.178 -28.246   7.052  1.00  0.00              
ATOM    734  CB  SER A  50     -16.588 -31.285   6.891  1.00  0.00              
ATOM    735  OG  SER A  50     -17.994 -31.286   7.109  1.00  0.00              
ATOM    736  H   SER A  50     -16.540 -31.823   9.418  1.00  0.00              
ATOM    737  HA  SER A  50     -14.790 -30.343   7.684  1.00  0.00              
ATOM    738 1HB  SER A  50     -16.375 -30.894   5.897  1.00  0.00              
ATOM    739 2HB  SER A  50     -16.215 -32.308   6.927  1.00  0.00              
ATOM    740  HG  SER A  50     -18.138 -30.774   7.909  1.00  0.00              
ATOM    741  N   ASP A  51     -17.184 -28.674   9.039  1.00  0.00              
ATOM    742  CA  ASP A  51     -17.707 -27.295   9.067  1.00  0.00              
ATOM    743  C   ASP A  51     -16.591 -26.255   9.113  1.00  0.00              
ATOM    744  O   ASP A  51     -16.773 -25.111   8.644  1.00  0.00              
ATOM    745  CB  ASP A  51     -18.659 -27.051  10.244  1.00  0.00              
ATOM    746  CG  ASP A  51     -20.015 -27.687  10.044  1.00  0.00              
ATOM    747  OD1 ASP A  51     -20.365 -28.087   8.893  1.00  0.00              
ATOM    748  OD2 ASP A  51     -20.736 -27.784  11.070  1.00  0.00              
ATOM    749  H   ASP A  51     -17.406 -29.300   9.800  1.00  0.00              
ATOM    750  HA  ASP A  51     -18.266 -27.118   8.148  1.00  0.00              
ATOM    751 1HB  ASP A  51     -18.218 -27.450  11.158  1.00  0.00              
ATOM    752 2HB  ASP A  51     -18.794 -25.978  10.386  1.00  0.00              
ATOM    753  N   LEU A  52     -15.420 -26.638   9.626  1.00  0.00              
ATOM    754  CA  LEU A  52     -14.326 -25.681   9.650  1.00  0.00              
ATOM    755  C   LEU A  52     -13.914 -25.269   8.258  1.00  0.00              
ATOM    756  O   LEU A  52     -13.518 -24.131   8.046  1.00  0.00              
ATOM    757  CB  LEU A  52     -13.076 -26.252  10.370  1.00  0.00              
ATOM    758  CG  LEU A  52     -13.304 -26.522  11.847  1.00  0.00              
ATOM    759  CD1 LEU A  52     -12.025 -27.186  12.346  1.00  0.00              
ATOM    760  CD2 LEU A  52     -13.491 -25.222  12.529  1.00  0.00              
ATOM    761  H   LEU A  52     -15.270 -27.566   9.996  1.00  0.00              
ATOM    762  HA  LEU A  52     -14.653 -24.796  10.194  1.00  0.00              
ATOM    763 1HB  LEU A  52     -12.788 -27.181   9.881  1.00  0.00              
ATOM    764 2HB  LEU A  52     -12.257 -25.540  10.262  1.00  0.00              
ATOM    765  HG  LEU A  52     -14.192 -27.142  11.971  1.00  0.00              
ATOM    766 1HD1 LEU A  52     -12.121 -27.408  13.409  1.00  0.00              
ATOM    767 2HD1 LEU A  52     -11.857 -28.112  11.796  1.00  0.00              
ATOM    768 3HD1 LEU A  52     -11.182 -26.513  12.191  1.00  0.00              
ATOM    769 1HD2 LEU A  52     -13.657 -25.391  13.594  1.00  0.00              
ATOM    770 2HD2 LEU A  52     -12.600 -24.608  12.394  1.00  0.00              
ATOM    771 3HD2 LEU A  52     -14.353 -24.709  12.104  1.00  0.00              
ATOM    772  N   ILE A  53     -14.077 -26.195   7.294  1.00  0.00              
ATOM    773  CA  ILE A  53     -13.688 -25.930   5.920  1.00  0.00              
ATOM    774  C   ILE A  53     -14.812 -25.192   5.150  1.00  0.00              
ATOM    775  O   ILE A  53     -14.497 -24.230   4.393  1.00  0.00              
ATOM    776  CB  ILE A  53     -13.332 -27.243   5.200  1.00  0.00              
ATOM    777  CG1 ILE A  53     -12.148 -27.926   5.888  1.00  0.00              
ATOM    778  CG2 ILE A  53     -13.020 -26.979   3.735  1.00  0.00              
ATOM    779  CD1 ILE A  53     -11.945 -29.365   5.470  1.00  0.00              
ATOM    780  H   ILE A  53     -14.477 -27.092   7.528  1.00  0.00              
ATOM    781  HA  ILE A  53     -12.823 -25.268   5.927  1.00  0.00              
ATOM    782  HB  ILE A  53     -14.174 -27.933   5.264  1.00  0.00              
ATOM    783 1HG1 ILE A  53     -11.234 -27.375   5.671  1.00  0.00              
ATOM    784 2HG1 ILE A  53     -12.293 -27.904   6.969  1.00  0.00              
ATOM    785 1HG2 ILE A  53     -12.771 -27.918   3.241  1.00  0.00              
ATOM    786 2HG2 ILE A  53     -13.890 -26.536   3.252  1.00  0.00              
ATOM    787 3HG2 ILE A  53     -12.176 -26.294   3.661  1.00  0.00              
ATOM    788 1HD1 ILE A  53     -11.088 -29.780   6.000  1.00  0.00              
ATOM    789 2HD1 ILE A  53     -12.837 -29.944   5.711  1.00  0.00              
ATOM    790 3HD1 ILE A  53     -11.762 -29.409   4.397  1.00  0.00              
ATOM    791  N   TYR A  54     -16.063 -25.649   5.311  1.00  0.00              
ATOM    792  CA  TYR A  54     -17.178 -25.268   4.423  1.00  0.00              
ATOM    793  C   TYR A  54     -18.170 -24.285   5.026  1.00  0.00              
ATOM    794  O   TYR A  54     -18.950 -23.631   4.268  1.00  0.00              
ATOM    795  CB  TYR A  54     -17.926 -26.549   3.908  1.00  0.00              
ATOM    796  CG  TYR A  54     -16.959 -27.449   3.144  1.00  0.00              
ATOM    797  CD1 TYR A  54     -16.453 -27.045   1.893  1.00  0.00              
ATOM    798  CD2 TYR A  54     -16.502 -28.651   3.693  1.00  0.00              
ATOM    799  CE1 TYR A  54     -15.544 -27.853   1.165  1.00  0.00              
ATOM    800  CE2 TYR A  54     -15.584 -29.462   2.991  1.00  0.00              
ATOM    801  CZ  TYR A  54     -15.089 -29.030   1.728  1.00  0.00              
ATOM    802  OH  TYR A  54     -14.158 -29.786   1.026  1.00  0.00              
ATOM    803  H   TYR A  54     -16.239 -26.282   6.078  1.00  0.00              
ATOM    804  HA  TYR A  54     -16.770 -24.732   3.566  1.00  0.00              
ATOM    805 1HB  TYR A  54     -18.350 -27.089   4.756  1.00  0.00              
ATOM    806 2HB  TYR A  54     -18.752 -26.253   3.262  1.00  0.00              
ATOM    807  HD1 TYR A  54     -16.759 -26.091   1.463  1.00  0.00              
ATOM    808  HD2 TYR A  54     -16.856 -28.972   4.673  1.00  0.00              
ATOM    809  HE1 TYR A  54     -15.168 -27.516   0.199  1.00  0.00              
ATOM    810  HE2 TYR A  54     -15.259 -30.412   3.416  1.00  0.00              
ATOM    811  HH  TYR A  54     -13.830 -30.492   1.588  1.00  0.00              
ATOM    812  N   TYR A  55     -18.209 -24.239   6.367  1.00  0.00              
ATOM    813  CA  TYR A  55     -19.243 -23.497   7.135  1.00  0.00              
ATOM    814  C   TYR A  55     -18.500 -22.852   8.325  1.00  0.00              
ATOM    815  O   TYR A  55     -18.877 -23.070   9.493  1.00  0.00              
ATOM    816  CB  TYR A  55     -20.414 -24.434   7.614  1.00  0.00              
ATOM    817  CG  TYR A  55     -21.154 -24.965   6.405  1.00  0.00              
ATOM    818  CD1 TYR A  55     -22.079 -24.167   5.718  1.00  0.00              
ATOM    819  CD2 TYR A  55     -20.801 -26.215   5.833  1.00  0.00              
ATOM    820  CE1 TYR A  55     -22.722 -24.608   4.549  1.00  0.00              
ATOM    821  CE2 TYR A  55     -21.418 -26.657   4.648  1.00  0.00              
ATOM    822  CZ  TYR A  55     -22.365 -25.867   4.019  1.00  0.00              
ATOM    823  OH  TYR A  55     -22.936 -26.323   2.850  1.00  0.00              
ATOM    824  H   TYR A  55     -17.490 -24.741   6.868  1.00  0.00              
ATOM    825  HA  TYR A  55     -19.672 -22.732   6.488  1.00  0.00              
ATOM    826 1HB  TYR A  55     -20.005 -25.255   8.204  1.00  0.00              
ATOM    827 2HB  TYR A  55     -21.089 -23.872   8.259  1.00  0.00              
ATOM    828  HD1 TYR A  55     -22.320 -23.170   6.088  1.00  0.00              
ATOM    829  HD2 TYR A  55     -20.048 -26.840   6.312  1.00  0.00              
ATOM    830  HE1 TYR A  55     -23.436 -23.959   4.042  1.00  0.00              
ATOM    831  HE2 TYR A  55     -21.151 -27.625   4.223  1.00  0.00              
ATOM    832  HH  TYR A  55     -22.534 -27.160   2.604  1.00  0.00              
ATOM    833  N   PRO A  56     -17.458 -22.043   8.037  1.00  0.00              
ATOM    834  CA  PRO A  56     -16.629 -21.550   9.149  1.00  0.00              
ATOM    835  C   PRO A  56     -17.353 -20.468   9.984  1.00  0.00              
ATOM    836  O   PRO A  56     -18.235 -19.796   9.447  1.00  0.00              
ATOM    837  CB  PRO A  56     -15.454 -20.926   8.437  1.00  0.00              
ATOM    838  CG  PRO A  56     -15.972 -20.576   7.087  1.00  0.00              
ATOM    839  CD  PRO A  56     -16.882 -21.727   6.744  1.00  0.00              
ATOM    840  HA  PRO A  56     -16.310 -22.402   9.768  1.00  0.00              
ATOM    841 1HB  PRO A  56     -15.100 -20.046   8.995  1.00  0.00              
ATOM    842 2HB  PRO A  56     -14.617 -21.639   8.396  1.00  0.00              
ATOM    843 1HG  PRO A  56     -16.496 -19.609   7.121  1.00  0.00              
ATOM    844 2HG  PRO A  56     -15.139 -20.461   6.379  1.00  0.00              
ATOM    845 1HD  PRO A  56     -17.644 -21.391   6.025  1.00  0.00              
ATOM    846 2HD  PRO A  56     -16.288 -22.551   6.322  1.00  0.00              
ATOM    847  N   ARG A  57     -16.969 -20.313  11.250  1.00  0.00              
ATOM    848  CA  ARG A  57     -17.491 -19.201  12.070  1.00  0.00              
ATOM    849  C   ARG A  57     -17.076 -17.887  11.404  1.00  0.00              
ATOM    850  O   ARG A  57     -16.081 -17.831  10.698  1.00  0.00              
ATOM    851  CB  ARG A  57     -16.956 -19.254  13.494  1.00  0.00              
ATOM    852  CG  ARG A  57     -17.459 -20.425  14.323  1.00  0.00              
ATOM    853  CD  ARG A  57     -16.889 -20.412  15.694  1.00  0.00              
ATOM    854  NE  ARG A  57     -17.355 -21.539  16.486  1.00  0.00              
ATOM    855  CZ  ARG A  57     -17.010 -21.768  17.768  1.00  0.00              
ATOM    856  NH1 ARG A  57     -16.198 -20.940  18.388  1.00  0.00              
ATOM    857  NH2 ARG A  57     -17.488 -22.824  18.402  1.00  0.00              
ATOM    858  H   ARG A  57     -16.312 -20.961  11.661  1.00  0.00              
ATOM    859  HA  ARG A  57     -18.576 -19.294  12.129  1.00  0.00              
ATOM    860 1HB  ARG A  57     -15.869 -19.309  13.472  1.00  0.00              
ATOM    861 2HB  ARG A  57     -17.227 -18.338  14.018  1.00  0.00              
ATOM    862 1HG  ARG A  57     -18.545 -20.375  14.402  1.00  0.00              
ATOM    863 2HG  ARG A  57     -17.173 -21.361  13.842  1.00  0.00              
ATOM    864 1HD  ARG A  57     -15.803 -20.460  15.637  1.00  0.00              
ATOM    865 2HD  ARG A  57     -17.185 -19.494  16.202  1.00  0.00              
ATOM    866  HE  ARG A  57     -17.981 -22.198  16.043  1.00  0.00              
ATOM    867 1HH1 ARG A  57     -15.833 -20.133  17.903  1.00  0.00              
ATOM    868 2HH1 ARG A  57     -15.940 -21.112  19.349  1.00  0.00              
ATOM    869 1HH2 ARG A  57     -18.112 -23.461  17.925  1.00  0.00              
ATOM    870 2HH2 ARG A  57     -17.229 -22.996  19.363  1.00  0.00              
ATOM    871  N   ASP A  58     -17.828 -16.818  11.629  1.00  0.00              
ATOM    872  CA  ASP A  58     -17.566 -15.620  10.854  1.00  0.00              
ATOM    873  C   ASP A  58     -16.524 -14.698  11.474  1.00  0.00              
ATOM    874  O   ASP A  58     -16.224 -13.648  10.909  1.00  0.00              
ATOM    875  CB  ASP A  58     -18.869 -14.852  10.547  1.00  0.00              
ATOM    876  CG  ASP A  58     -19.563 -14.309  11.805  1.00  0.00              
ATOM    877  OD1 ASP A  58     -19.078 -14.497  12.965  1.00  0.00              
ATOM    878  OD2 ASP A  58     -20.642 -13.683  11.621  1.00  0.00              
ATOM    879  H   ASP A  58     -18.570 -16.808  12.314  1.00  0.00              
ATOM    880  HA  ASP A  58     -17.112 -15.913   9.907  1.00  0.00              
ATOM    881 1HB  ASP A  58     -18.650 -14.014   9.884  1.00  0.00              
ATOM    882 2HB  ASP A  58     -19.565 -15.509  10.025  1.00  0.00              
ATOM    883  N   ASP A  59     -15.974 -15.063  12.625  1.00  0.00              
ATOM    884  CA  ASP A  59     -14.987 -14.191  13.289  1.00  0.00              
ATOM    885  C   ASP A  59     -13.511 -14.540  12.976  1.00  0.00              
ATOM    886  O   ASP A  59     -12.573 -14.097  13.667  1.00  0.00              
ATOM    887  CB  ASP A  59     -15.201 -14.240  14.804  1.00  0.00              
ATOM    888  CG  ASP A  59     -14.960 -15.624  15.392  1.00  0.00              
ATOM    889  OD1 ASP A  59     -14.652 -16.520  14.643  1.00  0.00              
ATOM    890  OD2 ASP A  59     -15.088 -15.771  16.584  1.00  0.00              
ATOM    891  H   ASP A  59     -16.225 -15.940  13.058  1.00  0.00              
ATOM    892  HA  ASP A  59     -15.083 -13.185  12.879  1.00  0.00              
ATOM    893 1HB  ASP A  59     -14.527 -13.533  15.289  1.00  0.00              
ATOM    894 2HB  ASP A  59     -16.221 -13.933  15.038  1.00  0.00              
ATOM    895  N   ARG A  60     -13.295 -15.358  11.950  1.00  0.00              
ATOM    896  CA  ARG A  60     -11.949 -15.601  11.481  1.00  0.00              
ATOM    897  C   ARG A  60     -12.000 -15.747   9.984  1.00  0.00              
ATOM    898  O   ARG A  60     -13.111 -15.799   9.408  1.00  0.00              
ATOM    899  CB  ARG A  60     -11.249 -16.767  12.207  1.00  0.00              
ATOM    900  CG  ARG A  60     -11.961 -18.144  12.170  1.00  0.00              
ATOM    901  CD  ARG A  60     -11.649 -18.921  10.857  1.00  0.00              
ATOM    902  NE  ARG A  60     -12.065 -20.334  10.950  1.00  0.00              
ATOM    903  CZ  ARG A  60     -12.152 -21.185   9.914  1.00  0.00              
ATOM    904  NH1 ARG A  60     -11.906 -20.792   8.656  1.00  0.00              
ATOM    905  NH2 ARG A  60     -12.553 -22.429  10.156  1.00  0.00              
ATOM    906  H   ARG A  60     -14.067 -15.817  11.489  1.00  0.00              
ATOM    907  HA  ARG A  60     -11.353 -14.705  11.660  1.00  0.00              
ATOM    908 1HB  ARG A  60     -10.258 -16.919  11.780  1.00  0.00              
ATOM    909 2HB  ARG A  60     -11.117 -16.514  13.259  1.00  0.00              
ATOM    910 1HG  ARG A  60     -11.627 -18.749  13.013  1.00  0.00              
ATOM    911 2HG  ARG A  60     -13.040 -17.998  12.233  1.00  0.00              
ATOM    912 1HD  ARG A  60     -12.182 -18.460  10.026  1.00  0.00              
ATOM    913 2HD  ARG A  60     -10.577 -18.891  10.662  1.00  0.00              
ATOM    914  HE  ARG A  60     -12.303 -20.695  11.864  1.00  0.00              
ATOM    915 1HH1 ARG A  60     -11.646 -19.834   8.468  1.00  0.00              
ATOM    916 2HH1 ARG A  60     -11.979 -21.454   7.897  1.00  0.00              
ATOM    917 1HH2 ARG A  60     -12.781 -22.711  11.099  1.00  0.00              
ATOM    918 2HH2 ARG A  60     -12.628 -23.091   9.398  1.00  0.00              
ATOM    919  N   GLU A  61     -10.823 -15.761   9.359  1.00  0.00              
ATOM    920  CA  GLU A  61     -10.717 -15.755   7.906  1.00  0.00              
ATOM    921  C   GLU A  61     -11.151 -17.132   7.350  1.00  0.00              
ATOM    922  O   GLU A  61     -10.712 -18.175   7.849  1.00  0.00              
ATOM    923  CB  GLU A  61      -9.286 -15.426   7.474  1.00  0.00              
ATOM    924  CG  GLU A  61      -9.109 -15.244   5.973  1.00  0.00              
ATOM    925  CD  GLU A  61      -7.718 -14.818   5.596  1.00  0.00              
ATOM    926  OE1 GLU A  61      -6.907 -14.655   6.476  1.00  0.00              
ATOM    927  OE2 GLU A  61      -7.465 -14.655   4.425  1.00  0.00              
ATOM    928  H   GLU A  61      -9.979 -15.776   9.914  1.00  0.00              
ATOM    929  HA  GLU A  61     -11.375 -14.978   7.514  1.00  0.00              
ATOM    930 1HB  GLU A  61      -8.961 -14.507   7.963  1.00  0.00              
ATOM    931 2HB  GLU A  61      -8.616 -16.223   7.796  1.00  0.00              
ATOM    932 1HG  GLU A  61      -9.335 -16.186   5.474  1.00  0.00              
ATOM    933 2HG  GLU A  61      -9.821 -14.499   5.621  1.00  0.00              
ATOM    934  N   ASP A  62     -11.992 -17.095   6.322  1.00  0.00              
ATOM    935  CA  ASP A  62     -12.387 -18.298   5.564  1.00  0.00              
ATOM    936  C   ASP A  62     -11.354 -18.594   4.466  1.00  0.00              
ATOM    937  O   ASP A  62     -11.473 -18.133   3.292  1.00  0.00              
ATOM    938  CB  ASP A  62     -13.773 -18.120   4.940  1.00  0.00              
ATOM    939  CG  ASP A  62     -14.260 -19.365   4.212  1.00  0.00              
ATOM    940  OD1 ASP A  62     -13.451 -20.215   3.923  1.00  0.00              
ATOM    941  OD2 ASP A  62     -15.436 -19.455   3.951  1.00  0.00              
ATOM    942  H   ASP A  62     -12.373 -16.198   6.055  1.00  0.00              
ATOM    943  HA  ASP A  62     -12.383 -19.151   6.243  1.00  0.00              
ATOM    944 1HB  ASP A  62     -14.493 -17.868   5.720  1.00  0.00              
ATOM    945 2HB  ASP A  62     -13.751 -17.289   4.235  1.00  0.00              
ATOM    946  N   SER A  63     -10.301 -19.330   4.844  1.00  0.00              
ATOM    947  CA  SER A  63      -9.181 -19.612   3.942  1.00  0.00              
ATOM    948  C   SER A  63      -8.416 -20.812   4.563  1.00  0.00              
ATOM    949  O   SER A  63      -8.591 -21.092   5.766  1.00  0.00              
ATOM    950  CB  SER A  63      -8.280 -18.402   3.790  1.00  0.00              
ATOM    951  OG  SER A  63      -7.587 -18.139   4.979  1.00  0.00              
ATOM    952  H   SER A  63     -10.282 -19.701   5.783  1.00  0.00              
ATOM    953  HA  SER A  63      -9.576 -19.766   2.937  1.00  0.00              
ATOM    954 1HB  SER A  63      -7.569 -18.577   2.983  1.00  0.00              
ATOM    955 2HB  SER A  63      -8.879 -17.535   3.516  1.00  0.00              
ATOM    956  HG  SER A  63      -7.027 -17.381   4.797  1.00  0.00              
ATOM    957  N   PRO A  64      -7.564 -21.462   3.775  1.00  0.00              
ATOM    958  CA  PRO A  64      -6.730 -22.543   4.390  1.00  0.00              
ATOM    959  C   PRO A  64      -5.901 -22.061   5.597  1.00  0.00              
ATOM    960  O   PRO A  64      -5.814 -22.742   6.592  1.00  0.00              
ATOM    961  CB  PRO A  64      -5.847 -22.980   3.236  1.00  0.00              
ATOM    962  CG  PRO A  64      -6.711 -22.705   2.002  1.00  0.00              
ATOM    963  CD  PRO A  64      -7.318 -21.319   2.367  1.00  0.00              
ATOM    964  HA  PRO A  64      -7.386 -23.362   4.720  1.00  0.00              
ATOM    965 1HB  PRO A  64      -4.908 -22.408   3.243  1.00  0.00              
ATOM    966 2HB  PRO A  64      -5.578 -24.041   3.349  1.00  0.00              
ATOM    967 1HG  PRO A  64      -6.088 -22.701   1.095  1.00  0.00              
ATOM    968 2HG  PRO A  64      -7.454 -23.505   1.873  1.00  0.00              
ATOM    969 1HD  PRO A  64      -6.587 -20.528   2.144  1.00  0.00              
ATOM    970 2HD  PRO A  64      -8.245 -21.163   1.796  1.00  0.00              
ATOM    971  N   GLU A  65      -5.357 -20.845   5.524  1.00  0.00              
ATOM    972  CA  GLU A  65      -4.688 -20.180   6.652  1.00  0.00              
ATOM    973  C   GLU A  65      -5.531 -20.136   7.894  1.00  0.00              
ATOM    974  O   GLU A  65      -5.084 -20.477   9.015  1.00  0.00              
ATOM    975  CB  GLU A  65      -4.294 -18.751   6.271  1.00  0.00              
ATOM    976  CG  GLU A  65      -3.145 -18.659   5.277  1.00  0.00              
ATOM    977  CD  GLU A  65      -2.835 -17.246   4.870  1.00  0.00              
ATOM    978  OE1 GLU A  65      -3.567 -16.364   5.251  1.00  0.00              
ATOM    979  OE2 GLU A  65      -1.865 -17.047   4.177  1.00  0.00              
ATOM    980  H   GLU A  65      -5.416 -20.367   4.636  1.00  0.00              
ATOM    981  HA  GLU A  65      -3.744 -20.691   6.845  1.00  0.00              
ATOM    982 1HB  GLU A  65      -5.154 -18.241   5.836  1.00  0.00              
ATOM    983 2HB  GLU A  65      -4.006 -18.202   7.167  1.00  0.00              
ATOM    984 1HG  GLU A  65      -2.255 -19.099   5.726  1.00  0.00              
ATOM    985 2HG  GLU A  65      -3.397 -19.241   4.392  1.00  0.00              
ATOM    986  N   GLY A  66      -6.767 -19.643   7.715  1.00  0.00              
ATOM    987  CA  GLY A  66      -7.718 -19.459   8.795  1.00  0.00              
ATOM    988  C   GLY A  66      -8.078 -20.817   9.397  1.00  0.00              
ATOM    989  O   GLY A  66      -8.258 -20.963  10.628  1.00  0.00              
ATOM    990  H   GLY A  66      -7.036 -19.391   6.775  1.00  0.00              
ATOM    991 1HA  GLY A  66      -7.285 -18.807   9.554  1.00  0.00              
ATOM    992 2HA  GLY A  66      -8.609 -18.961   8.414  1.00  0.00              
ATOM    993  N   ILE A  67      -8.236 -21.806   8.512  1.00  0.00              
ATOM    994  CA  ILE A  67      -8.635 -23.143   8.999  1.00  0.00              
ATOM    995  C   ILE A  67      -7.519 -23.723   9.841  1.00  0.00              
ATOM    996  O   ILE A  67      -7.734 -24.252  10.968  1.00  0.00              
ATOM    997  CB  ILE A  67      -8.932 -24.107   7.828  1.00  0.00              
ATOM    998  CG1 ILE A  67     -10.168 -23.642   7.064  1.00  0.00              
ATOM    999  CG2 ILE A  67      -9.142 -25.531   8.389  1.00  0.00              
ATOM   1000  CD1 ILE A  67     -10.325 -24.346   5.684  1.00  0.00              
ATOM   1001  H   ILE A  67      -8.091 -21.666   7.522  1.00  0.00              
ATOM   1002  HA  ILE A  67      -9.543 -23.038   9.591  1.00  0.00              
ATOM   1003  HB  ILE A  67      -8.092 -24.106   7.134  1.00  0.00              
ATOM   1004 1HG1 ILE A  67     -11.059 -23.836   7.660  1.00  0.00              
ATOM   1005 2HG1 ILE A  67     -10.112 -22.565   6.902  1.00  0.00              
ATOM   1006 1HG2 ILE A  67      -9.353 -26.217   7.569  1.00  0.00              
ATOM   1007 2HG2 ILE A  67      -8.241 -25.853   8.909  1.00  0.00              
ATOM   1008 3HG2 ILE A  67      -9.981 -25.528   9.084  1.00  0.00              
ATOM   1009 1HD1 ILE A  67     -11.221 -23.975   5.185  1.00  0.00              
ATOM   1010 2HD1 ILE A  67      -9.451 -24.134   5.066  1.00  0.00              
ATOM   1011 3HD1 ILE A  67     -10.412 -25.421   5.832  1.00  0.00              
ATOM   1012  N   VAL A  68      -6.308 -23.586   9.334  1.00  0.00              
ATOM   1013  CA  VAL A  68      -5.154 -24.133  10.060  1.00  0.00              
ATOM   1014  C   VAL A  68      -4.938 -23.391  11.369  1.00  0.00              
ATOM   1015  O   VAL A  68      -4.607 -24.034  12.386  1.00  0.00              
ATOM   1016  CB  VAL A  68      -3.839 -24.231   9.219  1.00  0.00              
ATOM   1017  CG1 VAL A  68      -2.640 -24.652  10.133  1.00  0.00              
ATOM   1018  CG2 VAL A  68      -4.012 -25.253   8.070  1.00  0.00              
ATOM   1019  H   VAL A  68      -6.157 -23.112   8.455  1.00  0.00              
ATOM   1020  HA  VAL A  68      -5.395 -25.148  10.379  1.00  0.00              
ATOM   1021  HB  VAL A  68      -3.613 -23.251   8.799  1.00  0.00              
ATOM   1022 1HG1 VAL A  68      -1.731 -24.716   9.534  1.00  0.00              
ATOM   1023 2HG1 VAL A  68      -2.504 -23.911  10.919  1.00  0.00              
ATOM   1024 3HG1 VAL A  68      -2.848 -25.624  10.580  1.00  0.00              
ATOM   1025 1HG2 VAL A  68      -3.090 -25.311   7.492  1.00  0.00              
ATOM   1026 2HG2 VAL A  68      -4.241 -26.234   8.487  1.00  0.00              
ATOM   1027 3HG2 VAL A  68      -4.827 -24.936   7.420  1.00  0.00              
ATOM   1028  N   LYS A  69      -5.130 -22.059  11.370  1.00  0.00              
ATOM   1029  CA  LYS A  69      -5.013 -21.261  12.603  1.00  0.00              
ATOM   1030  C   LYS A  69      -5.985 -21.806  13.654  1.00  0.00              
ATOM   1031  O   LYS A  69      -5.625 -22.028  14.844  1.00  0.00              
ATOM   1032  CB  LYS A  69      -5.293 -19.782  12.331  1.00  0.00              
ATOM   1033  CG  LYS A  69      -4.160 -19.046  11.628  1.00  0.00              
ATOM   1034  CD  LYS A  69      -4.536 -17.601  11.337  1.00  0.00              
ATOM   1035  CE  LYS A  69      -3.406 -16.866  10.631  1.00  0.00              
ATOM   1036  NZ  LYS A  69      -3.754 -15.445  10.357  1.00  0.00              
ATOM   1037  H   LYS A  69      -5.360 -21.594  10.503  1.00  0.00              
ATOM   1038  HA  LYS A  69      -3.992 -21.347  12.975  1.00  0.00              
ATOM   1039 1HB  LYS A  69      -6.187 -19.688  11.714  1.00  0.00              
ATOM   1040 2HB  LYS A  69      -5.490 -19.270  13.274  1.00  0.00              
ATOM   1041 1HG  LYS A  69      -3.270 -19.061  12.258  1.00  0.00              
ATOM   1042 2HG  LYS A  69      -3.928 -19.549  10.689  1.00  0.00              
ATOM   1043 1HD  LYS A  69      -5.425 -17.577  10.705  1.00  0.00              
ATOM   1044 2HD  LYS A  69      -4.762 -17.089  12.272  1.00  0.00              
ATOM   1045 1HE  LYS A  69      -2.511 -16.895  11.251  1.00  0.00              
ATOM   1046 2HE  LYS A  69      -3.184 -17.361   9.686  1.00  0.00              
ATOM   1047 1HZ  LYS A  69      -2.980 -14.993   9.889  1.00  0.00              
ATOM   1048 2HZ  LYS A  69      -4.573 -15.406   9.766  1.00  0.00              
ATOM   1049 3HZ  LYS A  69      -3.944 -14.970  11.227  1.00  0.00              
ATOM   1050  N   GLU A  70      -7.223 -22.020  13.220  1.00  0.00              
ATOM   1051  CA  GLU A  70      -8.276 -22.455  14.169  1.00  0.00              
ATOM   1052  C   GLU A  70      -7.933 -23.804  14.798  1.00  0.00              
ATOM   1053  O   GLU A  70      -8.066 -23.993  16.045  1.00  0.00              
ATOM   1054  CB  GLU A  70      -9.683 -22.450  13.534  1.00  0.00              
ATOM   1055  CG  GLU A  70     -10.751 -22.754  14.651  1.00  0.00              
ATOM   1056  CD  GLU A  70     -12.191 -22.550  14.253  1.00  0.00              
ATOM   1057  OE1 GLU A  70     -12.487 -22.137  13.112  1.00  0.00              
ATOM   1058  OE2 GLU A  70     -13.057 -22.802  15.128  1.00  0.00              
ATOM   1059  H   GLU A  70      -7.461 -21.890  12.247  1.00  0.00              
ATOM   1060  HA  GLU A  70      -8.291 -21.762  15.011  1.00  0.00              
ATOM   1061 1HB  GLU A  70      -9.872 -21.479  13.075  1.00  0.00              
ATOM   1062 2HB  GLU A  70      -9.728 -23.200  12.744  1.00  0.00              
ATOM   1063 1HG  GLU A  70     -10.646 -23.791  14.967  1.00  0.00              
ATOM   1064 2HG  GLU A  70     -10.552 -22.118  15.512  1.00  0.00              
ATOM   1065  N   ILE A  71      -7.488 -24.732  13.962  1.00  0.00              
ATOM   1066  CA  ILE A  71      -7.073 -26.068  14.397  1.00  0.00              
ATOM   1067  C   ILE A  71      -5.882 -26.020  15.366  1.00  0.00              
ATOM   1068  O   ILE A  71      -5.885 -26.672  16.418  1.00  0.00              
ATOM   1069  CB  ILE A  71      -6.660 -26.930  13.172  1.00  0.00              
ATOM   1070  CG1 ILE A  71      -7.889 -27.247  12.296  1.00  0.00              
ATOM   1071  CG2 ILE A  71      -5.897 -28.224  13.543  1.00  0.00              
ATOM   1072  CD1 ILE A  71      -8.997 -28.014  13.060  1.00  0.00              
ATOM   1073  H   ILE A  71      -7.437 -24.496  12.981  1.00  0.00              
ATOM   1074  HA  ILE A  71      -7.916 -26.547  14.894  1.00  0.00              
ATOM   1075  HB  ILE A  71      -6.009 -26.348  12.521  1.00  0.00              
ATOM   1076 1HG1 ILE A  71      -8.310 -26.319  11.910  1.00  0.00              
ATOM   1077 2HG1 ILE A  71      -7.580 -27.846  11.438  1.00  0.00              
ATOM   1078 1HG2 ILE A  71      -5.645 -28.770  12.634  1.00  0.00              
ATOM   1079 2HG2 ILE A  71      -4.983 -27.966  14.077  1.00  0.00              
ATOM   1080 3HG2 ILE A  71      -6.526 -28.847  14.179  1.00  0.00              
ATOM   1081 1HD1 ILE A  71      -9.834 -28.208  12.389  1.00  0.00              
ATOM   1082 2HD1 ILE A  71      -8.598 -28.962  13.425  1.00  0.00              
ATOM   1083 3HD1 ILE A  71      -9.340 -27.415  13.902  1.00  0.00              
ATOM   1084  N   LYS A  72      -4.860 -25.243  14.992  1.00  0.00              
ATOM   1085  CA  LYS A  72      -3.678 -25.132  15.809  1.00  0.00              
ATOM   1086  C   LYS A  72      -4.060 -24.590  17.163  1.00  0.00              
ATOM   1087  O   LYS A  72      -3.610 -25.092  18.164  1.00  0.00              
ATOM   1088  CB  LYS A  72      -2.648 -24.212  15.145  1.00  0.00              
ATOM   1089  CG  LYS A  72      -1.321 -24.192  15.940  1.00  0.00              
ATOM   1090  CD  LYS A  72      -0.240 -23.375  15.194  1.00  0.00              
ATOM   1091  CE  LYS A  72       1.102 -23.460  15.951  1.00  0.00              
ATOM   1092  NZ  LYS A  72       2.182 -22.679  15.203  1.00  0.00              
ATOM   1093  H   LYS A  72      -4.911 -24.724  14.127  1.00  0.00              
ATOM   1094  HA  LYS A  72      -3.239 -26.124  15.918  1.00  0.00              
ATOM   1095 1HB  LYS A  72      -2.458 -24.553  14.127  1.00  0.00              
ATOM   1096 2HB  LYS A  72      -3.051 -23.201  15.082  1.00  0.00              
ATOM   1097 1HG  LYS A  72      -1.492 -23.748  16.921  1.00  0.00              
ATOM   1098 2HG  LYS A  72      -0.965 -25.212  16.079  1.00  0.00              
ATOM   1099 1HD  LYS A  72      -0.118 -23.768  14.184  1.00  0.00              
ATOM   1100 2HD  LYS A  72      -0.555 -22.334  15.124  1.00  0.00              
ATOM   1101 1HE  LYS A  72       0.982 -23.051  16.953  1.00  0.00              
ATOM   1102 2HE  LYS A  72       1.403 -24.504  16.043  1.00  0.00              
ATOM   1103 1HZ  LYS A  72       3.055 -22.742  15.707  1.00  0.00              
ATOM   1104 2HZ  LYS A  72       2.299 -23.067  14.277  1.00  0.00              
ATOM   1105 3HZ  LYS A  72       1.906 -21.710  15.129  1.00  0.00              
ATOM   1106  N   GLU A  73      -4.861 -23.528  17.187  1.00  0.00              
ATOM   1107  CA  GLU A  73      -5.237 -22.898  18.457  1.00  0.00              
ATOM   1108  C   GLU A  73      -6.114 -23.812  19.313  1.00  0.00              
ATOM   1109  O   GLU A  73      -5.927 -23.949  20.546  1.00  0.00              
ATOM   1110  CB  GLU A  73      -5.984 -21.583  18.196  1.00  0.00              
ATOM   1111  CG  GLU A  73      -5.078 -20.489  17.633  1.00  0.00              
ATOM   1112  CD  GLU A  73      -5.838 -19.224  17.252  1.00  0.00              
ATOM   1113  OE1 GLU A  73      -7.088 -19.241  17.240  1.00  0.00              
ATOM   1114  OE2 GLU A  73      -5.166 -18.208  16.987  1.00  0.00              
ATOM   1115  H   GLU A  73      -5.218 -23.145  16.323  1.00  0.00              
ATOM   1116  HA  GLU A  73      -4.327 -22.680  19.018  1.00  0.00              
ATOM   1117 1HB  GLU A  73      -6.798 -21.760  17.492  1.00  0.00              
ATOM   1118 2HB  GLU A  73      -6.427 -21.226  19.126  1.00  0.00              
ATOM   1119 1HG  GLU A  73      -4.325 -20.235  18.379  1.00  0.00              
ATOM   1120 2HG  GLU A  73      -4.563 -20.875  16.754  1.00  0.00              
ATOM   1121  N   TRP A  74      -7.084 -24.443  18.657  1.00  0.00              
ATOM   1122  CA  TRP A  74      -7.993 -25.362  19.335  1.00  0.00              
ATOM   1123  C   TRP A  74      -7.234 -26.530  19.927  1.00  0.00              
ATOM   1124  O   TRP A  74      -7.453 -26.833  21.112  1.00  0.00              
ATOM   1125  CB  TRP A  74      -9.135 -25.835  18.409  1.00  0.00              
ATOM   1126  CG  TRP A  74     -10.077 -26.801  19.120  1.00  0.00              
ATOM   1127  CD1 TRP A  74     -11.157 -26.474  19.914  1.00  0.00              
ATOM   1128  CD2 TRP A  74      -9.976 -28.230  19.160  1.00  0.00              
ATOM   1129  NE1 TRP A  74     -11.751 -27.629  20.395  1.00  0.00              
ATOM   1130  CE2 TRP A  74     -11.032 -28.709  19.973  1.00  0.00              
ATOM   1131  CE3 TRP A  74      -9.130 -29.159  18.550  1.00  0.00              
ATOM   1132  CZ2 TRP A  74     -11.229 -30.074  20.216  1.00  0.00              
ATOM   1133  CZ3 TRP A  74      -9.324 -30.513  18.794  1.00  0.00              
ATOM   1134  CH2 TRP A  74     -10.381 -30.955  19.599  1.00  0.00              
ATOM   1135  H   TRP A  74      -7.195 -24.283  17.666  1.00  0.00              
ATOM   1136  HA  TRP A  74      -8.442 -24.843  20.182  1.00  0.00              
ATOM   1137 1HB  TRP A  74      -9.702 -24.972  18.060  1.00  0.00              
ATOM   1138 2HB  TRP A  74      -8.713 -26.325  17.532  1.00  0.00              
ATOM   1139  HD1 TRP A  74     -11.488 -25.459  20.128  1.00  0.00              
ATOM   1140  HE1 TRP A  74     -12.583 -27.668  20.967  1.00  0.00              
ATOM   1141  HE3 TRP A  74      -8.331 -28.822  17.890  1.00  0.00              
ATOM   1142  HZ2 TRP A  74     -12.024 -30.438  20.867  1.00  0.00              
ATOM   1143  HZ3 TRP A  74      -8.632 -31.224  18.343  1.00  0.00              
ATOM   1144  HH2 TRP A  74     -10.528 -32.026  19.737  1.00  0.00              
ATOM   1145  N   ARG A  75      -6.362 -27.202  19.167  1.00  0.00              
ATOM   1146  CA  ARG A  75      -5.618 -28.334  19.734  1.00  0.00              
ATOM   1147  C   ARG A  75      -4.779 -27.935  20.950  1.00  0.00              
ATOM   1148  O   ARG A  75      -4.764 -28.635  21.973  1.00  0.00              
ATOM   1149  CB  ARG A  75      -4.755 -29.024  18.690  1.00  0.00              
ATOM   1150  CG  ARG A  75      -5.716 -29.858  17.764  1.00  0.00              
ATOM   1151  CD  ARG A  75      -4.987 -30.739  16.797  1.00  0.00              
ATOM   1152  NE  ARG A  75      -4.206 -31.759  17.472  1.00  0.00              
ATOM   1153  CZ  ARG A  75      -4.672 -32.943  17.858  1.00  0.00              
ATOM   1154  NH1 ARG A  75      -5.939 -33.312  17.584  1.00  0.00              
ATOM   1155  NH2 ARG A  75      -3.822 -33.804  18.433  1.00  0.00              
ATOM   1156  H   ARG A  75      -6.205 -26.943  18.203  1.00  0.00              
ATOM   1157  HA  ARG A  75      -6.334 -29.063  20.114  1.00  0.00              
ATOM   1158 1HB  ARG A  75      -4.203 -28.276  18.122  1.00  0.00              
ATOM   1159 2HB  ARG A  75      -4.024 -29.663  19.186  1.00  0.00              
ATOM   1160 1HG  ARG A  75      -6.349 -30.498  18.379  1.00  0.00              
ATOM   1161 2HG  ARG A  75      -6.342 -29.179  17.184  1.00  0.00              
ATOM   1162 1HD  ARG A  75      -5.704 -31.236  16.145  1.00  0.00              
ATOM   1163 2HD  ARG A  75      -4.308 -30.135  16.196  1.00  0.00              
ATOM   1164  HE  ARG A  75      -3.235 -31.556  17.666  1.00  0.00              
ATOM   1165 1HH1 ARG A  75      -6.550 -32.686  17.079  1.00  0.00              
ATOM   1166 2HH1 ARG A  75      -6.277 -34.215  17.884  1.00  0.00              
ATOM   1167 1HH2 ARG A  75      -2.853 -33.546  18.564  1.00  0.00              
ATOM   1168 2HH2 ARG A  75      -4.148 -34.710  18.735  1.00  0.00              
ATOM   1169  N   ALA A  76      -4.128 -26.784  20.836  1.00  0.00              
ATOM   1170  CA  ALA A  76      -3.228 -26.295  21.909  1.00  0.00              
ATOM   1171  C   ALA A  76      -4.023 -25.985  23.164  1.00  0.00              
ATOM   1172  O   ALA A  76      -3.635 -26.362  24.251  1.00  0.00              
ATOM   1173  CB  ALA A  76      -2.468 -25.054  21.439  1.00  0.00              
ATOM   1174  H   ALA A  76      -4.246 -26.227  20.002  1.00  0.00              
ATOM   1175  HA  ALA A  76      -2.511 -27.084  22.135  1.00  0.00              
ATOM   1176 1HB  ALA A  76      -1.811 -24.706  22.236  1.00  0.00              
ATOM   1177 2HB  ALA A  76      -1.872 -25.303  20.561  1.00  0.00              
ATOM   1178 3HB  ALA A  76      -3.177 -24.268  21.185  1.00  0.00              
ATOM   1179  N   ALA A  77      -5.138 -25.294  23.010  1.00  0.00              
ATOM   1180  CA  ALA A  77      -5.953 -24.876  24.125  1.00  0.00              
ATOM   1181  C   ALA A  77      -6.651 -26.027  24.788  1.00  0.00              
ATOM   1182  O   ALA A  77      -7.074 -25.920  25.943  1.00  0.00              
ATOM   1183  CB  ALA A  77      -6.964 -23.802  23.696  1.00  0.00              
ATOM   1184  H   ALA A  77      -5.426 -25.052  22.072  1.00  0.00              
ATOM   1185  HA  ALA A  77      -5.296 -24.451  24.884  1.00  0.00              
ATOM   1186 1HB  ALA A  77      -7.565 -23.505  24.555  1.00  0.00              
ATOM   1187 2HB  ALA A  77      -6.430 -22.934  23.309  1.00  0.00              
ATOM   1188 3HB  ALA A  77      -7.614 -24.204  22.920  1.00  0.00              
ATOM   1189  N   ASN A  78      -6.799 -27.138  24.068  1.00  0.00              
ATOM   1190  CA  ASN A  78      -7.493 -28.281  24.606  1.00  0.00              
ATOM   1191  C   ASN A  78      -6.540 -29.351  25.052  1.00  0.00              
ATOM   1192  O   ASN A  78      -6.934 -30.484  25.247  1.00  0.00              
ATOM   1193  CB  ASN A  78      -8.472 -28.836  23.588  1.00  0.00              
ATOM   1194  CG  ASN A  78      -9.524 -29.710  24.215  1.00  0.00              
ATOM   1195  OD1 ASN A  78     -10.037 -29.405  25.297  1.00  0.00              
ATOM   1196  ND2 ASN A  78      -9.854 -30.790  23.555  1.00  0.00              
ATOM   1197  H   ASN A  78      -6.422 -27.187  23.132  1.00  0.00              
ATOM   1198  HA  ASN A  78      -8.065 -27.960  25.478  1.00  0.00              
ATOM   1199 1HB  ASN A  78      -8.963 -28.012  23.068  1.00  0.00              
ATOM   1200 2HB  ASN A  78      -7.931 -29.418  22.842  1.00  0.00              
ATOM   1201 1HD2 ASN A  78     -10.548 -31.409  23.924  1.00  0.00              
ATOM   1202 2HD2 ASN A  78      -9.413 -30.998  22.682  1.00  0.00              
ATOM   1203  N   GLY A  79      -5.273 -28.998  25.211  1.00  0.00              
ATOM   1204  CA  GLY A  79      -4.315 -29.956  25.703  1.00  0.00              
ATOM   1205  C   GLY A  79      -3.846 -31.012  24.739  1.00  0.00              
ATOM   1206  O   GLY A  79      -3.164 -31.939  25.143  1.00  0.00              
ATOM   1207  H   GLY A  79      -4.964 -28.062  24.992  1.00  0.00              
ATOM   1208 1HA  GLY A  79      -3.423 -29.434  26.050  1.00  0.00              
ATOM   1209 2HA  GLY A  79      -4.734 -30.481  26.560  1.00  0.00              
ATOM   1210  N   LYS A  80      -4.191 -30.894  23.456  1.00  0.00              
ATOM   1211  CA  LYS A  80      -3.840 -31.925  22.490  1.00  0.00              
ATOM   1212  C   LYS A  80      -2.462 -31.696  21.862  1.00  0.00              
ATOM   1213  O   LYS A  80      -1.943 -30.556  21.912  1.00  0.00              
ATOM   1214  CB  LYS A  80      -4.906 -32.000  21.396  1.00  0.00              
ATOM   1215  CG  LYS A  80      -6.319 -32.240  21.910  1.00  0.00              
ATOM   1216  CD  LYS A  80      -6.430 -33.584  22.614  1.00  0.00              
ATOM   1217  CE  LYS A  80      -7.859 -33.863  23.056  1.00  0.00              
ATOM   1218  NZ  LYS A  80      -7.974 -35.153  23.788  1.00  0.00              
ATOM   1219  H   LYS A  80      -4.703 -30.081  23.144  1.00  0.00              
ATOM   1220  HA  LYS A  80      -3.756 -32.877  23.015  1.00  0.00              
ATOM   1221 1HB  LYS A  80      -4.910 -31.069  20.828  1.00  0.00              
ATOM   1222 2HB  LYS A  80      -4.660 -32.805  20.703  1.00  0.00              
ATOM   1223 1HG  LYS A  80      -6.592 -31.449  22.609  1.00  0.00              
ATOM   1224 2HG  LYS A  80      -7.019 -32.219  21.074  1.00  0.00              
ATOM   1225 1HD  LYS A  80      -6.106 -34.377  21.938  1.00  0.00              
ATOM   1226 2HD  LYS A  80      -5.781 -33.591  23.490  1.00  0.00              
ATOM   1227 1HE  LYS A  80      -8.202 -33.058  23.705  1.00  0.00              
ATOM   1228 2HE  LYS A  80      -8.510 -33.896  22.182  1.00  0.00              
ATOM   1229 1HZ  LYS A  80      -8.935 -35.300  24.063  1.00  0.00              
ATOM   1230 2HZ  LYS A  80      -7.676 -35.909  23.188  1.00  0.00              
ATOM   1231 3HZ  LYS A  80      -7.389 -35.127  24.611  1.00  0.00              
ATOM   1232  N   SER A  81      -1.846 -32.756  21.329  1.00  0.00              
ATOM   1233  CA  SER A  81      -0.583 -32.619  20.589  1.00  0.00              
ATOM   1234  C   SER A  81      -0.713 -31.731  19.366  1.00  0.00              
ATOM   1235  O   SER A  81      -1.807 -31.526  18.881  1.00  0.00              
ATOM   1236  CB  SER A  81      -0.082 -33.985  20.161  1.00  0.00              
ATOM   1237  OG  SER A  81      -0.922 -34.547  19.191  1.00  0.00              
ATOM   1238  H   SER A  81      -2.256 -33.673  21.436  1.00  0.00              
ATOM   1239  HA  SER A  81       0.147 -32.134  21.238  1.00  0.00              
ATOM   1240 1HB  SER A  81       0.928 -33.894  19.763  1.00  0.00              
ATOM   1241 2HB  SER A  81      -0.034 -34.642  21.029  1.00  0.00              
ATOM   1242  HG  SER A  81      -0.747 -35.491  19.204  1.00  0.00              
ATOM   1243  N   GLY A  82       0.418 -31.217  18.869  1.00  0.00              
ATOM   1244  CA  GLY A  82       0.398 -30.298  17.725  1.00  0.00              
ATOM   1245  C   GLY A  82       1.247 -30.775  16.585  1.00  0.00              
ATOM   1246  O   GLY A  82       1.561 -31.951  16.466  1.00  0.00              
ATOM   1247  H   GLY A  82       1.304 -31.464  19.286  1.00  0.00              
ATOM   1248 1HA  GLY A  82      -0.627 -30.175  17.375  1.00  0.00              
ATOM   1249 2HA  GLY A  82       0.750 -29.317  18.041  1.00  0.00              
ATOM   1250  N   PHE A  83       1.676 -29.828  15.759  1.00  0.00              
ATOM   1251  CA  PHE A  83       2.439 -30.173  14.569  1.00  0.00              
ATOM   1252  C   PHE A  83       3.856 -30.642  14.855  1.00  0.00              
ATOM   1253  O   PHE A  83       4.473 -30.208  15.819  1.00  0.00              
ATOM   1254  CB  PHE A  83       2.456 -28.961  13.637  1.00  0.00              
ATOM   1255  CG  PHE A  83       1.090 -28.599  13.124  1.00  0.00              
ATOM   1256  CD1 PHE A  83       0.541 -27.366  13.402  1.00  0.00              
ATOM   1257  CD2 PHE A  83       0.348 -29.558  12.409  1.00  0.00              
ATOM   1258  CE1 PHE A  83      -0.726 -27.019  12.938  1.00  0.00              
ATOM   1259  CE2 PHE A  83      -0.910 -29.260  11.939  1.00  0.00              
ATOM   1260  CZ  PHE A  83      -1.489 -28.022  12.215  1.00  0.00              
ATOM   1261  H   PHE A  83       1.476 -28.857  15.950  1.00  0.00              
ATOM   1262  HA  PHE A  83       1.946 -31.010  14.072  1.00  0.00              
ATOM   1263 1HB  PHE A  83       2.869 -28.102  14.165  1.00  0.00              
ATOM   1264 2HB  PHE A  83       3.105 -29.166  12.786  1.00  0.00              
ATOM   1265  HD1 PHE A  83       1.112 -26.651  13.996  1.00  0.00              
ATOM   1266  HD2 PHE A  83       0.796 -30.528  12.191  1.00  0.00              
ATOM   1267  HE1 PHE A  83      -1.119 -26.019  13.121  1.00  0.00              
ATOM   1268  HE2 PHE A  83      -1.456 -29.996  11.349  1.00  0.00              
ATOM   1269  HZ  PHE A  83      -2.506 -27.806  11.893  1.00  0.00              
ATOM   1270  N   LYS A  84       4.358 -31.501  13.986  1.00  0.00              
ATOM   1271  CA  LYS A  84       5.750 -31.892  13.983  1.00  0.00              
ATOM   1272  C   LYS A  84       6.635 -30.653  13.728  1.00  0.00              
ATOM   1273  O   LYS A  84       6.337 -29.826  12.846  1.00  0.00              
ATOM   1274  CB  LYS A  84       6.001 -32.971  12.928  1.00  0.00              
ATOM   1275  CG  LYS A  84       7.421 -33.521  12.917  1.00  0.00              
ATOM   1276  CD  LYS A  84       7.574 -34.635  11.891  1.00  0.00              
ATOM   1277  CE  LYS A  84       8.998 -35.168  11.860  1.00  0.00              
ATOM   1278  NZ  LYS A  84       9.164 -36.253  10.856  1.00  0.00              
ATOM   1279  H   LYS A  84       3.734 -31.897  13.297  1.00  0.00              
ATOM   1280  HA  LYS A  84       5.983 -32.348  14.946  1.00  0.00              
ATOM   1281 1HB  LYS A  84       5.320 -33.806  13.093  1.00  0.00              
ATOM   1282 2HB  LYS A  84       5.790 -32.567  11.938  1.00  0.00              
ATOM   1283 1HG  LYS A  84       8.120 -32.719  12.676  1.00  0.00              
ATOM   1284 2HG  LYS A  84       7.668 -33.911  13.903  1.00  0.00              
ATOM   1285 1HD  LYS A  84       6.894 -35.452  12.137  1.00  0.00              
ATOM   1286 2HD  LYS A  84       7.316 -34.257  10.902  1.00  0.00              
ATOM   1287 1HE  LYS A  84       9.684 -34.357  11.617  1.00  0.00              
ATOM   1288 2HE  LYS A  84       9.263 -35.556  12.843  1.00  0.00              
ATOM   1289 1HZ  LYS A  84      10.121 -36.579  10.866  1.00  0.00              
ATOM   1290 2HZ  LYS A  84       8.545 -37.019  11.082  1.00  0.00              
ATOM   1291 3HZ  LYS A  84       8.940 -35.900   9.937  1.00  0.00              
ATOM   1292  N   GLN A  85       7.712 -30.526  14.513  1.00  0.00              
ATOM   1293  CA  GLN A  85       8.741 -29.522  14.235  1.00  0.00              
ATOM   1294  C   GLN A  85       9.716 -30.060  13.198  1.00  0.00              
ATOM   1295  O   GLN A  85       9.970 -29.402  12.206  1.00  0.00              
ATOM   1296  OXT GLN A  85      10.233 -31.131  13.359  1.00  0.00              
ATOM   1297  CB  GLN A  85       9.489 -29.133  15.513  1.00  0.00              
ATOM   1298  CG  GLN A  85       8.609 -28.517  16.587  1.00  0.00              
ATOM   1299  CD  GLN A  85       8.036 -27.177  16.166  1.00  0.00              
ATOM   1300  OE1 GLN A  85       8.776 -26.233  15.877  1.00  0.00              
ATOM   1301  NE2 GLN A  85       6.712 -27.085  16.130  1.00  0.00              
ATOM   1302  H   GLN A  85       7.820 -31.133  15.313  1.00  0.00              
ATOM   1303  HA  GLN A  85       8.256 -28.632  13.834  1.00  0.00              
ATOM   1304 1HB  GLN A  85       9.968 -30.016  15.937  1.00  0.00              
ATOM   1305 2HB  GLN A  85      10.275 -28.418  15.271  1.00  0.00              
ATOM   1306 1HG  GLN A  85       7.779 -29.193  16.794  1.00  0.00              
ATOM   1307 2HG  GLN A  85       9.203 -28.367  17.488  1.00  0.00              
ATOM   1308 1HE2 GLN A  85       6.276 -26.225  15.860  1.00  0.00              
ATOM   1309 2HE2 GLN A  85       6.148 -27.875  16.373  1.00  0.00              
ATOM   1310  N   PRO B   8     -28.056 -44.427 -21.456  1.00  0.00              
ATOM   1311  CA  PRO B   8     -28.060 -42.999 -21.785  1.00  0.00              
ATOM   1312  C   PRO B   8     -29.483 -42.439 -21.811  1.00  0.00              
ATOM   1313  O   PRO B   8     -30.448 -43.208 -21.741  1.00  0.00              
ATOM   1314  CB  PRO B   8     -27.414 -42.964 -23.174  1.00  0.00              
ATOM   1315  CG  PRO B   8     -27.862 -44.231 -23.818  1.00  0.00              
ATOM   1316  CD  PRO B   8     -27.842 -45.244 -22.704  1.00  0.00              
ATOM   1317 1H   PRO B   8     -27.642 -44.941 -22.207  1.00  0.00              
ATOM   1318 2H   PRO B   8     -27.527 -44.576 -20.620  1.00  0.00              
ATOM   1319  HA  PRO B   8     -27.427 -42.460 -21.065  1.00  0.00              
ATOM   1320 1HB  PRO B   8     -27.745 -42.068 -23.720  1.00  0.00              
ATOM   1321 2HB  PRO B   8     -26.321 -42.896 -23.079  1.00  0.00              
ATOM   1322 1HG  PRO B   8     -28.864 -44.102 -24.255  1.00  0.00              
ATOM   1323 2HG  PRO B   8     -27.187 -44.497 -24.644  1.00  0.00              
ATOM   1324 1HD  PRO B   8     -28.660 -45.965 -22.848  1.00  0.00              
ATOM   1325 2HD  PRO B   8     -26.870 -45.758 -22.693  1.00  0.00              
ATOM   1326  N   GLY B   9     -29.609 -41.113 -21.882  1.00  0.00              
ATOM   1327  CA  GLY B   9     -30.912 -40.456 -21.905  1.00  0.00              
ATOM   1328  C   GLY B   9     -30.753 -38.958 -22.088  1.00  0.00              
ATOM   1329  O   GLY B   9     -29.647 -38.440 -21.995  1.00  0.00              
ATOM   1330  H   GLY B   9     -28.773 -40.548 -21.921  1.00  0.00              
ATOM   1331 1HA  GLY B   9     -31.513 -40.869 -22.715  1.00  0.00              
ATOM   1332 2HA  GLY B   9     -31.440 -40.664 -20.975  1.00  0.00              
ATOM   1333  N   LYS B  10     -31.865 -38.283 -22.392  1.00  0.00              
ATOM   1334  CA  LYS B  10     -31.884 -36.840 -22.605  1.00  0.00              
ATOM   1335  C   LYS B  10     -32.466 -36.260 -21.335  1.00  0.00              
ATOM   1336  O   LYS B  10     -33.372 -36.837 -20.767  1.00  0.00              
ATOM   1337  CB  LYS B  10     -32.709 -36.444 -23.831  1.00  0.00              
ATOM   1338  CG  LYS B  10     -32.127 -36.912 -25.158  1.00  0.00              
ATOM   1339  CD  LYS B  10     -32.954 -36.409 -26.332  1.00  0.00              
ATOM   1340  CE  LYS B  10     -32.378 -36.881 -27.659  1.00  0.00              
ATOM   1341  NZ  LYS B  10     -33.191 -36.415 -28.815  1.00  0.00              
ATOM   1342  H   LYS B  10     -32.726 -38.804 -22.476  1.00  0.00              
ATOM   1343  HA  LYS B  10     -30.872 -36.512 -22.844  1.00  0.00              
ATOM   1344 1HB  LYS B  10     -33.714 -36.857 -23.742  1.00  0.00              
ATOM   1345 2HB  LYS B  10     -32.803 -35.358 -23.871  1.00  0.00              
ATOM   1346 1HG  LYS B  10     -31.106 -36.541 -25.259  1.00  0.00              
ATOM   1347 2HG  LYS B  10     -32.104 -38.001 -25.181  1.00  0.00              
ATOM   1348 1HD  LYS B  10     -33.978 -36.774 -26.239  1.00  0.00              
ATOM   1349 2HD  LYS B  10     -32.974 -35.319 -26.323  1.00  0.00              
ATOM   1350 1HE  LYS B  10     -31.362 -36.504 -27.769  1.00  0.00              
ATOM   1351 2HE  LYS B  10     -32.341 -37.970 -27.672  1.00  0.00              
ATOM   1352 1HZ  LYS B  10     -32.777 -36.749 -29.674  1.00  0.00              
ATOM   1353 2HZ  LYS B  10     -34.131 -36.775 -28.733  1.00  0.00              
ATOM   1354 3HZ  LYS B  10     -33.216 -35.406 -28.825  1.00  0.00              
ATOM   1355  N   ALA B  11     -31.951 -35.137 -20.872  1.00  0.00              
ATOM   1356  CA  ALA B  11     -32.545 -34.513 -19.682  1.00  0.00              
ATOM   1357  C   ALA B  11     -33.815 -33.791 -20.137  1.00  0.00              
ATOM   1358  O   ALA B  11     -33.830 -33.192 -21.214  1.00  0.00              
ATOM   1359  CB  ALA B  11     -31.569 -33.525 -19.043  1.00  0.00              
ATOM   1360  H   ALA B  11     -31.158 -34.695 -21.315  1.00  0.00              
ATOM   1361  HA  ALA B  11     -32.767 -35.301 -18.962  1.00  0.00              
ATOM   1362 1HB  ALA B  11     -32.030 -33.075 -18.164  1.00  0.00              
ATOM   1363 2HB  ALA B  11     -30.661 -34.050 -18.748  1.00  0.00              
ATOM   1364 3HB  ALA B  11     -31.320 -32.745 -19.761  1.00  0.00              
ATOM   1365  N   THR B  12     -34.833 -33.808 -19.283  1.00  0.00              
ATOM   1366  CA  THR B  12     -36.142 -33.212 -19.591  1.00  0.00              
ATOM   1367  C   THR B  12     -36.674 -32.496 -18.349  1.00  0.00              
ATOM   1368  O   THR B  12     -36.143 -32.659 -17.266  1.00  0.00              
ATOM   1369  CB  THR B  12     -37.155 -34.271 -20.063  1.00  0.00              
ATOM   1370  OG1 THR B  12     -37.447 -35.171 -18.986  1.00  0.00              
ATOM   1371  CG2 THR B  12     -36.595 -35.058 -21.238  1.00  0.00              
ATOM   1372  H   THR B  12     -34.693 -34.251 -18.386  1.00  0.00              
ATOM   1373  HA  THR B  12     -36.022 -32.531 -20.434  1.00  0.00              
ATOM   1374  HB  THR B  12     -38.079 -33.781 -20.369  1.00  0.00              
ATOM   1375  HG1 THR B  12     -38.278 -35.620 -19.161  1.00  0.00              
ATOM   1376 1HG2 THR B  12     -37.324 -35.802 -21.559  1.00  0.00              
ATOM   1377 2HG2 THR B  12     -36.383 -34.379 -22.063  1.00  0.00              
ATOM   1378 3HG2 THR B  12     -35.676 -35.559 -20.936  1.00  0.00              
ATOM   1379  N   GLY B  13     -37.715 -31.682 -18.506  1.00  0.00              
ATOM   1380  CA  GLY B  13     -38.388 -31.121 -17.327  1.00  0.00              
ATOM   1381  C   GLY B  13     -38.049 -29.659 -17.083  1.00  0.00              
ATOM   1382  O   GLY B  13     -37.128 -29.109 -17.701  1.00  0.00              
ATOM   1383  H   GLY B  13     -38.053 -31.441 -19.427  1.00  0.00              
ATOM   1384 1HA  GLY B  13     -39.468 -31.214 -17.446  1.00  0.00              
ATOM   1385 2HA  GLY B  13     -38.112 -31.695 -16.443  1.00  0.00              
ATOM   1386  N   LYS B  14     -38.759 -29.041 -16.138  1.00  0.00              
ATOM   1387  CA  LYS B  14     -38.693 -27.590 -15.988  1.00  0.00              
ATOM   1388  C   LYS B  14     -37.967 -27.047 -14.744  1.00  0.00              
ATOM   1389  O   LYS B  14     -37.525 -25.882 -14.762  1.00  0.00              
ATOM   1390  CB  LYS B  14     -40.104 -27.010 -16.047  1.00  0.00              
ATOM   1391  CG  LYS B  14     -40.736 -27.240 -17.434  1.00  0.00              
ATOM   1392  CD  LYS B  14     -42.090 -26.689 -17.506  1.00  0.00              
ATOM   1393  CE  LYS B  14     -42.600 -26.985 -18.944  1.00  0.00              
ATOM   1394  NZ  LYS B  14     -43.974 -26.494 -19.080  1.00  0.00              
ATOM   1395  H   LYS B  14     -39.350 -29.573 -15.516  1.00  0.00              
ATOM   1396  HA  LYS B  14     -38.104 -27.184 -16.811  1.00  0.00              
ATOM   1397 1HB  LYS B  14     -40.722 -27.477 -15.280  1.00  0.00              
ATOM   1398 2HB  LYS B  14     -40.068 -25.942 -15.832  1.00  0.00              
ATOM   1399 1HG  LYS B  14     -40.120 -26.763 -18.198  1.00  0.00              
ATOM   1400 2HG  LYS B  14     -40.778 -28.309 -17.642  1.00  0.00              
ATOM   1401 1HD  LYS B  14     -42.718 -27.165 -16.751  1.00  0.00              
ATOM   1402 2HD  LYS B  14     -42.059 -25.618 -17.305  1.00  0.00              
ATOM   1403 1HE  LYS B  14     -41.952 -26.493 -19.668  1.00  0.00              
ATOM   1404 2HE  LYS B  14     -42.565 -28.059 -19.129  1.00  0.00              
ATOM   1405 1HZ  LYS B  14     -44.310 -26.685 -20.013  1.00  0.00              
ATOM   1406 2HZ  LYS B  14     -44.567 -26.960 -18.407  1.00  0.00              
ATOM   1407 3HZ  LYS B  14     -43.994 -25.498 -18.912  1.00  0.00              
ATOM   1408  N   GLY B  15     -37.881 -27.860 -13.697  1.00  0.00              
ATOM   1409  CA  GLY B  15     -37.383 -27.396 -12.397  1.00  0.00              
ATOM   1410  C   GLY B  15     -38.306 -26.284 -11.872  1.00  0.00              
ATOM   1411  O   GLY B  15     -39.422 -26.090 -12.393  1.00  0.00              
ATOM   1412  H   GLY B  15     -38.166 -28.823 -13.799  1.00  0.00              
ATOM   1413 1HA  GLY B  15     -37.351 -28.233 -11.700  1.00  0.00              
ATOM   1414 2HA  GLY B  15     -36.363 -27.031 -12.508  1.00  0.00              
ATOM   1415  N   LYS B  16     -37.823 -25.549 -10.875  1.00  0.00              
ATOM   1416  CA  LYS B  16     -38.624 -24.560 -10.152  1.00  0.00              
ATOM   1417  C   LYS B  16     -37.788 -23.338  -9.821  1.00  0.00              
ATOM   1418  O   LYS B  16     -36.569 -23.436  -9.639  1.00  0.00              
ATOM   1419  CB  LYS B  16     -39.206 -25.161  -8.872  1.00  0.00              
ATOM   1420  CG  LYS B  16     -40.195 -26.296  -9.103  1.00  0.00              
ATOM   1421  CD  LYS B  16     -40.832 -26.749  -7.798  1.00  0.00              
ATOM   1422  CE  LYS B  16     -41.809 -27.893  -8.025  1.00  0.00              
ATOM   1423  NZ  LYS B  16     -42.444 -28.343  -6.757  1.00  0.00              
ATOM   1424  H   LYS B  16     -36.858 -25.687 -10.612  1.00  0.00              
ATOM   1425  HA  LYS B  16     -39.440 -24.236 -10.799  1.00  0.00              
ATOM   1426 1HB  LYS B  16     -38.398 -25.544  -8.249  1.00  0.00              
ATOM   1427 2HB  LYS B  16     -39.717 -24.383  -8.304  1.00  0.00              
ATOM   1428 1HG  LYS B  16     -40.979 -25.963  -9.784  1.00  0.00              
ATOM   1429 2HG  LYS B  16     -39.679 -27.141  -9.558  1.00  0.00              
ATOM   1430 1HD  LYS B  16     -40.054 -27.078  -7.108  1.00  0.00              
ATOM   1431 2HD  LYS B  16     -41.365 -25.913  -7.344  1.00  0.00              
ATOM   1432 1HE  LYS B  16     -42.590 -27.572  -8.714  1.00  0.00              
ATOM   1433 2HE  LYS B  16     -41.284 -28.736  -8.473  1.00  0.00              
ATOM   1434 1HZ  LYS B  16     -43.083 -29.101  -6.950  1.00  0.00              
ATOM   1435 2HZ  LYS B  16     -41.730 -28.660  -6.116  1.00  0.00              
ATOM   1436 3HZ  LYS B  16     -42.950 -27.574  -6.341  1.00  0.00              
ATOM   1437  N   PRO B  17     -38.453 -22.166  -9.721  1.00  0.00              
ATOM   1438  CA  PRO B  17     -37.788 -20.974  -9.179  1.00  0.00              
ATOM   1439  C   PRO B  17     -37.251 -21.314  -7.797  1.00  0.00              
ATOM   1440  O   PRO B  17     -37.943 -22.038  -7.020  1.00  0.00              
ATOM   1441  CB  PRO B  17     -38.957 -19.961  -9.015  1.00  0.00              
ATOM   1442  CG  PRO B  17     -39.998 -20.446 -10.031  1.00  0.00              
ATOM   1443  CD  PRO B  17     -39.890 -21.958 -10.013  1.00  0.00              
ATOM   1444  HA  PRO B  17     -37.051 -20.608  -9.909  1.00  0.00              
ATOM   1445 1HB  PRO B  17     -39.325 -19.976  -7.978  1.00  0.00              
ATOM   1446 2HB  PRO B  17     -38.601 -18.940  -9.215  1.00  0.00              
ATOM   1447 1HG  PRO B  17     -41.000 -20.095  -9.745  1.00  0.00              
ATOM   1448 2HG  PRO B  17     -39.785 -20.024 -11.024  1.00  0.00              
ATOM   1449 1HD  PRO B  17     -40.536 -22.363  -9.220  1.00  0.00              
ATOM   1450 2HD  PRO B  17     -40.184 -22.359 -10.995  1.00  0.00              
ATOM   1451  N   VAL B  18     -36.070 -20.775  -7.490  1.00  0.00              
ATOM   1452  CA  VAL B  18     -35.440 -20.882  -6.164  1.00  0.00              
ATOM   1453  C   VAL B  18     -34.836 -19.570  -5.673  1.00  0.00              
ATOM   1454  O   VAL B  18     -34.545 -18.660  -6.464  1.00  0.00              
ATOM   1455  CB  VAL B  18     -34.322 -22.014  -6.107  1.00  0.00              
ATOM   1456  CG1 VAL B  18     -34.946 -23.359  -6.421  1.00  0.00              
ATOM   1457  CG2 VAL B  18     -33.216 -21.750  -7.053  1.00  0.00              
ATOM   1458  H   VAL B  18     -35.593 -20.267  -8.222  1.00  0.00              
ATOM   1459  HA  VAL B  18     -36.209 -21.141  -5.435  1.00  0.00              
ATOM   1460  HB  VAL B  18     -33.911 -22.055  -5.098  1.00  0.00              
ATOM   1461 1HG1 VAL B  18     -34.180 -24.134  -6.382  1.00  0.00              
ATOM   1462 2HG1 VAL B  18     -35.723 -23.580  -5.689  1.00  0.00              
ATOM   1463 3HG1 VAL B  18     -35.384 -23.333  -7.419  1.00  0.00              
ATOM   1464 1HG2 VAL B  18     -32.477 -22.547  -6.979  1.00  0.00              
ATOM   1465 2HG2 VAL B  18     -33.608 -21.712  -8.069  1.00  0.00              
ATOM   1466 3HG2 VAL B  18     -32.747 -20.797  -6.808  1.00  0.00              
ATOM   1467  N   GLY B  19     -34.587 -19.512  -4.364  1.00  0.00              
ATOM   1468  CA  GLY B  19     -33.935 -18.357  -3.746  1.00  0.00              
ATOM   1469  C   GLY B  19     -32.473 -18.504  -3.434  1.00  0.00              
ATOM   1470  O   GLY B  19     -31.880 -19.560  -3.720  1.00  0.00              
ATOM   1471  H   GLY B  19     -34.859 -20.293  -3.783  1.00  0.00              
ATOM   1472 1HA  GLY B  19     -34.035 -17.490  -4.399  1.00  0.00              
ATOM   1473 2HA  GLY B  19     -34.437 -18.114  -2.810  1.00  0.00              
ATOM   1474  N   ASP B  20     -31.874 -17.451  -2.846  1.00  0.00              
ATOM   1475  CA  ASP B  20     -30.422 -17.411  -2.485  1.00  0.00              
ATOM   1476  C   ASP B  20     -29.946 -18.603  -1.675  1.00  0.00              
ATOM   1477  O   ASP B  20     -28.798 -19.104  -1.873  1.00  0.00              
ATOM   1478  CB  ASP B  20     -30.105 -16.139  -1.695  1.00  0.00              
ATOM   1479  CG  ASP B  20     -30.148 -14.882  -2.553  1.00  0.00              
ATOM   1480  OD1 ASP B  20     -30.142 -15.006  -3.755  1.00  0.00              
ATOM   1481  OD2 ASP B  20     -30.187 -13.810  -1.999  1.00  0.00              
ATOM   1482  H   ASP B  20     -32.454 -16.649  -2.644  1.00  0.00              
ATOM   1483  HA  ASP B  20     -29.840 -17.311  -3.402  1.00  0.00              
ATOM   1484 1HB  ASP B  20     -30.821 -16.029  -0.880  1.00  0.00              
ATOM   1485 2HB  ASP B  20     -29.113 -16.224  -1.250  1.00  0.00              
ATOM   1486  N   LYS B  21     -30.783 -18.985  -0.715  1.00  0.00              
ATOM   1487  CA  LYS B  21     -30.486 -20.047   0.248  1.00  0.00              
ATOM   1488  C   LYS B  21     -31.138 -21.398  -0.184  1.00  0.00              
ATOM   1489  O   LYS B  21     -31.578 -22.172   0.632  1.00  0.00              
ATOM   1490  CB  LYS B  21     -30.966 -19.640   1.642  1.00  0.00              
ATOM   1491  CG  LYS B  21     -30.335 -18.361   2.176  1.00  0.00              
ATOM   1492  CD  LYS B  21     -28.833 -18.519   2.358  1.00  0.00              
ATOM   1493  CE  LYS B  21     -28.212 -17.268   2.961  1.00  0.00              
ATOM   1494  NZ  LYS B  21     -26.738 -17.398   3.118  1.00  0.00              
ATOM   1495  H   LYS B  21     -31.670 -18.505  -0.660  1.00  0.00              
ATOM   1496  HA  LYS B  21     -29.407 -20.202   0.270  1.00  0.00              
ATOM   1497 1HB  LYS B  21     -32.047 -19.499   1.628  1.00  0.00              
ATOM   1498 2HB  LYS B  21     -30.749 -20.440   2.350  1.00  0.00              
ATOM   1499 1HG  LYS B  21     -30.524 -17.543   1.479  1.00  0.00              
ATOM   1500 2HG  LYS B  21     -30.784 -18.107   3.136  1.00  0.00              
ATOM   1501 1HD  LYS B  21     -28.633 -19.367   3.014  1.00  0.00              
ATOM   1502 2HD  LYS B  21     -28.368 -18.714   1.391  1.00  0.00              
ATOM   1503 1HE  LYS B  21     -28.423 -16.413   2.320  1.00  0.00              
ATOM   1504 2HE  LYS B  21     -28.653 -17.078   3.939  1.00  0.00              
ATOM   1505 1HZ  LYS B  21     -26.366 -16.550   3.520  1.00  0.00              
ATOM   1506 2HZ  LYS B  21     -26.531 -18.178   3.726  1.00  0.00              
ATOM   1507 3HZ  LYS B  21     -26.315 -17.555   2.214  1.00  0.00              
ATOM   1508  N   TRP B  22     -31.243 -21.643  -1.488  1.00  0.00              
ATOM   1509  CA  TRP B  22     -31.990 -22.822  -1.952  1.00  0.00              
ATOM   1510  C   TRP B  22     -31.446 -24.143  -1.395  1.00  0.00              
ATOM   1511  O   TRP B  22     -32.220 -25.092  -1.145  1.00  0.00              
ATOM   1512  CB  TRP B  22     -32.005 -22.853  -3.476  1.00  0.00              
ATOM   1513  CG  TRP B  22     -30.716 -23.080  -4.148  1.00  0.00              
ATOM   1514  CD1 TRP B  22     -29.709 -22.172  -4.277  1.00  0.00              
ATOM   1515  CD2 TRP B  22     -30.249 -24.307  -4.813  1.00  0.00              
ATOM   1516  NE1 TRP B  22     -28.646 -22.734  -4.985  1.00  0.00              
ATOM   1517  CE2 TRP B  22     -28.940 -24.041  -5.302  1.00  0.00              
ATOM   1518  CE3 TRP B  22     -30.830 -25.581  -5.065  1.00  0.00              
ATOM   1519  CZ2 TRP B  22     -28.176 -25.002  -6.035  1.00  0.00              
ATOM   1520  CZ3 TRP B  22     -30.061 -26.540  -5.772  1.00  0.00              
ATOM   1521  CH2 TRP B  22     -28.786 -26.228  -6.289  1.00  0.00              
ATOM   1522  H   TRP B  22     -30.817 -21.031  -2.169  1.00  0.00              
ATOM   1523  HA  TRP B  22     -33.015 -22.748  -1.588  1.00  0.00              
ATOM   1524 1HB  TRP B  22     -32.676 -23.641  -3.817  1.00  0.00              
ATOM   1525 2HB  TRP B  22     -32.391 -21.907  -3.855  1.00  0.00              
ATOM   1526  HD1 TRP B  22     -29.732 -21.157  -3.884  1.00  0.00              
ATOM   1527  HE1 TRP B  22     -27.788 -22.262  -5.232  1.00  0.00              
ATOM   1528  HE3 TRP B  22     -31.836 -25.819  -4.723  1.00  0.00              
ATOM   1529  HZ2 TRP B  22     -27.163 -24.796  -6.381  1.00  0.00              
ATOM   1530  HZ3 TRP B  22     -30.489 -27.533  -5.907  1.00  0.00              
ATOM   1531  HH2 TRP B  22     -28.268 -26.966  -6.902  1.00  0.00              
ATOM   1532  N   LEU B  23     -30.142 -24.232  -1.184  1.00  0.00              
ATOM   1533  CA  LEU B  23     -29.590 -25.488  -0.564  1.00  0.00              
ATOM   1534  C   LEU B  23     -30.015 -25.705   0.877  1.00  0.00              
ATOM   1535  O   LEU B  23     -29.984 -26.843   1.367  1.00  0.00              
ATOM   1536  CB  LEU B  23     -28.088 -25.605  -0.700  1.00  0.00              
ATOM   1537  CG  LEU B  23     -27.653 -25.866  -2.157  1.00  0.00              
ATOM   1538  CD1 LEU B  23     -26.168 -25.821  -2.227  1.00  0.00              
ATOM   1539  CD2 LEU B  23     -28.200 -27.212  -2.717  1.00  0.00              
ATOM   1540  H   LEU B  23     -29.509 -23.484  -1.426  1.00  0.00              
ATOM   1541  HA  LEU B  23     -30.031 -26.346  -1.071  1.00  0.00              
ATOM   1542 1HB  LEU B  23     -27.634 -24.681  -0.345  1.00  0.00              
ATOM   1543 2HB  LEU B  23     -27.744 -26.422  -0.066  1.00  0.00              
ATOM   1544  HG  LEU B  23     -28.024 -25.064  -2.797  1.00  0.00              
ATOM   1545 1HD1 LEU B  23     -25.847 -26.004  -3.253  1.00  0.00              
ATOM   1546 2HD1 LEU B  23     -25.818 -24.840  -1.907  1.00  0.00              
ATOM   1547 3HD1 LEU B  23     -25.751 -26.587  -1.574  1.00  0.00              
ATOM   1548 1HD2 LEU B  23     -27.863 -27.341  -3.746  1.00  0.00              
ATOM   1549 2HD2 LEU B  23     -27.830 -28.036  -2.107  1.00  0.00              
ATOM   1550 3HD2 LEU B  23     -29.290 -27.201  -2.691  1.00  0.00              
ATOM   1551  N   ASP B  24     -30.495 -24.646   1.542  1.00  0.00              
ATOM   1552  CA  ASP B  24     -31.069 -24.822   2.896  1.00  0.00              
ATOM   1553  C   ASP B  24     -32.312 -25.694   2.824  1.00  0.00              
ATOM   1554  O   ASP B  24     -32.575 -26.445   3.752  1.00  0.00              
ATOM   1555  CB  ASP B  24     -31.459 -23.498   3.572  1.00  0.00              
ATOM   1556  CG  ASP B  24     -30.262 -22.687   4.055  1.00  0.00              
ATOM   1557  OD1 ASP B  24     -29.124 -23.196   4.055  1.00  0.00              
ATOM   1558  OD2 ASP B  24     -30.474 -21.510   4.452  1.00  0.00              
ATOM   1559  H   ASP B  24     -30.472 -23.723   1.133  1.00  0.00              
ATOM   1560  HA  ASP B  24     -30.321 -25.299   3.530  1.00  0.00              
ATOM   1561 1HB  ASP B  24     -32.028 -22.886   2.872  1.00  0.00              
ATOM   1562 2HB  ASP B  24     -32.103 -23.702   4.428  1.00  0.00              
ATOM   1563  N   ASP B  25     -33.088 -25.575   1.738  1.00  0.00              
ATOM   1564  CA  ASP B  25     -34.289 -26.385   1.556  1.00  0.00              
ATOM   1565  C   ASP B  25     -33.956 -27.846   1.364  1.00  0.00              
ATOM   1566  O   ASP B  25     -34.775 -28.713   1.670  1.00  0.00              
ATOM   1567  CB  ASP B  25     -35.112 -25.938   0.337  1.00  0.00              
ATOM   1568  CG  ASP B  25     -35.801 -24.595   0.546  1.00  0.00              
ATOM   1569  OD1 ASP B  25     -35.893 -24.120   1.703  1.00  0.00              
ATOM   1570  OD2 ASP B  25     -36.232 -24.013  -0.474  1.00  0.00              
ATOM   1571  H   ASP B  25     -32.834 -24.905   1.026  1.00  0.00              
ATOM   1572  HA  ASP B  25     -34.917 -26.276   2.441  1.00  0.00              
ATOM   1573 1HB  ASP B  25     -34.461 -25.864  -0.534  1.00  0.00              
ATOM   1574 2HB  ASP B  25     -35.871 -26.689   0.115  1.00  0.00              
ATOM   1575  N   ALA B  26     -32.755 -28.116   0.832  1.00  0.00              
ATOM   1576  CA  ALA B  26     -32.328 -29.519   0.649  1.00  0.00              
ATOM   1577  C   ALA B  26     -32.320 -30.307   1.944  1.00  0.00              
ATOM   1578  O   ALA B  26     -32.492 -31.531   1.924  1.00  0.00              
ATOM   1579  CB  ALA B  26     -30.976 -29.625  -0.042  1.00  0.00              
ATOM   1580  H   ALA B  26     -32.132 -27.372   0.552  1.00  0.00              
ATOM   1581  HA  ALA B  26     -33.066 -30.019   0.022  1.00  0.00              
ATOM   1582 1HB  ALA B  26     -30.706 -30.675  -0.154  1.00  0.00              
ATOM   1583 2HB  ALA B  26     -31.032 -29.158  -1.026  1.00  0.00              
ATOM   1584 3HB  ALA B  26     -30.221 -29.118   0.557  1.00  0.00              
ATOM   1585  N   GLY B  27     -32.085 -29.601   3.053  1.00  0.00              
ATOM   1586  CA  GLY B  27     -32.164 -30.159   4.404  1.00  0.00              
ATOM   1587  C   GLY B  27     -33.564 -30.413   4.946  1.00  0.00              
ATOM   1588  O   GLY B  27     -33.720 -31.197   5.869  1.00  0.00              
ATOM   1589  H   GLY B  27     -31.840 -28.628   2.936  1.00  0.00              
ATOM   1590 1HA  GLY B  27     -31.631 -31.110   4.437  1.00  0.00              
ATOM   1591 2HA  GLY B  27     -31.667 -29.488   5.104  1.00  0.00              
ATOM   1592  N   LYS B  28     -34.584 -29.801   4.331  1.00  0.00              
ATOM   1593  CA  LYS B  28     -35.995 -29.877   4.769  1.00  0.00              
ATOM   1594  C   LYS B  28     -36.698 -31.110   4.244  1.00  0.00              
ATOM   1595  O   LYS B  28     -36.150 -31.832   3.407  1.00  0.00              
ATOM   1596  CB  LYS B  28     -36.764 -28.631   4.328  1.00  0.00              
ATOM   1597  CG  LYS B  28     -36.265 -27.332   4.947  1.00  0.00              
ATOM   1598  CD  LYS B  28     -37.020 -26.131   4.397  1.00  0.00              
ATOM   1599  CE  LYS B  28     -36.483 -24.828   4.970  1.00  0.00              
ATOM   1600  NZ  LYS B  28     -37.079 -23.639   4.302  1.00  0.00              
ATOM   1601  H   LYS B  28     -34.351 -29.255   3.514  1.00  0.00              
ATOM   1602  HA  LYS B  28     -36.018 -29.897   5.859  1.00  0.00              
ATOM   1603 1HB  LYS B  28     -36.703 -28.530   3.244  1.00  0.00              
ATOM   1604 2HB  LYS B  28     -37.817 -28.742   4.587  1.00  0.00              
ATOM   1605 1HG  LYS B  28     -36.397 -27.369   6.029  1.00  0.00              
ATOM   1606 2HG  LYS B  28     -35.203 -27.211   4.733  1.00  0.00              
ATOM   1607 1HD  LYS B  28     -36.926 -26.108   3.311  1.00  0.00              
ATOM   1608 2HD  LYS B  28     -38.077 -26.219   4.650  1.00  0.00              
ATOM   1609 1HE  LYS B  28     -36.704 -24.780   6.035  1.00  0.00              
ATOM   1610 2HE  LYS B  28     -35.401 -24.794   4.845  1.00  0.00              
ATOM   1611 1HZ  LYS B  28     -36.697 -22.797   4.709  1.00  0.00              
ATOM   1612 2HZ  LYS B  28     -36.863 -23.663   3.315  1.00  0.00              
ATOM   1613 3HZ  LYS B  28     -38.081 -23.649   4.428  1.00  0.00              
ATOM   1614  N   ASP B  29     -37.922 -31.371   4.697  1.00  0.00              
ATOM   1615  CA  ASP B  29     -38.531 -32.652   4.327  1.00  0.00              
ATOM   1616  C   ASP B  29     -38.816 -32.845   2.837  1.00  0.00              
ATOM   1617  O   ASP B  29     -38.662 -33.938   2.307  1.00  0.00              
ATOM   1618  CB  ASP B  29     -39.840 -32.831   5.100  1.00  0.00              
ATOM   1619  CG  ASP B  29     -39.620 -33.109   6.581  1.00  0.00              
ATOM   1620  OD1 ASP B  29     -38.516 -33.434   6.947  1.00  0.00              
ATOM   1621  OD2 ASP B  29     -40.559 -32.993   7.332  1.00  0.00              
ATOM   1622  H   ASP B  29     -38.441 -30.729   5.279  1.00  0.00              
ATOM   1623  HA  ASP B  29     -37.773 -33.432   4.407  1.00  0.00              
ATOM   1624 1HB  ASP B  29     -40.447 -31.931   5.000  1.00  0.00              
ATOM   1625 2HB  ASP B  29     -40.407 -33.657   4.670  1.00  0.00              
ATOM   1626  N   SER B  30     -39.168 -31.777   2.144  1.00  0.00              
ATOM   1627  CA  SER B  30     -39.289 -31.844   0.689  1.00  0.00              
ATOM   1628  C   SER B  30     -37.919 -32.089  -0.032  1.00  0.00              
ATOM   1629  O   SER B  30     -37.846 -32.782  -1.059  1.00  0.00              
ATOM   1630  CB  SER B  30     -39.916 -30.558   0.186  1.00  0.00              
ATOM   1631  OG  SER B  30     -39.130 -29.449   0.529  1.00  0.00              
ATOM   1632  H   SER B  30     -39.357 -30.903   2.614  1.00  0.00              
ATOM   1633  HA  SER B  30     -39.947 -32.676   0.434  1.00  0.00              
ATOM   1634 1HB  SER B  30     -40.028 -30.607  -0.896  1.00  0.00              
ATOM   1635 2HB  SER B  30     -40.911 -30.447   0.614  1.00  0.00              
ATOM   1636  HG  SER B  30     -38.407 -29.433  -0.102  1.00  0.00              
ATOM   1637  N   GLY B  31     -36.837 -31.517   0.489  1.00  0.00              
ATOM   1638  CA  GLY B  31     -35.681 -31.323  -0.389  1.00  0.00              
ATOM   1639  C   GLY B  31     -35.860 -30.038  -1.195  1.00  0.00              
ATOM   1640  O   GLY B  31     -36.807 -29.240  -0.947  1.00  0.00              
ATOM   1641  H   GLY B  31     -36.780 -31.215   1.451  1.00  0.00              
ATOM   1642 1HA  GLY B  31     -34.772 -31.274   0.211  1.00  0.00              
ATOM   1643 2HA  GLY B  31     -35.581 -32.180  -1.054  1.00  0.00              
ATOM   1644  N   ALA B  32     -34.915 -29.788  -2.110  1.00  0.00              
ATOM   1645  CA  ALA B  32     -34.954 -28.613  -3.009  1.00  0.00              
ATOM   1646  C   ALA B  32     -35.170 -29.124  -4.390  1.00  0.00              
ATOM   1647  O   ALA B  32     -34.692 -30.251  -4.747  1.00  0.00              
ATOM   1648  CB  ALA B  32     -33.688 -27.831  -2.947  1.00  0.00              
ATOM   1649  H   ALA B  32     -34.145 -30.437  -2.182  1.00  0.00              
ATOM   1650  HA  ALA B  32     -35.771 -27.967  -2.687  1.00  0.00              
ATOM   1651 1HB  ALA B  32     -33.755 -26.976  -3.620  1.00  0.00              
ATOM   1652 2HB  ALA B  32     -33.528 -27.478  -1.928  1.00  0.00              
ATOM   1653 3HB  ALA B  32     -32.855 -28.464  -3.247  1.00  0.00              
ATOM   1654  N   PRO B  33     -35.855 -28.319  -5.224  1.00  0.00              
ATOM   1655  CA  PRO B  33     -36.010 -28.726  -6.609  1.00  0.00              
ATOM   1656  C   PRO B  33     -34.739 -28.458  -7.390  1.00  0.00              
ATOM   1657  O   PRO B  33     -33.865 -27.753  -6.892  1.00  0.00              
ATOM   1658  CB  PRO B  33     -37.113 -27.799  -7.114  1.00  0.00              
ATOM   1659  CG  PRO B  33     -36.941 -26.532  -6.321  1.00  0.00              
ATOM   1660  CD  PRO B  33     -36.536 -27.030  -4.943  1.00  0.00              
ATOM   1661  HA  PRO B  33     -36.331 -29.777  -6.643  1.00  0.00              
ATOM   1662 1HB  PRO B  33     -37.003 -27.638  -8.196  1.00  0.00              
ATOM   1663 2HB  PRO B  33     -38.097 -28.265  -6.957  1.00  0.00              
ATOM   1664 1HG  PRO B  33     -36.180 -25.891  -6.790  1.00  0.00              
ATOM   1665 2HG  PRO B  33     -37.880 -25.959  -6.314  1.00  0.00              
ATOM   1666 1HD  PRO B  33     -35.849 -26.306  -4.479  1.00  0.00              
ATOM   1667 2HD  PRO B  33     -37.434 -27.165  -4.323  1.00  0.00              
ATOM   1668  N   ILE B  34     -34.635 -29.033  -8.596  1.00  0.00              
ATOM   1669  CA  ILE B  34     -33.624 -28.613  -9.554  1.00  0.00              
ATOM   1670  C   ILE B  34     -34.039 -27.178  -9.882  1.00  0.00              
ATOM   1671  O   ILE B  34     -35.214 -26.964 -10.233  1.00  0.00              
ATOM   1672  CB  ILE B  34     -33.682 -29.444 -10.821  1.00  0.00              
ATOM   1673  CG1 ILE B  34     -33.403 -30.932 -10.512  1.00  0.00              
ATOM   1674  CG2 ILE B  34     -32.706 -28.830 -11.924  1.00  0.00              
ATOM   1675  CD1 ILE B  34     -31.995 -31.085  -9.936  1.00  0.00              
ATOM   1676  H   ILE B  34     -35.272 -29.775  -8.847  1.00  0.00              
ATOM   1677  HA  ILE B  34     -32.642 -28.750  -9.103  1.00  0.00              
ATOM   1678  HB  ILE B  34     -34.701 -29.448 -11.207  1.00  0.00              
ATOM   1679 1HG1 ILE B  34     -34.145 -31.301  -9.804  1.00  0.00              
ATOM   1680 2HG1 ILE B  34     -33.505 -31.518 -11.425  1.00  0.00              
ATOM   1681 1HG2 ILE B  34     -32.754 -29.434 -12.830  1.00  0.00              
ATOM   1682 2HG2 ILE B  34     -33.012 -27.809 -12.152  1.00  0.00              
ATOM   1683 3HG2 ILE B  34     -31.684 -28.826 -11.545  1.00  0.00              
ATOM   1684 1HD1 ILE B  34     -31.802 -32.136  -9.720  1.00  0.00              
ATOM   1685 2HD1 ILE B  34     -31.264 -30.724 -10.661  1.00  0.00              
ATOM   1686 3HD1 ILE B  34     -31.912 -30.505  -9.018  1.00  0.00              
ATOM   1687  N   PRO B  35     -33.111 -26.209  -9.780  1.00  0.00              
ATOM   1688  CA  PRO B  35     -33.509 -24.839 -10.164  1.00  0.00              
ATOM   1689  C   PRO B  35     -33.934 -24.696 -11.611  1.00  0.00              
ATOM   1690  O   PRO B  35     -33.295 -25.264 -12.488  1.00  0.00              
ATOM   1691  CB  PRO B  35     -32.239 -24.038  -9.941  1.00  0.00              
ATOM   1692  CG  PRO B  35     -31.459 -24.855  -8.924  1.00  0.00              
ATOM   1693  CD  PRO B  35     -31.752 -26.309  -9.304  1.00  0.00              
ATOM   1694  HA  PRO B  35     -34.313 -24.495  -9.497  1.00  0.00              
ATOM   1695 1HB  PRO B  35     -31.701 -23.913 -10.892  1.00  0.00              
ATOM   1696 2HB  PRO B  35     -32.489 -23.030  -9.578  1.00  0.00              
ATOM   1697 1HG  PRO B  35     -30.388 -24.609  -8.980  1.00  0.00              
ATOM   1698 2HG  PRO B  35     -31.788 -24.607  -7.904  1.00  0.00              
ATOM   1699 1HD  PRO B  35     -31.052 -26.632 -10.089  1.00  0.00              
ATOM   1700 2HD  PRO B  35     -31.658 -26.947  -8.413  1.00  0.00              
ATOM   1701  N   ASP B  36     -34.951 -23.872 -11.876  1.00  0.00              
ATOM   1702  CA  ASP B  36     -35.431 -23.740 -13.246  1.00  0.00              
ATOM   1703  C   ASP B  36     -34.318 -23.319 -14.219  1.00  0.00              
ATOM   1704  O   ASP B  36     -34.241 -23.811 -15.357  1.00  0.00              
ATOM   1705  CB  ASP B  36     -36.682 -22.829 -13.269  1.00  0.00              
ATOM   1706  CG  ASP B  36     -36.452 -21.450 -12.677  1.00  0.00              
ATOM   1707  OD1 ASP B  36     -35.405 -21.175 -12.063  1.00  0.00              
ATOM   1708  OD2 ASP B  36     -37.364 -20.575 -12.892  1.00  0.00              
ATOM   1709  H   ASP B  36     -35.396 -23.336 -11.145  1.00  0.00              
ATOM   1710  HA  ASP B  36     -35.703 -24.730 -13.614  1.00  0.00              
ATOM   1711 1HB  ASP B  36     -37.022 -22.704 -14.297  1.00  0.00              
ATOM   1712 2HB  ASP B  36     -37.490 -23.306 -12.713  1.00  0.00              
ATOM   1713  N   ARG B  37     -33.410 -22.450 -13.763  1.00  0.00              
ATOM   1714  CA  ARG B  37     -32.323 -21.958 -14.588  1.00  0.00              
ATOM   1715  C   ARG B  37     -31.411 -23.121 -14.977  1.00  0.00              
ATOM   1716  O   ARG B  37     -30.903 -23.156 -16.088  1.00  0.00              
ATOM   1717  CB  ARG B  37     -31.522 -20.894 -13.852  1.00  0.00              
ATOM   1718  CG  ARG B  37     -32.225 -19.554 -13.702  1.00  0.00              
ATOM   1719  CD  ARG B  37     -31.279 -18.478 -13.311  1.00  0.00              
ATOM   1720  NE  ARG B  37     -30.782 -18.659 -11.957  1.00  0.00              
ATOM   1721  CZ  ARG B  37     -31.399 -18.205 -10.848  1.00  0.00              
ATOM   1722  NH1 ARG B  37     -32.532 -17.546 -10.950  1.00  0.00              
ATOM   1723  NH2 ARG B  37     -30.864 -18.421  -9.659  1.00  0.00              
ATOM   1724  H   ARG B  37     -33.488 -22.128 -12.809  1.00  0.00              
ATOM   1725  HA  ARG B  37     -32.748 -21.467 -15.464  1.00  0.00              
ATOM   1726 1HB  ARG B  37     -31.275 -21.250 -12.853  1.00  0.00              
ATOM   1727 2HB  ARG B  37     -30.584 -20.717 -14.378  1.00  0.00              
ATOM   1728 1HG  ARG B  37     -32.687 -19.277 -14.650  1.00  0.00              
ATOM   1729 2HG  ARG B  37     -32.995 -19.631 -12.933  1.00  0.00              
ATOM   1730 1HD  ARG B  37     -30.427 -18.478 -13.990  1.00  0.00              
ATOM   1731 2HD  ARG B  37     -31.784 -17.514 -13.363  1.00  0.00              
ATOM   1732  HE  ARG B  37     -29.912 -19.161 -11.838  1.00  0.00              
ATOM   1733 1HH1 ARG B  37     -32.940 -17.380 -11.859  1.00  0.00              
ATOM   1734 2HH1 ARG B  37     -32.994 -17.205 -10.119  1.00  0.00              
ATOM   1735 1HH2 ARG B  37     -29.993 -18.928  -9.581  1.00  0.00              
ATOM   1736 2HH2 ARG B  37     -31.326 -18.081  -8.829  1.00  0.00              
ATOM   1737  N   ILE B  38     -31.250 -24.081 -14.074  1.00  0.00              
ATOM   1738  CA  ILE B  38     -30.390 -25.264 -14.396  1.00  0.00              
ATOM   1739  C   ILE B  38     -31.121 -26.137 -15.426  1.00  0.00              
ATOM   1740  O   ILE B  38     -30.499 -26.584 -16.409  1.00  0.00              
ATOM   1741  CB  ILE B  38     -30.035 -26.059 -13.127  1.00  0.00              
ATOM   1742  CG1 ILE B  38     -29.232 -25.173 -12.159  1.00  0.00              
ATOM   1743  CG2 ILE B  38     -29.283 -27.425 -13.432  1.00  0.00              
ATOM   1744  CD1 ILE B  38     -27.963 -24.685 -12.634  1.00  0.00              
ATOM   1745  H   ILE B  38     -31.698 -24.030 -13.170  1.00  0.00              
ATOM   1746  HA  ILE B  38     -29.464 -24.906 -14.845  1.00  0.00              
ATOM   1747  HB  ILE B  38     -30.947 -26.301 -12.582  1.00  0.00              
ATOM   1748 1HG1 ILE B  38     -29.824 -24.299 -11.890  1.00  0.00              
ATOM   1749 2HG1 ILE B  38     -29.031 -25.725 -11.241  1.00  0.00              
ATOM   1750 1HG2 ILE B  38     -29.062 -27.935 -12.495  1.00  0.00              
ATOM   1751 2HG2 ILE B  38     -29.918 -28.059 -14.049  1.00  0.00              
ATOM   1752 3HG2 ILE B  38     -28.353 -27.218 -13.961  1.00  0.00              
ATOM   1753 1HD1 ILE B  38     -27.496 -24.074 -11.861  1.00  0.00              
ATOM   1754 2HD1 ILE B  38     -27.315 -25.529 -12.871  1.00  0.00              
ATOM   1755 3HD1 ILE B  38     -28.117 -24.083 -13.528  1.00  0.00              
ATOM   1756  N   ALA B  39     -32.402 -26.383 -15.181  1.00  0.00              
ATOM   1757  CA  ALA B  39     -33.262 -27.160 -16.088  1.00  0.00              
ATOM   1758  C   ALA B  39     -33.201 -26.583 -17.509  1.00  0.00              
ATOM   1759  O   ALA B  39     -33.072 -27.343 -18.496  1.00  0.00              
ATOM   1760  CB  ALA B  39     -34.705 -27.188 -15.571  1.00  0.00              
ATOM   1761  H   ALA B  39     -32.795 -26.014 -14.327  1.00  0.00              
ATOM   1762  HA  ALA B  39     -32.882 -28.181 -16.123  1.00  0.00              
ATOM   1763 1HB  ALA B  39     -35.325 -27.767 -16.255  1.00  0.00              
ATOM   1764 2HB  ALA B  39     -34.729 -27.647 -14.583  1.00  0.00              
ATOM   1765 3HB  ALA B  39     -35.088 -26.171 -15.507  1.00  0.00              
ATOM   1766  N   ASP B  40     -33.287 -25.248 -17.611  1.00  0.00              
ATOM   1767  CA  ASP B  40     -33.142 -24.545 -18.900  1.00  0.00              
ATOM   1768  C   ASP B  40     -31.833 -24.887 -19.613  1.00  0.00              
ATOM   1769  O   ASP B  40     -31.797 -25.072 -20.836  1.00  0.00              
ATOM   1770  CB  ASP B  40     -33.245 -23.013 -18.686  1.00  0.00              
ATOM   1771  CG  ASP B  40     -34.655 -22.566 -18.389  1.00  0.00              
ATOM   1772  OD1 ASP B  40     -35.583 -23.351 -18.620  1.00  0.00              
ATOM   1773  OD2 ASP B  40     -34.836 -21.418 -17.922  1.00  0.00              
ATOM   1774  H   ASP B  40     -33.457 -24.710 -16.773  1.00  0.00              
ATOM   1775  HA  ASP B  40     -33.949 -24.863 -19.560  1.00  0.00              
ATOM   1776 1HB  ASP B  40     -32.599 -22.717 -17.859  1.00  0.00              
ATOM   1777 2HB  ASP B  40     -32.891 -22.496 -19.579  1.00  0.00              
ATOM   1778  N   LYS B  41     -30.745 -24.972 -18.845  1.00  0.00              
ATOM   1779  CA  LYS B  41     -29.432 -25.197 -19.393  1.00  0.00              
ATOM   1780  C   LYS B  41     -29.258 -26.638 -19.818  1.00  0.00              
ATOM   1781  O   LYS B  41     -28.513 -26.901 -20.772  1.00  0.00              
ATOM   1782  CB  LYS B  41     -28.356 -24.812 -18.376  1.00  0.00              
ATOM   1783  CG  LYS B  41     -28.289 -23.322 -18.065  1.00  0.00              
ATOM   1784  CD  LYS B  41     -27.917 -22.516 -19.301  1.00  0.00              
ATOM   1785  CE  LYS B  41     -27.806 -21.033 -18.982  1.00  0.00              
ATOM   1786  NZ  LYS B  41     -27.512 -20.223 -20.196  1.00  0.00              
ATOM   1787  H   LYS B  41     -30.851 -24.875 -17.845  1.00  0.00              
ATOM   1788  HA  LYS B  41     -29.300 -24.542 -20.255  1.00  0.00              
ATOM   1789 1HB  LYS B  41     -28.535 -25.341 -17.440  1.00  0.00              
ATOM   1790 2HB  LYS B  41     -27.379 -25.121 -18.746  1.00  0.00              
ATOM   1791 1HG  LYS B  41     -29.259 -22.983 -17.699  1.00  0.00              
ATOM   1792 2HG  LYS B  41     -27.545 -23.146 -17.289  1.00  0.00              
ATOM   1793 1HD  LYS B  41     -26.960 -22.868 -19.690  1.00  0.00              
ATOM   1794 2HD  LYS B  41     -28.676 -22.657 -20.070  1.00  0.00              
ATOM   1795 1HE  LYS B  41     -28.741 -20.684 -18.546  1.00  0.00              
ATOM   1796 2HE  LYS B  41     -27.010 -20.875 -18.255  1.00  0.00              
ATOM   1797 1HZ  LYS B  41     -27.446 -19.247 -19.943  1.00  0.00              
ATOM   1798 2HZ  LYS B  41     -26.636 -20.526 -20.599  1.00  0.00              
ATOM   1799 3HZ  LYS B  41     -28.253 -20.346 -20.871  1.00  0.00              
ATOM   1800  N   LEU B  42     -29.893 -27.574 -19.120  1.00  0.00              
ATOM   1801  CA  LEU B  42     -29.629 -29.001 -19.381  1.00  0.00              
ATOM   1802  C   LEU B  42     -30.689 -29.701 -20.224  1.00  0.00              
ATOM   1803  O   LEU B  42     -30.469 -30.812 -20.714  1.00  0.00              
ATOM   1804  CB  LEU B  42     -29.414 -29.769 -18.071  1.00  0.00              
ATOM   1805  CG  LEU B  42     -28.243 -29.242 -17.221  1.00  0.00              
ATOM   1806  CD1 LEU B  42     -28.225 -30.112 -15.953  1.00  0.00              
ATOM   1807  CD2 LEU B  42     -26.916 -29.329 -17.977  1.00  0.00              
ATOM   1808  H   LEU B  42     -30.561 -27.320 -18.406  1.00  0.00              
ATOM   1809  HA  LEU B  42     -28.722 -29.081 -19.979  1.00  0.00              
ATOM   1810 1HB  LEU B  42     -30.327 -29.710 -17.480  1.00  0.00              
ATOM   1811 2HB  LEU B  42     -29.227 -30.816 -18.309  1.00  0.00              
ATOM   1812  HG  LEU B  42     -28.423 -28.198 -16.961  1.00  0.00              
ATOM   1813 1HD1 LEU B  42     -27.413 -29.789 -15.301  1.00  0.00              
ATOM   1814 2HD1 LEU B  42     -29.174 -30.009 -15.427  1.00  0.00              
ATOM   1815 3HD1 LEU B  42     -28.075 -31.155 -16.230  1.00  0.00              
ATOM   1816 1HD2 LEU B  42     -26.112 -28.948 -17.346  1.00  0.00              
ATOM   1817 2HD2 LEU B  42     -26.712 -30.369 -18.235  1.00  0.00              
ATOM   1818 3HD2 LEU B  42     -26.976 -28.734 -18.888  1.00  0.00              
ATOM   1819  N   ARG B  43     -31.843 -29.059 -20.383  1.00  0.00              
ATOM   1820  CA  ARG B  43     -32.972 -29.657 -21.118  1.00  0.00              
ATOM   1821  C   ARG B  43     -32.557 -30.085 -22.518  1.00  0.00              
ATOM   1822  O   ARG B  43     -31.897 -29.344 -23.235  1.00  0.00              
ATOM   1823  CB  ARG B  43     -34.129 -28.657 -21.198  1.00  0.00              
ATOM   1824  CG  ARG B  43     -35.497 -29.231 -21.572  1.00  0.00              
ATOM   1825  CD  ARG B  43     -36.537 -28.065 -21.489  1.00  0.00              
ATOM   1826  NE  ARG B  43     -36.590 -27.585 -20.120  1.00  0.00              
ATOM   1827  CZ  ARG B  43     -36.483 -26.322 -19.710  1.00  0.00              
ATOM   1828  NH1 ARG B  43     -36.393 -25.308 -20.570  1.00  0.00              
ATOM   1829  NH2 ARG B  43     -36.488 -26.071 -18.404  1.00  0.00              
ATOM   1830  H   ARG B  43     -31.947 -28.135 -19.988  1.00  0.00              
ATOM   1831  HA  ARG B  43     -33.307 -30.543 -20.577  1.00  0.00              
ATOM   1832 1HB  ARG B  43     -34.247 -28.160 -20.236  1.00  0.00              
ATOM   1833 2HB  ARG B  43     -33.896 -27.890 -21.936  1.00  0.00              
ATOM   1834 1HG  ARG B  43     -35.459 -29.634 -22.584  1.00  0.00              
ATOM   1835 2HG  ARG B  43     -35.762 -30.026 -20.874  1.00  0.00              
ATOM   1836 1HD  ARG B  43     -36.230 -27.256 -22.152  1.00  0.00              
ATOM   1837 2HD  ARG B  43     -37.517 -28.429 -21.791  1.00  0.00              
ATOM   1838  HE  ARG B  43     -36.721 -28.269 -19.387  1.00  0.00              
ATOM   1839 1HH1 ARG B  43     -36.405 -25.487 -21.565  1.00  0.00              
ATOM   1840 2HH1 ARG B  43     -36.313 -24.362 -20.228  1.00  0.00              
ATOM   1841 1HH2 ARG B  43     -36.572 -26.832 -17.744  1.00  0.00              
ATOM   1842 2HH2 ARG B  43     -36.408 -25.122 -18.072  1.00  0.00              
ATOM   1843  N   ASP B  44     -32.980 -31.294 -22.884  1.00  0.00              
ATOM   1844  CA  ASP B  44     -32.733 -31.824 -24.224  1.00  0.00              
ATOM   1845  C   ASP B  44     -31.262 -32.219 -24.501  1.00  0.00              
ATOM   1846  O   ASP B  44     -30.929 -32.634 -25.614  1.00  0.00              
ATOM   1847  CB  ASP B  44     -33.181 -30.794 -25.263  1.00  0.00              
ATOM   1848  CG  ASP B  44     -34.651 -30.418 -25.131  1.00  0.00              
ATOM   1849  OD1 ASP B  44     -35.452 -31.298 -24.921  1.00  0.00              
ATOM   1850  OD2 ASP B  44     -34.958 -29.255 -25.239  1.00  0.00              
ATOM   1851  H   ASP B  44     -33.485 -31.859 -22.217  1.00  0.00              
ATOM   1852  HA  ASP B  44     -33.273 -32.766 -24.329  1.00  0.00              
ATOM   1853 1HB  ASP B  44     -32.580 -29.890 -25.163  1.00  0.00              
ATOM   1854 2HB  ASP B  44     -33.011 -31.190 -26.265  1.00  0.00              
ATOM   1855  N   LYS B  45     -30.380 -32.075 -23.502  1.00  0.00              
ATOM   1856  CA  LYS B  45     -28.977 -32.511 -23.602  1.00  0.00              
ATOM   1857  C   LYS B  45     -28.911 -33.993 -23.367  1.00  0.00              
ATOM   1858  O   LYS B  45     -29.663 -34.517 -22.568  1.00  0.00              
ATOM   1859  CB  LYS B  45     -28.085 -31.778 -22.599  1.00  0.00              
ATOM   1860  CG  LYS B  45     -26.596 -32.057 -22.760  1.00  0.00              
ATOM   1861  CD  LYS B  45     -25.760 -31.086 -21.940  1.00  0.00              
ATOM   1862  CE  LYS B  45     -24.278 -31.418 -22.030  1.00  0.00              
ATOM   1863  NZ  LYS B  45     -23.445 -30.463 -21.250  1.00  0.00              
ATOM   1864  H   LYS B  45     -30.702 -31.647 -22.646  1.00  0.00              
ATOM   1865  HA  LYS B  45     -28.587 -32.202 -24.572  1.00  0.00              
ATOM   1866 1HB  LYS B  45     -28.235 -30.702 -22.697  1.00  0.00              
ATOM   1867 2HB  LYS B  45     -28.370 -32.058 -21.585  1.00  0.00              
ATOM   1868 1HG  LYS B  45     -26.380 -33.075 -22.434  1.00  0.00              
ATOM   1869 2HG  LYS B  45     -26.320 -31.965 -23.810  1.00  0.00              
ATOM   1870 1HD  LYS B  45     -25.919 -30.071 -22.305  1.00  0.00              
ATOM   1871 2HD  LYS B  45     -26.070 -31.131 -20.896  1.00  0.00              
ATOM   1872 1HE  LYS B  45     -24.107 -32.424 -21.649  1.00  0.00              
ATOM   1873 2HE  LYS B  45     -23.961 -31.390 -23.072  1.00  0.00              
ATOM   1874 1HZ  LYS B  45     -22.471 -30.717 -21.336  1.00  0.00              
ATOM   1875 2HZ  LYS B  45     -23.581 -29.527 -21.608  1.00  0.00              
ATOM   1876 3HZ  LYS B  45     -23.716 -30.494 -20.278  1.00  0.00              
ATOM   1877  N   GLU B  46     -28.009 -34.682 -24.068  1.00  0.00              
ATOM   1878  CA  GLU B  46     -27.887 -36.129 -23.899  1.00  0.00              
ATOM   1879  C   GLU B  46     -26.807 -36.458 -22.859  1.00  0.00              
ATOM   1880  O   GLU B  46     -25.727 -35.863 -22.880  1.00  0.00              
ATOM   1881  CB  GLU B  46     -27.555 -36.799 -25.234  1.00  0.00              
ATOM   1882  CG  GLU B  46     -27.526 -38.320 -25.185  1.00  0.00              
ATOM   1883  CD  GLU B  46     -27.250 -38.943 -26.525  1.00  0.00              
ATOM   1884  OE1 GLU B  46     -27.085 -38.216 -27.475  1.00  0.00              
ATOM   1885  OE2 GLU B  46     -27.204 -40.149 -26.599  1.00  0.00              
ATOM   1886  H   GLU B  46     -27.401 -34.210 -24.723  1.00  0.00              
ATOM   1887  HA  GLU B  46     -28.851 -36.522 -23.573  1.00  0.00              
ATOM   1888 1HB  GLU B  46     -28.289 -36.502 -25.983  1.00  0.00              
ATOM   1889 2HB  GLU B  46     -26.579 -36.457 -25.580  1.00  0.00              
ATOM   1890 1HG  GLU B  46     -26.754 -38.636 -24.484  1.00  0.00              
ATOM   1891 2HG  GLU B  46     -28.485 -38.678 -24.813  1.00  0.00              
ATOM   1892  N   PHE B  47     -27.107 -37.409 -21.980  1.00  0.00              
ATOM   1893  CA  PHE B  47     -26.141 -37.876 -20.963  1.00  0.00              
ATOM   1894  C   PHE B  47     -25.918 -39.371 -21.062  1.00  0.00              
ATOM   1895  O   PHE B  47     -26.873 -40.113 -21.227  1.00  0.00              
ATOM   1896  CB  PHE B  47     -26.622 -37.446 -19.568  1.00  0.00              
ATOM   1897  CG  PHE B  47     -26.710 -35.966 -19.446  1.00  0.00              
ATOM   1898  CD1 PHE B  47     -25.572 -35.210 -19.159  1.00  0.00              
ATOM   1899  CD2 PHE B  47     -27.897 -35.310 -19.719  1.00  0.00              
ATOM   1900  CE1 PHE B  47     -25.652 -33.794 -19.072  1.00  0.00              
ATOM   1901  CE2 PHE B  47     -27.975 -33.918 -19.674  1.00  0.00              
ATOM   1902  CZ  PHE B  47     -26.849 -33.165 -19.347  1.00  0.00              
ATOM   1903  H   PHE B  47     -28.027 -37.824 -22.012  1.00  0.00              
ATOM   1904  HA  PHE B  47     -25.174 -37.414 -21.167  1.00  0.00              
ATOM   1905 1HB  PHE B  47     -27.601 -37.881 -19.371  1.00  0.00              
ATOM   1906 2HB  PHE B  47     -25.936 -37.828 -18.813  1.00  0.00              
ATOM   1907  HD1 PHE B  47     -24.621 -35.719 -19.003  1.00  0.00              
ATOM   1908  HD2 PHE B  47     -28.780 -35.897 -19.974  1.00  0.00              
ATOM   1909  HE1 PHE B  47     -24.772 -33.216 -18.791  1.00  0.00              
ATOM   1910  HE2 PHE B  47     -28.918 -33.418 -19.894  1.00  0.00              
ATOM   1911  HZ  PHE B  47     -26.916 -32.079 -19.307  1.00  0.00              
ATOM   1912  N   LYS B  48     -24.664 -39.815 -20.965  1.00  0.00              
ATOM   1913  CA  LYS B  48     -24.386 -41.261 -21.010  1.00  0.00              
ATOM   1914  C   LYS B  48     -24.775 -42.000 -19.743  1.00  0.00              
ATOM   1915  O   LYS B  48     -25.028 -43.215 -19.790  1.00  0.00              
ATOM   1916  CB  LYS B  48     -22.903 -41.502 -21.295  1.00  0.00              
ATOM   1917  CG  LYS B  48     -22.458 -41.105 -22.696  1.00  0.00              
ATOM   1918  CD  LYS B  48     -20.972 -41.359 -22.897  1.00  0.00              
ATOM   1919  CE  LYS B  48     -20.526 -40.962 -24.297  1.00  0.00              
ATOM   1920  NZ  LYS B  48     -19.066 -41.169 -24.496  1.00  0.00              
ATOM   1921  H   LYS B  48     -23.895 -39.169 -20.860  1.00  0.00              
ATOM   1922  HA  LYS B  48     -25.025 -41.713 -21.769  1.00  0.00              
ATOM   1923 1HB  LYS B  48     -22.299 -40.940 -20.581  1.00  0.00              
ATOM   1924 2HB  LYS B  48     -22.673 -42.559 -21.157  1.00  0.00              
ATOM   1925 1HG  LYS B  48     -23.020 -41.681 -23.433  1.00  0.00              
ATOM   1926 2HG  LYS B  48     -22.663 -40.047 -22.857  1.00  0.00              
ATOM   1927 1HD  LYS B  48     -20.402 -40.784 -22.166  1.00  0.00              
ATOM   1928 2HD  LYS B  48     -20.760 -42.417 -22.746  1.00  0.00              
ATOM   1929 1HE  LYS B  48     -21.068 -41.554 -25.033  1.00  0.00              
ATOM   1930 2HE  LYS B  48     -20.757 -39.910 -24.468  1.00  0.00              
ATOM   1931 1HZ  LYS B  48     -18.811 -40.894 -25.434  1.00  0.00              
ATOM   1932 2HZ  LYS B  48     -18.552 -40.609 -23.830  1.00  0.00              
ATOM   1933 3HZ  LYS B  48     -18.842 -42.144 -24.359  1.00  0.00              
ATOM   1934  N   SER B  49     -24.866 -41.292 -18.609  1.00  0.00              
ATOM   1935  CA  SER B  49     -25.230 -41.931 -17.345  1.00  0.00              
ATOM   1936  C   SER B  49     -25.783 -40.908 -16.354  1.00  0.00              
ATOM   1937  O   SER B  49     -25.538 -39.705 -16.507  1.00  0.00              
ATOM   1938  CB  SER B  49     -23.980 -42.548 -16.700  1.00  0.00              
ATOM   1939  OG  SER B  49     -23.053 -41.532 -16.301  1.00  0.00              
ATOM   1940  H   SER B  49     -24.681 -40.299 -18.623  1.00  0.00              
ATOM   1941  HA  SER B  49     -25.951 -42.723 -17.552  1.00  0.00              
ATOM   1942 1HB  SER B  49     -24.272 -43.138 -15.832  1.00  0.00              
ATOM   1943 2HB  SER B  49     -23.501 -43.223 -17.408  1.00  0.00              
ATOM   1944  HG  SER B  49     -23.293 -40.745 -16.797  1.00  0.00              
ATOM   1945  N   PHE B  50     -26.444 -41.380 -15.301  1.00  0.00              
ATOM   1946  CA  PHE B  50     -26.870 -40.451 -14.282  1.00  0.00              
ATOM   1947  C   PHE B  50     -25.697 -39.677 -13.639  1.00  0.00              
ATOM   1948  O   PHE B  50     -25.837 -38.483 -13.315  1.00  0.00              
ATOM   1949  CB  PHE B  50     -27.703 -41.125 -13.233  1.00  0.00              
ATOM   1950  CG  PHE B  50     -28.346 -40.157 -12.299  1.00  0.00              
ATOM   1951  CD1 PHE B  50     -29.468 -39.391 -12.712  1.00  0.00              
ATOM   1952  CD2 PHE B  50     -27.791 -39.937 -11.027  1.00  0.00              
ATOM   1953  CE1 PHE B  50     -30.083 -38.492 -11.817  1.00  0.00              
ATOM   1954  CE2 PHE B  50     -28.381 -39.030 -10.124  1.00  0.00              
ATOM   1955  CZ  PHE B  50     -29.542 -38.313 -10.519  1.00  0.00              
ATOM   1956  H   PHE B  50     -26.656 -42.361 -15.192  1.00  0.00              
ATOM   1957  HA  PHE B  50     -27.478 -39.677 -14.752  1.00  0.00              
ATOM   1958 1HB  PHE B  50     -28.480 -41.719 -13.712  1.00  0.00              
ATOM   1959 2HB  PHE B  50     -27.080 -41.807 -12.656  1.00  0.00              
ATOM   1960  HD1 PHE B  50     -29.848 -39.507 -13.728  1.00  0.00              
ATOM   1961  HD2 PHE B  50     -26.899 -40.493 -10.736  1.00  0.00              
ATOM   1962  HE1 PHE B  50     -30.970 -37.939 -12.124  1.00  0.00              
ATOM   1963  HE2 PHE B  50     -27.957 -38.874  -9.132  1.00  0.00              
ATOM   1964  HZ  PHE B  50     -30.015 -37.624  -9.821  1.00  0.00              
ATOM   1965  N   ASP B  51     -24.536 -40.331 -13.493  1.00  0.00              
ATOM   1966  CA  ASP B  51     -23.311 -39.630 -12.989  1.00  0.00              
ATOM   1967  C   ASP B  51     -22.858 -38.474 -13.871  1.00  0.00              
ATOM   1968  O   ASP B  51     -22.363 -37.443 -13.341  1.00  0.00              
ATOM   1969  CB  ASP B  51     -22.149 -40.617 -12.852  1.00  0.00              
ATOM   1970  CG  ASP B  51     -22.324 -41.579 -11.684  1.00  0.00              
ATOM   1971  OD1 ASP B  51     -23.156 -41.321 -10.847  1.00  0.00              
ATOM   1972  OD2 ASP B  51     -21.623 -42.562 -11.641  1.00  0.00              
ATOM   1973  H   ASP B  51     -24.481 -41.312 -13.725  1.00  0.00              
ATOM   1974  HA  ASP B  51     -23.555 -39.142 -12.045  1.00  0.00              
ATOM   1975 1HB  ASP B  51     -22.054 -41.197 -13.770  1.00  0.00              
ATOM   1976 2HB  ASP B  51     -21.218 -40.066 -12.714  1.00  0.00              
ATOM   1977  N   ASP B  52     -23.025 -38.603 -15.201  1.00  0.00              
ATOM   1978  CA  ASP B  52     -22.619 -37.530 -16.092  1.00  0.00              
ATOM   1979  C   ASP B  52     -23.610 -36.389 -15.948  1.00  0.00              
ATOM   1980  O   ASP B  52     -23.202 -35.214 -16.032  1.00  0.00              
ATOM   1981  CB  ASP B  52     -22.560 -38.006 -17.546  1.00  0.00              
ATOM   1982  CG  ASP B  52     -21.390 -38.943 -17.815  1.00  0.00              
ATOM   1983  OD1 ASP B  52     -20.501 -39.002 -16.999  1.00  0.00              
ATOM   1984  OD2 ASP B  52     -21.397 -39.591 -18.834  1.00  0.00              
ATOM   1985  H   ASP B  52     -23.431 -39.441 -15.593  1.00  0.00              
ATOM   1986  HA  ASP B  52     -21.614 -37.212 -15.814  1.00  0.00              
ATOM   1987 1HB  ASP B  52     -23.486 -38.523 -17.797  1.00  0.00              
ATOM   1988 2HB  ASP B  52     -22.476 -37.144 -18.208  1.00  0.00              
ATOM   1989  N   PHE B  53     -24.875 -36.742 -15.762  1.00  0.00              
ATOM   1990  CA  PHE B  53     -25.924 -35.707 -15.564  1.00  0.00              
ATOM   1991  C   PHE B  53     -25.658 -34.960 -14.251  1.00  0.00              
ATOM   1992  O   PHE B  53     -25.712 -33.725 -14.182  1.00  0.00              
ATOM   1993  CB  PHE B  53     -27.328 -36.326 -15.597  1.00  0.00              
ATOM   1994  CG  PHE B  53     -28.401 -35.408 -15.055  1.00  0.00              
ATOM   1995  CD1 PHE B  53     -28.925 -34.416 -15.879  1.00  0.00              
ATOM   1996  CD2 PHE B  53     -28.857 -35.526 -13.741  1.00  0.00              
ATOM   1997  CE1 PHE B  53     -29.895 -33.516 -15.416  1.00  0.00              
ATOM   1998  CE2 PHE B  53     -29.860 -34.665 -13.244  1.00  0.00              
ATOM   1999  CZ  PHE B  53     -30.379 -33.632 -14.094  1.00  0.00              
ATOM   2000  H   PHE B  53     -25.138 -37.717 -15.753  1.00  0.00              
ATOM   2001  HA  PHE B  53     -25.851 -34.981 -16.375  1.00  0.00              
ATOM   2002 1HB  PHE B  53     -27.586 -36.589 -16.622  1.00  0.00              
ATOM   2003 2HB  PHE B  53     -27.334 -37.245 -15.013  1.00  0.00              
ATOM   2004  HD1 PHE B  53     -28.574 -34.338 -16.908  1.00  0.00              
ATOM   2005  HD2 PHE B  53     -28.453 -36.316 -13.107  1.00  0.00              
ATOM   2006  HE1 PHE B  53     -30.271 -32.734 -16.075  1.00  0.00              
ATOM   2007  HE2 PHE B  53     -30.241 -34.778 -12.229  1.00  0.00              
ATOM   2008  HZ  PHE B  53     -31.136 -32.941 -13.727  1.00  0.00              
ATOM   2009  N   ARG B  54     -25.335 -35.717 -13.211  1.00  0.00              
ATOM   2010  CA  ARG B  54     -25.045 -35.128 -11.883  1.00  0.00              
ATOM   2011  C   ARG B  54     -23.868 -34.125 -11.985  1.00  0.00              
ATOM   2012  O   ARG B  54     -23.922 -33.000 -11.404  1.00  0.00              
ATOM   2013  CB  ARG B  54     -24.786 -36.289 -10.915  1.00  0.00              
ATOM   2014  CG  ARG B  54     -24.363 -35.954  -9.509  1.00  0.00              
ATOM   2015  CD  ARG B  54     -23.969 -37.320  -8.805  1.00  0.00              
ATOM   2016  NE  ARG B  54     -23.456 -37.050  -7.469  1.00  0.00              
ATOM   2017  CZ  ARG B  54     -22.198 -36.732  -7.185  1.00  0.00              
ATOM   2018  NH1 ARG B  54     -21.297 -36.706  -8.132  1.00  0.00              
ATOM   2019  NH2 ARG B  54     -21.832 -36.452  -5.938  1.00  0.00              
ATOM   2020  H   ARG B  54     -25.285 -36.719 -13.326  1.00  0.00              
ATOM   2021  HA  ARG B  54     -25.916 -34.557 -11.560  1.00  0.00              
ATOM   2022 1HB  ARG B  54     -25.688 -36.892 -10.821  1.00  0.00              
ATOM   2023 2HB  ARG B  54     -24.003 -36.931 -11.318  1.00  0.00              
ATOM   2024 1HG  ARG B  54     -23.511 -35.275  -9.537  1.00  0.00              
ATOM   2025 2HG  ARG B  54     -25.191 -35.475  -8.984  1.00  0.00              
ATOM   2026 1HD  ARG B  54     -24.848 -37.959  -8.733  1.00  0.00              
ATOM   2027 2HD  ARG B  54     -23.202 -37.823  -9.392  1.00  0.00              
ATOM   2028  HE  ARG B  54     -24.105 -37.109  -6.695  1.00  0.00              
ATOM   2029 1HH1 ARG B  54     -21.556 -36.929  -9.082  1.00  0.00              
ATOM   2030 2HH1 ARG B  54     -20.341 -36.463  -7.913  1.00  0.00              
ATOM   2031 1HH2 ARG B  54     -22.515 -36.480  -5.193  1.00  0.00              
ATOM   2032 2HH2 ARG B  54     -20.874 -36.211  -5.736  1.00  0.00              
ATOM   2033  N   LYS B  55     -22.809 -34.498 -12.731  1.00  0.00              
ATOM   2034  CA  LYS B  55     -21.646 -33.617 -12.946  1.00  0.00              
ATOM   2035  C   LYS B  55     -22.075 -32.319 -13.572  1.00  0.00              
ATOM   2036  O   LYS B  55     -21.659 -31.254 -13.146  1.00  0.00              
ATOM   2037  CB  LYS B  55     -20.595 -34.293 -13.828  1.00  0.00              
ATOM   2038  CG  LYS B  55     -19.846 -35.433 -13.152  1.00  0.00              
ATOM   2039  CD  LYS B  55     -18.922 -36.144 -14.130  1.00  0.00              
ATOM   2040  CE  LYS B  55     -18.257 -37.352 -13.486  1.00  0.00              
ATOM   2041  NZ  LYS B  55     -17.415 -38.105 -14.455  1.00  0.00              
ATOM   2042  H   LYS B  55     -22.817 -35.414 -13.156  1.00  0.00              
ATOM   2043  HA  LYS B  55     -21.190 -33.404 -11.979  1.00  0.00              
ATOM   2044 1HB  LYS B  55     -21.073 -34.691 -14.724  1.00  0.00              
ATOM   2045 2HB  LYS B  55     -19.860 -33.554 -14.150  1.00  0.00              
ATOM   2046 1HG  LYS B  55     -19.252 -35.040 -12.326  1.00  0.00              
ATOM   2047 2HG  LYS B  55     -20.561 -36.152 -12.753  1.00  0.00              
ATOM   2048 1HD  LYS B  55     -19.495 -36.475 -14.997  1.00  0.00              
ATOM   2049 2HD  LYS B  55     -18.150 -35.454 -14.469  1.00  0.00              
ATOM   2050 1HE  LYS B  55     -17.631 -37.023 -12.658  1.00  0.00              
ATOM   2051 2HE  LYS B  55     -19.021 -38.021 -13.092  1.00  0.00              
ATOM   2052 1HZ  LYS B  55     -16.993 -38.897 -13.990  1.00  0.00              
ATOM   2053 2HZ  LYS B  55     -17.990 -38.432 -15.219  1.00  0.00              
ATOM   2054 3HZ  LYS B  55     -16.690 -37.500 -14.813  1.00  0.00              
ATOM   2055  N   ALA B  56     -22.952 -32.410 -14.566  1.00  0.00              
ATOM   2056  CA  ALA B  56     -23.419 -31.239 -15.291  1.00  0.00              
ATOM   2057  C   ALA B  56     -24.243 -30.323 -14.397  1.00  0.00              
ATOM   2058  O   ALA B  56     -24.103 -29.112 -14.473  1.00  0.00              
ATOM   2059  CB  ALA B  56     -24.303 -31.682 -16.445  1.00  0.00              
ATOM   2060  H   ALA B  56     -23.304 -33.321 -14.824  1.00  0.00              
ATOM   2061  HA  ALA B  56     -22.548 -30.714 -15.683  1.00  0.00              
ATOM   2062 1HB  ALA B  56     -24.655 -30.806 -16.991  1.00  0.00              
ATOM   2063 2HB  ALA B  56     -23.731 -32.322 -17.117  1.00  0.00              
ATOM   2064 3HB  ALA B  56     -25.157 -32.235 -16.057  1.00  0.00              
ATOM   2065  N   VAL B  57     -25.082 -30.905 -13.546  1.00  0.00              
ATOM   2066  CA  VAL B  57     -25.848 -30.095 -12.584  1.00  0.00              
ATOM   2067  C   VAL B  57     -24.888 -29.238 -11.736  1.00  0.00              
ATOM   2068  O   VAL B  57     -25.040 -28.023 -11.616  1.00  0.00              
ATOM   2069  CB  VAL B  57     -26.739 -30.957 -11.676  1.00  0.00              
ATOM   2070  CG1 VAL B  57     -27.319 -30.140 -10.572  1.00  0.00              
ATOM   2071  CG2 VAL B  57     -27.895 -31.602 -12.451  1.00  0.00              
ATOM   2072  H   VAL B  57     -25.202 -31.908 -13.551  1.00  0.00              
ATOM   2073  HA  VAL B  57     -26.497 -29.418 -13.141  1.00  0.00              
ATOM   2074  HB  VAL B  57     -26.134 -31.750 -11.235  1.00  0.00              
ATOM   2075 1HG1 VAL B  57     -27.946 -30.773  -9.942  1.00  0.00              
ATOM   2076 2HG1 VAL B  57     -26.515 -29.716  -9.972  1.00  0.00              
ATOM   2077 3HG1 VAL B  57     -27.923 -29.337 -10.992  1.00  0.00              
ATOM   2078 1HG2 VAL B  57     -28.499 -32.202 -11.772  1.00  0.00              
ATOM   2079 2HG2 VAL B  57     -28.515 -30.822 -12.895  1.00  0.00              
ATOM   2080 3HG2 VAL B  57     -27.494 -32.239 -13.240  1.00  0.00              
ATOM   2081  N   TRP B  58     -23.863 -29.857 -11.173  1.00  0.00              
ATOM   2082  CA  TRP B  58     -23.010 -29.081 -10.270  1.00  0.00              
ATOM   2083  C   TRP B  58     -22.144 -28.112 -11.015  1.00  0.00              
ATOM   2084  O   TRP B  58     -21.903 -26.981 -10.538  1.00  0.00              
ATOM   2085  CB  TRP B  58     -22.190 -30.028  -9.372  1.00  0.00              
ATOM   2086  CG  TRP B  58     -23.108 -30.781  -8.464  1.00  0.00              
ATOM   2087  CD1 TRP B  58     -23.267 -32.188  -8.425  1.00  0.00              
ATOM   2088  CD2 TRP B  58     -24.101 -30.244  -7.567  1.00  0.00              
ATOM   2089  NE1 TRP B  58     -24.213 -32.514  -7.475  1.00  0.00              
ATOM   2090  CE2 TRP B  58     -24.749 -31.335  -6.960  1.00  0.00              
ATOM   2091  CE3 TRP B  58     -24.470 -28.931  -7.186  1.00  0.00              
ATOM   2092  CZ2 TRP B  58     -25.779 -31.166  -6.001  1.00  0.00              
ATOM   2093  CZ3 TRP B  58     -25.457 -28.757  -6.171  1.00  0.00              
ATOM   2094  CH2 TRP B  58     -26.111 -29.866  -5.608  1.00  0.00              
ATOM   2095  H   TRP B  58     -23.648 -30.830 -11.338  1.00  0.00              
ATOM   2096  HA  TRP B  58     -23.647 -28.462  -9.639  1.00  0.00              
ATOM   2097 1HB  TRP B  58     -21.622 -30.719  -9.995  1.00  0.00              
ATOM   2098 2HB  TRP B  58     -21.474 -29.448  -8.790  1.00  0.00              
ATOM   2099  HD1 TRP B  58     -22.723 -32.894  -9.050  1.00  0.00              
ATOM   2100  HE1 TRP B  58     -24.472 -33.451  -7.201  1.00  0.00              
ATOM   2101  HE3 TRP B  58     -24.003 -28.070  -7.661  1.00  0.00              
ATOM   2102  HZ2 TRP B  58     -26.311 -32.013  -5.567  1.00  0.00              
ATOM   2103  HZ3 TRP B  58     -25.693 -27.745  -5.843  1.00  0.00              
ATOM   2104  HH2 TRP B  58     -26.887 -29.716  -4.857  1.00  0.00              
ATOM   2105  N   GLU B  59     -21.741 -28.487 -12.240  1.00  0.00              
ATOM   2106  CA  GLU B  59     -20.981 -27.528 -13.063  1.00  0.00              
ATOM   2107  C   GLU B  59     -21.859 -26.324 -13.383  1.00  0.00              
ATOM   2108  O   GLU B  59     -21.397 -25.180 -13.352  1.00  0.00              
ATOM   2109  CB  GLU B  59     -20.492 -28.180 -14.358  1.00  0.00              
ATOM   2110  CG  GLU B  59     -19.373 -29.193 -14.169  1.00  0.00              
ATOM   2111  CD  GLU B  59     -18.964 -29.861 -15.452  1.00  0.00              
ATOM   2112  OE1 GLU B  59     -19.633 -29.667 -16.439  1.00  0.00              
ATOM   2113  OE2 GLU B  59     -17.982 -30.566 -15.446  1.00  0.00              
ATOM   2114  H   GLU B  59     -21.943 -29.404 -12.613  1.00  0.00              
ATOM   2115  HA  GLU B  59     -20.097 -27.218 -12.505  1.00  0.00              
ATOM   2116 1HB  GLU B  59     -21.324 -28.687 -14.847  1.00  0.00              
ATOM   2117 2HB  GLU B  59     -20.133 -27.409 -15.041  1.00  0.00              
ATOM   2118 1HG  GLU B  59     -18.506 -28.687 -13.744  1.00  0.00              
ATOM   2119 2HG  GLU B  59     -19.700 -29.951 -13.459  1.00  0.00              
ATOM   2120  N   GLU B  60     -23.117 -26.574 -13.697  1.00  0.00              
ATOM   2121  CA  GLU B  60     -24.030 -25.446 -13.980  1.00  0.00              
ATOM   2122  C   GLU B  60     -24.272 -24.599 -12.701  1.00  0.00              
ATOM   2123  O   GLU B  60     -24.340 -23.364 -12.770  1.00  0.00              
ATOM   2124  CB  GLU B  60     -25.349 -25.909 -14.617  1.00  0.00              
ATOM   2125  CG  GLU B  60     -25.170 -26.464 -16.068  1.00  0.00              
ATOM   2126  CD  GLU B  60     -24.511 -25.477 -17.037  1.00  0.00              
ATOM   2127  OE1 GLU B  60     -24.976 -24.327 -17.189  1.00  0.00              
ATOM   2128  OE2 GLU B  60     -23.502 -25.868 -17.657  1.00  0.00              
ATOM   2129  H   GLU B  60     -23.471 -27.518 -13.749  1.00  0.00              
ATOM   2130  HA  GLU B  60     -23.540 -24.772 -14.683  1.00  0.00              
ATOM   2131 1HB  GLU B  60     -25.797 -26.689 -14.001  1.00  0.00              
ATOM   2132 2HB  GLU B  60     -26.050 -25.075 -14.650  1.00  0.00              
ATOM   2133 1HG  GLU B  60     -24.558 -27.365 -16.029  1.00  0.00              
ATOM   2134 2HG  GLU B  60     -26.147 -26.740 -16.463  1.00  0.00              
ATOM   2135  N   VAL B  61     -24.369 -25.239 -11.545  1.00  0.00              
ATOM   2136  CA  VAL B  61     -24.456 -24.472 -10.281  1.00  0.00              
ATOM   2137  C   VAL B  61     -23.222 -23.557 -10.158  1.00  0.00              
ATOM   2138  O   VAL B  61     -23.353 -22.366  -9.828  1.00  0.00              
ATOM   2139  CB  VAL B  61     -24.661 -25.384  -9.031  1.00  0.00              
ATOM   2140  CG1 VAL B  61     -24.496 -24.607  -7.677  1.00  0.00              
ATOM   2141  CG2 VAL B  61     -26.049 -26.079  -9.105  1.00  0.00              
ATOM   2142  H   VAL B  61     -24.385 -26.248 -11.510  1.00  0.00              
ATOM   2143  HA  VAL B  61     -25.314 -23.801 -10.341  1.00  0.00              
ATOM   2144  HB  VAL B  61     -23.876 -26.140  -9.011  1.00  0.00              
ATOM   2145 1HG1 VAL B  61     -24.649 -25.293  -6.843  1.00  0.00              
ATOM   2146 2HG1 VAL B  61     -23.492 -24.186  -7.620  1.00  0.00              
ATOM   2147 3HG1 VAL B  61     -25.231 -23.805  -7.626  1.00  0.00              
ATOM   2148 1HG2 VAL B  61     -26.184 -26.714  -8.230  1.00  0.00              
ATOM   2149 2HG2 VAL B  61     -26.833 -25.323  -9.131  1.00  0.00              
ATOM   2150 3HG2 VAL B  61     -26.102 -26.688 -10.008  1.00  0.00              
ATOM   2151  N   SER B  62     -22.027 -24.091 -10.437  1.00  0.00              
ATOM   2152  CA  SER B  62     -20.797 -23.306 -10.258  1.00  0.00              
ATOM   2153  C   SER B  62     -20.748 -22.074 -11.183  1.00  0.00              
ATOM   2154  O   SER B  62     -20.117 -21.077 -10.824  1.00  0.00              
ATOM   2155  CB  SER B  62     -19.588 -24.184 -10.514  1.00  0.00              
ATOM   2156  OG  SER B  62     -18.398 -23.476 -10.298  1.00  0.00              
ATOM   2157  H   SER B  62     -21.960 -25.041 -10.774  1.00  0.00              
ATOM   2158  HA  SER B  62     -20.766 -22.940  -9.231  1.00  0.00              
ATOM   2159 1HB  SER B  62     -19.622 -25.052  -9.856  1.00  0.00              
ATOM   2160 2HB  SER B  62     -19.615 -24.550 -11.540  1.00  0.00              
ATOM   2161  HG  SER B  62     -18.544 -22.597 -10.657  1.00  0.00              
ATOM   2162  N   LYS B  63     -21.401 -22.181 -12.342  1.00  0.00              
ATOM   2163  CA  LYS B  63     -21.348 -21.132 -13.398  1.00  0.00              
ATOM   2164  C   LYS B  63     -22.427 -20.059 -13.160  1.00  0.00              
ATOM   2165  O   LYS B  63     -22.382 -18.981 -13.786  1.00  0.00              
ATOM   2166  CB  LYS B  63     -21.525 -21.753 -14.798  1.00  0.00              
ATOM   2167  CG  LYS B  63     -20.418 -22.737 -15.237  1.00  0.00              
ATOM   2168  CD  LYS B  63     -20.870 -23.402 -16.550  1.00  0.00              
ATOM   2169  CE  LYS B  63     -20.018 -24.530 -17.022  1.00  0.00              
ATOM   2170  NZ  LYS B  63     -20.687 -25.111 -18.237  1.00  0.00              
ATOM   2171  H   LYS B  63     -21.952 -23.012 -12.501  1.00  0.00              
ATOM   2172  HA  LYS B  63     -20.372 -20.648 -13.356  1.00  0.00              
ATOM   2173 1HB  LYS B  63     -22.472 -22.292 -14.840  1.00  0.00              
ATOM   2174 2HB  LYS B  63     -21.567 -20.960 -15.545  1.00  0.00              
ATOM   2175 1HG  LYS B  63     -19.484 -22.193 -15.381  1.00  0.00              
ATOM   2176 2HG  LYS B  63     -20.267 -23.484 -14.458  1.00  0.00              
ATOM   2177 1HD  LYS B  63     -21.880 -23.796 -16.430  1.00  0.00              
ATOM   2178 2HD  LYS B  63     -20.881 -22.659 -17.348  1.00  0.00              
ATOM   2179 1HE  LYS B  63     -19.022 -24.159 -17.259  1.00  0.00              
ATOM   2180 2HE  LYS B  63     -19.926 -25.272 -16.229  1.00  0.00              
ATOM   2181 1HZ  LYS B  63     -20.137 -25.882 -18.588  1.00  0.00              
ATOM   2182 2HZ  LYS B  63     -21.609 -25.440 -17.989  1.00  0.00              
ATOM   2183 3HZ  LYS B  63     -20.764 -24.401 -18.951  1.00  0.00              
ATOM   2184  N   ASP B  64     -23.374 -20.342 -12.259  1.00  0.00              
ATOM   2185  CA  ASP B  64     -24.524 -19.465 -12.021  1.00  0.00              
ATOM   2186  C   ASP B  64     -24.281 -18.696 -10.739  1.00  0.00              
ATOM   2187  O   ASP B  64     -24.396 -19.254  -9.652  1.00  0.00              
ATOM   2188  CB  ASP B  64     -25.827 -20.262 -11.920  1.00  0.00              
ATOM   2189  CG  ASP B  64     -27.049 -19.376 -11.721  1.00  0.00              
ATOM   2190  OD1 ASP B  64     -26.883 -18.247 -11.323  1.00  0.00              
ATOM   2191  OD2 ASP B  64     -28.138 -19.836 -11.969  1.00  0.00              
ATOM   2192  H   ASP B  64     -23.287 -21.195 -11.725  1.00  0.00              
ATOM   2193  HA  ASP B  64     -24.631 -18.796 -12.875  1.00  0.00              
ATOM   2194 1HB  ASP B  64     -25.966 -20.849 -12.828  1.00  0.00              
ATOM   2195 2HB  ASP B  64     -25.763 -20.960 -11.085  1.00  0.00              
ATOM   2196  N   PRO B  65     -23.934 -17.394 -10.861  1.00  0.00              
ATOM   2197  CA  PRO B  65     -23.553 -16.619  -9.694  1.00  0.00              
ATOM   2198  C   PRO B  65     -24.607 -16.599  -8.620  1.00  0.00              
ATOM   2199  O   PRO B  65     -24.270 -16.497  -7.441  1.00  0.00              
ATOM   2200  CB  PRO B  65     -23.324 -15.190 -10.268  1.00  0.00              
ATOM   2201  CG  PRO B  65     -22.893 -15.428 -11.666  1.00  0.00              
ATOM   2202  CD  PRO B  65     -23.720 -16.600 -12.116  1.00  0.00              
ATOM   2203  HA  PRO B  65     -22.620 -17.027  -9.278  1.00  0.00              
ATOM   2204 1HB  PRO B  65     -24.253 -14.604 -10.201  1.00  0.00              
ATOM   2205 2HB  PRO B  65     -22.567 -14.661  -9.671  1.00  0.00              
ATOM   2206 1HG  PRO B  65     -23.065 -14.528 -12.275  1.00  0.00              
ATOM   2207 2HG  PRO B  65     -21.812 -15.632 -11.701  1.00  0.00              
ATOM   2208 1HD  PRO B  65     -24.676 -16.240 -12.526  1.00  0.00              
ATOM   2209 2HD  PRO B  65     -23.165 -17.173 -12.874  1.00  0.00              
ATOM   2210  N   GLU B  66     -25.870 -16.706  -8.973  1.00  0.00              
ATOM   2211  CA  GLU B  66     -26.876 -16.656  -7.939  1.00  0.00              
ATOM   2212  C   GLU B  66     -27.080 -17.953  -7.207  1.00  0.00              
ATOM   2213  O   GLU B  66     -27.343 -17.933  -6.049  1.00  0.00              
ATOM   2214  CB  GLU B  66     -28.210 -16.211  -8.543  1.00  0.00              
ATOM   2215  CG  GLU B  66     -28.221 -14.777  -9.054  1.00  0.00              
ATOM   2216  CD  GLU B  66     -29.549 -14.372  -9.631  1.00  0.00              
ATOM   2217  OE1 GLU B  66     -30.415 -15.209  -9.725  1.00  0.00              
ATOM   2218  OE2 GLU B  66     -29.698 -13.225  -9.980  1.00  0.00              
ATOM   2219  H   GLU B  66     -26.158 -16.821  -9.934  1.00  0.00              
ATOM   2220  HA  GLU B  66     -26.529 -15.987  -7.151  1.00  0.00              
ATOM   2221 1HB  GLU B  66     -28.468 -16.865  -9.376  1.00  0.00              
ATOM   2222 2HB  GLU B  66     -28.998 -16.306  -7.796  1.00  0.00              
ATOM   2223 1HG  GLU B  66     -27.977 -14.107  -8.229  1.00  0.00              
ATOM   2224 2HG  GLU B  66     -27.450 -14.667  -9.815  1.00  0.00              
ATOM   2225  N   LEU B  67     -26.918 -19.064  -7.902  1.00  0.00              
ATOM   2226  CA  LEU B  67     -27.114 -20.376  -7.271  1.00  0.00              
ATOM   2227  C   LEU B  67     -25.892 -20.746  -6.456  1.00  0.00              
ATOM   2228  O   LEU B  67     -25.993 -21.516  -5.522  1.00  0.00              
ATOM   2229  CB  LEU B  67     -27.382 -21.475  -8.311  1.00  0.00              
ATOM   2230  CG  LEU B  67     -28.730 -21.286  -9.032  1.00  0.00              
ATOM   2231  CD1 LEU B  67     -28.840 -22.353 -10.125  1.00  0.00              
ATOM   2232  CD2 LEU B  67     -29.853 -21.338  -8.008  1.00  0.00              
ATOM   2233  H   LEU B  67     -26.657 -19.021  -8.877  1.00  0.00              
ATOM   2234  HA  LEU B  67     -27.980 -20.317  -6.613  1.00  0.00              
ATOM   2235 1HB  LEU B  67     -26.576 -21.465  -9.043  1.00  0.00              
ATOM   2236 2HB  LEU B  67     -27.374 -22.441  -7.806  1.00  0.00              
ATOM   2237  HG  LEU B  67     -28.739 -20.320  -9.537  1.00  0.00              
ATOM   2238 1HD1 LEU B  67     -29.788 -22.239 -10.650  1.00  0.00              
ATOM   2239 2HD1 LEU B  67     -28.018 -22.237 -10.831  1.00  0.00              
ATOM   2240 3HD1 LEU B  67     -28.793 -23.343  -9.672  1.00  0.00              
ATOM   2241 1HD2 LEU B  67     -30.811 -21.204  -8.512  1.00  0.00              
ATOM   2242 2HD2 LEU B  67     -29.841 -22.304  -7.503  1.00  0.00              
ATOM   2243 3HD2 LEU B  67     -29.714 -20.544  -7.275  1.00  0.00              
ATOM   2244  N   SER B  68     -24.746 -20.174  -6.797  1.00  0.00              
ATOM   2245  CA  SER B  68     -23.488 -20.493  -6.110  1.00  0.00              
ATOM   2246  C   SER B  68     -23.047 -19.461  -5.074  1.00  0.00              
ATOM   2247  O   SER B  68     -22.083 -19.677  -4.365  1.00  0.00              
ATOM   2248  CB  SER B  68     -22.367 -20.719  -7.138  1.00  0.00              
ATOM   2249  OG  SER B  68     -22.103 -19.525  -7.850  1.00  0.00              
ATOM   2250  H   SER B  68     -24.738 -19.501  -7.550  1.00  0.00              
ATOM   2251  HA  SER B  68     -23.630 -21.410  -5.536  1.00  0.00              
ATOM   2252 1HB  SER B  68     -21.465 -21.053  -6.625  1.00  0.00              
ATOM   2253 2HB  SER B  68     -22.661 -21.507  -7.830  1.00  0.00              
ATOM   2254  HG  SER B  68     -22.709 -18.868  -7.499  1.00  0.00              
ATOM   2255  N   LYS B  69     -23.761 -18.330  -4.957  1.00  0.00              
ATOM   2256  CA  LYS B  69     -23.248 -17.227  -4.126  1.00  0.00              
ATOM   2257  C   LYS B  69     -23.170 -17.538  -2.620  1.00  0.00              
ATOM   2258  O   LYS B  69     -22.325 -16.993  -1.931  1.00  0.00              
ATOM   2259  CB  LYS B  69     -24.112 -15.983  -4.339  1.00  0.00              
ATOM   2260  CG  LYS B  69     -23.652 -14.756  -3.564  1.00  0.00              
ATOM   2261  CD  LYS B  69     -24.479 -13.532  -3.925  1.00  0.00              
ATOM   2262  CE  LYS B  69     -24.034 -12.310  -3.135  1.00  0.00              
ATOM   2263  NZ  LYS B  69     -24.842 -11.106  -3.469  1.00  0.00              
ATOM   2264  H   LYS B  69     -24.647 -18.219  -5.429  1.00  0.00              
ATOM   2265  HA  LYS B  69     -22.211 -17.037  -4.405  1.00  0.00              
ATOM   2266 1HB  LYS B  69     -24.123 -15.725  -5.399  1.00  0.00              
ATOM   2267 2HB  LYS B  69     -25.140 -16.199  -4.045  1.00  0.00              
ATOM   2268 1HG  LYS B  69     -23.746 -14.945  -2.494  1.00  0.00              
ATOM   2269 2HG  LYS B  69     -22.604 -14.556  -3.788  1.00  0.00              
ATOM   2270 1HD  LYS B  69     -24.374 -13.323  -4.991  1.00  0.00              
ATOM   2271 2HD  LYS B  69     -25.530 -13.727  -3.713  1.00  0.00              
ATOM   2272 1HE  LYS B  69     -24.129 -12.511  -2.069  1.00  0.00              
ATOM   2273 2HE  LYS B  69     -22.986 -12.099  -3.350  1.00  0.00              
ATOM   2274 1HZ  LYS B  69     -24.517 -10.319  -2.926  1.00  0.00              
ATOM   2275 2HZ  LYS B  69     -24.746 -10.898  -4.454  1.00  0.00              
ATOM   2276 3HZ  LYS B  69     -25.814 -11.282  -3.256  1.00  0.00              
ATOM   2277  N   ASN B  70     -24.030 -18.411  -2.127  1.00  0.00              
ATOM   2278  CA  ASN B  70     -24.041 -18.820  -0.742  1.00  0.00              
ATOM   2279  C   ASN B  70     -23.062 -19.995  -0.404  1.00  0.00              
ATOM   2280  O   ASN B  70     -22.976 -20.416   0.751  1.00  0.00              
ATOM   2281  CB  ASN B  70     -25.463 -19.179  -0.352  1.00  0.00              
ATOM   2282  CG  ASN B  70     -25.979 -20.383  -1.090  1.00  0.00              
ATOM   2283  OD1 ASN B  70     -25.722 -20.549  -2.288  1.00  0.00              
ATOM   2284  ND2 ASN B  70     -26.701 -21.227  -0.398  1.00  0.00              
ATOM   2285  H   ASN B  70     -24.710 -18.805  -2.762  1.00  0.00              
ATOM   2286  HA  ASN B  70     -23.770 -17.962  -0.125  1.00  0.00              
ATOM   2287 1HB  ASN B  70     -25.508 -19.377   0.720  1.00  0.00              
ATOM   2288 2HB  ASN B  70     -26.121 -18.333  -0.556  1.00  0.00              
ATOM   2289 1HD2 ASN B  70     -27.070 -22.046  -0.837  1.00  0.00              
ATOM   2290 2HD2 ASN B  70     -26.883 -21.053   0.569  1.00  0.00              
ATOM   2291  N   LEU B  71     -22.368 -20.525  -1.408  1.00  0.00              
ATOM   2292  CA  LEU B  71     -21.285 -21.523  -1.205  1.00  0.00              
ATOM   2293  C   LEU B  71     -19.999 -20.803  -0.873  1.00  0.00              
ATOM   2294  O   LEU B  71     -19.675 -19.768  -1.526  1.00  0.00              
ATOM   2295  CB  LEU B  71     -21.065 -22.311  -2.503  1.00  0.00              
ATOM   2296  CG  LEU B  71     -22.271 -23.164  -2.936  1.00  0.00              
ATOM   2297  CD1 LEU B  71     -22.013 -23.839  -4.310  1.00  0.00              
ATOM   2298  CD2 LEU B  71     -22.678 -24.155  -1.815  1.00  0.00              
ATOM   2299  H   LEU B  71     -22.595 -20.229  -2.347  1.00  0.00              
ATOM   2300  HA  LEU B  71     -21.592 -22.211  -0.418  1.00  0.00              
ATOM   2301 1HB  LEU B  71     -20.835 -21.608  -3.302  1.00  0.00              
ATOM   2302 2HB  LEU B  71     -20.207 -22.969  -2.369  1.00  0.00              
ATOM   2303  HG  LEU B  71     -23.119 -22.513  -3.153  1.00  0.00              
ATOM   2304 1HD1 LEU B  71     -22.881 -24.435  -4.592  1.00  0.00              
ATOM   2305 2HD1 LEU B  71     -21.839 -23.072  -5.065  1.00  0.00              
ATOM   2306 3HD1 LEU B  71     -21.138 -24.484  -4.239  1.00  0.00              
ATOM   2307 1HD2 LEU B  71     -23.533 -24.746  -2.144  1.00  0.00              
ATOM   2308 2HD2 LEU B  71     -21.841 -24.818  -1.595  1.00  0.00              
ATOM   2309 3HD2 LEU B  71     -22.946 -23.598  -0.917  1.00  0.00              
ATOM   2310  N   ASN B  72     -19.225 -21.318   0.094  1.00  0.00              
ATOM   2311  CA  ASN B  72     -18.000 -20.607   0.446  1.00  0.00              
ATOM   2312  C   ASN B  72     -16.915 -20.984  -0.586  1.00  0.00              
ATOM   2313  O   ASN B  72     -17.185 -21.758  -1.498  1.00  0.00              
ATOM   2314  CB  ASN B  72     -17.578 -20.859   1.923  1.00  0.00              
ATOM   2315  CG  ASN B  72     -16.873 -22.198   2.118  1.00  0.00              
ATOM   2316  OD1 ASN B  72     -17.122 -23.158   1.390  1.00  0.00              
ATOM   2317  ND2 ASN B  72     -16.040 -22.284   3.159  1.00  0.00              
ATOM   2318  H   ASN B  72     -19.456 -22.171   0.583  1.00  0.00              
ATOM   2319  HA  ASN B  72     -18.175 -19.537   0.327  1.00  0.00              
ATOM   2320 1HB  ASN B  72     -16.910 -20.062   2.252  1.00  0.00              
ATOM   2321 2HB  ASN B  72     -18.460 -20.832   2.563  1.00  0.00              
ATOM   2322 1HD2 ASN B  72     -15.550 -23.138   3.337  1.00  0.00              
ATOM   2323 2HD2 ASN B  72     -15.907 -21.496   3.759  1.00  0.00              
ATOM   2324  N   PRO B  73     -15.708 -20.406  -0.482  1.00  0.00              
ATOM   2325  CA  PRO B  73     -14.754 -20.635  -1.583  1.00  0.00              
ATOM   2326  C   PRO B  73     -14.371 -22.105  -1.738  1.00  0.00              
ATOM   2327  O   PRO B  73     -14.190 -22.552  -2.845  1.00  0.00              
ATOM   2328  CB  PRO B  73     -13.536 -19.771  -1.196  1.00  0.00              
ATOM   2329  CG  PRO B  73     -14.227 -18.651  -0.296  1.00  0.00              
ATOM   2330  CD  PRO B  73     -15.236 -19.401   0.479  1.00  0.00              
ATOM   2331  HA  PRO B  73     -15.197 -20.281  -2.525  1.00  0.00              
ATOM   2332 1HB  PRO B  73     -12.793 -20.384  -0.665  1.00  0.00              
ATOM   2333 2HB  PRO B  73     -13.046 -19.385  -2.102  1.00  0.00              
ATOM   2334 1HG  PRO B  73     -13.477 -18.158   0.339  1.00  0.00              
ATOM   2335 2HG  PRO B  73     -14.668 -17.870  -0.933  1.00  0.00              
ATOM   2336 1HD  PRO B  73     -14.757 -19.862   1.355  1.00  0.00              
ATOM   2337 2HD  PRO B  73     -16.040 -18.719   0.792  1.00  0.00              
ATOM   2338  N   SER B  74     -14.271 -22.833  -0.628  1.00  0.00              
ATOM   2339  CA  SER B  74     -13.933 -24.284  -0.687  1.00  0.00              
ATOM   2340  C   SER B  74     -15.031 -25.077  -1.442  1.00  0.00              
ATOM   2341  O   SER B  74     -14.714 -25.919  -2.289  1.00  0.00              
ATOM   2342  CB  SER B  74     -13.772 -24.792   0.729  1.00  0.00              
ATOM   2343  OG  SER B  74     -12.644 -24.144   1.314  1.00  0.00              
ATOM   2344  H   SER B  74     -14.426 -22.400   0.271  1.00  0.00              
ATOM   2345  HA  SER B  74     -12.993 -24.399  -1.228  1.00  0.00              
ATOM   2346 1HB  SER B  74     -14.679 -24.583   1.296  1.00  0.00              
ATOM   2347 2HB  SER B  74     -13.637 -25.873   0.714  1.00  0.00              
ATOM   2348  HG  SER B  74     -12.294 -23.559   0.638  1.00  0.00              
ATOM   2349  N   ASN B  75     -16.296 -24.746  -1.162  1.00  0.00              
ATOM   2350  CA  ASN B  75     -17.478 -25.373  -1.806  1.00  0.00              
ATOM   2351  C   ASN B  75     -17.597 -24.963  -3.269  1.00  0.00              
ATOM   2352  O   ASN B  75     -17.968 -25.791  -4.113  1.00  0.00              
ATOM   2353  CB  ASN B  75     -18.752 -25.023  -1.060  1.00  0.00              
ATOM   2354  CG  ASN B  75     -19.068 -26.002   0.037  1.00  0.00              
ATOM   2355  OD1 ASN B  75     -18.712 -27.183  -0.047  1.00  0.00              
ATOM   2356  ND2 ASN B  75     -19.729 -25.534   1.065  1.00  0.00              
ATOM   2357  H   ASN B  75     -16.438 -24.025  -0.469  1.00  0.00              
ATOM   2358  HA  ASN B  75     -17.299 -26.446  -1.887  1.00  0.00              
ATOM   2359 1HB  ASN B  75     -18.658 -24.026  -0.625  1.00  0.00              
ATOM   2360 2HB  ASN B  75     -19.588 -24.997  -1.759  1.00  0.00              
ATOM   2361 1HD2 ASN B  75     -19.966 -26.140   1.824  1.00  0.00              
ATOM   2362 2HD2 ASN B  75     -19.997 -24.572   1.091  1.00  0.00              
ATOM   2363  N   LYS B  76     -17.230 -23.714  -3.564  1.00  0.00              
ATOM   2364  CA  LYS B  76     -17.127 -23.216  -4.951  1.00  0.00              
ATOM   2365  C   LYS B  76     -16.146 -24.061  -5.754  1.00  0.00              
ATOM   2366  O   LYS B  76     -16.426 -24.416  -6.894  1.00  0.00              
ATOM   2367  CB  LYS B  76     -16.694 -21.749  -4.975  1.00  0.00              
ATOM   2368  CG  LYS B  76     -17.778 -20.766  -4.552  1.00  0.00              
ATOM   2369  CD  LYS B  76     -17.276 -19.331  -4.614  1.00  0.00              
ATOM   2370  CE  LYS B  76     -18.386 -18.342  -4.287  1.00  0.00              
ATOM   2371  NZ  LYS B  76     -17.919 -16.932  -4.377  1.00  0.00              
ATOM   2372  H   LYS B  76     -17.015 -23.089  -2.800  1.00  0.00              
ATOM   2373  HA  LYS B  76     -18.107 -23.297  -5.422  1.00  0.00              
ATOM   2374 1HB  LYS B  76     -15.840 -21.611  -4.311  1.00  0.00              
ATOM   2375 2HB  LYS B  76     -16.373 -21.481  -5.981  1.00  0.00              
ATOM   2376 1HG  LYS B  76     -18.640 -20.870  -5.212  1.00  0.00              
ATOM   2377 2HG  LYS B  76     -18.093 -20.989  -3.533  1.00  0.00              
ATOM   2378 1HD  LYS B  76     -16.462 -19.199  -3.900  1.00  0.00              
ATOM   2379 2HD  LYS B  76     -16.898 -19.121  -5.614  1.00  0.00              
ATOM   2380 1HE  LYS B  76     -19.214 -18.483  -4.980  1.00  0.00              
ATOM   2381 2HE  LYS B  76     -18.751 -18.526  -3.277  1.00  0.00              
ATOM   2382 1HZ  LYS B  76     -18.682 -16.309  -4.154  1.00  0.00              
ATOM   2383 2HZ  LYS B  76     -17.162 -16.785  -3.724  1.00  0.00              
ATOM   2384 3HZ  LYS B  76     -17.595 -16.744  -5.315  1.00  0.00              
ATOM   2385  N   SER B  77     -15.003 -24.384  -5.150  1.00  0.00              
ATOM   2386  CA  SER B  77     -13.982 -25.188  -5.804  1.00  0.00              
ATOM   2387  C   SER B  77     -14.553 -26.554  -6.188  1.00  0.00              
ATOM   2388  O   SER B  77     -14.243 -27.109  -7.269  1.00  0.00              
ATOM   2389  CB  SER B  77     -12.783 -25.358  -4.892  1.00  0.00              
ATOM   2390  OG  SER B  77     -12.174 -24.125  -4.627  1.00  0.00              
ATOM   2391  H   SER B  77     -14.844 -24.058  -4.207  1.00  0.00              
ATOM   2392  HA  SER B  77     -13.660 -24.670  -6.709  1.00  0.00              
ATOM   2393 1HB  SER B  77     -13.099 -25.819  -3.957  1.00  0.00              
ATOM   2394 2HB  SER B  77     -12.063 -26.029  -5.360  1.00  0.00              
ATOM   2395  HG  SER B  77     -11.659 -24.250  -3.827  1.00  0.00              
ATOM   2396  N   SER B  78     -15.312 -27.114  -5.251  1.00  0.00              
ATOM   2397  CA  SER B  78     -15.898 -28.429  -5.493  1.00  0.00              
ATOM   2398  C   SER B  78     -16.874 -28.390  -6.667  1.00  0.00              
ATOM   2399  O   SER B  78     -16.745 -29.153  -7.629  1.00  0.00              
ATOM   2400  CB  SER B  78     -16.609 -28.920  -4.247  1.00  0.00              
ATOM   2401  OG  SER B  78     -17.199 -30.172  -4.466  1.00  0.00              
ATOM   2402  H   SER B  78     -15.493 -26.649  -4.373  1.00  0.00              
ATOM   2403  HA  SER B  78     -15.099 -29.119  -5.768  1.00  0.00              
ATOM   2404 1HB  SER B  78     -15.897 -28.989  -3.425  1.00  0.00              
ATOM   2405 2HB  SER B  78     -17.374 -28.201  -3.958  1.00  0.00              
ATOM   2406  HG  SER B  78     -17.897 -30.254  -3.813  1.00  0.00              
ATOM   2407  N   VAL B  79     -17.816 -27.457  -6.655  1.00  0.00              
ATOM   2408  CA  VAL B  79     -18.809 -27.492  -7.748  1.00  0.00              
ATOM   2409  C   VAL B  79     -18.177 -27.111  -9.109  1.00  0.00              
ATOM   2410  O   VAL B  79     -18.638 -27.561 -10.109  1.00  0.00              
ATOM   2411  CB  VAL B  79     -20.061 -26.656  -7.464  1.00  0.00              
ATOM   2412  CG1 VAL B  79     -20.908 -27.285  -6.373  1.00  0.00              
ATOM   2413  CG2 VAL B  79     -19.703 -25.131  -7.125  1.00  0.00              
ATOM   2414  H   VAL B  79     -17.886 -26.738  -5.949  1.00  0.00              
ATOM   2415  HA  VAL B  79     -19.136 -28.523  -7.886  1.00  0.00              
ATOM   2416  HB  VAL B  79     -20.704 -26.672  -8.344  1.00  0.00              
ATOM   2417 1HG1 VAL B  79     -21.790 -26.668  -6.195  1.00  0.00              
ATOM   2418 2HG1 VAL B  79     -21.221 -28.282  -6.684  1.00  0.00              
ATOM   2419 3HG1 VAL B  79     -20.325 -27.356  -5.455  1.00  0.00              
ATOM   2420 1HG2 VAL B  79     -20.621 -24.577  -6.932  1.00  0.00              
ATOM   2421 2HG2 VAL B  79     -19.064 -25.095  -6.243  1.00  0.00              
ATOM   2422 3HG2 VAL B  79     -19.181 -24.684  -7.971  1.00  0.00              
ATOM   2423  N   SER B  80     -17.136 -26.287  -9.118  1.00  0.00              
ATOM   2424  CA  SER B  80     -16.396 -25.920 -10.333  1.00  0.00              
ATOM   2425  C   SER B  80     -15.869 -27.131 -11.062  1.00  0.00              
ATOM   2426  O   SER B  80     -15.672 -27.092 -12.261  1.00  0.00              
ATOM   2427  CB  SER B  80     -15.239 -25.002  -9.987  1.00  0.00              
ATOM   2428  OG  SER B  80     -15.702 -23.780  -9.481  1.00  0.00              
ATOM   2429  H   SER B  80     -16.849 -25.899  -8.231  1.00  0.00              
ATOM   2430  HA  SER B  80     -17.084 -25.428 -11.022  1.00  0.00              
ATOM   2431 1HB  SER B  80     -14.599 -25.486  -9.250  1.00  0.00              
ATOM   2432 2HB  SER B  80     -14.637 -24.826 -10.877  1.00  0.00              
ATOM   2433  HG  SER B  80     -16.538 -23.611  -9.922  1.00  0.00              
ATOM   2434  N   LYS B  81     -15.595 -28.193 -10.315  1.00  0.00              
ATOM   2435  CA  LYS B  81     -15.126 -29.420 -10.929  1.00  0.00              
ATOM   2436  C   LYS B  81     -16.247 -30.415 -11.259  1.00  0.00              
ATOM   2437  O   LYS B  81     -15.976 -31.568 -11.700  1.00  0.00              
ATOM   2438  CB  LYS B  81     -14.096 -30.085 -10.015  1.00  0.00              
ATOM   2439  CG  LYS B  81     -12.879 -29.224  -9.707  1.00  0.00              
ATOM   2440  CD  LYS B  81     -12.080 -28.927 -10.967  1.00  0.00              
ATOM   2441  CE  LYS B  81     -10.812 -28.147 -10.648  1.00  0.00              
ATOM   2442  NZ  LYS B  81     -10.034 -27.824 -11.875  1.00  0.00              
ATOM   2443  H   LYS B  81     -15.710 -28.157  -9.312  1.00  0.00              
ATOM   2444  HA  LYS B  81     -14.663 -29.173 -11.885  1.00  0.00              
ATOM   2445 1HB  LYS B  81     -14.567 -30.349  -9.067  1.00  0.00              
ATOM   2446 2HB  LYS B  81     -13.745 -31.010 -10.474  1.00  0.00              
ATOM   2447 1HG  LYS B  81     -13.202 -28.283  -9.261  1.00  0.00              
ATOM   2448 2HG  LYS B  81     -12.238 -29.742  -8.994  1.00  0.00              
ATOM   2449 1HD  LYS B  81     -11.807 -29.863 -11.455  1.00  0.00              
ATOM   2450 2HD  LYS B  81     -12.690 -28.343 -11.655  1.00  0.00              
ATOM   2451 1HE  LYS B  81     -11.074 -27.218 -10.144  1.00  0.00              
ATOM   2452 2HE  LYS B  81     -10.183 -28.733  -9.978  1.00  0.00              
ATOM   2453 1HZ  LYS B  81      -9.203 -27.308 -11.621  1.00  0.00              
ATOM   2454 2HZ  LYS B  81      -9.769 -28.680 -12.341  1.00  0.00              
ATOM   2455 3HZ  LYS B  81     -10.601 -27.264 -12.496  1.00  0.00              
ATOM   2456  N   GLY B  82     -17.484 -29.987 -11.031  1.00  0.00              
ATOM   2457  CA  GLY B  82     -18.657 -30.835 -11.204  1.00  0.00              
ATOM   2458  C   GLY B  82     -18.855 -31.810 -10.054  1.00  0.00              
ATOM   2459  O   GLY B  82     -19.541 -32.854 -10.217  1.00  0.00              
ATOM   2460  H   GLY B  82     -17.608 -29.032 -10.725  1.00  0.00              
ATOM   2461 1HA  GLY B  82     -19.547 -30.211 -11.294  1.00  0.00              
ATOM   2462 2HA  GLY B  82     -18.565 -31.399 -12.132  1.00  0.00              
ATOM   2463  N   TYR B  83     -18.214 -31.529  -8.924  1.00  0.00              
ATOM   2464  CA  TYR B  83     -18.454 -32.317  -7.677  1.00  0.00              
ATOM   2465  C   TYR B  83     -19.581 -31.731  -6.850  1.00  0.00              
ATOM   2466  O   TYR B  83     -19.781 -30.535  -6.842  1.00  0.00              
ATOM   2467  CB  TYR B  83     -17.186 -32.301  -6.814  1.00  0.00              
ATOM   2468  CG  TYR B  83     -15.900 -32.830  -7.490  1.00  0.00              
ATOM   2469  CD1 TYR B  83     -15.947 -33.615  -8.625  1.00  0.00              
ATOM   2470  CD2 TYR B  83     -14.652 -32.579  -6.910  1.00  0.00              
ATOM   2471  CE1 TYR B  83     -14.757 -34.099  -9.238  1.00  0.00              
ATOM   2472  CE2 TYR B  83     -13.463 -33.069  -7.456  1.00  0.00              
ATOM   2473  CZ  TYR B  83     -13.518 -33.837  -8.618  1.00  0.00              
ATOM   2474  OH  TYR B  83     -12.334 -34.268  -9.172  1.00  0.00              
ATOM   2475  H   TYR B  83     -17.550 -30.768  -8.905  1.00  0.00              
ATOM   2476  HA  TYR B  83     -18.684 -33.345  -7.957  1.00  0.00              
ATOM   2477 1HB  TYR B  83     -16.979 -31.280  -6.489  1.00  0.00              
ATOM   2478 2HB  TYR B  83     -17.347 -32.903  -5.920  1.00  0.00              
ATOM   2479  HD1 TYR B  83     -16.909 -33.875  -9.068  1.00  0.00              
ATOM   2480  HD2 TYR B  83     -14.583 -31.983  -6.000  1.00  0.00              
ATOM   2481  HE1 TYR B  83     -14.817 -34.717 -10.134  1.00  0.00              
ATOM   2482  HE2 TYR B  83     -12.510 -32.850  -6.974  1.00  0.00              
ATOM   2483  HH  TYR B  83     -11.600 -33.954  -8.638  1.00  0.00              
ATOM   2484  N   SER B  84     -20.316 -32.570  -6.128  1.00  0.00              
ATOM   2485  CA  SER B  84     -21.317 -32.039  -5.211  1.00  0.00              
ATOM   2486  C   SER B  84     -20.679 -31.251  -4.026  1.00  0.00              
ATOM   2487  O   SER B  84     -19.651 -31.648  -3.489  1.00  0.00              
ATOM   2488  CB  SER B  84     -22.165 -33.179  -4.681  1.00  0.00              
ATOM   2489  OG  SER B  84     -23.060 -32.727  -3.704  1.00  0.00              
ATOM   2490  H   SER B  84     -20.196 -33.570  -6.200  1.00  0.00              
ATOM   2491  HA  SER B  84     -21.962 -31.353  -5.762  1.00  0.00              
ATOM   2492 1HB  SER B  84     -22.718 -33.633  -5.503  1.00  0.00              
ATOM   2493 2HB  SER B  84     -21.518 -33.947  -4.259  1.00  0.00              
ATOM   2494  HG  SER B  84     -23.508 -33.509  -3.373  1.00  0.00              
ATOM   2495  N   PRO B  85     -21.322 -30.149  -3.576  1.00  0.00              
ATOM   2496  CA  PRO B  85     -20.796 -29.459  -2.411  1.00  0.00              
ATOM   2497  C   PRO B  85     -21.023 -30.213  -1.096  1.00  0.00              
ATOM   2498  O   PRO B  85     -21.981 -30.967  -0.975  1.00  0.00              
ATOM   2499  CB  PRO B  85     -21.566 -28.112  -2.374  1.00  0.00              
ATOM   2500  CG  PRO B  85     -22.826 -28.311  -3.198  1.00  0.00              
ATOM   2501  CD  PRO B  85     -22.584 -29.482  -4.178  1.00  0.00              
ATOM   2502  HA  PRO B  85     -19.720 -29.279  -2.552  1.00  0.00              
ATOM   2503 1HB  PRO B  85     -21.800 -27.841  -1.334  1.00  0.00              
ATOM   2504 2HB  PRO B  85     -20.937 -27.307  -2.782  1.00  0.00              
ATOM   2505 1HG  PRO B  85     -23.681 -28.524  -2.540  1.00  0.00              
ATOM   2506 2HG  PRO B  85     -23.070 -27.389  -3.747  1.00  0.00              
ATOM   2507 1HD  PRO B  85     -23.457 -30.151  -4.174  1.00  0.00              
ATOM   2508 2HD  PRO B  85     -22.403 -29.086  -5.187  1.00  0.00              
ATOM   2509  N   PHE B  86     -20.190 -29.926  -0.091  1.00  0.00              
ATOM   2510  CA  PHE B  86     -20.349 -30.585   1.201  1.00  0.00              
ATOM   2511  C   PHE B  86     -21.463 -29.920   2.012  1.00  0.00              
ATOM   2512  O   PHE B  86     -21.600 -28.695   2.006  1.00  0.00              
ATOM   2513  CB  PHE B  86     -19.024 -30.475   1.983  1.00  0.00              
ATOM   2514  CG  PHE B  86     -18.006 -31.439   1.479  1.00  0.00              
ATOM   2515  CD1 PHE B  86     -17.274 -31.143   0.329  1.00  0.00              
ATOM   2516  CD2 PHE B  86     -17.885 -32.710   2.076  1.00  0.00              
ATOM   2517  CE1 PHE B  86     -16.389 -32.081  -0.176  1.00  0.00              
ATOM   2518  CE2 PHE B  86     -17.006 -33.627   1.578  1.00  0.00              
ATOM   2519  CZ  PHE B  86     -16.259 -33.294   0.426  1.00  0.00              
ATOM   2520  H   PHE B  86     -19.446 -29.254  -0.212  1.00  0.00              
ATOM   2521  HA  PHE B  86     -20.581 -31.637   1.027  1.00  0.00              
ATOM   2522 1HB  PHE B  86     -18.634 -29.462   1.897  1.00  0.00              
ATOM   2523 2HB  PHE B  86     -19.208 -30.666   3.039  1.00  0.00              
ATOM   2524  HD1 PHE B  86     -17.411 -30.176  -0.155  1.00  0.00              
ATOM   2525  HD2 PHE B  86     -18.473 -32.946   2.965  1.00  0.00              
ATOM   2526  HE1 PHE B  86     -15.793 -31.847  -1.059  1.00  0.00              
ATOM   2527  HE2 PHE B  86     -16.874 -34.600   2.050  1.00  0.00              
ATOM   2528  HZ  PHE B  86     -15.569 -34.033   0.021  1.00  0.00              
ATOM   2529  N   THR B  87     -22.264 -30.725   2.690  1.00  0.00              
ATOM   2530  CA  THR B  87     -23.331 -30.190   3.567  1.00  0.00              
ATOM   2531  C   THR B  87     -22.776 -29.783   4.901  1.00  0.00              
ATOM   2532  O   THR B  87     -21.671 -30.210   5.256  1.00  0.00              
ATOM   2533  CB  THR B  87     -24.442 -31.262   3.828  1.00  0.00              
ATOM   2534  OG1 THR B  87     -23.883 -32.321   4.611  1.00  0.00              
ATOM   2535  CG2 THR B  87     -24.967 -31.839   2.508  1.00  0.00              
ATOM   2536  H   THR B  87     -22.148 -31.725   2.610  1.00  0.00              
ATOM   2537  HA  THR B  87     -23.791 -29.335   3.070  1.00  0.00              
ATOM   2538  HB  THR B  87     -25.270 -30.804   4.368  1.00  0.00              
ATOM   2539  HG1 THR B  87     -22.957 -32.134   4.786  1.00  0.00              
ATOM   2540 1HG2 THR B  87     -25.738 -32.581   2.716  1.00  0.00              
ATOM   2541 2HG2 THR B  87     -25.389 -31.037   1.902  1.00  0.00              
ATOM   2542 3HG2 THR B  87     -24.148 -32.310   1.966  1.00  0.00              
ATOM   2543  N   PRO B  88     -23.553 -28.998   5.687  1.00  0.00              
ATOM   2544  CA  PRO B  88     -23.222 -28.910   7.112  1.00  0.00              
ATOM   2545  C   PRO B  88     -23.022 -30.260   7.764  1.00  0.00              
ATOM   2546  O   PRO B  88     -23.677 -31.275   7.399  1.00  0.00              
ATOM   2547  CB  PRO B  88     -24.439 -28.187   7.710  1.00  0.00              
ATOM   2548  CG  PRO B  88     -24.984 -27.398   6.558  1.00  0.00              
ATOM   2549  CD  PRO B  88     -24.804 -28.344   5.348  1.00  0.00              
ATOM   2550  HA  PRO B  88     -22.309 -28.309   7.235  1.00  0.00              
ATOM   2551 1HB  PRO B  88     -25.155 -28.921   8.107  1.00  0.00              
ATOM   2552 2HB  PRO B  88     -24.124 -27.556   8.554  1.00  0.00              
ATOM   2553 1HG  PRO B  88     -26.036 -27.133   6.742  1.00  0.00              
ATOM   2554 2HG  PRO B  88     -24.433 -26.453   6.450  1.00  0.00              
ATOM   2555 1HD  PRO B  88     -25.652 -29.043   5.299  1.00  0.00              
ATOM   2556 2HD  PRO B  88     -24.735 -27.751   4.425  1.00  0.00              
ATOM   2557  N   LYS B  89     -22.095 -30.298   8.717  1.00  0.00              
ATOM   2558  CA  LYS B  89     -21.741 -31.500   9.403  1.00  0.00              
ATOM   2559  C   LYS B  89     -22.960 -32.218   9.994  1.00  0.00              
ATOM   2560  O   LYS B  89     -23.062 -33.441   9.903  1.00  0.00              
ATOM   2561  CB  LYS B  89     -20.725 -31.181  10.501  1.00  0.00              
ATOM   2562  CG  LYS B  89     -20.270 -32.390  11.307  1.00  0.00              
ATOM   2563  CD  LYS B  89     -19.114 -32.036  12.231  1.00  0.00              
ATOM   2564  CE  LYS B  89     -18.615 -33.257  12.988  1.00  0.00              
ATOM   2565  NZ  LYS B  89     -19.642 -33.790  13.923  1.00  0.00              
ATOM   2566  H   LYS B  89     -21.627 -29.437   8.960  1.00  0.00              
ATOM   2567  HA  LYS B  89     -21.283 -32.184   8.688  1.00  0.00              
ATOM   2568 1HB  LYS B  89     -19.841 -30.722  10.057  1.00  0.00              
ATOM   2569 2HB  LYS B  89     -21.155 -30.459  11.196  1.00  0.00              
ATOM   2570 1HG  LYS B  89     -21.101 -32.763  11.906  1.00  0.00              
ATOM   2571 2HG  LYS B  89     -19.951 -33.181  10.628  1.00  0.00              
ATOM   2572 1HD  LYS B  89     -18.293 -31.621  11.644  1.00  0.00              
ATOM   2573 2HD  LYS B  89     -19.440 -31.283  12.949  1.00  0.00              
ATOM   2574 1HE  LYS B  89     -18.345 -34.039  12.280  1.00  0.00              
ATOM   2575 2HE  LYS B  89     -17.725 -32.992  13.559  1.00  0.00              
ATOM   2576 1HZ  LYS B  89     -19.273 -34.597  14.406  1.00  0.00              
ATOM   2577 2HZ  LYS B  89     -19.887 -33.078  14.598  1.00  0.00              
ATOM   2578 3HZ  LYS B  89     -20.465 -34.057  13.403  1.00  0.00              
ATOM   2579  N   ASN B  90     -23.913 -31.454  10.543  1.00  0.00              
ATOM   2580  CA  ASN B  90     -25.082 -32.059  11.160  1.00  0.00              
ATOM   2581  C   ASN B  90     -26.118 -32.668  10.198  1.00  0.00              
ATOM   2582  O   ASN B  90     -27.131 -33.202  10.643  1.00  0.00              
ATOM   2583  CB  ASN B  90     -25.754 -31.029  12.049  1.00  0.00              
ATOM   2584  CG  ASN B  90     -24.960 -30.731  13.290  1.00  0.00              
ATOM   2585  OD1 ASN B  90     -24.183 -31.570  13.762  1.00  0.00              
ATOM   2586  ND2 ASN B  90     -25.139 -29.552  13.830  1.00  0.00              
ATOM   2587  H   ASN B  90     -23.827 -30.448  10.533  1.00  0.00              
ATOM   2588  HA  ASN B  90     -24.767 -32.959  11.691  1.00  0.00              
ATOM   2589 1HB  ASN B  90     -25.894 -30.102  11.491  1.00  0.00              
ATOM   2590 2HB  ASN B  90     -26.741 -31.388  12.341  1.00  0.00              
ATOM   2591 1HD2 ASN B  90     -24.637 -29.299  14.657  1.00  0.00              
ATOM   2592 2HD2 ASN B  90     -25.777 -28.905  13.415  1.00  0.00              
ATOM   2593  N   GLN B  91     -25.851 -32.579   8.901  1.00  0.00              
ATOM   2594  CA  GLN B  91     -26.722 -33.164   7.877  1.00  0.00              
ATOM   2595  C   GLN B  91     -26.065 -34.353   7.160  1.00  0.00              
ATOM   2596  O   GLN B  91     -26.620 -34.834   6.165  1.00  0.00              
ATOM   2597  CB  GLN B  91     -27.119 -32.098   6.852  1.00  0.00              
ATOM   2598  CG  GLN B  91     -27.754 -30.858   7.458  1.00  0.00              
ATOM   2599  CD  GLN B  91     -29.038 -31.171   8.203  1.00  0.00              
ATOM   2600  OE1 GLN B  91     -29.929 -31.846   7.678  1.00  0.00              
ATOM   2601  NE2 GLN B  91     -29.141 -30.683   9.434  1.00  0.00              
ATOM   2602  H   GLN B  91     -25.016 -32.089   8.615  1.00  0.00              
ATOM   2603  HA  GLN B  91     -27.607 -33.570   8.367  1.00  0.00              
ATOM   2604 1HB  GLN B  91     -26.237 -31.784   6.293  1.00  0.00              
ATOM   2605 2HB  GLN B  91     -27.824 -32.523   6.139  1.00  0.00              
ATOM   2606 1HG  GLN B  91     -27.053 -30.409   8.161  1.00  0.00              
ATOM   2607 2HG  GLN B  91     -27.986 -30.154   6.659  1.00  0.00              
ATOM   2608 1HE2 GLN B  91     -29.966 -30.857   9.974  1.00  0.00              
ATOM   2609 2HE2 GLN B  91     -28.395 -30.142   9.822  1.00  0.00              
ATOM   2610  N   GLN B  92     -24.945 -34.837   7.700  1.00  0.00              
ATOM   2611  CA  GLN B  92     -24.117 -35.874   7.038  1.00  0.00              
ATOM   2612  C   GLN B  92     -24.435 -37.220   7.667  1.00  0.00              
ATOM   2613  O   GLN B  92     -24.944 -37.257   8.803  1.00  0.00              
ATOM   2614  CB  GLN B  92     -22.647 -35.552   7.264  1.00  0.00              
ATOM   2615  CG  GLN B  92     -22.243 -34.216   6.622  1.00  0.00              
ATOM   2616  CD  GLN B  92     -20.787 -33.907   6.791  1.00  0.00              
ATOM   2617  OE1 GLN B  92     -20.022 -34.724   7.357  1.00  0.00              
ATOM   2618  NE2 GLN B  92     -20.365 -32.717   6.322  1.00  0.00              
ATOM   2619  H   GLN B  92     -24.656 -34.476   8.598  1.00  0.00              
ATOM   2620  HA  GLN B  92     -24.331 -35.857   5.969  1.00  0.00              
ATOM   2621 1HB  GLN B  92     -22.444 -35.508   8.334  1.00  0.00              
ATOM   2622 2HB  GLN B  92     -22.032 -36.349   6.847  1.00  0.00              
ATOM   2623 1HG  GLN B  92     -22.457 -34.259   5.554  1.00  0.00              
ATOM   2624 2HG  GLN B  92     -22.815 -33.414   7.086  1.00  0.00              
ATOM   2625 1HE2 GLN B  92     -19.402 -32.457   6.408  1.00  0.00              
ATOM   2626 2HE2 GLN B  92     -21.013 -32.092   5.887  1.00  0.00              
ATOM   2627  N   VAL B  93     -24.217 -38.319   6.960  1.00  0.00              
ATOM   2628  CA  VAL B  93     -24.342 -39.634   7.609  1.00  0.00              
ATOM   2629  C   VAL B  93     -23.354 -40.603   6.971  1.00  0.00              
ATOM   2630  O   VAL B  93     -23.109 -40.557   5.764  1.00  0.00              
ATOM   2631  CB  VAL B  93     -25.775 -40.200   7.564  1.00  0.00              
ATOM   2632  CG1 VAL B  93     -26.241 -40.435   6.198  1.00  0.00              
ATOM   2633  CG2 VAL B  93     -25.876 -41.529   8.313  1.00  0.00              
ATOM   2634  H   VAL B  93     -23.966 -38.275   5.983  1.00  0.00              
ATOM   2635  HA  VAL B  93     -24.067 -39.529   8.659  1.00  0.00              
ATOM   2636  HB  VAL B  93     -26.453 -39.484   8.029  1.00  0.00              
ATOM   2637 1HG1 VAL B  93     -27.255 -40.833   6.222  1.00  0.00              
ATOM   2638 2HG1 VAL B  93     -26.233 -39.496   5.644  1.00  0.00              
ATOM   2639 3HG1 VAL B  93     -25.582 -41.152   5.707  1.00  0.00              
ATOM   2640 1HG2 VAL B  93     -26.899 -41.899   8.261  1.00  0.00              
ATOM   2641 2HG2 VAL B  93     -25.203 -42.256   7.856  1.00  0.00              
ATOM   2642 3HG2 VAL B  93     -25.595 -41.381   9.356  1.00  0.00              
ATOM   2643  N   GLY B  94     -22.747 -41.471   7.786  1.00  0.00              
ATOM   2644  CA  GLY B  94     -21.747 -42.397   7.238  1.00  0.00              
ATOM   2645  C   GLY B  94     -20.677 -41.583   6.478  1.00  0.00              
ATOM   2646  O   GLY B  94     -20.162 -40.559   6.985  1.00  0.00              
ATOM   2647  H   GLY B  94     -22.961 -41.505   8.773  1.00  0.00              
ATOM   2648 1HA  GLY B  94     -21.297 -42.969   8.050  1.00  0.00              
ATOM   2649 2HA  GLY B  94     -22.236 -43.110   6.576  1.00  0.00              
ATOM   2650  N   CYS B  95     -20.370 -42.004   5.262  1.00  0.00              
ATOM   2651  CA  CYS B  95     -19.387 -41.279   4.456  1.00  0.00              
ATOM   2652  C   CYS B  95     -20.127 -40.371   3.455  1.00  0.00              
ATOM   2653  O   CYS B  95     -19.530 -39.920   2.447  1.00  0.00              
ATOM   2654  CB  CYS B  95     -18.582 -42.298   3.665  1.00  0.00              
ATOM   2655  SG  CYS B  95     -17.629 -43.317   4.910  1.00  0.00              
ATOM   2656  H   CYS B  95     -20.810 -42.828   4.878  1.00  0.00              
ATOM   2657  HA  CYS B  95     -18.728 -40.728   5.127  1.00  0.00              
ATOM   2658 1HB  CYS B  95     -19.258 -42.914   3.071  1.00  0.00              
ATOM   2659 2HB  CYS B  95     -17.918 -41.780   2.973  1.00  0.00              
ATOM   2660  HG  CYS B  95     -17.030 -44.101   4.019  1.00  0.00              
ATOM   2661  N   ARG B  96     -21.402 -40.164   3.720  1.00  0.00              
ATOM   2662  CA  ARG B  96     -22.260 -39.312   2.846  1.00  0.00              
ATOM   2663  C   ARG B  96     -22.208 -37.886   3.435  1.00  0.00              
ATOM   2664  O   ARG B  96     -22.821 -37.571   4.466  1.00  0.00              
ATOM   2665  CB  ARG B  96     -23.703 -39.854   2.776  1.00  0.00              
ATOM   2666  CG  ARG B  96     -23.786 -41.250   2.177  1.00  0.00              
ATOM   2667  CD  ARG B  96     -25.138 -41.940   2.620  1.00  0.00              
ATOM   2668  NE  ARG B  96     -26.291 -41.228   2.031  1.00  0.00              
ATOM   2669  CZ  ARG B  96     -27.555 -41.414   2.402  1.00  0.00              
ATOM   2670  NH1 ARG B  96     -27.861 -42.337   3.326  1.00  0.00              
ATOM   2671  NH2 ARG B  96     -28.534 -40.740   1.800  1.00  0.00              
ATOM   2672  H   ARG B  96     -21.808 -40.595   4.538  1.00  0.00              
ATOM   2673  HA  ARG B  96     -21.843 -39.320   1.838  1.00  0.00              
ATOM   2674 1HB  ARG B  96     -24.131 -39.880   3.777  1.00  0.00              
ATOM   2675 2HB  ARG B  96     -24.316 -39.181   2.176  1.00  0.00              
ATOM   2676 1HG  ARG B  96     -23.755 -41.182   1.090  1.00  0.00              
ATOM   2677 2HG  ARG B  96     -22.944 -41.847   2.528  1.00  0.00              
ATOM   2678 1HD  ARG B  96     -25.147 -42.975   2.280  1.00  0.00              
ATOM   2679 2HD  ARG B  96     -25.221 -41.915   3.706  1.00  0.00              
ATOM   2680  HE  ARG B  96     -26.104 -40.556   1.298  1.00  0.00              
ATOM   2681 1HH1 ARG B  96     -27.130 -42.895   3.744  1.00  0.00              
ATOM   2682 2HH1 ARG B  96     -28.822 -42.473   3.604  1.00  0.00              
ATOM   2683 1HH2 ARG B  96     -28.316 -40.087   1.060  1.00  0.00              
ATOM   2684 2HH2 ARG B  96     -29.492 -40.882   2.082  1.00  0.00              
ATOM   2685  N   LYS B  97     -21.439 -37.034   2.766  1.00  0.00              
ATOM   2686  CA  LYS B  97     -21.099 -35.754   3.355  1.00  0.00              
ATOM   2687  C   LYS B  97     -21.510 -34.604   2.390  1.00  0.00              
ATOM   2688  O   LYS B  97     -21.284 -33.415   2.679  1.00  0.00              
ATOM   2689  CB  LYS B  97     -19.604 -35.697   3.673  1.00  0.00              
ATOM   2690  CG  LYS B  97     -19.142 -36.713   4.709  1.00  0.00              
ATOM   2691  CD  LYS B  97     -17.668 -36.534   5.040  1.00  0.00              
ATOM   2692  CE  LYS B  97     -17.214 -37.524   6.103  1.00  0.00              
ATOM   2693  NZ  LYS B  97     -17.930 -37.323   7.392  1.00  0.00              
ATOM   2694  H   LYS B  97     -21.084 -37.263   1.848  1.00  0.00              
ATOM   2695  HA  LYS B  97     -21.645 -35.649   4.293  1.00  0.00              
ATOM   2696 1HB  LYS B  97     -19.031 -35.865   2.761  1.00  0.00              
ATOM   2697 2HB  LYS B  97     -19.348 -34.703   4.042  1.00  0.00              
ATOM   2698 1HG  LYS B  97     -19.727 -36.594   5.622  1.00  0.00              
ATOM   2699 2HG  LYS B  97     -19.300 -37.720   4.326  1.00  0.00              
ATOM   2700 1HD  LYS B  97     -17.072 -36.682   4.138  1.00  0.00              
ATOM   2701 2HD  LYS B  97     -17.497 -35.521   5.404  1.00  0.00              
ATOM   2702 1HE  LYS B  97     -17.395 -38.539   5.755  1.00  0.00              
ATOM   2703 2HE  LYS B  97     -16.144 -37.407   6.275  1.00  0.00              
ATOM   2704 1HZ  LYS B  97     -17.601 -37.997   8.069  1.00  0.00              
ATOM   2705 2HZ  LYS B  97     -17.754 -36.389   7.734  1.00  0.00              
ATOM   2706 3HZ  LYS B  97     -18.922 -37.448   7.249  1.00  0.00              
ATOM   2707  N   VAL B  98     -22.097 -34.949   1.246  1.00  0.00              
ATOM   2708  CA  VAL B  98     -22.362 -33.959   0.195  1.00  0.00              
ATOM   2709  C   VAL B  98     -23.818 -34.042  -0.212  1.00  0.00              
ATOM   2710  O   VAL B  98     -24.496 -35.069   0.115  1.00  0.00              
ATOM   2711  CB  VAL B  98     -21.468 -34.203  -1.035  1.00  0.00              
ATOM   2712  CG1 VAL B  98     -19.999 -34.085  -0.657  1.00  0.00              
ATOM   2713  CG2 VAL B  98     -21.764 -35.572  -1.628  1.00  0.00              
ATOM   2714  H   VAL B  98     -22.367 -35.911   1.095  1.00  0.00              
ATOM   2715  HA  VAL B  98     -22.168 -32.965   0.599  1.00  0.00              
ATOM   2716  HB  VAL B  98     -21.671 -33.432  -1.779  1.00  0.00              
ATOM   2717 1HG1 VAL B  98     -19.381 -34.260  -1.539  1.00  0.00              
ATOM   2718 2HG1 VAL B  98     -19.802 -33.086  -0.269  1.00  0.00              
ATOM   2719 3HG1 VAL B  98     -19.759 -34.825   0.106  1.00  0.00              
ATOM   2720 1HG2 VAL B  98     -21.129 -35.737  -2.497  1.00  0.00              
ATOM   2721 2HG2 VAL B  98     -21.566 -36.342  -0.882  1.00  0.00              
ATOM   2722 3HG2 VAL B  98     -22.811 -35.619  -1.929  1.00  0.00              
ATOM   2723  N   TYR B  99     -24.338 -32.977  -0.856  1.00  0.00              
ATOM   2724  CA  TYR B  99     -25.712 -33.001  -1.380  1.00  0.00              
ATOM   2725  C   TYR B  99     -25.901 -34.139  -2.355  1.00  0.00              
ATOM   2726  O   TYR B  99     -24.996 -34.459  -3.165  1.00  0.00              
ATOM   2727  CB  TYR B  99     -26.081 -31.658  -2.049  1.00  0.00              
ATOM   2728  CG  TYR B  99     -26.171 -30.566  -0.995  1.00  0.00              
ATOM   2729  CD1 TYR B  99     -27.350 -30.365  -0.276  1.00  0.00              
ATOM   2730  CD2 TYR B  99     -25.044 -29.781  -0.682  1.00  0.00              
ATOM   2731  CE1 TYR B  99     -27.412 -29.396   0.769  1.00  0.00              
ATOM   2732  CE2 TYR B  99     -25.100 -28.827   0.292  1.00  0.00              
ATOM   2733  CZ  TYR B  99     -26.271 -28.628   1.020  1.00  0.00              
ATOM   2734  OH  TYR B  99     -26.319 -27.676   2.042  1.00  0.00              
ATOM   2735  H   TYR B  99     -23.778 -32.146  -0.983  1.00  0.00              
ATOM   2736  HA  TYR B  99     -26.397 -33.167  -0.548  1.00  0.00              
ATOM   2737 1HB  TYR B  99     -25.326 -31.403  -2.794  1.00  0.00              
ATOM   2738 2HB  TYR B  99     -27.033 -31.760  -2.569  1.00  0.00              
ATOM   2739  HD1 TYR B  99     -28.238 -30.953  -0.510  1.00  0.00              
ATOM   2740  HD2 TYR B  99     -24.109 -29.930  -1.223  1.00  0.00              
ATOM   2741  HE1 TYR B  99     -28.339 -29.249   1.322  1.00  0.00              
ATOM   2742  HE2 TYR B  99     -24.223 -28.214   0.506  1.00  0.00              
ATOM   2743  HH  TYR B  99     -25.465 -27.245   2.117  1.00  0.00              
ATOM   2744  N   GLU B 100     -27.078 -34.749  -2.293  1.00  0.00              
ATOM   2745  CA  GLU B 100     -27.419 -35.836  -3.203  1.00  0.00              
ATOM   2746  C   GLU B 100     -28.565 -35.461  -4.161  1.00  0.00              
ATOM   2747  O   GLU B 100     -29.385 -34.589  -3.846  1.00  0.00              
ATOM   2748  CB  GLU B 100     -27.837 -37.024  -2.355  1.00  0.00              
ATOM   2749  CG  GLU B 100     -26.594 -37.511  -1.497  1.00  0.00              
ATOM   2750  CD  GLU B 100     -26.885 -38.754  -0.692  1.00  0.00              
ATOM   2751  OE1 GLU B 100     -28.082 -39.149  -0.578  1.00  0.00              
ATOM   2752  OE2 GLU B 100     -25.921 -39.299  -0.109  1.00  0.00              
ATOM   2753  H   GLU B 100     -27.754 -34.456  -1.602  1.00  0.00              
ATOM   2754  HA  GLU B 100     -26.534 -36.087  -3.789  1.00  0.00              
ATOM   2755 1HB  GLU B 100     -28.663 -36.734  -1.705  1.00  0.00              
ATOM   2756 2HB  GLU B 100     -28.195 -37.825  -3.002  1.00  0.00              
ATOM   2757 1HG  GLU B 100     -25.760 -37.714  -2.168  1.00  0.00              
ATOM   2758 2HG  GLU B 100     -26.294 -36.709  -0.823  1.00  0.00              
ATOM   2759  N   LEU B 101     -28.668 -36.191  -5.266  1.00  0.00              
ATOM   2760  CA  LEU B 101     -29.801 -36.023  -6.215  1.00  0.00              
ATOM   2761  C   LEU B 101     -30.646 -37.288  -6.116  1.00  0.00              
ATOM   2762  O   LEU B 101     -30.142 -38.351  -6.422  1.00  0.00              
ATOM   2763  CB  LEU B 101     -29.290 -35.844  -7.614  1.00  0.00              
ATOM   2764  CG  LEU B 101     -28.368 -34.649  -7.833  1.00  0.00              
ATOM   2765  CD1 LEU B 101     -27.848 -34.552  -9.319  1.00  0.00              
ATOM   2766  CD2 LEU B 101     -29.064 -33.393  -7.448  1.00  0.00              
ATOM   2767  H   LEU B 101     -27.956 -36.879  -5.466  1.00  0.00              
ATOM   2768  HA  LEU B 101     -30.360 -35.132  -5.931  1.00  0.00              
ATOM   2769 1HB  LEU B 101     -28.744 -36.741  -7.902  1.00  0.00              
ATOM   2770 2HB  LEU B 101     -30.142 -35.732  -8.284  1.00  0.00              
ATOM   2771  HG  LEU B 101     -27.472 -34.765  -7.223  1.00  0.00              
ATOM   2772 1HD1 LEU B 101     -27.195 -33.685  -9.420  1.00  0.00              
ATOM   2773 2HD1 LEU B 101     -27.291 -35.455  -9.569  1.00  0.00              
ATOM   2774 3HD1 LEU B 101     -28.696 -34.449  -9.995  1.00  0.00              
ATOM   2775 1HD2 LEU B 101     -28.398 -32.544  -7.607  1.00  0.00              
ATOM   2776 2HD2 LEU B 101     -29.959 -33.271  -8.058  1.00  0.00              
ATOM   2777 3HD2 LEU B 101     -29.346 -33.441  -6.396  1.00  0.00              
ATOM   2778  N   HIS B 102     -31.848 -37.170  -5.582  1.00  0.00              
ATOM   2779  CA  HIS B 102     -32.761 -38.306  -5.424  1.00  0.00              
ATOM   2780  C   HIS B 102     -33.910 -38.194  -6.443  1.00  0.00              
ATOM   2781  O   HIS B 102     -34.308 -37.087  -6.861  1.00  0.00              
ATOM   2782  CB  HIS B 102     -33.322 -38.366  -3.999  1.00  0.00              
ATOM   2783  CG  HIS B 102     -32.337 -38.861  -2.986  1.00  0.00              
ATOM   2784  ND1 HIS B 102     -32.713 -39.281  -1.727  1.00  0.00              
ATOM   2785  CD2 HIS B 102     -30.992 -39.001  -3.044  1.00  0.00              
ATOM   2786  CE1 HIS B 102     -31.640 -39.660  -1.055  1.00  0.00              
ATOM   2787  NE2 HIS B 102     -30.584 -39.500  -1.831  1.00  0.00              
ATOM   2788  H   HIS B 102     -32.143 -36.255  -5.272  1.00  0.00              
ATOM   2789  HA  HIS B 102     -32.217 -39.236  -5.590  1.00  0.00              
ATOM   2790 1HB  HIS B 102     -33.653 -37.372  -3.697  1.00  0.00              
ATOM   2791 2HB  HIS B 102     -34.192 -39.022  -3.978  1.00  0.00              
ATOM   2792  HD2 HIS B 102     -30.352 -38.763  -3.894  1.00  0.00              
ATOM   2793  HE1 HIS B 102     -31.629 -40.040  -0.034  1.00  0.00              
ATOM   2794  HE2 HIS B 102     -29.628 -39.709  -1.579  1.00  0.00              
ATOM   2795  N   HIS B 103     -34.438 -39.349  -6.840  1.00  0.00              
ATOM   2796  CA  HIS B 103     -35.639 -39.384  -7.641  1.00  0.00              
ATOM   2797  C   HIS B 103     -36.829 -39.491  -6.713  1.00  0.00              
ATOM   2798  O   HIS B 103     -36.808 -40.235  -5.710  1.00  0.00              
ATOM   2799  CB  HIS B 103     -35.621 -40.557  -8.626  1.00  0.00              
ATOM   2800  CG  HIS B 103     -34.501 -40.493  -9.617  1.00  0.00              
ATOM   2801  ND1 HIS B 103     -33.266 -41.062  -9.382  1.00  0.00              
ATOM   2802  CD2 HIS B 103     -34.428 -39.928 -10.845  1.00  0.00              
ATOM   2803  CE1 HIS B 103     -32.482 -40.849 -10.425  1.00  0.00              
ATOM   2804  NE2 HIS B 103     -33.163 -40.164 -11.325  1.00  0.00              
ATOM   2805  H   HIS B 103     -33.995 -40.218  -6.579  1.00  0.00              
ATOM   2806  HA  HIS B 103     -35.715 -38.466  -8.223  1.00  0.00              
ATOM   2807 1HB  HIS B 103     -35.535 -41.494  -8.074  1.00  0.00              
ATOM   2808 2HB  HIS B 103     -36.561 -40.586  -9.175  1.00  0.00              
ATOM   2809  HD2 HIS B 103     -35.224 -39.387 -11.357  1.00  0.00              
ATOM   2810  HE1 HIS B 103     -31.450 -41.183 -10.525  1.00  0.00              
ATOM   2811  HE2 HIS B 103     -32.815 -39.859 -12.223  1.00  0.00              
ATOM   2812  N   ASP B 104     -37.859 -38.715  -7.023  1.00  0.00              
ATOM   2813  CA  ASP B 104     -39.011 -38.603  -6.157  1.00  0.00              
ATOM   2814  C   ASP B 104     -39.938 -39.791  -6.426  1.00  0.00              
ATOM   2815  O   ASP B 104     -40.728 -40.190  -5.567  1.00  0.00              
ATOM   2816  CB  ASP B 104     -39.698 -37.253  -6.376  1.00  0.00              
ATOM   2817  CG  ASP B 104     -40.687 -36.953  -5.281  1.00  0.00              
ATOM   2818  OD1 ASP B 104     -40.291 -36.961  -4.079  1.00  0.00              
ATOM   2819  OD2 ASP B 104     -41.884 -36.795  -5.618  1.00  0.00              
ATOM   2820  H   ASP B 104     -37.839 -38.189  -7.885  1.00  0.00              
ATOM   2821  HA  ASP B 104     -38.673 -38.664  -5.122  1.00  0.00              
ATOM   2822 1HB  ASP B 104     -38.947 -36.464  -6.411  1.00  0.00              
ATOM   2823 2HB  ASP B 104     -40.213 -37.258  -7.337  1.00  0.00              
ATOM   2824  N   LYS B 105     -39.743 -40.361  -7.620  1.00  0.00              
ATOM   2825  CA  LYS B 105     -40.364 -41.578  -8.153  1.00  0.00              
ATOM   2826  C   LYS B 105     -41.880 -41.464  -8.266  1.00  0.00              
ATOM   2827  O   LYS B 105     -42.412 -41.553  -9.377  1.00  0.00              
ATOM   2828  CB  LYS B 105     -40.003 -42.781  -7.279  1.00  0.00              
ATOM   2829  CG  LYS B 105     -38.526 -43.149  -7.295  1.00  0.00              
ATOM   2830  CD  LYS B 105     -38.246 -44.351  -6.406  1.00  0.00              
ATOM   2831  CE  LYS B 105     -36.768 -44.712  -6.409  1.00  0.00              
ATOM   2832  NZ  LYS B 105     -36.476 -45.872  -5.525  1.00  0.00              
ATOM   2833  H   LYS B 105     -39.079 -39.857  -8.190  1.00  0.00              
ATOM   2834  HA  LYS B 105     -40.088 -41.676  -9.203  1.00  0.00              
ATOM   2835 1HB  LYS B 105     -40.287 -42.578  -6.246  1.00  0.00              
ATOM   2836 2HB  LYS B 105     -40.569 -43.652  -7.609  1.00  0.00              
ATOM   2837 1HG  LYS B 105     -38.219 -43.383  -8.315  1.00  0.00              
ATOM   2838 2HG  LYS B 105     -37.936 -42.303  -6.943  1.00  0.00              
ATOM   2839 1HD  LYS B 105     -38.555 -44.129  -5.384  1.00  0.00              
ATOM   2840 2HD  LYS B 105     -38.820 -45.208  -6.762  1.00  0.00              
ATOM   2841 1HE  LYS B 105     -36.456 -44.956  -7.424  1.00  0.00              
ATOM   2842 2HE  LYS B 105     -36.184 -43.856  -6.069  1.00  0.00              
ATOM   2843 1HZ  LYS B 105     -35.488 -46.079  -5.554  1.00  0.00              
ATOM   2844 2HZ  LYS B 105     -36.745 -45.650  -4.576  1.00  0.00              
ATOM   2845 3HZ  LYS B 105     -36.997 -46.677  -5.842  1.00  0.00              
ATOM   2846  N   GLY B 111     -41.363 -43.623 -13.492  1.00  0.00              
ATOM   2847  CA  GLY B 111     -40.535 -42.474 -13.076  1.00  0.00              
ATOM   2848  C   GLY B 111     -39.141 -42.448 -13.708  1.00  0.00              
ATOM   2849  O   GLY B 111     -38.319 -43.344 -13.452  1.00  0.00              
ATOM   2850  H   GLY B 111     -41.257 -43.993 -14.426  1.00  0.00              
ATOM   2851 1HA  GLY B 111     -41.044 -41.546 -13.336  1.00  0.00              
ATOM   2852 2HA  GLY B 111     -40.418 -42.484 -11.993  1.00  0.00              
ATOM   2853  N   GLU B 112     -38.862 -41.393 -14.488  1.00  0.00              
ATOM   2854  CA  GLU B 112     -37.722 -41.353 -15.428  1.00  0.00              
ATOM   2855  C   GLU B 112     -36.424 -40.864 -14.774  1.00  0.00              
ATOM   2856  O   GLU B 112     -36.439 -40.056 -13.823  1.00  0.00              
ATOM   2857  CB  GLU B 112     -38.056 -40.454 -16.620  1.00  0.00              
ATOM   2858  CG  GLU B 112     -39.193 -40.964 -17.494  1.00  0.00              
ATOM   2859  CD  GLU B 112     -39.483 -40.064 -18.662  1.00  0.00              
ATOM   2860  OE1 GLU B 112     -38.937 -38.988 -18.708  1.00  0.00              
ATOM   2861  OE2 GLU B 112     -40.251 -40.453 -19.510  1.00  0.00              
ATOM   2862  H   GLU B 112     -39.471 -40.590 -14.419  1.00  0.00              
ATOM   2863  HA  GLU B 112     -37.528 -42.367 -15.780  1.00  0.00              
ATOM   2864 1HB  GLU B 112     -38.329 -39.461 -16.262  1.00  0.00              
ATOM   2865 2HB  GLU B 112     -37.174 -40.342 -17.251  1.00  0.00              
ATOM   2866 1HG  GLU B 112     -38.933 -41.954 -17.868  1.00  0.00              
ATOM   2867 2HG  GLU B 112     -40.091 -41.060 -16.884  1.00  0.00              
ATOM   2868  N   VAL B 113     -35.308 -41.337 -15.325  1.00  0.00              
ATOM   2869  CA  VAL B 113     -33.997 -41.138 -14.715  1.00  0.00              
ATOM   2870  C   VAL B 113     -33.494 -39.686 -14.880  1.00  0.00              
ATOM   2871  O   VAL B 113     -32.890 -39.134 -13.942  1.00  0.00              
ATOM   2872  CB  VAL B 113     -32.978 -42.108 -15.342  1.00  0.00              
ATOM   2873  CG1 VAL B 113     -31.576 -41.813 -14.830  1.00  0.00              
ATOM   2874  CG2 VAL B 113     -33.374 -43.544 -15.035  1.00  0.00              
ATOM   2875  H   VAL B 113     -35.374 -41.849 -16.193  1.00  0.00              
ATOM   2876  HA  VAL B 113     -34.091 -41.282 -13.638  1.00  0.00              
ATOM   2877  HB  VAL B 113     -32.964 -41.957 -16.422  1.00  0.00              
ATOM   2878 1HG1 VAL B 113     -30.869 -42.507 -15.284  1.00  0.00              
ATOM   2879 2HG1 VAL B 113     -31.301 -40.792 -15.092  1.00  0.00              
ATOM   2880 3HG1 VAL B 113     -31.553 -41.929 -13.746  1.00  0.00              
ATOM   2881 1HG2 VAL B 113     -32.649 -44.224 -15.483  1.00  0.00              
ATOM   2882 2HG2 VAL B 113     -33.393 -43.693 -13.956  1.00  0.00              
ATOM   2883 3HG2 VAL B 113     -34.363 -43.745 -15.448  1.00  0.00              
ATOM   2884  N   TYR B 114     -33.721 -39.097 -16.065  1.00  0.00              
ATOM   2885  CA  TYR B 114     -33.257 -37.740 -16.351  1.00  0.00              
ATOM   2886  C   TYR B 114     -34.353 -36.690 -16.321  1.00  0.00              
ATOM   2887  O   TYR B 114     -34.167 -35.604 -16.872  1.00  0.00              
ATOM   2888  CB  TYR B 114     -32.494 -37.659 -17.684  1.00  0.00              
ATOM   2889  CG  TYR B 114     -31.347 -38.645 -17.791  1.00  0.00              
ATOM   2890  CD1 TYR B 114     -30.075 -38.335 -17.290  1.00  0.00              
ATOM   2891  CD2 TYR B 114     -31.557 -39.918 -18.333  1.00  0.00              
ATOM   2892  CE1 TYR B 114     -29.034 -39.256 -17.373  1.00  0.00              
ATOM   2893  CE2 TYR B 114     -30.521 -40.850 -18.401  1.00  0.00              
ATOM   2894  CZ  TYR B 114     -29.271 -40.503 -17.926  1.00  0.00              
ATOM   2895  OH  TYR B 114     -28.263 -41.426 -18.010  1.00  0.00              
ATOM   2896  H   TYR B 114     -34.226 -39.605 -16.777  1.00  0.00              
ATOM   2897  HA  TYR B 114     -32.576 -37.433 -15.557  1.00  0.00              
ATOM   2898 1HB  TYR B 114     -33.182 -37.845 -18.510  1.00  0.00              
ATOM   2899 2HB  TYR B 114     -32.093 -36.654 -17.813  1.00  0.00              
ATOM   2900  HD1 TYR B 114     -29.892 -37.365 -16.829  1.00  0.00              
ATOM   2901  HD2 TYR B 114     -32.542 -40.194 -18.710  1.00  0.00              
ATOM   2902  HE1 TYR B 114     -28.050 -39.003 -16.979  1.00  0.00              
ATOM   2903  HE2 TYR B 114     -30.703 -41.837 -18.825  1.00  0.00              
ATOM   2904  HH  TYR B 114     -28.599 -42.230 -18.414  1.00  0.00              
ATOM   2905  N   ASP B 115     -35.472 -37.007 -15.676  1.00  0.00              
ATOM   2906  CA  ASP B 115     -36.591 -36.042 -15.548  1.00  0.00              
ATOM   2907  C   ASP B 115     -36.341 -35.129 -14.359  1.00  0.00              
ATOM   2908  O   ASP B 115     -36.488 -35.542 -13.208  1.00  0.00              
ATOM   2909  CB  ASP B 115     -37.940 -36.756 -15.377  1.00  0.00              
ATOM   2910  CG  ASP B 115     -39.147 -35.777 -15.296  1.00  0.00              
ATOM   2911  OD1 ASP B 115     -38.985 -34.529 -15.268  1.00  0.00              
ATOM   2912  OD2 ASP B 115     -40.289 -36.280 -15.225  1.00  0.00              
ATOM   2913  H   ASP B 115     -35.564 -37.924 -15.264  1.00  0.00              
ATOM   2914  HA  ASP B 115     -36.638 -35.444 -16.459  1.00  0.00              
ATOM   2915 1HB  ASP B 115     -38.101 -37.435 -16.215  1.00  0.00              
ATOM   2916 2HB  ASP B 115     -37.921 -37.357 -14.467  1.00  0.00              
ATOM   2917  N   MET B 116     -35.990 -33.888 -14.658  1.00  0.00              
ATOM   2918  CA  MET B 116     -35.626 -32.924 -13.644  1.00  0.00              
ATOM   2919  C   MET B 116     -36.793 -32.491 -12.805  1.00  0.00              
ATOM   2920  O   MET B 116     -36.574 -31.900 -11.760  1.00  0.00              
ATOM   2921  CB  MET B 116     -34.928 -31.718 -14.251  1.00  0.00              
ATOM   2922  CG  MET B 116     -33.531 -32.067 -14.844  1.00  0.00              
ATOM   2923  SD  MET B 116     -32.611 -30.694 -15.503  1.00  0.00              
ATOM   2924  CE  MET B 116     -33.405 -30.554 -17.152  1.00  0.00              
ATOM   2925  H   MET B 116     -35.977 -33.609 -15.629  1.00  0.00              
ATOM   2926  HA  MET B 116     -34.938 -33.400 -12.946  1.00  0.00              
ATOM   2927 1HB  MET B 116     -35.549 -31.298 -15.041  1.00  0.00              
ATOM   2928 2HB  MET B 116     -34.803 -30.948 -13.489  1.00  0.00              
ATOM   2929 1HG  MET B 116     -32.912 -32.523 -14.073  1.00  0.00              
ATOM   2930 2HG  MET B 116     -33.650 -32.787 -15.655  1.00  0.00              
ATOM   2931 1HE  MET B 116     -32.947 -29.735 -17.708  1.00  0.00              
ATOM   2932 2HE  MET B 116     -33.270 -31.486 -17.702  1.00  0.00              
ATOM   2933 3HE  MET B 116     -34.470 -30.357 -17.028  1.00  0.00              
ATOM   2934  N   ASP B 117     -38.032 -32.757 -13.231  1.00  0.00              
ATOM   2935  CA  ASP B 117     -39.179 -32.518 -12.343  1.00  0.00              
ATOM   2936  C   ASP B 117     -39.369 -33.688 -11.381  1.00  0.00              
ATOM   2937  O   ASP B 117     -40.157 -33.590 -10.456  1.00  0.00              
ATOM   2938  CB  ASP B 117     -40.459 -32.304 -13.154  1.00  0.00              
ATOM   2939  CG  ASP B 117     -40.450 -31.001 -13.943  1.00  0.00              
ATOM   2940  OD1 ASP B 117     -39.650 -30.149 -13.636  1.00  0.00              
ATOM   2941  OD2 ASP B 117     -41.242 -30.871 -14.845  1.00  0.00              
ATOM   2942  H   ASP B 117     -38.196 -33.122 -14.159  1.00  0.00              
ATOM   2943  HA  ASP B 117     -38.961 -31.649 -11.722  1.00  0.00              
ATOM   2944 1HB  ASP B 117     -40.592 -33.132 -13.851  1.00  0.00              
ATOM   2945 2HB  ASP B 117     -41.319 -32.299 -12.483  1.00  0.00              
ATOM   2946  N   ASN B 118     -38.600 -34.756 -11.574  1.00  0.00              
ATOM   2947  CA  ASN B 118     -38.659 -35.921 -10.699  1.00  0.00              
ATOM   2948  C   ASN B 118     -37.429 -36.038  -9.784  1.00  0.00              
ATOM   2949  O   ASN B 118     -37.265 -37.049  -9.083  1.00  0.00              
ATOM   2950  CB  ASN B 118     -38.763 -37.179 -11.568  1.00  0.00              
ATOM   2951  CG  ASN B 118     -39.239 -38.397 -10.798  1.00  0.00              
ATOM   2952  OD1 ASN B 118     -40.140 -38.307  -9.942  1.00  0.00              
ATOM   2953  ND2 ASN B 118     -38.644 -39.566 -11.116  1.00  0.00              
ATOM   2954  H   ASN B 118     -37.956 -34.757 -12.352  1.00  0.00              
ATOM   2955  HA  ASN B 118     -39.547 -35.837 -10.070  1.00  0.00              
ATOM   2956 1HB  ASN B 118     -39.455 -36.997 -12.391  1.00  0.00              
ATOM   2957 2HB  ASN B 118     -37.789 -37.402 -12.003  1.00  0.00              
ATOM   2958 1HD2 ASN B 118     -38.912 -40.408 -10.646  1.00  0.00              
ATOM   2959 2HD2 ASN B 118     -37.936 -39.591 -11.821  1.00  0.00              
ATOM   2960  N   ILE B 119     -36.564 -35.031  -9.812  1.00  0.00              
ATOM   2961  CA  ILE B 119     -35.302 -35.097  -9.058  1.00  0.00              
ATOM   2962  C   ILE B 119     -35.358 -34.037  -7.973  1.00  0.00              
ATOM   2963  O   ILE B 119     -35.748 -32.875  -8.248  1.00  0.00              
ATOM   2964  CB  ILE B 119     -34.091 -34.894 -10.007  1.00  0.00              
ATOM   2965  CG1 ILE B 119     -34.058 -36.030 -11.039  1.00  0.00              
ATOM   2966  CG2 ILE B 119     -32.718 -34.800  -9.203  1.00  0.00              
ATOM   2967  CD1 ILE B 119     -33.100 -35.836 -12.203  1.00  0.00              
ATOM   2968  H   ILE B 119     -36.769 -34.205 -10.356  1.00  0.00              
ATOM   2969  HA  ILE B 119     -35.224 -36.082  -8.600  1.00  0.00              
ATOM   2970  HB  ILE B 119     -34.221 -33.970 -10.570  1.00  0.00              
ATOM   2971 1HG1 ILE B 119     -33.782 -36.962 -10.546  1.00  0.00              
ATOM   2972 2HG1 ILE B 119     -35.054 -36.168 -11.461  1.00  0.00              
ATOM   2973 1HG2 ILE B 119     -31.895 -34.659  -9.903  1.00  0.00              
ATOM   2974 2HG2 ILE B 119     -32.756 -33.958  -8.514  1.00  0.00              
ATOM   2975 3HG2 ILE B 119     -32.561 -35.721  -8.641  1.00  0.00              
ATOM   2976 1HD1 ILE B 119     -33.158 -36.696 -12.870  1.00  0.00              
ATOM   2977 2HD1 ILE B 119     -33.372 -34.933 -12.751  1.00  0.00              
ATOM   2978 3HD1 ILE B 119     -32.084 -35.739 -11.825  1.00  0.00              
ATOM   2979  N   ARG B 120     -34.958 -34.398  -6.749  1.00  0.00              
ATOM   2980  CA  ARG B 120     -34.848 -33.429  -5.639  1.00  0.00              
ATOM   2981  C   ARG B 120     -33.391 -33.381  -5.138  1.00  0.00              
ATOM   2982  O   ARG B 120     -32.731 -34.418  -5.112  1.00  0.00              
ATOM   2983  CB  ARG B 120     -35.774 -33.804  -4.491  1.00  0.00              
ATOM   2984  CG  ARG B 120     -37.250 -33.855  -4.851  1.00  0.00              
ATOM   2985  CD  ARG B 120     -37.773 -32.514  -5.218  1.00  0.00              
ATOM   2986  NE  ARG B 120     -39.179 -32.562  -5.583  1.00  0.00              
ATOM   2987  CZ  ARG B 120     -39.640 -32.773  -6.831  1.00  0.00              
ATOM   2988  NH1 ARG B 120     -38.794 -32.954  -7.822  1.00  0.00              
ATOM   2989  NH2 ARG B 120     -40.941 -32.798  -7.060  1.00  0.00              
ATOM   2990  H   ARG B 120     -34.724 -35.366  -6.582  1.00  0.00              
ATOM   2991  HA  ARG B 120     -35.154 -32.448  -6.004  1.00  0.00              
ATOM   2992 1HB  ARG B 120     -35.495 -34.783  -4.104  1.00  0.00              
ATOM   2993 2HB  ARG B 120     -35.657 -33.086  -3.680  1.00  0.00              
ATOM   2994 1HG  ARG B 120     -37.395 -34.524  -5.699  1.00  0.00              
ATOM   2995 2HG  ARG B 120     -37.820 -34.223  -3.997  1.00  0.00              
ATOM   2996 1HD  ARG B 120     -37.662 -31.837  -4.372  1.00  0.00              
ATOM   2997 2HD  ARG B 120     -37.213 -32.127  -6.069  1.00  0.00              
ATOM   2998  HE  ARG B 120     -39.860 -32.426  -4.847  1.00  0.00              
ATOM   2999 1HH1 ARG B 120     -37.799 -32.935  -7.646  1.00  0.00              
ATOM   3000 2HH1 ARG B 120     -39.139 -33.112  -8.757  1.00  0.00              
ATOM   3001 1HH2 ARG B 120     -41.591 -32.658  -6.299  1.00  0.00              
ATOM   3002 2HH2 ARG B 120     -41.286 -32.956  -7.996  1.00  0.00              
ATOM   3003  N   VAL B 121     -32.873 -32.207  -4.826  1.00  0.00              
ATOM   3004  CA  VAL B 121     -31.568 -32.093  -4.119  1.00  0.00              
ATOM   3005  C   VAL B 121     -31.827 -32.280  -2.642  1.00  0.00              
ATOM   3006  O   VAL B 121     -32.688 -31.631  -2.040  1.00  0.00              
ATOM   3007  CB  VAL B 121     -30.904 -30.724  -4.358  1.00  0.00              
ATOM   3008  CG1 VAL B 121     -29.599 -30.622  -3.584  1.00  0.00              
ATOM   3009  CG2 VAL B 121     -30.667 -30.517  -5.846  1.00  0.00              
ATOM   3010  H   VAL B 121     -33.374 -31.365  -5.073  1.00  0.00              
ATOM   3011  HA  VAL B 121     -30.910 -32.886  -4.477  1.00  0.00              
ATOM   3012  HB  VAL B 121     -31.563 -29.941  -3.982  1.00  0.00              
ATOM   3013 1HG1 VAL B 121     -29.143 -29.648  -3.765  1.00  0.00              
ATOM   3014 2HG1 VAL B 121     -29.798 -30.737  -2.519  1.00  0.00              
ATOM   3015 3HG1 VAL B 121     -28.918 -31.406  -3.914  1.00  0.00              
ATOM   3016 1HG2 VAL B 121     -30.198 -29.546  -6.008  1.00  0.00              
ATOM   3017 2HG2 VAL B 121     -30.013 -31.303  -6.223  1.00  0.00              
ATOM   3018 3HG2 VAL B 121     -31.619 -30.552  -6.375  1.00  0.00              
ATOM   3019  N   THR B 122     -31.075 -33.182  -2.017  1.00  0.00              
ATOM   3020  CA  THR B 122     -31.306 -33.497  -0.590  1.00  0.00              
ATOM   3021  C   THR B 122     -29.988 -33.505   0.161  1.00  0.00              
ATOM   3022  O   THR B 122     -28.956 -33.745  -0.434  1.00  0.00              
ATOM   3023  CB  THR B 122     -32.008 -34.855  -0.410  1.00  0.00              
ATOM   3024  OG1 THR B 122     -32.308 -35.061   0.977  1.00  0.00              
ATOM   3025  CG2 THR B 122     -31.119 -35.986  -0.905  1.00  0.00              
ATOM   3026  H   THR B 122     -30.337 -33.661  -2.513  1.00  0.00              
ATOM   3027  HA  THR B 122     -31.969 -32.739  -0.171  1.00  0.00              
ATOM   3028  HB  THR B 122     -32.941 -34.860  -0.974  1.00  0.00              
ATOM   3029  HG1 THR B 122     -31.509 -35.322   1.441  1.00  0.00              
ATOM   3030 1HG2 THR B 122     -31.632 -36.938  -0.771  1.00  0.00              
ATOM   3031 2HG2 THR B 122     -30.899 -35.838  -1.963  1.00  0.00              
ATOM   3032 3HG2 THR B 122     -30.189 -35.992  -0.339  1.00  0.00              
ATOM   3033  N   THR B 123     -30.037 -33.270   1.473  1.00  0.00              
ATOM   3034  CA  THR B 123     -28.868 -33.643   2.309  1.00  0.00              
ATOM   3035  C   THR B 123     -28.945 -35.132   2.640  1.00  0.00              
ATOM   3036  O   THR B 123     -29.996 -35.756   2.508  1.00  0.00              
ATOM   3037  CB  THR B 123     -28.803 -32.822   3.610  1.00  0.00              
ATOM   3038  OG1 THR B 123     -30.033 -32.967   4.332  1.00  0.00              
ATOM   3039  CG2 THR B 123     -28.571 -31.350   3.301  1.00  0.00              
ATOM   3040  H   THR B 123     -30.842 -32.848   1.913  1.00  0.00              
ATOM   3041  HA  THR B 123     -27.958 -33.416   1.753  1.00  0.00              
ATOM   3042  HB  THR B 123     -27.987 -33.189   4.232  1.00  0.00              
ATOM   3043  HG1 THR B 123     -30.015 -33.788   4.830  1.00  0.00              
ATOM   3044 1HG2 THR B 123     -28.528 -30.786   4.232  1.00  0.00              
ATOM   3045 2HG2 THR B 123     -27.631 -31.235   2.762  1.00  0.00              
ATOM   3046 3HG2 THR B 123     -29.389 -30.975   2.687  1.00  0.00              
ATOM   3047  N   PRO B 124     -27.850 -35.714   3.141  1.00  0.00              
ATOM   3048  CA  PRO B 124     -27.942 -37.129   3.497  1.00  0.00              
ATOM   3049  C   PRO B 124     -28.932 -37.381   4.596  1.00  0.00              
ATOM   3050  O   PRO B 124     -29.669 -38.358   4.522  1.00  0.00              
ATOM   3051  CB  PRO B 124     -26.518 -37.464   3.951  1.00  0.00              
ATOM   3052  CG  PRO B 124     -25.664 -36.473   3.238  1.00  0.00              
ATOM   3053  CD  PRO B 124     -26.483 -35.210   3.230  1.00  0.00              
ATOM   3054  HA  PRO B 124     -28.215 -37.710   2.604  1.00  0.00              
ATOM   3055 1HB  PRO B 124     -26.443 -37.384   5.046  1.00  0.00              
ATOM   3056 2HB  PRO B 124     -26.274 -38.504   3.688  1.00  0.00              
ATOM   3057 1HG  PRO B 124     -24.704 -36.351   3.762  1.00  0.00              
ATOM   3058 2HG  PRO B 124     -25.429 -36.832   2.225  1.00  0.00              
ATOM   3059 1HD  PRO B 124     -26.303 -34.649   4.160  1.00  0.00              
ATOM   3060 2HD  PRO B 124     -26.214 -34.603   2.353  1.00  0.00              
ATOM   3061  N   LYS B 125     -29.006 -36.486   5.574  1.00  0.00              
ATOM   3062  CA  LYS B 125     -30.035 -36.585   6.610  1.00  0.00              
ATOM   3063  C   LYS B 125     -30.991 -35.407   6.445  1.00  0.00              
ATOM   3064  O   LYS B 125     -30.508 -34.239   6.431  1.00  0.00              
ATOM   3065  OXT LYS B 125     -32.170 -35.602   6.333  1.00  0.00              
ATOM   3066  CB  LYS B 125     -29.419 -36.594   8.010  1.00  0.00              
ATOM   3067  CG  LYS B 125     -28.543 -37.804   8.304  1.00  0.00              
ATOM   3068  CD  LYS B 125     -27.958 -37.735   9.707  1.00  0.00              
ATOM   3069  CE  LYS B 125     -29.032 -37.937  10.766  1.00  0.00              
ATOM   3070  NZ  LYS B 125     -28.459 -37.976  12.139  1.00  0.00              
ATOM   3071  H   LYS B 125     -28.345 -35.723   5.609  1.00  0.00              
ATOM   3072  HA  LYS B 125     -30.564 -37.530   6.483  1.00  0.00              
ATOM   3073 1HB  LYS B 125     -28.810 -35.699   8.145  1.00  0.00              
ATOM   3074 2HB  LYS B 125     -30.212 -36.566   8.757  1.00  0.00              
ATOM   3075 1HG  LYS B 125     -29.136 -38.714   8.211  1.00  0.00              
ATOM   3076 2HG  LYS B 125     -27.728 -37.847   7.582  1.00  0.00              
ATOM   3077 1HD  LYS B 125     -27.196 -38.507   9.822  1.00  0.00              
ATOM   3078 2HD  LYS B 125     -27.490 -36.762   9.859  1.00  0.00              
ATOM   3079 1HE  LYS B 125     -29.755 -37.125  10.710  1.00  0.00              
ATOM   3080 2HE  LYS B 125     -29.556 -38.874  10.578  1.00  0.00              
ATOM   3081 1HZ  LYS B 125     -29.202 -38.112  12.810  1.00  0.00              
ATOM   3082 2HZ  LYS B 125     -27.800 -38.739  12.208  1.00  0.00              
ATOM   3083 3HZ  LYS B 125     -27.987 -37.105  12.332  1.00  0.00              
TER                                                                             
# All scores below are weighted scores, not raw scores.
#BEGIN_POSE_ENERGIES_TABLE 2wpt_0001.pdb
label fa_atr fa_rep fa_sol fa_intra_rep pro_close fa_cust_pair_dist fa_pair hbond_sr_bb hbond_lr_bb hbond_bb_sc hbond_sc ch_bond_bb_bb dslf_ss_dst dslf_cs_ang dslf_ss_dih dslf_ca_dih rama omega fa_dun p_aa_pp ref total
weights 0.8 0.44 0.65 0.004 1 1 0.49 0.585 1.17 1.17 1.1 0.5 1 1 1 1 0.2 0.5 0.56 0.32 1 NA
pose -762.404 82.523 395.16 1.37537 2.87055 4.24855e-38 -26.7573 -54.1566 -29.653 -31.0241 -17.4779 -6.61974 0 0 0 0 -4.39863 48.5112 207.899 -14.7884 -31.799 -240.74
LYS_p:NtermProteinFull_1 -2.84682 0.0737761 1.3932 0.00545835 0 0 -0.350783 0 0 0 0 0 0 0 0 0 0 0.00166964 1.76872 0 -0.702 -0.656779
HIS_2 -1.56996 0.0559562 1.14061 0.00248501 0 0 -0.0274799 0 0 -0.327848 0 0 0 0 0 0 0.455236 0.00014405 1.18372 -0.135437 0.782 1.55943
SER_3 -2.83165 0.35342 1.88326 0.0017881 0 0 -0.302507 0 0 -0.406873 -0.120712 0 0 0 0 0 0.0262993 0.559792 0.306702 -0.138145 -0.168 -0.836627
ILE_4 -4.93541 0.593155 1.61525 0.00873835 0 0 0 0 0 0 0 0 0 0 0 0 -0.190794 0.0102351 1.22369 0.168737 0.325 -1.18139
SER_5 -2.68745 0.656781 1.81986 0.00190636 0 0 -0.269542 0 0 0 -0.120712 -0.211837 0 0 0 0 -0.198915 0.474105 0.131028 -0.196202 -0.168 -0.768975
ASP_6 -4.09136 0.369335 2.57232 0.00272403 0 0 -0.316727 0 0 -0.73472 0 0 0 0 0 0 -0.170357 5.05071e-07 1.82983 -0.152611 -0.762 -1.45357
TYR_7 -6.65086 0.301815 2.28324 0.0204535 0 0 0 0 0 0 0 0 0 0 0 0 0.00389803 1.23488 1.60171 -0.132593 0.744 -0.59346
THR_8 -4.53095 0.238867 2.75216 0.00503392 0 0 -0.00736825 0 0 -0.739815 0 -0.198236 0 0 0 0 -0.119477 0.0238386 0.0829191 -0.0491305 -0.235 -2.77716
GLU_9 -3.81046 0.171786 2.07256 0.00503258 0 0 -0.496788 0 0 0 -0.554761 0 0 0 0 0 -0.0174386 0.514442 2.37226 -0.139625 -0.924 -0.806992
ALA_10 -2.31001 0.231156 1.25949 0.000699826 0 0 0 0 0 0 0 0 0 0 0 0 0.0373973 0.00263 0 -0.120375 0.488 -0.411013
GLU_11 -4.69922 0.228152 3.03839 0.00369338 0 0 -0.439766 0 0 -0.739815 0 0 0 0 0 0 0.000853053 2.32303e-05 2.41513 -0.127176 -0.924 -1.24373
PHE_12 -6.99007 0.556087 1.38156 0.0215973 0 0 0 0 0 0 0 0 0 0 0 0 -0.139185 0.00850156 1.748 0.10618 1.035 -2.27234
LEU_13 -4.75165 0.458748 2.00508 0.006699 0 0 0 0 0 0 0 0 0 0 0 0 -0.119531 0.000771935 0.722047 -0.109719 0.128 -1.65956
GLU_14 -3.82487 0.230674 2.40553 0.00471067 0 0 -0.510212 0 0 0 -0.296804 0 0 0 0 0 -0.0252701 0.124725 2.46819 -0.160859 -0.924 -0.508187
PHE_15 -6.08954 0.381677 1.6829 0.0207888 0 0 0 0 0 0 0 0 0 0 0 0 -0.025305 0.114291 2.10551 0.0157213 1.035 -0.758952
VAL_16 -4.99107 0.311703 1.44719 0.00980871 0 0 0 0 0 0 0 0 0 0 0 0 -0.0619702 0.582401 0.0334377 0.00386652 0.312 -2.35263
LYS_17 -5.56461 0.43089 3.18072 0.00312257 0 0 -0.403349 0 0 0 -0.296804 0 0 0 0 0 0.0521871 0.0376122 0.939292 -0.0370709 -0.702 -2.36001
LYS_18 -5.06883 0.503919 2.74814 0.00495518 0 0 -0.358439 0 0 0 0 0 0 0 0 0 0.0179325 0.00262975 1.02988 -0.0300003 -0.702 -1.85182
ILE_19 -4.95394 0.750811 1.46294 0.0166278 0 0 0 0 0 0 0 0 0 0 0 0 -0.010555 0.256267 0.13601 -0.0858304 0.325 -2.10266
ALA_20 -3.09964 0.345699 1.52513 0.00081044 0 0 0 0 0 -0.468186 0 -0.204329 0 0 0 0 -0.160317 0.00165501 0 -0.125588 0.488 -1.69676
ARG_21 -4.46366 0.635782 2.76065 0.0101517 0 0 -0.479146 0 0 0 0 0 0 0 0 0 -0.0866552 0.119946 1.46425 0.0217803 -0.911 -0.927901
ALA_22 -3.23852 0.275292 1.76756 0.00256277 0 0 0 0 0 0 0 0 0 0 0 0 0.387713 0.472332 0 0.271453 0.488 0.426399
GLU_23 -3.17014 0.415482 1.87307 0.00548152 0 0 -0.639405 0 0 0 0 0 0 0 0 0 0.187178 1.11789 2.18312 0.0753931 -0.924 1.12406
GLY_24 -2.11845 0.446898 1.43835 4.88248e-05 0 0 0 0 0 -0.396405 0 0 0 0 0 0 -0.119157 0.000470271 0 0.016556 0.331 -0.400686
ALA_25 -1.24229 0.124564 0.773474 0.000534734 0 0 0 0 0 -0.317481 0 0 0 0 0 0 -0.0923386 0.0294839 0 -0.151492 0.488 -0.387546
THR_26 -3.33787 0.411031 2.12303 0.00576448 0 0 0.00475725 0 0 -0.0495737 0 0 0 0 0 0 -0.0990598 0.11472 0.273714 -0.147171 -0.235 -0.935653
GLU_27 -5.11793 0.330468 3.35005 0.00630928 0 0 -0.380185 0 0 -0.43164 -1.13653 0 0 0 0 0 -0.101063 0.0497562 2.45793 -0.13592 -0.924 -2.03276
CYS_28 -2.74453 0.245153 1.62631 0.00103773 0 0 0 0 0 -0.0495737 0 0 0 0 0 0 -0.136444 0.230489 0.169575 0.118326 -0.03 -0.569658
ASP_29 -4.98714 0.604608 3.23477 0.00258791 0 0 -0.512876 0 0 -0.317481 0 0 0 0 0 0 0.189998 0.35834 2.59852 0.0685628 -0.762 0.477891
ASP_30 -5.44302 0.525273 3.73629 0.0035695 0 0 -0.14938 0 0 -0.396405 0 0 0 0 0 0 0.119456 0.00582616 1.21834 0.0222939 -0.762 -1.11975
ASN_31 -4.22433 0.362345 2.82816 0.00324146 0 0 -0.135757 0 0 0 0 0 0 0 0 0 0.198225 0.00826926 0.910004 0.214706 -0.927 -0.762139
LYS_32 -3.39319 0.302489 1.78784 0.00286133 0 0 -0.0779377 0 0 0 0 0 0 0 0 0 -0.0515699 0.000833851 0.831775 -0.0197072 -0.702 -1.31861
LEU_33 -5.50772 0.523428 2.36659 0.00566212 0 0 0 0 0 0 0 0 0 0 0 0 -0.0413119 0.127451 0.388163 -0.109679 0.128 -2.11942
VAL_34 -5.09732 0.64511 1.82333 0.0135727 0 0 0 0 0 0 0 0 0 0 0 0 -0.0312534 0.13182 0.027598 -0.0102971 0.312 -2.18544
ARG_35 -5.69602 0.325176 3.85427 0.015764 0 2.12457e-38 -0.316394 0 0 0 -0.438007 0 0 0 0 0 -0.0890922 0.0169264 2.24794 -0.0771957 -0.911 -1.06764
GLU_36 -4.90969 0.442587 2.68995 0.00784452 0 0 -0.15891 0 0 0 0 0 0 0 0 0 -0.0219953 0.151389 2.40533 -0.161306 -0.924 -0.478794
PHE_37 -6.88745 0.638605 1.82228 0.0271183 0 0 0 0 0 0 0 0 0 0 0 0 -0.111654 0.003422 1.44777 0.0558174 1.035 -1.9691
GLU_38 -5.63109 0.412914 3.95903 0.0046473 0 0 -0.645117 0 0 0 -0.438007 0 0 0 0 0 0.038085 0.0122325 2.10468 -0.125565 -0.924 -1.23219
ARG_39 -4.13281 0.144489 2.66942 0.00771741 0 2.12457e-38 -0.314757 0 0 0 0 0 0 0 0 0 0.103435 0.0793711 1.32818 -0.0700234 -0.911 -1.09598
LEU_40 -5.17779 0.258218 2.00884 0.00642432 0 0 0 0 0 0 0 0 0 0 0 0 -0.0179866 0.100981 0.303535 -0.116989 0.128 -2.50676
THR_41 -4.81036 1.27016 2.34373 0.00462587 0 0 0.0237324 0 0 -0.995194 0 0 0 0 0 0 0.0442752 0.372052 0.340073 0.0317309 -0.235 -1.61018
GLU_42 -2.99616 0.175774 2.00365 0.00539549 0 0 -0.470144 0 0 0 -0.58661 0 0 0 0 0 0.424632 0.111372 2.43393 0.241095 -0.924 0.418935
HIS_43 -6.64347 1.06954 2.6511 0.00495725 0.00192989 0 -0.296404 0 0 -0.887806 0 0 0 0 0 0 -0.0850257 0.19661 1.30397 0.0176187 0.782 -1.88498
PRO_44 -2.72713 0.34148 1.16023 0.00182109 0.0369309 0 0 0 0 0 0 0 0 0 0 0 -0.00488753 0.188641 0.501116 -0.227412 0.39 -0.339218
ASP_45 -3.75298 0.719873 2.17711 0.00353166 0 0 -0.462504 0 0 -0.507264 0 0 0 0 0 0 -0.178627 0.094566 1.47511 -0.121201 -0.762 -1.31439
GLY_46 -2.59786 0.659588 1.37705 1.45243e-06 0 0 0 0 0 0 0 0 0 0 0 0 0.15449 0.250848 0 -0.561956 0.331 -0.386833
SER_47 -3.4978 0.44896 2.30913 0.00365332 0 0 -0.190845 0 0 0 -0.652282 0 0 0 0 0 -0.192712 0.0274236 0.126397 -0.189933 -0.168 -1.97601
ASP_48 -5.17279 1.08826 3.36998 0.00307033 0 0 -0.304988 0 0 -0.566725 0 0 0 0 0 0 -0.0485609 0.0138278 1.22439 -0.019209 -0.762 -1.17476
LEU_49 -5.16088 1.39612 2.37931 0.010628 0 0 0 0 0 -0.605166 0 0 0 0 0 0 -0.175491 0.010991 0.27731 -0.0794992 0.128 -1.81868
ILE_50 -5.23548 0.694607 1.2629 0.0164779 0 0 0 0 0 -0.609092 0 0 0 0 0 0 0.104116 1.07546 0.42086 -0.0760007 0.325 -2.02115
TYR_51 -8.69387 1.33719 3.57559 0.0193811 0 0 0 0 0 0 0 0 0 0 0 0 0.135248 0.439339 1.34011 -0.0232017 0.744 -1.12622
TYR_52 -5.68549 1.01762 2.52829 0.021038 0.0380447 0 0 0 0 -0.677356 0 0 0 0 0 0 0.418392 0.282269 1.33851 -0.0564678 0.744 -0.0311442
PRO_53 -3.0484 0.641804 1.75289 0.00222271 0.17394 0 0 0 0 0 0 0 0 0 0 0 -0.222045 0.268129 0.569053 -0.513855 0.39 0.0137434
ARG_54 -1.73795 0.220199 1.5522 0.00744741 0 0 -0.459913 0 0 0 0 0 0 0 0 0 -0.353875 0.400447 1.20801 0.0766762 -0.911 0.00223209
ASP_55 -1.1167 0.100722 0.843676 0.00656056 0 0 -0.0286854 0 0 0 0 0 0 0 0 0 -0.28787 0.0142735 1.6035 -0.211274 -0.762 0.162201
ASP_56 -1.54363 0.127626 1.28369 0.0119084 0 0 -0.0978007 0 0 0 0 0 0 0 0 0 -0.293283 0.314153 1.4678 -0.241062 -0.762 0.267402
ARG_57 -5.43848 0.165779 4.70073 0.00963263 0 0 -0.451917 0 0 -0.956754 -0.678922 0 0 0 0 0 -0.0288126 0.214921 2.95603 -0.0299021 -0.911 -0.448695
GLU_58 -2.381 0.139077 1.7619 0.00551785 0 -2.96124e-42 0.0380547 0 0 -0.351588 0 -0.22256 0 0 0 0 -0.149027 0.275809 2.16868 -0.00150433 -0.924 0.359366
ASP_59 -2.44536 0.268942 2.1217 0.0167135 0 0 -0.251103 0 0 0 -0.299712 0 0 0 0 0 0.103407 0.111845 1.42693 -0.290434 -0.762 0.000922471
SER_60 -3.43498 0.319011 2.43794 0.00168116 0.0114753 0 0.198206 0 0 -0.345078 0 0 0 0 0 0 -0.0569897 0.140145 0.170385 -0.235824 -0.168 -0.962028
PRO_61 -3.35298 0.308048 0.973154 0.000976152 0.205488 0 0 0 0 0 0 0 0 0 0 0 0.100328 0.324889 0.435355 -0.0858999 0.39 -0.700642
GLU_62 -3.01169 0.421229 1.71169 0.0046708 0 -2.96124e-42 -0.104065 0 0 0 0 0 0 0 0 0 0.116478 0.0407761 2.18464 -0.0648876 -0.924 0.374845
GLY_63 -3.37137 0.246633 1.9015 1.17884e-05 0 0 0 0 0 -0.345078 0 -0.22256 0 0 0 0 0.13613 0.0259055 0 0.232127 0.331 -1.0657
ILE_64 -5.77929 0.531286 2.30402 0.0182129 0 0 0 0 0 0 0 0 0 0 0 0 -0.0361652 0.00492607 0.185208 -0.06433 0.325 -2.51113
VAL_65 -4.48448 0.424745 1.55319 0.0114434 0 0 0 0 0 0 0 0 0 0 0 0 -0.105735 0.0503229 0.0625945 0.0463538 0.312 -2.12957
LYS_66 -3.70065 0.452141 2.02281 0.00282449 0 0 -0.337129 0 0 0 0 0 0 0 0 0 0.0412 0.0942787 1.02772 -0.0273736 -0.702 -1.12618
GLU_67 -4.51744 0.354952 3.19309 0.00498651 0 0 -0.778094 0 0 0 -0.678922 0 0 0 0 0 0.0139468 0.0188528 2.53615 -0.124847 -0.924 -0.901331
ILE_68 -4.97397 1.66402 1.41172 0.0201727 0 0 0 0 0 0 0 0 0 0 0 0 -0.00850396 0.00401918 1.28786 -0.0827758 0.325 -0.352452
LYS_69 -3.65797 0.191595 2.05202 0.00502267 0 0 -0.586701 0 0 0 -0.554761 0 0 0 0 0 0.0419292 0.0362268 1.07592 -0.0230759 -0.702 -2.12179
GLU_70 -3.22576 0.236787 1.79787 0.00392797 0 0 -0.0424064 0 0 0 0 0 0 0 0 0 0.0347397 0.00279684 2.10096 -0.139306 -0.924 -0.154397
TRP_71 -7.28051 0.605005 2.82498 0.0245878 0 0 0 0 0 0 0 0 0 0 0 0 0.0468677 0.000176403 1.17935 -0.0571684 1.558 -1.09871
ARG_72 -7.88636 0.543769 5.01052 0.00969597 0 0 -0.48332 0 0 -1.10022 -0.874477 0 0 0 0 0 -0.0247161 0.036262 2.22771 -0.0908569 -0.911 -3.543
ALA_73 -2.30061 0.295786 1.17913 0.000658788 0 0 0 0 0 0 0 0 0 0 0 0 0.0800675 0.0480442 0 -0.133191 0.488 -0.342109
ALA_74 -1.67455 0.165984 0.873987 0.000862121 0 0 0 0 0 0 0 0 0 0 0 0 -0.19635 0.0185832 0 -0.0731269 0.488 -0.396609
ASN_75 -2.99757 0.332106 1.71777 0.00789079 0 0 -0.0498644 0 0 0 0 0 0 0 0 0 -0.298739 0.0503499 2.17805 -0.245933 -0.927 -0.232943
GLY_76 -1.25818 0.123473 0.702688 2.04614e-05 0 0 0 0 0 0 0 0 0 0 0 0 -0.44189 0.0751328 0 -0.584243 0.331 -1.052
LYS_77 -3.47417 0.316452 2.12732 0.00570036 0 0 -0.261001 0 0 0 0 0 0 0 0 0 -0.0978131 0.179609 1.16945 0.0504552 -0.702 -0.686003
SER_78 -1.7946 0.132849 1.55068 0.0015568 0 0 -0.159602 0 0 -0.485567 -0.287866 0 0 0 0 0 -0.237429 0.0377382 0.255945 -0.148697 -0.168 -1.30299
GLY_79 -1.21817 0.113195 0.773571 8.58056e-05 0 0 0 0 0 0 0 -0.211837 0 0 0 0 0.301575 0.0720856 0 -0.229496 0.331 -0.0679937
PHE_80 -5.02868 0.299391 1.15551 0.0215463 0 0 0 0 0 0 0 0 0 0 0 0 -0.213168 0.48105 1.89716 0.0886513 1.035 -0.263539
LYS_81 -3.28881 0.310316 1.81147 0.00435416 0 0 -0.225902 0 0 0 0 -0.198236 0 0 0 0 -0.228388 0.493387 0.939021 0.0695907 -0.702 -1.0152
GLN_p:CtermProteinFull_82 -1.06683 0.00888233 0.949528 0.00480183 0 0 -0.0899139 0 0 0 0 0 0 0 0 0 0 0 1.96736 0 -1.013 0.760826
PRO_p:NtermProteinFull_83 -1.34232 0.0592076 0.94017 0.0671155 0.26137 0 0 0 0 0 0 -0.0454123 0 0 0 0 0 0.000787882 0.157234 0 0.39 0.488154
GLY_84 -2.33144 0.191001 1.15582 0.000340851 0 0 0 0 0 0 0 -0.100465 0 0 0 0 0.042766 0.000209817 0 -0.0776844 0.331 -0.788451
LYS_85 -2.32237 0.113514 0.963168 0.0031184 0 0 -0.172959 0 0 0 0 -0.211618 0 0 0 0 -0.0641472 0.0550749 0.859116 0.0469839 -0.702 -1.43212
ALA_86 -3.49409 0.566965 1.35353 0.000779357 0 0 0 0 0 0 0 -0.134263 0 0 0 0 -0.134068 0.0372414 0 -0.03295 0.488 -1.34885
THR_87 -2.79404 0.141056 1.88186 0.0046306 0 0 -0.0532781 0 0 0 0 0 0 0 0 0 -0.296337 0.388035 0.152668 -0.179727 -0.235 -0.990138
GLY_88 -2.05596 0.028982 1.37671 6.72858e-05 0 0 0 0 0 -0.63094 0 0 0 0 0 0 0.0314111 0.636947 0 -0.5162 0.331 -0.797984
LYS_89 -2.34354 0.655045 1.7488 0.00502289 0 0 -0.0607234 0 0 -0.235145 0 -0.181221 0 0 0 0 0.219271 0.378598 0.723922 -0.0515713 -0.702 0.15646
GLY_90 -1.94563 0.284053 0.990211 0.000139673 0 0 0 0 0 -0.344256 0 0 0 0 0 0 0.136259 0.286088 0 -0.545553 0.331 -0.80769
LYS_91 -3.31477 0.507181 1.64834 0.00313008 0.00616271 0 -0.144003 0 0 0 0 -0.163694 0 0 0 0 -0.0652955 0.576117 0.945944 0.0523809 -0.702 -0.650515
PRO_92 -1.56697 0.2766 0.839725 0.00158341 0.0264631 0 0 0 0 0 0 0 0 0 0 0 -0.216169 0.165238 0.202125 -0.564388 0.39 -0.445794
VAL_93 -2.3564 0.359466 0.398574 0.00817744 0 0 0 0 0 0 0 0 0 0 0 0 -0.103411 0.0702132 0.0824474 -0.136637 0.312 -1.36557
GLY_94 -1.41377 0.152111 0.849959 5.05009e-05 0 0 0 0 0 0 0 0 0 0 0 0 0.133589 0.00570645 0 -0.0833961 0.331 -0.0247489
ASP_95 -1.46441 0.133437 0.959135 0.00409137 0 0 -0.1827 0 0 0 0 0 0 0 0 0 0.0747325 0.104827 1.16286 0.0138321 -0.762 0.0438008
LYS_96 -2.89149 0.407731 1.9403 0.00662267 0 0 -0.221361 0 0 0 0 0 0 0 0 0 0.195673 0.262267 0.923353 0.051414 -0.702 -0.0274818
TRP_97 -7.58536 0.707722 2.34023 0.0209094 0 0 0 0 0 -0.647033 0 0 0 0 0 0 -0.257739 0.0601953 2.56922 2.67951e-05 1.558 -1.23383
LEU_98 -5.13232 0.488674 1.37337 0.00821305 0 0 0 0 0 0 0 0 0 0 0 0 -0.216713 0.240935 0.172723 0.0235552 0.128 -2.91356
ASP_99 -2.89407 0.471157 1.9365 0.00266096 0 0 -0.255859 0 0 0 0 0 0 0 0 0 0.0206228 0.00837166 1.21514 -0.00607888 -0.762 -0.263562
ASP_100 -4.25437 0.536104 2.6419 0.00300391 0 0 -0.36048 0 0 0 -0.34925 0 0 0 0 0 -0.0337262 0.0194466 1.21772 -0.0351771 -0.762 -1.37683
ALA_101 -4.34489 0.447445 1.67529 0.00078084 0 0 0 0 0 0 0 -0.129204 0 0 0 0 -0.16965 0.183631 0 -0.151523 0.488 -2.00012
GLY_102 -1.62502 0.273957 1.12925 2.86569e-05 0 0 0 0 0 0 0 0 0 0 0 0 -0.0186488 0.0603969 0 0.174872 0.331 0.325831
LYS_103 -3.25797 0.262281 2.1872 0.00339925 0 0 -0.343347 0 0 0 -0.34925 0 0 0 0 0 0.0347658 0.312356 0.878262 0.102063 -0.702 -0.872234
ASP_104 -0.769644 0.104843 0.548849 0.00313953 0 0 0.000463385 0 0 0 0 0 0 0 0 0 0.0148785 0.312788 1.16355 -0.00990676 -0.762 0.606957
SER_105 -1.32383 0.105633 1.04385 0.00129955 0 0 -0.0484938 0 0 -0.490394 0 0 0 0 0 0 -0.0565383 2.32875 0.574871 0.0482805 -0.168 2.01543
GLY_106 -2.30308 0.14903 1.25679 0.000130402 0 0 0 0 0 -0.490394 0 0 0 0 0 0 -0.0793952 0.0213955 0 -0.539334 0.331 -1.65386
ALA_107 -3.25847 0.171533 1.41118 0.000904026 0.00113202 0 0 0 0 0 0 -0.0248107 0 0 0 0 0.0730172 0.0965627 0 0.096589 0.488 -0.944365
PRO_108 -2.53747 0.285694 0.713361 0.00280056 0.0617678 0 0 0 0 0 0 0 0 0 0 0 -0.0303135 1.02626 0.129438 -0.467527 0.39 -0.425992
ILE_109 -3.69086 0.17262 0.89209 0.02133 0.00911424 0 0 0 0 0 0 0 0 0 0 0 -0.243638 0.0433143 0.805857 0.014672 0.325 -1.6505
PRO_110 -4.74247 0.408889 1.1938 0.00161994 0.231656 0 0 0 0 0 0 -0.163694 0 0 0 0 -0.241128 0.0281394 0.249098 -0.54319 0.39 -3.18728
ASP_111 -5.03128 0.401471 3.19927 0.00443331 0 0 -0.0765357 0 0 -0.0792445 0 -0.181221 0 0 0 0 0.0324731 0.00500271 3.09361 0.0048885 -0.762 0.610864
ARG_112 -4.59568 0.391457 3.72275 0.0106787 0 0 -0.41784 0 0 -0.0792445 -0.48059 0 0 0 0 0 -0.0954998 0.00614193 1.43792 -0.0729542 -0.911 -1.08386
ILE_113 -5.17075 0.706351 1.44248 0.01309 0 0 0 0 0 0 0 0 0 0 0 0 0.0174669 0.0254947 1.04348 -0.100959 0.325 -1.69834
ALA_114 -4.80183 0.728394 2.42173 0.000593221 0 0 0 0 0 0 0 0 0 0 0 0 -0.00350393 0.109405 0 -0.136327 0.488 -1.19354
ASP_115 -3.8635 0.256107 2.75224 0.00329799 0 0 -0.202168 0 0 0 -0.518068 0 0 0 0 0 0.0583473 0.092073 1.14696 0.013814 -0.762 -1.02289
LYS_116 -2.68762 0.222207 1.35812 0.00679252 0 0 -0.0936671 0 0 0 0 0 0 0 0 0 -0.0235888 0.292112 1.55456 -0.00581953 -0.702 -0.0789077
LEU_117 -4.85463 0.359153 1.40412 0.00711369 0 0 0 0 0 0 0 0 0 0 0 0 0.0620706 0.0488502 0.0697279 -0.0441183 0.128 -2.81972
ARG_118 -5.76367 1.1541 4.32835 0.0121772 0 0 -0.169539 0 0 -0.63094 -0.518068 0 0 0 0 0 -0.256887 0.0628067 2.90025 0.018528 -0.911 0.226109
ASP_119 -2.17624 0.512112 1.43051 0.0032274 0 0 -0.0812017 0 0 0 0 0 0 0 0 0 0.458501 0.119642 1.43195 -0.0633852 -0.762 0.873113
LYS_120 -3.71989 0.681892 1.68235 0.00420396 0 0 -0.287633 0 0 0 0 -0.211618 0 0 0 0 -0.209764 0.000260216 1.37957 0.0359693 -0.702 -1.34666
GLU_121 -2.20235 0.103011 0.901334 0.00598777 0 0 -0.114066 0 0 0 0 -0.100465 0 0 0 0 0.00971752 0.0453189 2.2291 0.0344212 -0.924 -0.011991
PHE_122 -7.03561 0.766167 1.88426 0.0227405 0 0 0 0 0 0 0 -0.0454123 0 0 0 0 0.115822 0.019343 1.42951 -0.11452 1.035 -1.92271
LYS_123 -1.49789 0.0768129 1.08118 0.00326598 0 0 -0.0686906 0 0 0 0 0 0 0 0 0 -0.137031 0.000309139 0.707902 0.0110301 -0.702 -0.525108
SER_124 -3.58534 0.385927 2.46222 0.00358735 0 0 -0.345757 0 0 0 0 0 0 0 0 0 -0.135106 0.164604 0.157015 -0.233195 -0.168 -1.29405
PHE_125 -4.87888 0.211136 1.65697 0.0214683 0 0 0 0 0 0 0 0 0 0 0 0 -0.191066 0.139166 1.57432 0.141746 1.035 -0.290142
ASP_126 -3.01497 0.316525 1.81778 0.0030193 0 0 -0.410244 0 0 0 0 0 0 0 0 0 0.0210672 0.00062969 1.10698 0.000565697 -0.762 -0.920646
ASP_127 -4.32348 0.233277 2.6336 0.0033149 0 0 -0.551974 0 0 0 0 0 0 0 0 0 0.0835623 0.0201186 1.32057 -0.024652 -0.762 -1.36766
PHE_128 -6.85451 0.691852 1.54687 0.0234153 0 0 0 0 0 0 0 0 0 0 0 0 -0.0248005 0.000484914 2.26135 0.0272527 1.035 -1.29308
ARG_129 -5.5788 0.421566 3.3858 0.0107668 0 0 -0.441599 0 0 0 -1.13653 0 0 0 0 0 -0.0141227 0.0229462 2.21577 -0.0898331 -0.911 -2.11503
LYS_130 -4.18942 0.373848 2.34131 0.00306059 0 0 -0.642425 0 0 0 0 -0.170717 0 0 0 0 -0.0242148 0.0219838 0.991746 -0.0264577 -0.702 -2.02329
ALA_131 -3.84425 0.449132 1.71257 0.000969678 0 0 0 0 0 0 0 0 0 0 0 0 -0.00519474 0.0858192 0 -0.162217 0.488 -1.27517
VAL_132 -4.96374 0.391298 1.46619 0.0144321 0 0 0 0 0 0 0 0 0 0 0 0 0.00986346 0.138114 0.0188215 -0.01378 0.312 -2.6268
TRP_133 -9.23853 0.438345 3.00318 0.0218717 0 0 0 0 0 0 0 0 0 0 0 0 -0.0930881 0.126148 1.45827 -0.00423916 1.558 -2.73004
GLU_134 -4.6722 0.438303 2.74258 0.00429809 0 0 -0.358568 0 0 0 0 -0.056491 0 0 0 0 -0.0254924 0.015205 2.09893 -0.147878 -0.924 -0.885314
GLU_135 -4.92554 0.53465 2.70911 0.00387899 0 0 -0.613002 0 0 0 -0.48782 0 0 0 0 0 -0.050965 0.208319 2.54601 -0.157209 -0.924 -1.15657
VAL_136 -4.86155 0.555679 1.49923 0.00707241 0 0 0 0 0 0 0 0 0 0 0 0 -0.055581 0.079688 0.0535427 0.015748 0.312 -2.39417
SER_137 -3.27743 0.645114 1.99617 0.00604764 0 0 -0.106536 0 0 0 -0.579372 0 0 0 0 0 -0.166138 0.16567 1.28718 -0.041919 -0.168 -0.239209
LYS_138 -2.88083 0.498223 1.87393 0.00335187 0 0 -0.618938 0 0 0 -0.48782 0 0 0 0 0 -0.09586 0.154553 1.12922 -0.00185645 -0.702 -1.12803
ASP_139 -5.09154 0.50175 3.81007 0.0161454 0.0442532 0 -0.123512 0 0 -0.202792 -0.48059 0 0 0 0 0 0.259912 0.191532 1.45119 -0.141294 -0.762 -0.526881
PRO_140 -2.2505 0.558238 1.2351 0.000962459 0.209073 0 0 0 0 0 0 0 0 0 0 0 -0.00837894 0.0091732 0.316626 -0.29097 0.39 0.169321
GLU_141 -2.85069 0.310797 2.06249 0.00493316 0 0 -0.192826 0 0 -0.202792 0 0 0 0 0 0 0.0717753 0.00296016 2.07195 -0.134157 -0.924 0.220442
LEU_142 -5.28871 0.491968 2.53119 0.011831 0 0 0 0 0 -0.647033 0 0 0 0 0 0 -0.0851996 0.0249751 0.121042 -0.0623465 0.128 -2.77428
SER_143 -3.56673 0.314649 2.1612 0.00330095 0 0 -0.0875576 0 0 0 0 0 0 0 0 0 -0.0360836 0.460279 0.200224 -0.113877 -0.168 -0.832597
LYS_144 -1.80438 0.303094 1.16899 0.00709976 0 0 -0.104454 0 0 0 0 0 0 0 0 0 -0.175516 0.0160771 1.15755 -0.000774138 -0.702 -0.134313
ASN_145 -2.66087 0.110146 2.45309 0.00616421 0 0 -0.103326 0 0 0 0 0 0 0 0 0 -0.21164 0.311927 2.17138 -0.126238 -0.927 1.02363
LEU_146 -3.99944 0.300581 1.47413 0.00775467 0 0 0 0 0 0 0 0 0 0 0 0 -0.104357 0.0144326 0.264443 -0.0939265 0.128 -2.00839
ASN_147 -5.74401 0.809734 4.80513 0.00670133 0.00508707 0 -0.264728 0 0 -0.935358 -0.299712 0 0 0 0 0 0.0753893 0.351195 3.2917 -0.0137943 -0.927 1.16033
PRO_148 -2.94813 0.487696 1.55934 0.000901961 0.0148221 0 0 0 0 0 0 0 0 0 0 0 0.0926507 0.0102185 0.355684 0.0106691 0.39 -0.0261416
SER_149 -3.96551 0.360291 2.45108 0.00207322 0 0 -0.248562 0 0 0 0 -0.204329 0 0 0 0 0.0255967 0.00962997 0.446266 0.119663 -0.168 -1.1718
ASN_150 -6.41911 0.555852 4.50402 0.00331776 0 0 -0.223267 0 0 -0.627615 0 0 0 0 0 0 0.146375 0.300979 2.42201 0.130165 -0.927 -0.134269
LYS_151 -4.59018 0.424599 2.35495 0.00292633 0 0 0.00224918 0 0 0 0 0 0 0 0 0 -0.0258028 5.2077e-05 0.949989 -0.0263742 -0.702 -1.60959
SER_152 -3.84367 0.380598 2.30683 0.000705998 0 0 -0.151476 0 0 -0.468186 0 0 0 0 0 0 0.0211 0.00410561 0.476353 0.124129 -0.168 -1.31751
SER_153 -4.56574 0.49491 2.54916 0.00139016 0 0 -0.192273 0 0 -0.225711 0 0 0 0 0 0 0.219863 0.0875328 0.602993 0.173852 -0.168 -1.02203
VAL_154 -5.64176 1.102 2.15459 0.00533744 0 0 0 0 0 0 0 -0.265637 0 0 0 0 -0.143314 0.0851342 1.45361 0.157034 0.312 -0.781008
SER_155 -2.75435 0.336133 1.84185 0.00136963 0 0 -0.119024 0 0 0 -0.579372 0 0 0 0 0 -0.205811 0.0211861 0.639749 -0.0365278 -0.168 -1.02279
LYS_156 -3.25002 0.413338 1.38979 0.00622192 0 0 -0.382558 0 0 0 0 0 0 0 0 0 -0.108612 0.089983 0.995032 0.000977761 -0.702 -1.54785
GLY_157 -2.73044 0.343706 1.34349 1.2294e-05 0 0 0 0 0 0 0 -0.170717 0 0 0 0 -0.407399 0.268612 0 -0.573889 0.331 -1.59562
TYR_158 -7.33593 0.541527 3.3378 0.0256765 0 0 0 0 0 0 0 -0.209146 0 0 0 0 -0.0830086 0.206114 3.12156 -0.0447557 0.744 0.303834
SER_159 -4.2665 0.218126 2.97209 0.0016017 0.00486462 0 -0.0951984 0 0 -1.28847 0 0 0 0 0 0 -0.248724 0.100296 0.556524 -0.0345003 -0.168 -2.2479
PRO_160 -4.41968 0.557807 1.43563 0.00134518 0.587618 0 0 0 0 0 0 0 0 0 0 0 -0.217527 0.00388525 1.69175 -0.520277 0.39 -0.489456
PHE_161 -6.779 0.494415 2.37619 0.0237912 0 0 0 0 0 -0.978705 0 -0.10741 0 0 0 0 -0.0854941 0.0550526 1.97934 0.00786801 1.035 -1.97896
THR_162 -5.0493 0.733074 2.72393 0.00868732 0.0594714 0 -0.0912484 0 0 -0.471377 0 0 0 0 0 0 -0.0683639 1.52244 0.140799 -0.113156 -0.235 -0.840046
PRO_163 -4.09186 0.63223 1.79815 0.00110352 0.279946 0 0 0 0 0 0 0 0 0 0 0 -0.176391 0.0283168 0.270638 -0.590272 0.39 -1.45814
LYS_164 -4.29054 0.823299 2.99603 0.00670017 0 0 -0.262454 0 0 -0.566725 0 0 0 0 0 0 -0.0884484 0.0164306 1.67886 -0.0247829 -0.702 -0.413629
ASN_165 -1.71698 0.190408 1.21175 0.00388311 0 0 -0.37225 0 0 0 0 0 0 0 0 0 -0.19226 0.0332705 1.19263 -0.0950492 -0.927 -0.671607
GLN_166 -4.64745 1.0454 2.86738 0.00598744 0 0 -0.139452 0 0 0 0 0 0 0 0 0 0.00967516 0.265738 1.72784 -0.0247516 -1.013 0.0973635
GLN_167 -5.70517 0.387728 4.29271 0.00466108 0 0 -0.225947 0 0 -0.471377 -0.652282 0 0 0 0 0 -0.00991935 0.345463 2.14582 0.00226217 -1.013 -0.899054
VAL_168 -3.10754 0.632165 1.37851 0.0134868 0 0 0 0 0 0 0 0 0 0 0 0 0.160481 0.0255304 0.600868 -0.15071 0.312 -0.135213
GLY_169 -0.891376 0.459518 0.585525 1.84381e-05 0 0 0 0 0 0 0 0 0 0 0 0 0.0727479 0.00803465 0 -0.564052 0.331 0.00141608
CYS_170 -1.1798 0.0843726 0.635187 0.00232697 0 0 0 0 0 0 0 0 0 0 0 0 -0.120175 0.000180532 0.182869 0.0977351 -0.03 -0.327308
ARG_171 -4.73598 0.630755 3.2212 0.00885104 0 0 -0.252066 0 0 0 -0.951661 0 0 0 0 0 0.247681 0.731759 2.38603 0.078108 -0.911 0.453675
LYS_172 -5.07174 0.222903 3.43901 0.00515495 0 0 -0.308031 0 0 0 0 -0.10741 0 0 0 0 0.269439 0.329799 1.36803 0.0119015 -0.702 -0.542946
VAL_173 -4.36614 0.289444 2.01664 0.0133356 0 0 0 0 0 0 0 0 0 0 0 0 -0.130261 0.105897 0.074772 -0.157254 0.312 -1.84156
TYR_174 -6.97024 0.775178 2.15542 0.0214466 0 0 0 0 0 -0.631118 0 -0.117674 0 0 0 0 -0.313165 0.0210056 1.97811 0.135014 0.744 -2.20202
GLU_175 -4.73937 0.242203 3.25426 0.00494207 0 0 -0.321397 0 0 0 -1.27165 -0.20423 0 0 0 0 0.041644 0.169237 2.04073 0.093853 -0.924 -1.61378
LEU_176 -3.27314 0.359562 0.482867 0.0090403 0 0 0 0 0 0 0 -0.127406 0 0 0 0 0.290216 0.000121519 0.553931 -0.147464 0.128 -1.72427
HIS_177 -3.87633 0.416216 2.2091 0.00451301 0 0 -0.116544 0 0 0 -0.319993 -0.251727 0 0 0 0 -0.0440974 0.395847 2.54991 -0.0228064 0.782 1.72608
HIS_178 -4.03263 0.313706 2.12684 0.00225319 0 0 -0.0699726 0 0 -0.417191 0 -0.237422 0 0 0 0 -0.0437273 0.209848 2.06209 -0.00347973 0.782 0.692322
ASP_179 -2.02003 0.198345 1.48785 0.00272846 0 0 -0.362502 0 0 0 0 0 0 0 0 0 -0.0372829 0.16987 2.81775 -0.116487 -0.762 1.37825
LYS_180 -1.54707 0.28186 0.961398 0.00313562 0 0 -0.00453387 0 0 -0.00293941 0 0 0 0 0 0 1.58622 12.8584 0.699467 0.15635 -0.702 14.2903
GLY_181 -0.417193 0.00102535 0.34034 4.54098e-05 0 0 0 0 0 0 0 0 0 0 0 0 0.704637 1.18328 0 -0.408226 0.331 1.7349
GLU_182 -1.75849 0.068424 1.18637 0.00448471 0 0 -0.027477 0 0 0 0 0 0 0 0 0 -0.0632354 0.425937 2.13127 0.0377811 -0.924 1.08107
VAL_183 -2.87384 0.0888827 1.02665 0.0152027 0 0 0 0 0 -0.417191 0 0 0 0 0 0 -0.0112321 0.016319 0.0624453 0.0126265 0.312 -1.76814
TYR_184 -6.80447 0.518771 2.50089 0.0238437 0 0 0 0 0 0 0 -0.134263 0 0 0 0 -0.142862 0.0183436 1.67294 -0.0765324 0.744 -1.67934
ASP_185 -4.57707 0.428569 3.16801 0.00858633 0 0 -0.239332 0 0 -0.397691 0 0 0 0 0 0 0.0692362 0.0991308 1.33736 -0.175894 -0.762 -1.0411
MET_186 -5.70594 0.691839 2.16935 0.00273721 0 0 0 0 0 0 0 0 0 0 0 0 -0.188904 0.382993 1.57916 0.0790017 -0.421 -1.41077
ASP_187 -3.51659 0.456209 2.829 0.0031254 0 0 -0.182745 0 0 -1.3997 0 0 0 0 0 0 -0.220348 0.0168796 1.59023 -0.16781 -0.762 -1.35375
ASN_188 -4.87611 0.512839 3.5337 0.00585277 0 0 -0.242165 0 0 -0.00293941 0 -0.237422 0 0 0 0 -0.197932 0.128124 2.3318 -0.222602 -0.927 -0.193854
ILE_189 -5.29249 0.451286 1.86544 0.00988034 0 0 0 0 0 -0.333415 0 -0.251727 0 0 0 0 -0.0173232 0.162517 0.242212 -0.260268 0.325 -3.09889
ARG_190 -4.74379 0.102241 3.17532 0.0123201 0 0 -0.523777 0 0 -0.756019 0 -0.152216 0 0 0 0 -0.0617301 0.572251 1.79364 -0.028544 -0.911 -1.52132
VAL_191 -4.0629 0.410801 1.18142 0.0106685 0 0 0 0 0 0 0 -0.287948 0 0 0 0 -0.201901 0.0682137 0.0644827 -0.128835 0.312 -2.63399
THR_192 -4.13188 0.275798 2.16196 0.0108955 0 0 0.0121697 0 0 -0.803041 0 -0.163161 0 0 0 0 -0.284824 1.49998 0.983519 -0.1637 -0.235 -0.837289
THR_193 -4.17879 0.840678 2.60731 0.00295591 0.276111 0 -0.116512 0 0 -1.07173 0 0 0 0 0 0 -0.0541414 0.019002 0.366543 -0.12671 -0.235 -1.67029
PRO_194 -4.03953 1.019 1.7506 0.00113474 0.323828 0 0 0 0 0 0 0 0 0 0 0 0.130159 0.194487 0.230927 0.125161 0.39 0.125763
LYS_p:CtermProteinFull_195 -3.21285 0.524958 2.34164 0.00626166 0 0 -0.0210816 0 0 -0.268692 0 0 0 0 0 0 0 0 1.95321 0 -0.702 0.621438
#END_POSE_ENERGIES_TABLE 2wpt_0001.pdb
