# Supplementary material for: RosettaScripts: A Scripting Language Interface to the Rosetta Macromolecular Modeling Suite
Source: PLoS One. 2011 Jun 24;6(6):e20161. doi: 10.1371/journal.pone.0020161 (PMC3123292; doi:10.1371/journal.pone.0020161)
Supplement: Supplemental Information S1 — Protocols, input, and output files for all examples given in the paper. (BZ2) [file pone.0020161.s001.bz2 › pp-interfaceredesign/score.sc]

SEQUENCE: 
SCORE: total_score         rms        Fnat        I_sc        Irms ch_bond_bb_bb           ddG      ddg_sasa dslf_ca_dih dslf_cs_ang dslf_ss_dih dslf_ss_dst      fa_atr fa_cust_pair_dist            fa_dun fa_intra_rep      fa_pair       fa_rep       fa_sol hbond_bb_sc hbond_lr_bb    hbond_sc hbond_sr_bb       omega     p_aa_pp pro_close      rama       ref      rmsd      sasa description 
SCORE:    -321.786       0.388       0.930     -22.465       0.179        -4.818       -29.496         1.000       0.000       0.000       0.000       0.000    -766.445             0.000           189.048        1.367      -28.350       78.253      386.341     -32.508     -32.850     -20.129     -58.501      14.761     -16.298     1.435    -4.017   -29.076     0.674  1631.548 2wpt.ppk_0001
