# Supplementary material for: RosettaScripts: A Scripting Language Interface to the Rosetta Macromolecular Modeling Suite
Source: PLoS One. 2011 Jun 24;6(6):e20161. doi: 10.1371/journal.pone.0020161 (PMC3123292; doi:10.1371/journal.pone.0020161)
Supplement: Supplemental Information S1 — Protocols, input, and output files for all examples given in the paper. (BZ2) [file pone.0020161.s001.bz2 › pp-interfaceredesign/2wpt.ppk_0001.pdb]

ATOM      1  N   LYS A   4       2.654 -41.274   7.687  1.00  0.00              
ATOM      2  CA  LYS A   4       1.922 -40.253   8.510  1.00  0.00              
ATOM      3  C   LYS A   4       0.626 -40.855   9.023  1.00  0.00              
ATOM      4  O   LYS A   4      -0.157 -41.353   8.223  1.00  0.00              
ATOM      5  CB  LYS A   4       1.624 -38.986   7.707  1.00  0.00              
ATOM      6  CG  LYS A   4       2.859 -38.189   7.308  1.00  0.00              
ATOM      7  CD  LYS A   4       2.478 -36.895   6.605  1.00  0.00              
ATOM      8  CE  LYS A   4       3.706 -36.052   6.292  1.00  0.00              
ATOM      9  NZ  LYS A   4       4.613 -36.727   5.325  1.00  0.00              
ATOM     10 1H   LYS A   4       2.776 -40.928   6.757  1.00  0.00              
ATOM     11 2H   LYS A   4       3.549 -41.452   8.095  1.00  0.00              
ATOM     12 3H   LYS A   4       2.125 -42.122   7.660  1.00  0.00              
ATOM     13  HA  LYS A   4       2.562 -39.956   9.342  1.00  0.00              
ATOM     14 1HB  LYS A   4       1.088 -39.251   6.795  1.00  0.00              
ATOM     15 2HB  LYS A   4       0.976 -38.330   8.288  1.00  0.00              
ATOM     16 1HG  LYS A   4       3.442 -37.951   8.199  1.00  0.00              
ATOM     17 2HG  LYS A   4       3.478 -38.787   6.640  1.00  0.00              
ATOM     18 1HD  LYS A   4       1.959 -37.125   5.674  1.00  0.00              
ATOM     19 2HD  LYS A   4       1.807 -36.319   7.242  1.00  0.00              
ATOM     20 1HE  LYS A   4       3.393 -35.097   5.872  1.00  0.00              
ATOM     21 2HE  LYS A   4       4.257 -35.856   7.211  1.00  0.00              
ATOM     22 1HZ  LYS A   4       5.413 -36.138   5.144  1.00  0.00              
ATOM     23 2HZ  LYS A   4       4.924 -37.607   5.712  1.00  0.00              
ATOM     24 3HZ  LYS A   4       4.118 -36.897   4.461  1.00  0.00              
ATOM     25  N   HIS A   5       0.389 -40.781  10.333  1.00  0.00              
ATOM     26  CA  HIS A   5      -0.819 -41.350  10.940  1.00  0.00              
ATOM     27  C   HIS A   5      -1.726 -40.351  11.681  1.00  0.00              
ATOM     28  O   HIS A   5      -2.921 -40.555  11.717  1.00  0.00              
ATOM     29  CB  HIS A   5      -0.421 -42.465  11.913  1.00  0.00              
ATOM     30  CG  HIS A   5       0.265 -43.621  11.254  1.00  0.00              
ATOM     31  ND1 HIS A   5      -0.397 -44.505  10.427  1.00  0.00              
ATOM     32  CD2 HIS A   5       1.551 -44.040  11.301  1.00  0.00              
ATOM     33  CE1 HIS A   5       0.456 -45.418   9.993  1.00  0.00              
ATOM     34  NE2 HIS A   5       1.642 -45.158  10.508  1.00  0.00              
ATOM     35  H   HIS A   5       1.065 -40.317  10.924  1.00  0.00              
ATOM     36  HA  HIS A   5      -1.480 -41.720  10.157  1.00  0.00              
ATOM     37 1HB  HIS A   5       0.246 -42.062  12.675  1.00  0.00              
ATOM     38 2HB  HIS A   5      -1.310 -42.839  12.420  1.00  0.00              
ATOM     39  HD2 HIS A   5       2.363 -43.577  11.863  1.00  0.00              
ATOM     40  HE1 HIS A   5       0.219 -46.243   9.322  1.00  0.00              
ATOM     41  HE2 HIS A   5       2.485 -45.691  10.350  1.00  0.00              
ATOM     42  N   SER A   6      -1.173 -39.302  12.303  1.00  0.00              
ATOM     43  CA  SER A   6      -2.006 -38.332  13.007  1.00  0.00              
ATOM     44  C   SER A   6      -1.715 -36.969  12.370  1.00  0.00              
ATOM     45  O   SER A   6      -0.786 -36.860  11.564  1.00  0.00              
ATOM     46  CB  SER A   6      -1.701 -38.316  14.493  1.00  0.00              
ATOM     47  OG  SER A   6      -0.393 -37.876  14.732  1.00  0.00              
ATOM     48  H   SER A   6      -0.172 -39.174  12.290  1.00  0.00              
ATOM     49  HA  SER A   6      -3.053 -38.601  12.859  1.00  0.00              
ATOM     50 1HB  SER A   6      -2.408 -37.660  15.002  1.00  0.00              
ATOM     51 2HB  SER A   6      -1.832 -39.317  14.901  1.00  0.00              
ATOM     52  HG  SER A   6      -0.430 -36.917  14.720  1.00  0.00              
ATOM     53  N   ILE A   7      -2.530 -35.964  12.692  1.00  0.00              
ATOM     54  CA  ILE A   7      -2.384 -34.675  12.007  1.00  0.00              
ATOM     55  C   ILE A   7      -1.066 -34.052  12.456  1.00  0.00              
ATOM     56  O   ILE A   7      -0.472 -33.251  11.728  1.00  0.00              
ATOM     57  CB  ILE A   7      -3.615 -33.753  12.217  1.00  0.00              
ATOM     58  CG1 ILE A   7      -3.646 -32.637  11.125  1.00  0.00              
ATOM     59  CG2 ILE A   7      -3.695 -33.212  13.685  1.00  0.00              
ATOM     60  CD1 ILE A   7      -4.976 -31.878  11.068  1.00  0.00              
ATOM     61  H   ILE A   7      -3.247 -36.068  13.397  1.00  0.00              
ATOM     62  HA  ILE A   7      -2.286 -34.860  10.938  1.00  0.00              
ATOM     63  HB  ILE A   7      -4.527 -34.312  12.009  1.00  0.00              
ATOM     64 1HG1 ILE A   7      -2.847 -31.920  11.313  1.00  0.00              
ATOM     65 2HG1 ILE A   7      -3.461 -33.080  10.145  1.00  0.00              
ATOM     66 1HG2 ILE A   7      -4.570 -32.570  13.789  1.00  0.00              
ATOM     67 2HG2 ILE A   7      -3.774 -34.049  14.377  1.00  0.00              
ATOM     68 3HG2 ILE A   7      -2.796 -32.638  13.910  1.00  0.00              
ATOM     69 1HD1 ILE A   7      -4.928 -31.117  10.287  1.00  0.00              
ATOM     70 2HD1 ILE A   7      -5.783 -32.575  10.846  1.00  0.00              
ATOM     71 3HD1 ILE A   7      -5.162 -31.399  12.028  1.00  0.00              
ATOM     72  N   SER A   8      -0.595 -34.454  13.642  1.00  0.00              
ATOM     73  CA  SER A   8       0.693 -33.971  14.170  1.00  0.00              
ATOM     74  C   SER A   8       1.905 -34.510  13.398  1.00  0.00              
ATOM     75  O   SER A   8       3.053 -34.051  13.630  1.00  0.00              
ATOM     76  CB  SER A   8       0.820 -34.355  15.631  1.00  0.00              
ATOM     77  OG  SER A   8       0.854 -35.748  15.783  1.00  0.00              
ATOM     78  H   SER A   8      -1.139 -35.106  14.190  1.00  0.00              
ATOM     79  HA  SER A   8       0.750 -32.894  14.011  1.00  0.00              
ATOM     80 1HB  SER A   8       1.730 -33.920  16.045  1.00  0.00              
ATOM     81 2HB  SER A   8      -0.022 -33.947  16.189  1.00  0.00              
ATOM     82  HG  SER A   8       1.753 -36.014  15.578  1.00  0.00              
ATOM     83  N   ASP A   9       1.668 -35.446  12.460  1.00  0.00              
ATOM     84  CA  ASP A   9       2.708 -35.900  11.536  1.00  0.00              
ATOM     85  C   ASP A   9       2.848 -35.034  10.267  1.00  0.00              
ATOM     86  O   ASP A   9       3.802 -35.177   9.514  1.00  0.00              
ATOM     87  CB  ASP A   9       2.429 -37.349  11.128  1.00  0.00              
ATOM     88  CG  ASP A   9       2.558 -38.327  12.289  1.00  0.00              
ATOM     89  OD1 ASP A   9       3.492 -38.200  13.045  1.00  0.00              
ATOM     90  OD2 ASP A   9       1.722 -39.190  12.408  1.00  0.00              
ATOM     91  H   ASP A   9       0.743 -35.847  12.396  1.00  0.00              
ATOM     92  HA  ASP A   9       3.676 -35.792  12.025  1.00  0.00              
ATOM     93 1HB  ASP A   9       1.422 -37.424  10.718  1.00  0.00              
ATOM     94 2HB  ASP A   9       3.125 -37.646  10.343  1.00  0.00              
ATOM     95  N   TYR A  10       1.865 -34.179  10.028  1.00  0.00              
ATOM     96  CA  TYR A  10       1.867 -33.246   8.900  1.00  0.00              
ATOM     97  C   TYR A  10       2.253 -31.838   9.355  1.00  0.00              
ATOM     98  O   TYR A  10       1.746 -31.348  10.386  1.00  0.00              
ATOM     99  CB  TYR A  10       0.443 -33.099   8.370  1.00  0.00              
ATOM    100  CG  TYR A  10      -0.131 -34.290   7.645  1.00  0.00              
ATOM    101  CD1 TYR A  10      -0.210 -34.289   6.236  1.00  0.00              
ATOM    102  CD2 TYR A  10      -0.673 -35.373   8.356  1.00  0.00              
ATOM    103  CE1 TYR A  10      -0.779 -35.373   5.537  1.00  0.00              
ATOM    104  CE2 TYR A  10      -1.254 -36.444   7.693  1.00  0.00              
ATOM    105  CZ  TYR A  10      -1.297 -36.446   6.278  1.00  0.00              
ATOM    106  OH  TYR A  10      -1.851 -37.525   5.603  1.00  0.00              
ATOM    107  H   TYR A  10       1.081 -34.181  10.664  1.00  0.00              
ATOM    108  HA  TYR A  10       2.503 -33.655   8.115  1.00  0.00              
ATOM    109 1HB  TYR A  10      -0.232 -32.879   9.198  1.00  0.00              
ATOM    110 2HB  TYR A  10       0.398 -32.259   7.678  1.00  0.00              
ATOM    111  HD1 TYR A  10       0.173 -33.440   5.669  1.00  0.00              
ATOM    112  HD2 TYR A  10      -0.643 -35.381   9.446  1.00  0.00              
ATOM    113  HE1 TYR A  10      -0.830 -35.352   4.448  1.00  0.00              
ATOM    114  HE2 TYR A  10      -1.673 -37.275   8.262  1.00  0.00              
ATOM    115  HH  TYR A  10      -2.155 -38.177   6.238  1.00  0.00              
ATOM    116  N   THR A  11       3.068 -31.152   8.546  1.00  0.00              
ATOM    117  CA  THR A  11       3.279 -29.749   8.783  1.00  0.00              
ATOM    118  C   THR A  11       2.055 -29.016   8.311  1.00  0.00              
ATOM    119  O   THR A  11       1.190 -29.577   7.590  1.00  0.00              
ATOM    120  CB  THR A  11       4.534 -29.222   8.064  1.00  0.00              
ATOM    121  OG1 THR A  11       4.356 -29.332   6.645  1.00  0.00              
ATOM    122  CG2 THR A  11       5.762 -30.020   8.479  1.00  0.00              
ATOM    123  H   THR A  11       3.539 -31.596   7.771  1.00  0.00              
ATOM    124  HA  THR A  11       3.485 -29.605   9.844  1.00  0.00              
ATOM    125  HB  THR A  11       4.687 -28.174   8.318  1.00  0.00              
ATOM    126  HG1 THR A  11       5.214 -29.308   6.213  1.00  0.00              
ATOM    127 1HG2 THR A  11       6.639 -29.634   7.962  1.00  0.00              
ATOM    128 2HG2 THR A  11       5.907 -29.929   9.555  1.00  0.00              
ATOM    129 3HG2 THR A  11       5.619 -31.067   8.220  1.00  0.00              
ATOM    130  N   GLU A  12       2.001 -27.747   8.659  1.00  0.00              
ATOM    131  CA  GLU A  12       0.915 -26.905   8.193  1.00  0.00              
ATOM    132  C   GLU A  12       0.877 -26.833   6.672  1.00  0.00              
ATOM    133  O   GLU A  12      -0.199 -26.943   6.110  1.00  0.00              
ATOM    134  CB  GLU A  12       0.987 -25.531   8.830  1.00  0.00              
ATOM    135  CG  GLU A  12      -0.216 -24.617   8.428  1.00  0.00              
ATOM    136  CD  GLU A  12      -0.256 -23.275   9.153  1.00  0.00              
ATOM    137  OE1 GLU A  12      -1.138 -22.456   8.807  1.00  0.00              
ATOM    138  OE2 GLU A  12       0.575 -23.017  10.062  1.00  0.00              
ATOM    139  H   GLU A  12       2.713 -27.348   9.254  1.00  0.00              
ATOM    140  HA  GLU A  12      -0.029 -27.369   8.477  1.00  0.00              
ATOM    141 1HB  GLU A  12       1.002 -25.633   9.915  1.00  0.00              
ATOM    142 2HB  GLU A  12       1.914 -25.041   8.533  1.00  0.00              
ATOM    143 1HG  GLU A  12      -0.169 -24.421   7.357  1.00  0.00              
ATOM    144 2HG  GLU A  12      -1.145 -25.147   8.632  1.00  0.00              
ATOM    145  N   ALA A  13       2.040 -26.678   6.006  1.00  0.00              
ATOM    146  CA  ALA A  13       2.093 -26.736   4.525  1.00  0.00              
ATOM    147  C   ALA A  13       1.709 -28.097   3.929  1.00  0.00              
ATOM    148  O   ALA A  13       1.000 -28.156   2.921  1.00  0.00              
ATOM    149  CB  ALA A  13       3.489 -26.324   4.036  1.00  0.00              
ATOM    150  H   ALA A  13       2.893 -26.518   6.523  1.00  0.00              
ATOM    151  HA  ALA A  13       1.355 -26.036   4.131  1.00  0.00              
ATOM    152 1HB  ALA A  13       3.522 -26.369   2.948  1.00  0.00              
ATOM    153 2HB  ALA A  13       3.703 -25.306   4.364  1.00  0.00              
ATOM    154 3HB  ALA A  13       4.234 -27.002   4.450  1.00  0.00              
ATOM    155  N   GLU A  14       2.221 -29.186   4.511  1.00  0.00              
ATOM    156  CA  GLU A  14       1.870 -30.522   4.008  1.00  0.00              
ATOM    157  C   GLU A  14       0.387 -30.762   4.112  1.00  0.00              
ATOM    158  O   GLU A  14      -0.235 -31.339   3.182  1.00  0.00              
ATOM    159  CB  GLU A  14       2.644 -31.618   4.786  1.00  0.00              
ATOM    160  CG  GLU A  14       4.126 -31.613   4.452  1.00  0.00              
ATOM    161  CD  GLU A  14       4.977 -32.446   5.426  1.00  0.00              
ATOM    162  OE1 GLU A  14       4.541 -32.700   6.584  1.00  0.00              
ATOM    163  OE2 GLU A  14       6.097 -32.834   5.011  1.00  0.00              
ATOM    164  H   GLU A  14       2.851 -29.105   5.297  1.00  0.00              
ATOM    165  HA  GLU A  14       2.150 -30.581   2.955  1.00  0.00              
ATOM    166 1HB  GLU A  14       2.517 -31.461   5.858  1.00  0.00              
ATOM    167 2HB  GLU A  14       2.227 -32.596   4.549  1.00  0.00              
ATOM    168 1HG  GLU A  14       4.262 -32.009   3.447  1.00  0.00              
ATOM    169 2HG  GLU A  14       4.486 -30.585   4.460  1.00  0.00              
ATOM    170  N   PHE A  15      -0.195 -30.371   5.246  1.00  0.00              
ATOM    171  CA  PHE A  15      -1.638 -30.544   5.421  1.00  0.00              
ATOM    172  C   PHE A  15      -2.447 -29.647   4.455  1.00  0.00              
ATOM    173  O   PHE A  15      -3.490 -30.032   3.949  1.00  0.00              
ATOM    174  CB  PHE A  15      -2.060 -30.278   6.883  1.00  0.00              
ATOM    175  CG  PHE A  15      -3.446 -30.736   7.155  1.00  0.00              
ATOM    176  CD1 PHE A  15      -3.715 -32.092   7.230  1.00  0.00              
ATOM    177  CD2 PHE A  15      -4.514 -29.823   7.215  1.00  0.00              
ATOM    178  CE1 PHE A  15      -5.030 -32.557   7.420  1.00  0.00              
ATOM    179  CE2 PHE A  15      -5.818 -30.263   7.434  1.00  0.00              
ATOM    180  CZ  PHE A  15      -6.098 -31.650   7.511  1.00  0.00              
ATOM    181  H   PHE A  15       0.346 -29.956   5.991  1.00  0.00              
ATOM    182  HA  PHE A  15      -1.895 -31.574   5.172  1.00  0.00              
ATOM    183 1HB  PHE A  15      -1.376 -30.790   7.558  1.00  0.00              
ATOM    184 2HB  PHE A  15      -1.989 -29.212   7.093  1.00  0.00              
ATOM    185  HD1 PHE A  15      -2.894 -32.803   7.139  1.00  0.00              
ATOM    186  HD2 PHE A  15      -4.302 -28.756   7.156  1.00  0.00              
ATOM    187  HE1 PHE A  15      -5.222 -33.627   7.499  1.00  0.00              
ATOM    188  HE2 PHE A  15      -6.624 -29.538   7.546  1.00  0.00              
ATOM    189  HZ  PHE A  15      -7.116 -32.015   7.637  1.00  0.00              
ATOM    190  N   LEU A  16      -1.929 -28.436   4.190  1.00  0.00              
ATOM    191  CA  LEU A  16      -2.578 -27.558   3.233  1.00  0.00              
ATOM    192  C   LEU A  16      -2.541 -28.205   1.832  1.00  0.00              
ATOM    193  O   LEU A  16      -3.561 -28.199   1.141  1.00  0.00              
ATOM    194  CB  LEU A  16      -1.860 -26.175   3.251  1.00  0.00              
ATOM    195  CG  LEU A  16      -2.479 -25.144   2.290  1.00  0.00              
ATOM    196  CD1 LEU A  16      -3.953 -24.855   2.598  1.00  0.00              
ATOM    197  CD2 LEU A  16      -1.620 -23.863   2.301  1.00  0.00              
ATOM    198  H   LEU A  16      -1.086 -28.124   4.651  1.00  0.00              
ATOM    199  HA  LEU A  16      -3.618 -27.430   3.531  1.00  0.00              
ATOM    200 1HB  LEU A  16      -1.897 -25.777   4.264  1.00  0.00              
ATOM    201 2HB  LEU A  16      -0.814 -26.323   2.980  1.00  0.00              
ATOM    202  HG  LEU A  16      -2.507 -25.557   1.282  1.00  0.00              
ATOM    203 1HD1 LEU A  16      -4.336 -24.120   1.889  1.00  0.00              
ATOM    204 2HD1 LEU A  16      -4.531 -25.775   2.514  1.00  0.00              
ATOM    205 3HD1 LEU A  16      -4.043 -24.461   3.611  1.00  0.00              
ATOM    206 1HD2 LEU A  16      -2.052 -23.128   1.622  1.00  0.00              
ATOM    207 2HD2 LEU A  16      -1.592 -23.452   3.311  1.00  0.00              
ATOM    208 3HD2 LEU A  16      -0.606 -24.102   1.979  1.00  0.00              
ATOM    209  N   GLU A  17      -1.410 -28.804   1.421  1.00  0.00              
ATOM    210  CA  GLU A  17      -1.304 -29.410   0.076  1.00  0.00              
ATOM    211  C   GLU A  17      -2.253 -30.603   0.009  1.00  0.00              
ATOM    212  O   GLU A  17      -2.894 -30.856  -0.973  1.00  0.00              
ATOM    213  CB  GLU A  17       0.118 -29.897  -0.269  1.00  0.00              
ATOM    214  CG  GLU A  17       1.071 -28.742  -0.485  1.00  0.00              
ATOM    215  CD  GLU A  17       0.680 -27.782  -1.636  1.00  0.00              
ATOM    216  OE1 GLU A  17       0.488 -28.260  -2.782  1.00  0.00              
ATOM    217  OE2 GLU A  17       0.565 -26.541  -1.366  1.00  0.00              
ATOM    218  H   GLU A  17      -0.614 -28.843   2.042  1.00  0.00              
ATOM    219  HA  GLU A  17      -1.575 -28.658  -0.665  1.00  0.00              
ATOM    220 1HB  GLU A  17       0.494 -30.525   0.539  1.00  0.00              
ATOM    221 2HB  GLU A  17       0.085 -30.508  -1.171  1.00  0.00              
ATOM    222 1HG  GLU A  17       1.129 -28.156   0.432  1.00  0.00              
ATOM    223 2HG  GLU A  17       2.063 -29.138  -0.695  1.00  0.00              
ATOM    224  N   PHE A  18      -2.306 -31.338   1.103  1.00  0.00              
ATOM    225  CA  PHE A  18      -3.323 -32.438   1.207  1.00  0.00              
ATOM    226  C   PHE A  18      -4.774 -31.931   1.004  1.00  0.00              
ATOM    227  O   PHE A  18      -5.503 -32.460   0.157  1.00  0.00              
ATOM    228  CB  PHE A  18      -3.087 -33.104   2.559  1.00  0.00              
ATOM    229  CG  PHE A  18      -4.210 -34.022   3.060  1.00  0.00              
ATOM    230  CD1 PHE A  18      -4.362 -35.348   2.596  1.00  0.00              
ATOM    231  CD2 PHE A  18      -5.038 -33.570   4.051  1.00  0.00              
ATOM    232  CE1 PHE A  18      -5.363 -36.186   3.152  1.00  0.00              
ATOM    233  CE2 PHE A  18      -6.065 -34.389   4.614  1.00  0.00              
ATOM    234  CZ  PHE A  18      -6.225 -35.695   4.161  1.00  0.00              
ATOM    235  H   PHE A  18      -1.674 -31.177   1.875  1.00  0.00              
ATOM    236  HA  PHE A  18      -3.154 -33.144   0.394  1.00  0.00              
ATOM    237 1HB  PHE A  18      -2.179 -33.704   2.515  1.00  0.00              
ATOM    238 2HB  PHE A  18      -2.935 -32.339   3.320  1.00  0.00              
ATOM    239  HD1 PHE A  18      -3.702 -35.716   1.809  1.00  0.00              
ATOM    240  HD2 PHE A  18      -4.906 -32.545   4.400  1.00  0.00              
ATOM    241  HE1 PHE A  18      -5.470 -37.212   2.803  1.00  0.00              
ATOM    242  HE2 PHE A  18      -6.721 -33.999   5.392  1.00  0.00              
ATOM    243  HZ  PHE A  18      -7.004 -36.336   4.572  1.00  0.00              
ATOM    244  N   VAL A  19      -5.189 -30.879   1.710  1.00  0.00              
ATOM    245  CA  VAL A  19      -6.533 -30.303   1.522  1.00  0.00              
ATOM    246  C   VAL A  19      -6.748 -29.825   0.075  1.00  0.00              
ATOM    247  O   VAL A  19      -7.844 -30.045  -0.510  1.00  0.00              
ATOM    248  CB  VAL A  19      -6.825 -29.191   2.567  1.00  0.00              
ATOM    249  CG1 VAL A  19      -8.146 -28.449   2.257  1.00  0.00              
ATOM    250  CG2 VAL A  19      -6.888 -29.812   3.951  1.00  0.00              
ATOM    251  H   VAL A  19      -4.569 -30.467   2.392  1.00  0.00              
ATOM    252  HA  VAL A  19      -7.271 -31.096   1.652  1.00  0.00              
ATOM    253  HB  VAL A  19      -6.026 -28.450   2.529  1.00  0.00              
ATOM    254 1HG1 VAL A  19      -8.317 -27.678   3.009  1.00  0.00              
ATOM    255 2HG1 VAL A  19      -8.080 -27.985   1.272  1.00  0.00              
ATOM    256 3HG1 VAL A  19      -8.974 -29.158   2.270  1.00  0.00              
ATOM    257 1HG2 VAL A  19      -7.093 -29.036   4.689  1.00  0.00              
ATOM    258 2HG2 VAL A  19      -7.683 -30.558   3.979  1.00  0.00              
ATOM    259 3HG2 VAL A  19      -5.935 -30.288   4.180  1.00  0.00              
ATOM    260  N   LYS A  20      -5.695 -29.239  -0.516  1.00  0.00              
ATOM    261  CA  LYS A  20      -5.755 -28.923  -1.978  1.00  0.00              
ATOM    262  C   LYS A  20      -6.034 -30.133  -2.862  1.00  0.00              
ATOM    263  O   LYS A  20      -6.840 -30.054  -3.760  1.00  0.00              
ATOM    264  CB  LYS A  20      -4.449 -28.269  -2.434  1.00  0.00              
ATOM    265  CG  LYS A  20      -4.245 -26.849  -1.922  1.00  0.00              
ATOM    266  CD  LYS A  20      -2.900 -26.292  -2.362  1.00  0.00              
ATOM    267  CE  LYS A  20      -2.657 -24.906  -1.783  1.00  0.00              
ATOM    268  NZ  LYS A  20      -1.303 -24.391  -2.122  1.00  0.00              
ATOM    269  H   LYS A  20      -4.861 -29.007   0.004  1.00  0.00              
ATOM    270  HA  LYS A  20      -6.605 -28.261  -2.153  1.00  0.00              
ATOM    271 1HB  LYS A  20      -3.605 -28.871  -2.098  1.00  0.00              
ATOM    272 2HB  LYS A  20      -4.419 -28.239  -3.524  1.00  0.00              
ATOM    273 1HG  LYS A  20      -5.037 -26.206  -2.305  1.00  0.00              
ATOM    274 2HG  LYS A  20      -4.292 -26.844  -0.833  1.00  0.00              
ATOM    275 1HD  LYS A  20      -2.103 -26.960  -2.031  1.00  0.00              
ATOM    276 2HD  LYS A  20      -2.869 -26.231  -3.450  1.00  0.00              
ATOM    277 1HE  LYS A  20      -3.403 -24.215  -2.170  1.00  0.00              
ATOM    278 2HE  LYS A  20      -2.756 -24.943  -0.698  1.00  0.00              
ATOM    279 1HZ  LYS A  20      -1.182 -23.472  -1.719  1.00  0.00              
ATOM    280 2HZ  LYS A  20      -0.601 -25.015  -1.750  1.00  0.00              
ATOM    281 3HZ  LYS A  20      -1.205 -24.334  -3.125  1.00  0.00              
ATOM    282  N   LYS A  21      -5.310 -31.236  -2.653  1.00  0.00              
ATOM    283  CA  LYS A  21      -5.559 -32.436  -3.431  1.00  0.00              
ATOM    284  C   LYS A  21      -7.005 -32.903  -3.343  1.00  0.00              
ATOM    285  O   LYS A  21      -7.612 -33.370  -4.353  1.00  0.00              
ATOM    286  CB  LYS A  21      -4.623 -33.557  -2.976  1.00  0.00              
ATOM    287  CG  LYS A  21      -4.712 -34.827  -3.812  1.00  0.00              
ATOM    288  CD  LYS A  21      -3.668 -35.846  -3.380  1.00  0.00              
ATOM    289  CE  LYS A  21      -3.686 -37.074  -4.279  1.00  0.00              
ATOM    290  NZ  LYS A  21      -2.656 -38.071  -3.879  1.00  0.00              
ATOM    291  H   LYS A  21      -4.582 -31.246  -1.953  1.00  0.00              
ATOM    292  HA  LYS A  21      -5.428 -32.197  -4.487  1.00  0.00              
ATOM    293 1HB  LYS A  21      -3.591 -33.206  -3.009  1.00  0.00              
ATOM    294 2HB  LYS A  21      -4.846 -33.821  -1.942  1.00  0.00              
ATOM    295 1HG  LYS A  21      -5.703 -35.267  -3.702  1.00  0.00              
ATOM    296 2HG  LYS A  21      -4.556 -34.583  -4.862  1.00  0.00              
ATOM    297 1HD  LYS A  21      -2.677 -35.391  -3.419  1.00  0.00              
ATOM    298 2HD  LYS A  21      -3.866 -36.157  -2.354  1.00  0.00              
ATOM    299 1HE  LYS A  21      -4.667 -37.544  -4.232  1.00  0.00              
ATOM    300 2HE  LYS A  21      -3.501 -36.773  -5.309  1.00  0.00              
ATOM    301 1HZ  LYS A  21      -2.700 -38.867  -4.499  1.00  0.00              
ATOM    302 2HZ  LYS A  21      -1.739 -37.650  -3.938  1.00  0.00              
ATOM    303 3HZ  LYS A  21      -2.829 -38.372  -2.931  1.00  0.00              
ATOM    304  N   ILE A  22      -7.596 -32.755  -2.160  1.00  0.00              
ATOM    305  CA  ILE A  22      -8.965 -33.155  -1.957  1.00  0.00              
ATOM    306  C   ILE A  22      -9.884 -32.221  -2.754  1.00  0.00              
ATOM    307  O   ILE A  22     -10.713 -32.649  -3.577  1.00  0.00              
ATOM    308  CB  ILE A  22      -9.335 -33.126  -0.462  1.00  0.00              
ATOM    309  CG1 ILE A  22      -8.547 -34.193   0.303  1.00  0.00              
ATOM    310  CG2 ILE A  22     -10.831 -33.332  -0.281  1.00  0.00              
ATOM    311  CD1 ILE A  22      -8.634 -34.054   1.806  1.00  0.00              
ATOM    312  H   ILE A  22      -7.081 -32.357  -1.389  1.00  0.00              
ATOM    313  HA  ILE A  22      -9.077 -34.187  -2.288  1.00  0.00              
ATOM    314  HB  ILE A  22      -9.056 -32.163  -0.037  1.00  0.00              
ATOM    315 1HG1 ILE A  22      -8.913 -35.182   0.030  1.00  0.00              
ATOM    316 2HG1 ILE A  22      -7.496 -34.144   0.017  1.00  0.00              
ATOM    317 1HG2 ILE A  22     -11.075 -33.310   0.781  1.00  0.00              
ATOM    318 2HG2 ILE A  22     -11.372 -32.539  -0.794  1.00  0.00              
ATOM    319 3HG2 ILE A  22     -11.119 -34.297  -0.699  1.00  0.00              
ATOM    320 1HD1 ILE A  22      -8.050 -34.844   2.279  1.00  0.00              
ATOM    321 2HD1 ILE A  22      -8.238 -33.083   2.105  1.00  0.00              
ATOM    322 3HD1 ILE A  22      -9.673 -34.135   2.119  1.00  0.00              
ATOM    323  N   ALA A  23      -9.689 -30.915  -2.537  1.00  0.00              
ATOM    324  CA  ALA A  23     -10.600 -29.945  -3.145  1.00  0.00              
ATOM    325  C   ALA A  23     -10.483 -29.980  -4.655  1.00  0.00              
ATOM    326  O   ALA A  23     -11.459 -29.651  -5.353  1.00  0.00              
ATOM    327  CB  ALA A  23     -10.319 -28.543  -2.626  1.00  0.00              
ATOM    328  H   ALA A  23      -8.927 -30.582  -1.963  1.00  0.00              
ATOM    329  HA  ALA A  23     -11.617 -30.203  -2.847  1.00  0.00              
ATOM    330 1HB  ALA A  23     -11.001 -27.836  -3.099  1.00  0.00              
ATOM    331 2HB  ALA A  23     -10.465 -28.519  -1.546  1.00  0.00              
ATOM    332 3HB  ALA A  23      -9.292 -28.268  -2.859  1.00  0.00              
ATOM    333  N   ARG A  24      -9.302 -30.315  -5.172  1.00  0.00              
ATOM    334  CA  ARG A  24      -9.072 -30.378  -6.623  1.00  0.00              
ATOM    335  C   ARG A  24      -9.380 -31.752  -7.202  1.00  0.00              
ATOM    336  O   ARG A  24      -9.251 -31.947  -8.415  1.00  0.00              
ATOM    337  CB  ARG A  24      -7.630 -30.020  -6.950  1.00  0.00              
ATOM    338  CG  ARG A  24      -7.237 -28.587  -6.628  1.00  0.00              
ATOM    339  CD  ARG A  24      -5.811 -28.323  -6.949  1.00  0.00              
ATOM    340  NE  ARG A  24      -5.556 -28.387  -8.379  1.00  0.00              
ATOM    341  CZ  ARG A  24      -4.330 -28.438  -8.936  1.00  0.00              
ATOM    342  NH1 ARG A  24      -3.261 -28.431  -8.172  1.00  0.00              
ATOM    343  NH2 ARG A  24      -4.204 -28.495 -10.250  1.00  0.00              
ATOM    344  H   ARG A  24      -8.541 -30.532  -4.543  1.00  0.00              
ATOM    345  HA  ARG A  24      -9.757 -29.684  -7.112  1.00  0.00              
ATOM    346 1HB  ARG A  24      -6.959 -30.677  -6.398  1.00  0.00              
ATOM    347 2HB  ARG A  24      -7.446 -30.182  -8.012  1.00  0.00              
ATOM    348 1HG  ARG A  24      -7.853 -27.902  -7.212  1.00  0.00              
ATOM    349 2HG  ARG A  24      -7.391 -28.397  -5.565  1.00  0.00              
ATOM    350 1HD  ARG A  24      -5.538 -27.328  -6.599  1.00  0.00              
ATOM    351 2HD  ARG A  24      -5.184 -29.065  -6.457  1.00  0.00              
ATOM    352  HE  ARG A  24      -6.355 -28.394  -8.999  1.00  0.00              
ATOM    353 1HH1 ARG A  24      -3.358 -28.388  -7.167  1.00  0.00              
ATOM    354 2HH1 ARG A  24      -2.342 -28.469  -8.589  1.00  0.00              
ATOM    355 1HH2 ARG A  24      -5.026 -28.500 -10.838  1.00  0.00              
ATOM    356 2HH2 ARG A  24      -3.286 -28.533 -10.667  1.00  0.00              
ATOM    357  N   ALA A  25      -9.824 -32.695  -6.355  1.00  0.00              
ATOM    358  CA  ALA A  25     -10.127 -34.055  -6.773  1.00  0.00              
ATOM    359  C   ALA A  25      -9.001 -34.717  -7.586  1.00  0.00              
ATOM    360  O   ALA A  25      -9.250 -35.244  -8.683  1.00  0.00              
ATOM    361  CB  ALA A  25     -11.420 -34.061  -7.576  1.00  0.00              
ATOM    362  H   ALA A  25      -9.951 -32.438  -5.387  1.00  0.00              
ATOM    363  HA  ALA A  25     -10.246 -34.666  -5.878  1.00  0.00              
ATOM    364 1HB  ALA A  25     -11.664 -35.083  -7.865  1.00  0.00              
ATOM    365 2HB  ALA A  25     -12.228 -33.653  -6.967  1.00  0.00              
ATOM    366 3HB  ALA A  25     -11.296 -33.451  -8.469  1.00  0.00              
ATOM    367  N   GLU A  26      -7.778 -34.658  -7.058  1.00  0.00              
ATOM    368  CA  GLU A  26      -6.568 -35.099  -7.781  1.00  0.00              
ATOM    369  C   GLU A  26      -6.109 -36.452  -7.290  1.00  0.00              
ATOM    370  O   GLU A  26      -4.987 -36.877  -7.568  1.00  0.00              
ATOM    371  CB  GLU A  26      -5.433 -34.086  -7.618  1.00  0.00              
ATOM    372  CG  GLU A  26      -5.676 -32.753  -8.311  1.00  0.00              
ATOM    373  CD  GLU A  26      -5.697 -32.868  -9.810  1.00  0.00              
ATOM    374  OE1 GLU A  26      -4.862 -33.559 -10.346  1.00  0.00              
ATOM    375  OE2 GLU A  26      -6.548 -32.265 -10.422  1.00  0.00              
ATOM    376  H   GLU A  26      -7.685 -34.293  -6.120  1.00  0.00              
ATOM    377  HA  GLU A  26      -6.824 -35.234  -8.833  1.00  0.00              
ATOM    378 1HB  GLU A  26      -5.272 -33.887  -6.558  1.00  0.00              
ATOM    379 2HB  GLU A  26      -4.510 -34.506  -8.017  1.00  0.00              
ATOM    380 1HG  GLU A  26      -6.631 -32.350  -7.977  1.00  0.00              
ATOM    381 2HG  GLU A  26      -4.894 -32.053  -8.016  1.00  0.00              
ATOM    382  N   GLY A  27      -7.015 -37.211  -6.659  1.00  0.00              
ATOM    383  CA  GLY A  27      -6.644 -38.586  -6.295  1.00  0.00              
ATOM    384  C   GLY A  27      -6.528 -39.494  -7.513  1.00  0.00              
ATOM    385  O   GLY A  27      -6.971 -39.186  -8.620  1.00  0.00              
ATOM    386  H   GLY A  27      -7.937 -36.872  -6.427  1.00  0.00              
ATOM    387 1HA  GLY A  27      -5.692 -38.578  -5.764  1.00  0.00              
ATOM    388 2HA  GLY A  27      -7.389 -38.996  -5.614  1.00  0.00              
ATOM    389  N   ALA A  28      -5.972 -40.667  -7.286  1.00  0.00              
ATOM    390  CA  ALA A  28      -5.744 -41.606  -8.376  1.00  0.00              
ATOM    391  C   ALA A  28      -7.048 -42.019  -9.062  1.00  0.00              
ATOM    392  O   ALA A  28      -7.092 -42.219 -10.285  1.00  0.00              
ATOM    393  CB  ALA A  28      -4.968 -42.880  -7.813  1.00  0.00              
ATOM    394  H   ALA A  28      -5.696 -40.924  -6.349  1.00  0.00              
ATOM    395  HA  ALA A  28      -5.130 -41.110  -9.128  1.00  0.00              
ATOM    396 1HB  ALA A  28      -4.795 -43.587  -8.623  1.00  0.00              
ATOM    397 2HB  ALA A  28      -4.012 -42.567  -7.392  1.00  0.00              
ATOM    398 3HB  ALA A  28      -5.567 -43.356  -7.038  1.00  0.00              
ATOM    399  N   THR A  29      -8.084 -42.271  -8.250  1.00  0.00              
ATOM    400  CA  THR A  29      -9.416 -42.632  -8.715  1.00  0.00              
ATOM    401  C   THR A  29     -10.404 -41.904  -7.837  1.00  0.00              
ATOM    402  O   THR A  29     -10.012 -41.204  -6.872  1.00  0.00              
ATOM    403  CB  THR A  29      -9.733 -44.162  -8.512  1.00  0.00              
ATOM    404  OG1 THR A  29      -9.831 -44.422  -7.100  1.00  0.00              
ATOM    405  CG2 THR A  29      -8.601 -45.081  -9.071  1.00  0.00              
ATOM    406  H   THR A  29      -7.912 -42.202  -7.256  1.00  0.00              
ATOM    407  HA  THR A  29      -9.478 -42.420  -9.782  1.00  0.00              
ATOM    408  HB  THR A  29     -10.661 -44.412  -9.025  1.00  0.00              
ATOM    409  HG1 THR A  29      -9.167 -43.908  -6.634  1.00  0.00              
ATOM    410 1HG2 THR A  29      -8.866 -46.126  -8.909  1.00  0.00              
ATOM    411 2HG2 THR A  29      -8.479 -44.900 -10.140  1.00  0.00              
ATOM    412 3HG2 THR A  29      -7.666 -44.861  -8.558  1.00  0.00              
ATOM    413  N   GLU A  30     -11.679 -42.020  -8.191  1.00  0.00              
ATOM    414  CA  GLU A  30     -12.747 -41.439  -7.374  1.00  0.00              
ATOM    415  C   GLU A  30     -12.723 -41.998  -5.933  1.00  0.00              
ATOM    416  O   GLU A  30     -12.969 -41.263  -4.968  1.00  0.00              
ATOM    417  CB  GLU A  30     -14.108 -41.709  -8.019  1.00  0.00              
ATOM    418  CG  GLU A  30     -15.287 -41.091  -7.281  1.00  0.00              
ATOM    419  CD  GLU A  30     -16.598 -41.311  -7.984  1.00  0.00              
ATOM    420  OE1 GLU A  30     -16.595 -41.910  -9.032  1.00  0.00              
ATOM    421  OE2 GLU A  30     -17.604 -40.879  -7.472  1.00  0.00              
ATOM    422  H   GLU A  30     -11.921 -42.516  -9.037  1.00  0.00              
ATOM    423  HA  GLU A  30     -12.593 -40.361  -7.320  1.00  0.00              
ATOM    424 1HB  GLU A  30     -14.112 -41.321  -9.038  1.00  0.00              
ATOM    425 2HB  GLU A  30     -14.276 -42.784  -8.077  1.00  0.00              
ATOM    426 1HG  GLU A  30     -15.346 -41.525  -6.283  1.00  0.00              
ATOM    427 2HG  GLU A  30     -15.114 -40.021  -7.172  1.00  0.00              
ATOM    428  N   CYS A  31     -12.430 -43.303  -5.792  1.00  0.00              
ATOM    429  CA  CYS A  31     -12.401 -43.872  -4.469  1.00  0.00              
ATOM    430  C   CYS A  31     -11.231 -43.333  -3.675  1.00  0.00              
ATOM    431  O   CYS A  31     -11.312 -43.220  -2.449  1.00  0.00              
ATOM    432  CB  CYS A  31     -12.308 -45.396  -4.541  1.00  0.00              
ATOM    433  SG  CYS A  31     -13.789 -46.197  -5.205  1.00  0.00              
ATOM    434  H   CYS A  31     -12.231 -43.894  -6.586  1.00  0.00              
ATOM    435  HA  CYS A  31     -13.294 -43.550  -3.934  1.00  0.00              
ATOM    436 1HB  CYS A  31     -11.462 -45.680  -5.169  1.00  0.00              
ATOM    437 2HB  CYS A  31     -12.126 -45.798  -3.545  1.00  0.00              
ATOM    438  HG  CYS A  31     -13.329 -47.441  -5.108  1.00  0.00              
ATOM    439  N   ASP A  32     -10.123 -43.022  -4.373  1.00  0.00              
ATOM    440  CA  ASP A  32      -8.962 -42.460  -3.713  1.00  0.00              
ATOM    441  C   ASP A  32      -9.353 -41.074  -3.165  1.00  0.00              
ATOM    442  O   ASP A  32      -9.003 -40.742  -2.017  1.00  0.00              
ATOM    443  CB  ASP A  32      -7.778 -42.350  -4.677  1.00  0.00              
ATOM    444  CG  ASP A  32      -6.474 -41.991  -3.976  1.00  0.00              
ATOM    445  OD1 ASP A  32      -6.179 -42.591  -2.971  1.00  0.00              
ATOM    446  OD2 ASP A  32      -5.788 -41.121  -4.455  1.00  0.00              
ATOM    447  H   ASP A  32     -10.093 -43.180  -5.370  1.00  0.00              
ATOM    448  HA  ASP A  32      -8.685 -43.112  -2.885  1.00  0.00              
ATOM    449 1HB  ASP A  32      -7.645 -43.299  -5.198  1.00  0.00              
ATOM    450 2HB  ASP A  32      -7.991 -41.591  -5.430  1.00  0.00              
ATOM    451  N   ASP A  33     -10.061 -40.242  -3.957  1.00  0.00              
ATOM    452  CA  ASP A  33     -10.590 -39.001  -3.371  1.00  0.00              
ATOM    453  C   ASP A  33     -11.454 -39.257  -2.112  1.00  0.00              
ATOM    454  O   ASP A  33     -11.326 -38.547  -1.121  1.00  0.00              
ATOM    455  CB  ASP A  33     -11.416 -38.243  -4.413  1.00  0.00              
ATOM    456  CG  ASP A  33     -10.561 -37.620  -5.508  1.00  0.00              
ATOM    457  OD1 ASP A  33      -9.370 -37.534  -5.328  1.00  0.00              
ATOM    458  OD2 ASP A  33     -11.108 -37.235  -6.514  1.00  0.00              
ATOM    459  H   ASP A  33     -10.239 -40.440  -4.932  1.00  0.00              
ATOM    460  HA  ASP A  33      -9.749 -38.368  -3.087  1.00  0.00              
ATOM    461 1HB  ASP A  33     -12.132 -38.923  -4.875  1.00  0.00              
ATOM    462 2HB  ASP A  33     -11.985 -37.453  -3.922  1.00  0.00              
ATOM    463  N   ASN A  34     -12.341 -40.234  -2.158  1.00  0.00              
ATOM    464  CA  ASN A  34     -13.188 -40.501  -0.981  1.00  0.00              
ATOM    465  C   ASN A  34     -12.291 -40.856   0.224  1.00  0.00              
ATOM    466  O   ASN A  34     -12.552 -40.464   1.386  1.00  0.00              
ATOM    467  CB  ASN A  34     -14.186 -41.609  -1.265  1.00  0.00              
ATOM    468  CG  ASN A  34     -15.297 -41.167  -2.176  1.00  0.00              
ATOM    469  OD1 ASN A  34     -15.576 -39.969  -2.299  1.00  0.00              
ATOM    470  ND2 ASN A  34     -15.936 -42.111  -2.818  1.00  0.00              
ATOM    471  H   ASN A  34     -12.453 -40.805  -2.984  1.00  0.00              
ATOM    472  HA  ASN A  34     -13.763 -39.601  -0.757  1.00  0.00              
ATOM    473 1HB  ASN A  34     -13.671 -42.455  -1.722  1.00  0.00              
ATOM    474 2HB  ASN A  34     -14.619 -41.958  -0.327  1.00  0.00              
ATOM    475 1HD2 ASN A  34     -16.684 -41.876  -3.439  1.00  0.00              
ATOM    476 2HD2 ASN A  34     -15.676 -43.068  -2.689  1.00  0.00              
ATOM    477  N   LYS A  35     -11.258 -41.660  -0.018  1.00  0.00              
ATOM    478  CA  LYS A  35     -10.302 -42.056   1.063  1.00  0.00              
ATOM    479  C   LYS A  35      -9.651 -40.821   1.662  1.00  0.00              
ATOM    480  O   LYS A  35      -9.498 -40.687   2.883  1.00  0.00              
ATOM    481  CB  LYS A  35      -9.224 -43.005   0.537  1.00  0.00              
ATOM    482  CG  LYS A  35      -9.727 -44.401   0.195  1.00  0.00              
ATOM    483  CD  LYS A  35      -8.603 -45.280  -0.333  1.00  0.00              
ATOM    484  CE  LYS A  35      -9.105 -46.673  -0.680  1.00  0.00              
ATOM    485  NZ  LYS A  35      -8.022 -47.536  -1.225  1.00  0.00              
ATOM    486  H   LYS A  35     -11.115 -42.011  -0.954  1.00  0.00              
ATOM    487  HA  LYS A  35     -10.858 -42.579   1.842  1.00  0.00              
ATOM    488 1HB  LYS A  35      -8.775 -42.582  -0.362  1.00  0.00              
ATOM    489 2HB  LYS A  35      -8.434 -43.107   1.281  1.00  0.00              
ATOM    490 1HG  LYS A  35     -10.150 -44.864   1.088  1.00  0.00              
ATOM    491 2HG  LYS A  35     -10.508 -44.331  -0.561  1.00  0.00              
ATOM    492 1HD  LYS A  35      -8.173 -44.824  -1.226  1.00  0.00              
ATOM    493 2HD  LYS A  35      -7.822 -45.364   0.423  1.00  0.00              
ATOM    494 1HE  LYS A  35      -9.514 -47.145   0.212  1.00  0.00              
ATOM    495 2HE  LYS A  35      -9.900 -46.599  -1.422  1.00  0.00              
ATOM    496 1HZ  LYS A  35      -8.395 -48.449  -1.443  1.00  0.00              
ATOM    497 2HZ  LYS A  35      -7.647 -47.116  -2.065  1.00  0.00              
ATOM    498 3HZ  LYS A  35      -7.287 -47.628  -0.538  1.00  0.00              
ATOM    499  N   LEU A  36      -9.279 -39.900   0.791  1.00  0.00              
ATOM    500  CA  LEU A  36      -8.654 -38.637   1.251  1.00  0.00              
ATOM    501  C   LEU A  36      -9.649 -37.791   2.074  1.00  0.00              
ATOM    502  O   LEU A  36      -9.260 -37.177   3.092  1.00  0.00              
ATOM    503  CB  LEU A  36      -8.142 -37.813   0.057  1.00  0.00              
ATOM    504  CG  LEU A  36      -6.982 -38.487  -0.685  1.00  0.00              
ATOM    505  CD1 LEU A  36      -6.760 -37.665  -2.022  1.00  0.00              
ATOM    506  CD2 LEU A  36      -5.719 -38.629   0.171  1.00  0.00              
ATOM    507  H   LEU A  36      -9.417 -40.049  -0.198  1.00  0.00              
ATOM    508  HA  LEU A  36      -7.806 -38.883   1.889  1.00  0.00              
ATOM    509 1HB  LEU A  36      -8.966 -37.659  -0.637  1.00  0.00              
ATOM    510 2HB  LEU A  36      -7.814 -36.840   0.422  1.00  0.00              
ATOM    511  HG  LEU A  36      -7.282 -39.489  -0.995  1.00  0.00              
ATOM    512 1HD1 LEU A  36      -5.940 -38.108  -2.588  1.00  0.00              
ATOM    513 2HD1 LEU A  36      -7.669 -37.691  -2.621  1.00  0.00              
ATOM    514 3HD1 LEU A  36      -6.514 -36.632  -1.776  1.00  0.00              
ATOM    515 1HD2 LEU A  36      -4.936 -39.114  -0.412  1.00  0.00              
ATOM    516 2HD2 LEU A  36      -5.378 -37.641   0.483  1.00  0.00              
ATOM    517 3HD2 LEU A  36      -5.941 -39.231   1.052  1.00  0.00              
ATOM    518  N   VAL A  37     -10.891 -37.750   1.648  1.00  0.00              
ATOM    519  CA  VAL A  37     -11.955 -37.019   2.414  1.00  0.00              
ATOM    520  C   VAL A  37     -12.127 -37.577   3.819  1.00  0.00              
ATOM    521  O   VAL A  37     -12.100 -36.874   4.831  1.00  0.00              
ATOM    522  CB  VAL A  37     -13.309 -37.104   1.685  1.00  0.00              
ATOM    523  CG1 VAL A  37     -14.422 -36.555   2.563  1.00  0.00              
ATOM    524  CG2 VAL A  37     -13.236 -36.347   0.368  1.00  0.00              
ATOM    525  H   VAL A  37     -11.137 -38.218   0.787  1.00  0.00              
ATOM    526  HA  VAL A  37     -11.618 -35.996   2.582  1.00  0.00              
ATOM    527  HB  VAL A  37     -13.541 -38.152   1.490  1.00  0.00              
ATOM    528 1HG1 VAL A  37     -15.372 -36.623   2.032  1.00  0.00              
ATOM    529 2HG1 VAL A  37     -14.479 -37.135   3.484  1.00  0.00              
ATOM    530 3HG1 VAL A  37     -14.216 -35.512   2.802  1.00  0.00              
ATOM    531 1HG2 VAL A  37     -14.197 -36.412  -0.143  1.00  0.00              
ATOM    532 2HG2 VAL A  37     -12.999 -35.301   0.563  1.00  0.00              
ATOM    533 3HG2 VAL A  37     -12.461 -36.784  -0.262  1.00  0.00              
ATOM    534  N   ARG A  38     -12.211 -38.901   3.903  1.00  0.00              
ATOM    535  CA  ARG A  38     -12.311 -39.533   5.218  1.00  0.00              
ATOM    536  C   ARG A  38     -11.028 -39.366   6.051  1.00  0.00              
ATOM    537  O   ARG A  38     -11.105 -39.168   7.285  1.00  0.00              
ATOM    538  CB  ARG A  38     -12.618 -41.015   5.063  1.00  0.00              
ATOM    539  CG  ARG A  38     -12.756 -41.779   6.371  1.00  0.00              
ATOM    540  CD  ARG A  38     -13.761 -41.153   7.269  1.00  0.00              
ATOM    541  NE  ARG A  38     -13.937 -41.912   8.496  1.00  0.00              
ATOM    542  CZ  ARG A  38     -14.596 -41.465   9.584  1.00  0.00              
ATOM    543  NH1 ARG A  38     -15.133 -40.265   9.580  1.00  0.00              
ATOM    544  NH2 ARG A  38     -14.702 -42.233  10.654  1.00  0.00              
ATOM    545  H   ARG A  38     -12.207 -39.483   3.077  1.00  0.00              
ATOM    546  HA  ARG A  38     -13.134 -39.069   5.762  1.00  0.00              
ATOM    547 1HB  ARG A  38     -13.547 -41.139   4.509  1.00  0.00              
ATOM    548 2HB  ARG A  38     -11.826 -41.492   4.485  1.00  0.00              
ATOM    549 1HG  ARG A  38     -13.073 -42.802   6.163  1.00  0.00              
ATOM    550 2HG  ARG A  38     -11.796 -41.794   6.887  1.00  0.00              
ATOM    551 1HD  ARG A  38     -13.435 -40.148   7.533  1.00  0.00              
ATOM    552 2HD  ARG A  38     -14.722 -41.101   6.759  1.00  0.00              
ATOM    553  HE  ARG A  38     -13.538 -42.840   8.537  1.00  0.00              
ATOM    554 1HH1 ARG A  38     -15.051 -39.678   8.761  1.00  0.00              
ATOM    555 2HH1 ARG A  38     -15.626 -39.930  10.394  1.00  0.00              
ATOM    556 1HH2 ARG A  38     -14.289 -43.155  10.657  1.00  0.00              
ATOM    557 2HH2 ARG A  38     -15.195 -41.898  11.468  1.00  0.00              
ATOM    558  N   GLU A  39      -9.863 -39.402   5.384  1.00  0.00              
ATOM    559  CA  GLU A  39      -8.604 -39.181   6.080  1.00  0.00              
ATOM    560  C   GLU A  39      -8.590 -37.768   6.683  1.00  0.00              
ATOM    561  O   GLU A  39      -8.140 -37.576   7.831  1.00  0.00              
ATOM    562  CB  GLU A  39      -7.422 -39.368   5.126  1.00  0.00              
ATOM    563  CG  GLU A  39      -6.056 -39.262   5.790  1.00  0.00              
ATOM    564  CD  GLU A  39      -5.805 -40.355   6.792  1.00  0.00              
ATOM    565  OE1 GLU A  39      -6.470 -41.360   6.723  1.00  0.00              
ATOM    566  OE2 GLU A  39      -4.949 -40.183   7.627  1.00  0.00              
ATOM    567  H   GLU A  39      -9.851 -39.583   4.390  1.00  0.00              
ATOM    568  HA  GLU A  39      -8.524 -39.907   6.889  1.00  0.00              
ATOM    569 1HB  GLU A  39      -7.488 -40.348   4.653  1.00  0.00              
ATOM    570 2HB  GLU A  39      -7.469 -38.619   4.336  1.00  0.00              
ATOM    571 1HG  GLU A  39      -5.285 -39.305   5.021  1.00  0.00              
ATOM    572 2HG  GLU A  39      -5.980 -38.295   6.287  1.00  0.00              
ATOM    573  N   PHE A  40      -9.095 -36.782   5.918  1.00  0.00              
ATOM    574  CA  PHE A  40      -9.212 -35.408   6.441  1.00  0.00              
ATOM    575  C   PHE A  40     -10.004 -35.406   7.787  1.00  0.00              
ATOM    576  O   PHE A  40      -9.509 -34.966   8.845  1.00  0.00              
ATOM    577  CB  PHE A  40      -9.905 -34.505   5.419  1.00  0.00              
ATOM    578  CG  PHE A  40     -10.167 -33.114   5.920  1.00  0.00              
ATOM    579  CD1 PHE A  40      -9.190 -32.133   5.827  1.00  0.00              
ATOM    580  CD2 PHE A  40     -11.389 -32.782   6.483  1.00  0.00              
ATOM    581  CE1 PHE A  40      -9.430 -30.852   6.287  1.00  0.00              
ATOM    582  CE2 PHE A  40     -11.633 -31.502   6.942  1.00  0.00              
ATOM    583  CZ  PHE A  40     -10.652 -30.536   6.844  1.00  0.00              
ATOM    584  H   PHE A  40      -9.400 -36.977   4.976  1.00  0.00              
ATOM    585  HA  PHE A  40      -8.213 -35.044   6.684  1.00  0.00              
ATOM    586 1HB  PHE A  40      -9.291 -34.434   4.522  1.00  0.00              
ATOM    587 2HB  PHE A  40     -10.857 -34.947   5.130  1.00  0.00              
ATOM    588  HD1 PHE A  40      -8.225 -32.382   5.386  1.00  0.00              
ATOM    589  HD2 PHE A  40     -12.165 -33.545   6.560  1.00  0.00              
ATOM    590  HE1 PHE A  40      -8.654 -30.091   6.209  1.00  0.00              
ATOM    591  HE2 PHE A  40     -12.599 -31.254   7.383  1.00  0.00              
ATOM    592  HZ  PHE A  40     -10.840 -29.527   7.208  1.00  0.00              
ATOM    593  N   GLU A  41     -11.155 -36.054   7.765  1.00  0.00              
ATOM    594  CA  GLU A  41     -12.021 -36.132   8.916  1.00  0.00              
ATOM    595  C   GLU A  41     -11.308 -36.770  10.117  1.00  0.00              
ATOM    596  O   GLU A  41     -11.371 -36.225  11.246  1.00  0.00              
ATOM    597  CB  GLU A  41     -13.280 -36.927   8.565  1.00  0.00              
ATOM    598  CG  GLU A  41     -14.236 -36.209   7.623  1.00  0.00              
ATOM    599  CD  GLU A  41     -15.419 -37.051   7.235  1.00  0.00              
ATOM    600  OE1 GLU A  41     -15.442 -38.207   7.585  1.00  0.00              
ATOM    601  OE2 GLU A  41     -16.301 -36.539   6.587  1.00  0.00              
ATOM    602  H   GLU A  41     -11.434 -36.509   6.908  1.00  0.00              
ATOM    603  HA  GLU A  41     -12.299 -35.120   9.209  1.00  0.00              
ATOM    604 1HB  GLU A  41     -12.997 -37.871   8.098  1.00  0.00              
ATOM    605 2HB  GLU A  41     -13.826 -37.165   9.478  1.00  0.00              
ATOM    606 1HG  GLU A  41     -14.595 -35.301   8.109  1.00  0.00              
ATOM    607 2HG  GLU A  41     -13.693 -35.917   6.725  1.00  0.00              
ATOM    608  N   ARG A  42     -10.646 -37.897   9.859  1.00  0.00              
ATOM    609  CA  ARG A  42      -9.950 -38.642  10.900  1.00  0.00              
ATOM    610  C   ARG A  42      -8.853 -37.795  11.531  1.00  0.00              
ATOM    611  O   ARG A  42      -8.709 -37.806  12.765  1.00  0.00              
ATOM    612  CB  ARG A  42      -9.344 -39.918  10.335  1.00  0.00              
ATOM    613  CG  ARG A  42     -10.351 -40.990   9.952  1.00  0.00              
ATOM    614  CD  ARG A  42      -9.700 -42.138   9.270  1.00  0.00              
ATOM    615  NE  ARG A  42     -10.663 -43.157   8.884  1.00  0.00              
ATOM    616  CZ  ARG A  42     -10.382 -44.219   8.104  1.00  0.00              
ATOM    617  NH1 ARG A  42      -9.166 -44.385   7.634  1.00  0.00              
ATOM    618  NH2 ARG A  42     -11.329 -45.092   7.810  1.00  0.00              
ATOM    619  H   ARG A  42     -10.627 -38.243   8.910  1.00  0.00              
ATOM    620  HA  ARG A  42     -10.673 -38.925  11.665  1.00  0.00              
ATOM    621 1HB  ARG A  42      -8.761 -39.680   9.445  1.00  0.00              
ATOM    622 2HB  ARG A  42      -8.662 -40.352  11.066  1.00  0.00              
ATOM    623 1HG  ARG A  42     -10.847 -41.360  10.849  1.00  0.00              
ATOM    624 2HG  ARG A  42     -11.095 -40.566   9.276  1.00  0.00              
ATOM    625 1HD  ARG A  42      -9.196 -41.787   8.370  1.00  0.00              
ATOM    626 2HD  ARG A  42      -8.971 -42.593   9.940  1.00  0.00              
ATOM    627  HE  ARG A  42     -11.609 -43.063   9.227  1.00  0.00              
ATOM    628 1HH1 ARG A  42      -8.441 -43.717   7.858  1.00  0.00              
ATOM    629 2HH1 ARG A  42      -8.955 -45.180   7.049  1.00  0.00              
ATOM    630 1HH2 ARG A  42     -12.265 -44.963   8.171  1.00  0.00              
ATOM    631 2HH2 ARG A  42     -11.119 -45.886   7.225  1.00  0.00              
ATOM    632  N   LEU A  43      -8.076 -37.101  10.665  1.00  0.00              
ATOM    633  CA  LEU A  43      -6.946 -36.272  11.081  1.00  0.00              
ATOM    634  C   LEU A  43      -7.394 -35.055  11.902  1.00  0.00              
ATOM    635  O   LEU A  43      -6.787 -34.735  12.955  1.00  0.00              
ATOM    636  CB  LEU A  43      -6.164 -35.802   9.849  1.00  0.00              
ATOM    637  CG  LEU A  43      -5.389 -36.891   9.097  1.00  0.00              
ATOM    638  CD1 LEU A  43      -4.831 -36.317   7.802  1.00  0.00              
ATOM    639  CD2 LEU A  43      -4.274 -37.425   9.984  1.00  0.00              
ATOM    640  H   LEU A  43      -8.301 -37.168   9.683  1.00  0.00              
ATOM    641  HA  LEU A  43      -6.299 -36.867  11.725  1.00  0.00              
ATOM    642 1HB  LEU A  43      -6.861 -35.348   9.147  1.00  0.00              
ATOM    643 2HB  LEU A  43      -5.448 -35.041  10.161  1.00  0.00              
ATOM    644  HG  LEU A  43      -6.065 -37.705   8.836  1.00  0.00              
ATOM    645 1HD1 LEU A  43      -4.279 -37.091   7.268  1.00  0.00              
ATOM    646 2HD1 LEU A  43      -5.651 -35.960   7.179  1.00  0.00              
ATOM    647 3HD1 LEU A  43      -4.161 -35.488   8.031  1.00  0.00              
ATOM    648 1HD2 LEU A  43      -3.723 -38.199   9.451  1.00  0.00              
ATOM    649 2HD2 LEU A  43      -3.595 -36.612  10.244  1.00  0.00              
ATOM    650 3HD2 LEU A  43      -4.702 -37.845  10.894  1.00  0.00              
ATOM    651  N   THR A  44      -8.437 -34.369  11.459  1.00  0.00              
ATOM    652  CA  THR A  44      -8.815 -33.130  12.104  1.00  0.00              
ATOM    653  C   THR A  44      -9.649 -33.335  13.345  1.00  0.00              
ATOM    654  O   THR A  44      -9.534 -32.573  14.279  1.00  0.00              
ATOM    655  CB  THR A  44      -9.584 -32.223  11.126  1.00  0.00              
ATOM    656  OG1 THR A  44     -10.782 -32.885  10.699  1.00  0.00              
ATOM    657  CG2 THR A  44      -8.728 -31.901   9.912  1.00  0.00              
ATOM    658  H   THR A  44      -8.978 -34.698  10.672  1.00  0.00              
ATOM    659  HA  THR A  44      -7.908 -32.613  12.419  1.00  0.00              
ATOM    660  HB  THR A  44      -9.858 -31.295  11.628  1.00  0.00              
ATOM    661  HG1 THR A  44     -11.094 -32.486   9.883  1.00  0.00              
ATOM    662 1HG2 THR A  44      -9.287 -31.259   9.231  1.00  0.00              
ATOM    663 2HG2 THR A  44      -7.821 -31.387  10.232  1.00  0.00              
ATOM    664 3HG2 THR A  44      -8.460 -32.824   9.400  1.00  0.00              
ATOM    665  N   GLU A  45     -10.464 -34.388  13.318  1.00  0.00              
ATOM    666  CA  GLU A  45     -11.470 -34.683  14.356  1.00  0.00              
ATOM    667  C   GLU A  45     -12.513 -33.581  14.496  1.00  0.00              
ATOM    668  O   GLU A  45     -13.231 -33.479  15.520  1.00  0.00              
ATOM    669  CB  GLU A  45     -10.761 -34.938  15.678  1.00  0.00              
ATOM    670  CG  GLU A  45      -9.806 -36.067  15.593  1.00  0.00              
ATOM    671  CD  GLU A  45      -9.095 -36.294  16.909  1.00  0.00              
ATOM    672  OE1 GLU A  45      -8.331 -35.441  17.359  1.00  0.00              
ATOM    673  OE2 GLU A  45      -9.298 -37.360  17.497  1.00  0.00              
ATOM    674  H   GLU A  45     -10.372 -35.013  12.529  1.00  0.00              
ATOM    675  HA  GLU A  45     -12.018 -35.579  14.062  1.00  0.00              
ATOM    676 1HB  GLU A  45     -10.222 -34.040  15.980  1.00  0.00              
ATOM    677 2HB  GLU A  45     -11.498 -35.153  16.451  1.00  0.00              
ATOM    678 1HG  GLU A  45     -10.351 -36.969  15.313  1.00  0.00              
ATOM    679 2HG  GLU A  45      -9.080 -35.857  14.809  1.00  0.00              
ATOM    680  N   HIS A  46     -12.650 -32.766  13.459  1.00  0.00              
ATOM    681  CA  HIS A  46     -13.581 -31.622  13.540  1.00  0.00              
ATOM    682  C   HIS A  46     -15.003 -32.172  13.427  1.00  0.00              
ATOM    683  O   HIS A  46     -15.242 -33.053  12.607  1.00  0.00              
ATOM    684  CB  HIS A  46     -13.291 -30.605  12.456  1.00  0.00              
ATOM    685  CG  HIS A  46     -13.987 -29.303  12.669  1.00  0.00              
ATOM    686  ND1 HIS A  46     -15.347 -29.152  12.542  1.00  0.00              
ATOM    687  CD2 HIS A  46     -13.504 -28.088  13.018  1.00  0.00              
ATOM    688  CE1 HIS A  46     -15.684 -27.898  12.796  1.00  0.00              
ATOM    689  NE2 HIS A  46     -14.582 -27.230  13.101  1.00  0.00              
ATOM    690  H   HIS A  46     -12.125 -32.913  12.608  1.00  0.00              
ATOM    691  HA  HIS A  46     -13.465 -31.125  14.503  1.00  0.00              
ATOM    692 1HB  HIS A  46     -12.217 -30.420  12.408  1.00  0.00              
ATOM    693 2HB  HIS A  46     -13.598 -31.006  11.491  1.00  0.00              
ATOM    694  HD2 HIS A  46     -12.461 -27.836  13.211  1.00  0.00              
ATOM    695  HE1 HIS A  46     -16.693 -27.489  12.761  1.00  0.00              
ATOM    696  HE2 HIS A  46     -14.534 -26.253  13.353  1.00  0.00              
ATOM    697  N   PRO A  47     -15.953 -31.679  14.257  1.00  0.00              
ATOM    698  CA  PRO A  47     -17.286 -32.254  14.198  1.00  0.00              
ATOM    699  C   PRO A  47     -17.990 -31.993  12.863  1.00  0.00              
ATOM    700  O   PRO A  47     -18.920 -32.735  12.530  1.00  0.00              
ATOM    701  CB  PRO A  47     -18.023 -31.540  15.331  1.00  0.00              
ATOM    702  CG  PRO A  47     -17.257 -30.288  15.538  1.00  0.00              
ATOM    703  CD  PRO A  47     -15.841 -30.686  15.321  1.00  0.00              
ATOM    704  HA  PRO A  47     -17.223 -33.335  14.390  1.00  0.00              
ATOM    705 1HB  PRO A  47     -19.068 -31.356  15.043  1.00  0.00              
ATOM    706 2HB  PRO A  47     -18.045 -32.178  16.226  1.00  0.00              
ATOM    707 1HG  PRO A  47     -17.595 -29.516  14.832  1.00  0.00              
ATOM    708 2HG  PRO A  47     -17.438 -29.896  16.550  1.00  0.00              
ATOM    709 1HD  PRO A  47     -15.260 -29.809  15.000  1.00  0.00              
ATOM    710 2HD  PRO A  47     -15.431 -31.105  16.252  1.00  0.00              
ATOM    711  N   ASP A  48     -17.548 -30.988  12.097  1.00  0.00              
ATOM    712  CA  ASP A  48     -18.117 -30.791  10.733  1.00  0.00              
ATOM    713  C   ASP A  48     -17.526 -31.725   9.683  1.00  0.00              
ATOM    714  O   ASP A  48     -18.144 -31.932   8.619  1.00  0.00              
ATOM    715  CB  ASP A  48     -17.909 -29.346  10.274  1.00  0.00              
ATOM    716  CG  ASP A  48     -18.725 -28.344  11.080  1.00  0.00              
ATOM    717  OD1 ASP A  48     -19.645 -28.757  11.746  1.00  0.00              
ATOM    718  OD2 ASP A  48     -18.421 -27.177  11.021  1.00  0.00              
ATOM    719  H   ASP A  48     -16.833 -30.355  12.428  1.00  0.00              
ATOM    720  HA  ASP A  48     -19.170 -31.071  10.754  1.00  0.00              
ATOM    721 1HB  ASP A  48     -16.854 -29.085  10.359  1.00  0.00              
ATOM    722 2HB  ASP A  48     -18.184 -29.255   9.223  1.00  0.00              
ATOM    723  N   GLY A  49     -16.360 -32.306   9.951  1.00  0.00              
ATOM    724  CA  GLY A  49     -15.765 -33.233   8.988  1.00  0.00              
ATOM    725  C   GLY A  49     -15.608 -32.644   7.581  1.00  0.00              
ATOM    726  O   GLY A  49     -15.088 -31.528   7.393  1.00  0.00              
ATOM    727  H   GLY A  49     -15.875 -32.117  10.816  1.00  0.00              
ATOM    728 1HA  GLY A  49     -14.782 -33.544   9.341  1.00  0.00              
ATOM    729 2HA  GLY A  49     -16.380 -34.129   8.918  1.00  0.00              
ATOM    730  N   SER A  50     -16.101 -33.370   6.573  1.00  0.00              
ATOM    731  CA  SER A  50     -15.935 -32.970   5.184  1.00  0.00              
ATOM    732  C   SER A  50     -16.782 -31.758   4.859  1.00  0.00              
ATOM    733  O   SER A  50     -16.558 -31.120   3.823  1.00  0.00              
ATOM    734  CB  SER A  50     -16.305 -34.115   4.261  1.00  0.00              
ATOM    735  OG  SER A  50     -17.676 -34.393   4.330  1.00  0.00              
ATOM    736  H   SER A  50     -16.602 -34.222   6.783  1.00  0.00              
ATOM    737  HA  SER A  50     -14.888 -32.711   5.020  1.00  0.00              
ATOM    738 1HB  SER A  50     -16.034 -33.858   3.237  1.00  0.00              
ATOM    739 2HB  SER A  50     -15.736 -35.002   4.537  1.00  0.00              
ATOM    740  HG  SER A  50     -17.853 -34.628   5.244  1.00  0.00              
ATOM    741  N   ASP A  51     -17.734 -31.408   5.742  1.00  0.00              
ATOM    742  CA  ASP A  51     -18.530 -30.206   5.429  1.00  0.00              
ATOM    743  C   ASP A  51     -17.661 -28.960   5.279  1.00  0.00              
ATOM    744  O   ASP A  51     -17.965 -28.073   4.453  1.00  0.00              
ATOM    745  CB  ASP A  51     -19.578 -29.961   6.518  1.00  0.00              
ATOM    746  CG  ASP A  51     -20.625 -31.064   6.592  1.00  0.00              
ATOM    747  OD1 ASP A  51     -20.616 -31.922   5.741  1.00  0.00              
ATOM    748  OD2 ASP A  51     -21.423 -31.038   7.498  1.00  0.00              
ATOM    749  H   ASP A  51     -17.926 -31.918   6.592  1.00  0.00              
ATOM    750  HA  ASP A  51     -19.029 -30.360   4.473  1.00  0.00              
ATOM    751 1HB  ASP A  51     -19.084 -29.883   7.487  1.00  0.00              
ATOM    752 2HB  ASP A  51     -20.083 -29.013   6.331  1.00  0.00              
ATOM    753  N   LEU A  52     -16.557 -28.892   6.025  1.00  0.00              
ATOM    754  CA  LEU A  52     -15.737 -27.695   5.944  1.00  0.00              
ATOM    755  C   LEU A  52     -15.126 -27.528   4.574  1.00  0.00              
ATOM    756  O   LEU A  52     -14.797 -26.418   4.179  1.00  0.00              
ATOM    757  CB  LEU A  52     -14.584 -27.713   6.983  1.00  0.00              
ATOM    758  CG  LEU A  52     -15.071 -27.677   8.421  1.00  0.00              
ATOM    759  CD1 LEU A  52     -13.821 -27.827   9.282  1.00  0.00              
ATOM    760  CD2 LEU A  52     -15.690 -26.355   8.664  1.00  0.00              
ATOM    761  H   LEU A  52     -16.274 -29.641   6.642  1.00  0.00              
ATOM    762  HA  LEU A  52     -16.365 -26.830   6.154  1.00  0.00              
ATOM    763 1HB  LEU A  52     -13.995 -28.616   6.832  1.00  0.00              
ATOM    764 2HB  LEU A  52     -13.941 -26.851   6.804  1.00  0.00              
ATOM    765  HG  LEU A  52     -15.804 -28.469   8.578  1.00  0.00              
ATOM    766 1HD1 LEU A  52     -14.101 -27.808  10.336  1.00  0.00              
ATOM    767 2HD1 LEU A  52     -13.333 -28.774   9.054  1.00  0.00              
ATOM    768 3HD1 LEU A  52     -13.136 -27.005   9.074  1.00  0.00              
ATOM    769 1HD2 LEU A  52     -16.048 -26.305   9.694  1.00  0.00              
ATOM    770 2HD2 LEU A  52     -14.950 -25.570   8.499  1.00  0.00              
ATOM    771 3HD2 LEU A  52     -16.527 -26.214   7.981  1.00  0.00              
ATOM    772  N   ILE A  53     -15.040 -28.644   3.825  1.00  0.00              
ATOM    773  CA  ILE A  53     -14.489 -28.609   2.482  1.00  0.00              
ATOM    774  C   ILE A  53     -15.593 -28.343   1.428  1.00  0.00              
ATOM    775  O   ILE A  53     -15.371 -27.492   0.520  1.00  0.00              
ATOM    776  CB  ILE A  53     -13.767 -29.932   2.164  1.00  0.00              
ATOM    777  CG1 ILE A  53     -12.565 -30.121   3.094  1.00  0.00              
ATOM    778  CG2 ILE A  53     -13.327 -29.961   0.708  1.00  0.00              
ATOM    779  CD1 ILE A  53     -11.955 -31.502   3.030  1.00  0.00              
ATOM    780  H   ILE A  53     -15.365 -29.522   4.201  1.00  0.00              
ATOM    781  HA  ILE A  53     -13.785 -27.781   2.418  1.00  0.00              
ATOM    782  HB  ILE A  53     -14.441 -30.767   2.347  1.00  0.00              
ATOM    783 1HG1 ILE A  53     -11.793 -29.395   2.842  1.00  0.00              
ATOM    784 2HG1 ILE A  53     -12.869 -29.930   4.123  1.00  0.00              
ATOM    785 1HG2 ILE A  53     -12.818 -30.902   0.501  1.00  0.00              
ATOM    786 2HG2 ILE A  53     -14.200 -29.871   0.063  1.00  0.00              
ATOM    787 3HG2 ILE A  53     -12.647 -29.130   0.517  1.00  0.00              
ATOM    788 1HD1 ILE A  53     -11.110 -31.559   3.716  1.00  0.00              
ATOM    789 2HD1 ILE A  53     -12.703 -32.244   3.313  1.00  0.00              
ATOM    790 3HD1 ILE A  53     -11.612 -31.702   2.016  1.00  0.00              
ATOM    791  N   TYR A  54     -16.718 -29.068   1.526  1.00  0.00              
ATOM    792  CA  TYR A  54     -17.719 -29.148   0.445  1.00  0.00              
ATOM    793  C   TYR A  54     -19.007 -28.383   0.708  1.00  0.00              
ATOM    794  O   TYR A  54     -19.811 -28.154  -0.247  1.00  0.00              
ATOM    795  CB  TYR A  54     -18.058 -30.613   0.163  1.00  0.00              
ATOM    796  CG  TYR A  54     -16.881 -31.430  -0.321  1.00  0.00              
ATOM    797  CD1 TYR A  54     -16.324 -32.399   0.500  1.00  0.00              
ATOM    798  CD2 TYR A  54     -16.358 -31.209  -1.587  1.00  0.00              
ATOM    799  CE1 TYR A  54     -15.248 -33.145   0.058  1.00  0.00              
ATOM    800  CE2 TYR A  54     -15.282 -31.955  -2.029  1.00  0.00              
ATOM    801  CZ  TYR A  54     -14.728 -32.919  -1.212  1.00  0.00              
ATOM    802  OH  TYR A  54     -13.657 -33.662  -1.653  1.00  0.00              
ATOM    803  H   TYR A  54     -16.877 -29.578   2.383  1.00  0.00              
ATOM    804  HA  TYR A  54     -17.309 -28.667  -0.443  1.00  0.00              
ATOM    805 1HB  TYR A  54     -18.445 -31.079   1.071  1.00  0.00              
ATOM    806 2HB  TYR A  54     -18.842 -30.666  -0.592  1.00  0.00              
ATOM    807  HD1 TYR A  54     -16.735 -32.572   1.495  1.00  0.00              
ATOM    808  HD2 TYR A  54     -16.794 -30.447  -2.232  1.00  0.00              
ATOM    809  HE1 TYR A  54     -14.811 -33.906   0.703  1.00  0.00              
ATOM    810  HE2 TYR A  54     -14.871 -31.781  -3.024  1.00  0.00              
ATOM    811  HH  TYR A  54     -13.422 -33.386  -2.541  1.00  0.00              
ATOM    812  N   TYR A  55     -19.251 -28.066   1.990  1.00  0.00              
ATOM    813  CA  TYR A  55     -20.466 -27.338   2.441  1.00  0.00              
ATOM    814  C   TYR A  55     -19.986 -26.354   3.529  1.00  0.00              
ATOM    815  O   TYR A  55     -20.518 -26.357   4.657  1.00  0.00              
ATOM    816  CB  TYR A  55     -21.541 -28.287   2.976  1.00  0.00              
ATOM    817  CG  TYR A  55     -22.004 -29.316   1.968  1.00  0.00              
ATOM    818  CD1 TYR A  55     -21.444 -30.585   1.964  1.00  0.00              
ATOM    819  CD2 TYR A  55     -22.989 -28.990   1.048  1.00  0.00              
ATOM    820  CE1 TYR A  55     -21.867 -31.524   1.043  1.00  0.00              
ATOM    821  CE2 TYR A  55     -23.412 -29.929   0.127  1.00  0.00              
ATOM    822  CZ  TYR A  55     -22.855 -31.191   0.123  1.00  0.00              
ATOM    823  OH  TYR A  55     -23.276 -32.126  -0.794  1.00  0.00              
ATOM    824  H   TYR A  55     -18.561 -28.344   2.674  1.00  0.00              
ATOM    825  HA  TYR A  55     -20.882 -26.799   1.590  1.00  0.00              
ATOM    826 1HB  TYR A  55     -21.157 -28.816   3.850  1.00  0.00              
ATOM    827 2HB  TYR A  55     -22.408 -27.711   3.297  1.00  0.00              
ATOM    828  HD1 TYR A  55     -20.669 -30.841   2.687  1.00  0.00              
ATOM    829  HD2 TYR A  55     -23.429 -27.992   1.050  1.00  0.00              
ATOM    830  HE1 TYR A  55     -21.427 -32.521   1.040  1.00  0.00              
ATOM    831  HE2 TYR A  55     -24.186 -29.672  -0.597  1.00  0.00              
ATOM    832  HH  TYR A  55     -22.791 -32.944  -0.661  1.00  0.00              
ATOM    833  N   PRO A  56     -18.997 -25.498   3.195  1.00  0.00              
ATOM    834  CA  PRO A  56     -18.492 -24.577   4.227  1.00  0.00              
ATOM    835  C   PRO A  56     -19.485 -23.428   4.522  1.00  0.00              
ATOM    836  O   PRO A  56     -20.282 -23.093   3.645  1.00  0.00              
ATOM    837  CB  PRO A  56     -17.250 -24.009   3.587  1.00  0.00              
ATOM    838  CG  PRO A  56     -17.510 -24.082   2.124  1.00  0.00              
ATOM    839  CD  PRO A  56     -18.231 -25.395   1.954  1.00  0.00              
ATOM    840  HA  PRO A  56     -18.245 -25.150   5.133  1.00  0.00              
ATOM    841 1HB  PRO A  56     -17.084 -22.978   3.935  1.00  0.00              
ATOM    842 2HB  PRO A  56     -16.369 -24.596   3.888  1.00  0.00              
ATOM    843 1HG  PRO A  56     -18.110 -23.218   1.801  1.00  0.00              
ATOM    844 2HG  PRO A  56     -16.563 -24.037   1.567  1.00  0.00              
ATOM    845 1HD  PRO A  56     -18.894 -25.339   1.078  1.00  0.00              
ATOM    846 2HD  PRO A  56     -17.496 -26.204   1.833  1.00  0.00              
ATOM    847  N   ARG A  57     -19.413 -22.850   5.720  1.00  0.00              
ATOM    848  CA  ARG A  57     -20.297 -21.720   6.071  1.00  0.00              
ATOM    849  C   ARG A  57     -19.845 -20.499   5.265  1.00  0.00              
ATOM    850  O   ARG A  57     -18.698 -20.410   4.855  1.00  0.00              
ATOM    851  CB  ARG A  57     -20.246 -21.408   7.560  1.00  0.00              
ATOM    852  CG  ARG A  57     -20.849 -22.476   8.458  1.00  0.00              
ATOM    853  CD  ARG A  57     -20.756 -22.104   9.892  1.00  0.00              
ATOM    854  NE  ARG A  57     -21.317 -23.130  10.756  1.00  0.00              
ATOM    855  CZ  ARG A  57     -21.379 -23.050  12.099  1.00  0.00              
ATOM    856  NH1 ARG A  57     -20.911 -21.987  12.716  1.00  0.00              
ATOM    857  NH2 ARG A  57     -21.909 -24.039  12.797  1.00  0.00              
ATOM    858  H   ARG A  57     -18.747 -23.184   6.402  1.00  0.00              
ATOM    859  HA  ARG A  57     -21.324 -21.997   5.834  1.00  0.00              
ATOM    860 1HB  ARG A  57     -19.211 -21.266   7.866  1.00  0.00              
ATOM    861 2HB  ARG A  57     -20.775 -20.476   7.754  1.00  0.00              
ATOM    862 1HG  ARG A  57     -21.900 -22.612   8.206  1.00  0.00              
ATOM    863 2HG  ARG A  57     -20.316 -23.417   8.312  1.00  0.00              
ATOM    864 1HD  ARG A  57     -19.711 -21.963  10.164  1.00  0.00              
ATOM    865 2HD  ARG A  57     -21.304 -21.178  10.064  1.00  0.00              
ATOM    866  HE  ARG A  57     -21.686 -23.964  10.318  1.00  0.00              
ATOM    867 1HH1 ARG A  57     -20.506 -21.231  12.183  1.00  0.00              
ATOM    868 2HH1 ARG A  57     -20.958 -21.927  13.723  1.00  0.00              
ATOM    869 1HH2 ARG A  57     -22.268 -24.857  12.322  1.00  0.00              
ATOM    870 2HH2 ARG A  57     -21.955 -23.979  13.804  1.00  0.00              
ATOM    871  N   ASP A  58     -20.738 -19.545   5.040  1.00  0.00              
ATOM    872  CA  ASP A  58     -20.317 -18.373   4.297  1.00  0.00              
ATOM    873  C   ASP A  58     -19.692 -17.284   5.160  1.00  0.00              
ATOM    874  O   ASP A  58     -19.475 -16.173   4.681  1.00  0.00              
ATOM    875  CB  ASP A  58     -21.469 -17.804   3.441  1.00  0.00              
ATOM    876  CG  ASP A  58     -22.645 -17.282   4.279  1.00  0.00              
ATOM    877  OD1 ASP A  58     -22.630 -17.332   5.549  1.00  0.00              
ATOM    878  OD2 ASP A  58     -23.625 -16.817   3.637  1.00  0.00              
ATOM    879  H   ASP A  58     -21.693 -19.605   5.364  1.00  0.00              
ATOM    880  HA  ASP A  58     -19.506 -18.661   3.628  1.00  0.00              
ATOM    881 1HB  ASP A  58     -21.094 -16.987   2.823  1.00  0.00              
ATOM    882 2HB  ASP A  58     -21.840 -18.578   2.770  1.00  0.00              
ATOM    883  N   ASP A  59     -19.407 -17.577   6.423  1.00  0.00              
ATOM    884  CA  ASP A  59     -18.797 -16.563   7.303  1.00  0.00              
ATOM    885  C   ASP A  59     -17.248 -16.559   7.298  1.00  0.00              
ATOM    886  O   ASP A  59     -16.593 -15.884   8.116  1.00  0.00              
ATOM    887  CB  ASP A  59     -19.291 -16.769   8.737  1.00  0.00              
ATOM    888  CG  ASP A  59     -18.862 -18.107   9.325  1.00  0.00              
ATOM    889  OD1 ASP A  59     -18.216 -18.857   8.633  1.00  0.00              
ATOM    890  OD2 ASP A  59     -19.187 -18.367  10.459  1.00  0.00              
ATOM    891  H   ASP A  59     -19.605 -18.495   6.794  1.00  0.00              
ATOM    892  HA  ASP A  59     -19.036 -15.574   6.910  1.00  0.00              
ATOM    893 1HB  ASP A  59     -18.906 -15.971   9.372  1.00  0.00              
ATOM    894 2HB  ASP A  59     -20.379 -16.709   8.760  1.00  0.00              
ATOM    895  N   ARG A  60     -16.652 -17.332   6.395  1.00  0.00              
ATOM    896  CA  ARG A  60     -15.210 -17.350   6.288  1.00  0.00              
ATOM    897  C   ARG A  60     -14.856 -17.655   4.857  1.00  0.00              
ATOM    898  O   ARG A  60     -15.764 -17.964   4.051  1.00  0.00              
ATOM    899  CB  ARG A  60     -14.531 -18.273   7.319  1.00  0.00              
ATOM    900  CG  ARG A  60     -14.970 -19.761   7.323  1.00  0.00              
ATOM    901  CD  ARG A  60     -14.211 -20.590   6.246  1.00  0.00              
ATOM    902  NE  ARG A  60     -14.394 -22.041   6.448  1.00  0.00              
ATOM    903  CZ  ARG A  60     -14.073 -22.993   5.557  1.00  0.00              
ATOM    904  NH1 ARG A  60     -13.587 -22.690   4.345  1.00  0.00              
ATOM    905  NH2 ARG A  60     -14.308 -24.261   5.881  1.00  0.00              
ATOM    906  H   ARG A  60     -17.198 -17.913   5.777  1.00  0.00              
ATOM    907  HA  ARG A  60     -14.837 -16.340   6.465  1.00  0.00              
ATOM    908 1HB  ARG A  60     -13.453 -18.269   7.157  1.00  0.00              
ATOM    909 2HB  ARG A  60     -14.713 -17.893   8.324  1.00  0.00              
ATOM    910 1HG  ARG A  60     -14.763 -20.198   8.300  1.00  0.00              
ATOM    911 2HG  ARG A  60     -16.039 -19.826   7.115  1.00  0.00              
ATOM    912 1HD  ARG A  60     -14.586 -20.332   5.256  1.00  0.00              
ATOM    913 2HD  ARG A  60     -13.145 -20.369   6.299  1.00  0.00              
ATOM    914  HE  ARG A  60     -14.792 -22.347   7.326  1.00  0.00              
ATOM    915 1HH1 ARG A  60     -13.452 -21.724   4.082  1.00  0.00              
ATOM    916 2HH1 ARG A  60     -13.354 -23.427   3.695  1.00  0.00              
ATOM    917 1HH2 ARG A  60     -14.717 -24.485   6.778  1.00  0.00              
ATOM    918 2HH2 ARG A  60     -14.078 -24.998   5.232  1.00  0.00              
ATOM    919  N   GLU A  61     -13.570 -17.522   4.534  1.00  0.00              
ATOM    920  CA  GLU A  61     -13.097 -17.666   3.163  1.00  0.00              
ATOM    921  C   GLU A  61     -13.198 -19.149   2.734  1.00  0.00              
ATOM    922  O   GLU A  61     -12.737 -20.042   3.454  1.00  0.00              
ATOM    923  CB  GLU A  61     -11.656 -17.165   3.038  1.00  0.00              
ATOM    924  CG  GLU A  61     -11.125 -17.130   1.612  1.00  0.00              
ATOM    925  CD  GLU A  61      -9.749 -16.535   1.515  1.00  0.00              
ATOM    926  OE1 GLU A  61      -9.217 -16.145   2.527  1.00  0.00              
ATOM    927  OE2 GLU A  61      -9.227 -16.468   0.426  1.00  0.00              
ATOM    928  H   GLU A  61     -12.905 -17.315   5.265  1.00  0.00              
ATOM    929  HA  GLU A  61     -13.725 -17.053   2.514  1.00  0.00              
ATOM    930 1HB  GLU A  61     -11.585 -16.156   3.446  1.00  0.00              
ATOM    931 2HB  GLU A  61     -10.997 -17.803   3.625  1.00  0.00              
ATOM    932 1HG  GLU A  61     -11.096 -18.147   1.221  1.00  0.00              
ATOM    933 2HG  GLU A  61     -11.811 -16.553   0.993  1.00  0.00              
ATOM    934  N   ASP A  62     -13.788 -19.367   1.563  1.00  0.00              
ATOM    935  CA  ASP A  62     -13.923 -20.711   0.970  1.00  0.00              
ATOM    936  C   ASP A  62     -12.708 -21.022   0.083  1.00  0.00              
ATOM    937  O   ASP A  62     -12.690 -20.737  -1.152  1.00  0.00              
ATOM    938  CB  ASP A  62     -15.210 -20.819   0.149  1.00  0.00              
ATOM    939  CG  ASP A  62     -15.462 -22.227  -0.375  1.00  0.00              
ATOM    940  OD1 ASP A  62     -14.595 -23.057  -0.233  1.00  0.00              
ATOM    941  OD2 ASP A  62     -16.519 -22.458  -0.912  1.00  0.00              
ATOM    942  H   ASP A  62     -14.158 -18.570   1.065  1.00  0.00              
ATOM    943  HA  ASP A  62     -13.924 -21.446   1.776  1.00  0.00              
ATOM    944 1HB  ASP A  62     -16.060 -20.518   0.762  1.00  0.00              
ATOM    945 2HB  ASP A  62     -15.159 -20.135  -0.699  1.00  0.00              
ATOM    946  N   SER A  63     -11.658 -21.569   0.708  1.00  0.00              
ATOM    947  CA  SER A  63     -10.427 -21.929  -0.001  1.00  0.00              
ATOM    948  C   SER A  63      -9.748 -23.039   0.845  1.00  0.00              
ATOM    949  O   SER A  63     -10.018 -23.134   2.059  1.00  0.00              
ATOM    950  CB  SER A  63      -9.517 -20.727  -0.167  1.00  0.00              
ATOM    951  OG  SER A  63      -9.023 -20.296   1.072  1.00  0.00              
ATOM    952  H   SER A  63     -11.720 -21.738   1.702  1.00  0.00              
ATOM    953  HA  SER A  63     -10.684 -22.199  -1.026  1.00  0.00              
ATOM    954 1HB  SER A  63      -8.687 -20.987  -0.822  1.00  0.00              
ATOM    955 2HB  SER A  63     -10.068 -19.917  -0.643  1.00  0.00              
ATOM    956  HG  SER A  63      -8.462 -19.540   0.884  1.00  0.00              
ATOM    957  N   PRO A  64      -8.862 -23.816   0.227  1.00  0.00              
ATOM    958  CA  PRO A  64      -8.072 -24.775   1.064  1.00  0.00              
ATOM    959  C   PRO A  64      -7.357 -24.102   2.251  1.00  0.00              
ATOM    960  O   PRO A  64      -7.303 -24.652   3.326  1.00  0.00              
ATOM    961  CB  PRO A  64      -7.088 -25.355   0.065  1.00  0.00              
ATOM    962  CG  PRO A  64      -7.844 -25.285  -1.264  1.00  0.00              
ATOM    963  CD  PRO A  64      -8.497 -23.875  -1.161  1.00  0.00              
ATOM    964  HA  PRO A  64      -8.745 -25.553   1.455  1.00  0.00              
ATOM    965 1HB  PRO A  64      -6.159 -24.766   0.066  1.00  0.00              
ATOM    966 2HB  PRO A  64      -6.817 -26.381   0.356  1.00  0.00              
ATOM    967 1HG  PRO A  64      -7.145 -25.398  -2.106  1.00  0.00              
ATOM    968 2HG  PRO A  64      -8.564 -26.113  -1.335  1.00  0.00              
ATOM    969 1HD  PRO A  64      -7.758 -23.108  -1.436  1.00  0.00              
ATOM    970 2HD  PRO A  64      -9.372 -23.827  -1.824  1.00  0.00              
ATOM    971  N   GLU A  65      -6.875 -22.872   2.063  1.00  0.00              
ATOM    972  CA  GLU A  65      -6.224 -22.079   3.116  1.00  0.00              
ATOM    973  C   GLU A  65      -7.140 -21.753   4.260  1.00  0.00              
ATOM    974  O   GLU A  65      -6.781 -21.871   5.456  1.00  0.00              
ATOM    975  CB  GLU A  65      -5.672 -20.774   2.537  1.00  0.00              
ATOM    976  CG  GLU A  65      -4.456 -20.949   1.639  1.00  0.00              
ATOM    977  CD  GLU A  65      -3.987 -19.657   1.031  1.00  0.00              
ATOM    978  OE1 GLU A  65      -4.657 -18.666   1.199  1.00  0.00              
ATOM    979  OE2 GLU A  65      -2.959 -19.660   0.396  1.00  0.00              
ATOM    980  H   GLU A  65      -6.971 -22.477   1.138  1.00  0.00              
ATOM    981  HA  GLU A  65      -5.347 -22.624   3.468  1.00  0.00              
ATOM    982 1HB  GLU A  65      -6.449 -20.278   1.955  1.00  0.00              
ATOM    983 2HB  GLU A  65      -5.395 -20.104   3.350  1.00  0.00              
ATOM    984 1HG  GLU A  65      -3.643 -21.376   2.227  1.00  0.00              
ATOM    985 2HG  GLU A  65      -4.701 -21.652   0.846  1.00  0.00              
ATOM    986  N   GLY A  66      -8.338 -21.267   3.897  1.00  0.00              
ATOM    987  CA  GLY A  66      -9.379 -20.916   4.846  1.00  0.00              
ATOM    988  C   GLY A  66      -9.792 -22.158   5.635  1.00  0.00              
ATOM    989  O   GLY A  66     -10.081 -22.097   6.853  1.00  0.00              
ATOM    990  H   GLY A  66      -8.511 -21.145   2.910  1.00  0.00              
ATOM    991 1HA  GLY A  66      -9.012 -20.140   5.518  1.00  0.00              
ATOM    992 2HA  GLY A  66     -10.233 -20.501   4.311  1.00  0.00              
ATOM    993  N   ILE A  67      -9.871 -23.285   4.921  1.00  0.00              
ATOM    994  CA  ILE A  67     -10.259 -24.537   5.602  1.00  0.00              
ATOM    995  C   ILE A  67      -9.225 -24.875   6.655  1.00  0.00              
ATOM    996  O   ILE A  67      -9.542 -25.108   7.856  1.00  0.00              
ATOM    997  CB  ILE A  67     -10.364 -25.715   4.607  1.00  0.00              
ATOM    998  CG1 ILE A  67     -11.520 -25.484   3.639  1.00  0.00              
ATOM    999  CG2 ILE A  67     -10.569 -27.026   5.398  1.00  0.00              
ATOM   1000  CD1 ILE A  67     -11.475 -26.434   2.406  1.00  0.00              
ATOM   1001  H   ILE A  67      -9.674 -23.304   3.930  1.00  0.00              
ATOM   1002  HA  ILE A  67     -11.236 -24.392   6.061  1.00  0.00              
ATOM   1003  HB  ILE A  67      -9.448 -25.779   4.021  1.00  0.00              
ATOM   1004 1HG1 ILE A  67     -12.466 -25.630   4.159  1.00  0.00              
ATOM   1005 2HG1 ILE A  67     -11.499 -24.452   3.285  1.00  0.00              
ATOM   1006 1HG2 ILE A  67     -10.646 -27.861   4.702  1.00  0.00              
ATOM   1007 2HG2 ILE A  67      -9.723 -27.184   6.064  1.00  0.00              
ATOM   1008 3HG2 ILE A  67     -11.485 -26.957   5.984  1.00  0.00              
ATOM   1009 1HD1 ILE A  67     -12.321 -26.223   1.751  1.00  0.00              
ATOM   1010 2HD1 ILE A  67     -10.544 -26.275   1.859  1.00  0.00              
ATOM   1011 3HD1 ILE A  67     -11.525 -27.468   2.742  1.00  0.00              
ATOM   1012  N   VAL A  68      -7.974 -24.856   6.235  1.00  0.00              
ATOM   1013  CA  VAL A  68      -6.896 -25.238   7.158  1.00  0.00              
ATOM   1014  C   VAL A  68      -6.826 -24.276   8.333  1.00  0.00              
ATOM   1015  O   VAL A  68      -6.586 -24.724   9.473  1.00  0.00              
ATOM   1016  CB  VAL A  68      -5.500 -25.441   6.483  1.00  0.00              
ATOM   1017  CG1 VAL A  68      -4.398 -25.664   7.572  1.00  0.00              
ATOM   1018  CG2 VAL A  68      -5.541 -26.649   5.517  1.00  0.00              
ATOM   1019  H   VAL A  68      -7.741 -24.585   5.291  1.00  0.00              
ATOM   1020  HA  VAL A  68      -7.158 -26.189   7.622  1.00  0.00              
ATOM   1021  HB  VAL A  68      -5.242 -24.541   5.924  1.00  0.00              
ATOM   1022 1HG1 VAL A  68      -3.431 -25.804   7.088  1.00  0.00              
ATOM   1023 2HG1 VAL A  68      -4.352 -24.796   8.227  1.00  0.00              
ATOM   1024 3HG1 VAL A  68      -4.641 -26.551   8.158  1.00  0.00              
ATOM   1025 1HG2 VAL A  68      -4.563 -26.779   5.054  1.00  0.00              
ATOM   1026 2HG2 VAL A  68      -5.801 -27.550   6.073  1.00  0.00              
ATOM   1027 3HG2 VAL A  68      -6.287 -26.472   4.743  1.00  0.00              
ATOM   1028  N   LYS A  69      -7.041 -22.971   8.085  1.00  0.00              
ATOM   1029  CA  LYS A  69      -7.056 -21.970   9.166  1.00  0.00              
ATOM   1030  C   LYS A  69      -8.127 -22.348  10.193  1.00  0.00              
ATOM   1031  O   LYS A  69      -7.895 -22.334  11.435  1.00  0.00              
ATOM   1032  CB  LYS A  69      -7.314 -20.567   8.615  1.00  0.00              
ATOM   1033  CG  LYS A  69      -6.119 -19.937   7.911  1.00  0.00              
ATOM   1034  CD  LYS A  69      -6.471 -18.573   7.338  1.00  0.00              
ATOM   1035  CE  LYS A  69      -5.279 -17.945   6.631  1.00  0.00              
ATOM   1036  NZ  LYS A  69      -5.604 -16.601   6.081  1.00  0.00              
ATOM   1037  H   LYS A  69      -7.197 -22.670   7.134  1.00  0.00              
ATOM   1038  HA  LYS A  69      -6.078 -21.967   9.648  1.00  0.00              
ATOM   1039 1HB  LYS A  69      -8.141 -20.601   7.905  1.00  0.00              
ATOM   1040 2HB  LYS A  69      -7.609 -19.905   9.430  1.00  0.00              
ATOM   1041 1HG  LYS A  69      -5.298 -19.823   8.620  1.00  0.00              
ATOM   1042 2HG  LYS A  69      -5.789 -20.589   7.102  1.00  0.00              
ATOM   1043 1HD  LYS A  69      -7.291 -18.679   6.625  1.00  0.00              
ATOM   1044 2HD  LYS A  69      -6.794 -17.913   8.142  1.00  0.00              
ATOM   1045 1HE  LYS A  69      -4.452 -17.846   7.333  1.00  0.00              
ATOM   1046 2HE  LYS A  69      -4.958 -18.590   5.813  1.00  0.00              
ATOM   1047 1HZ  LYS A  69      -4.789 -16.218   5.621  1.00  0.00              
ATOM   1048 2HZ  LYS A  69      -6.359 -16.683   5.413  1.00  0.00              
ATOM   1049 3HZ  LYS A  69      -5.885 -15.987   6.832  1.00  0.00              
ATOM   1050  N   GLU A  70      -9.307 -22.684   9.681  1.00  0.00              
ATOM   1051  CA  GLU A  70     -10.427 -23.054  10.579  1.00  0.00              
ATOM   1052  C   GLU A  70     -10.080 -24.279  11.422  1.00  0.00              
ATOM   1053  O   GLU A  70     -10.349 -24.314  12.661  1.00  0.00              
ATOM   1054  CB  GLU A  70     -11.760 -23.227   9.820  1.00  0.00              
ATOM   1055  CG  GLU A  70     -12.919 -23.446  10.864  1.00  0.00              
ATOM   1056  CD  GLU A  70     -14.320 -23.393  10.308  1.00  0.00              
ATOM   1057  OE1 GLU A  70     -14.519 -23.159   9.097  1.00  0.00              
ATOM   1058  OE2 GLU A  70     -15.256 -23.579  11.125  1.00  0.00              
ATOM   1059  H   GLU A  70      -9.454 -22.691   8.681  1.00  0.00              
ATOM   1060  HA  GLU A  70     -10.563 -22.255  11.309  1.00  0.00              
ATOM   1061 1HB  GLU A  70     -11.951 -22.342   9.213  1.00  0.00              
ATOM   1062 2HB  GLU A  70     -11.685 -24.079   9.144  1.00  0.00              
ATOM   1063 1HG  GLU A  70     -12.793 -24.421  11.332  1.00  0.00              
ATOM   1064 2HG  GLU A  70     -12.842 -22.687  11.641  1.00  0.00              
ATOM   1065  N   ILE A  71      -9.484 -25.272  10.776  1.00  0.00              
ATOM   1066  CA  ILE A  71      -9.034 -26.500  11.436  1.00  0.00              
ATOM   1067  C   ILE A  71      -7.994 -26.224  12.532  1.00  0.00              
ATOM   1068  O   ILE A  71      -8.073 -26.765  13.642  1.00  0.00              
ATOM   1069  CB  ILE A  71      -8.395 -27.466  10.401  1.00  0.00              
ATOM   1070  CG1 ILE A  71      -9.466 -28.000   9.428  1.00  0.00              
ATOM   1071  CG2 ILE A  71      -7.596 -28.629  11.036  1.00  0.00              
ATOM   1072  CD1 ILE A  71     -10.608 -28.764  10.143  1.00  0.00              
ATOM   1073  H   ILE A  71      -9.337 -25.166   9.782  1.00  0.00              
ATOM   1074  HA  ILE A  71      -9.900 -26.989  11.883  1.00  0.00              
ATOM   1075  HB  ILE A  71      -7.706 -26.912   9.764  1.00  0.00              
ATOM   1076 1HG1 ILE A  71      -9.898 -27.169   8.870  1.00  0.00              
ATOM   1077 2HG1 ILE A  71      -8.999 -28.670   8.704  1.00  0.00              
ATOM   1078 1HG2 ILE A  71      -7.183 -29.258  10.248  1.00  0.00              
ATOM   1079 2HG2 ILE A  71      -6.785 -28.224  11.641  1.00  0.00              
ATOM   1080 3HG2 ILE A  71      -8.258 -29.223  11.666  1.00  0.00              
ATOM   1081 1HD1 ILE A  71     -11.329 -29.116   9.404  1.00  0.00              
ATOM   1082 2HD1 ILE A  71     -10.194 -29.619  10.680  1.00  0.00              
ATOM   1083 3HD1 ILE A  71     -11.106 -28.099  10.846  1.00  0.00              
ATOM   1084  N   LYS A  72      -7.012 -25.378  12.201  1.00  0.00              
ATOM   1085  CA  LYS A  72      -5.947 -25.084  13.125  1.00  0.00              
ATOM   1086  C   LYS A  72      -6.517 -24.384  14.333  1.00  0.00              
ATOM   1087  O   LYS A  72      -6.160 -24.703  15.441  1.00  0.00              
ATOM   1088  CB  LYS A  72      -4.883 -24.204  12.460  1.00  0.00              
ATOM   1089  CG  LYS A  72      -3.667 -23.993  13.393  1.00  0.00              
ATOM   1090  CD  LYS A  72      -2.539 -23.223  12.668  1.00  0.00              
ATOM   1091  CE  LYS A  72      -1.299 -23.121  13.581  1.00  0.00              
ATOM   1092  NZ  LYS A  72      -0.169 -22.387  12.859  1.00  0.00              
ATOM   1093  H   LYS A  72      -7.012 -24.937  11.292  1.00  0.00              
ATOM   1094  HA  LYS A  72      -5.482 -26.023  13.427  1.00  0.00              
ATOM   1095 1HB  LYS A  72      -4.554 -24.670  11.531  1.00  0.00              
ATOM   1096 2HB  LYS A  72      -5.319 -23.237  12.205  1.00  0.00              
ATOM   1097 1HG  LYS A  72      -3.978 -23.429  14.273  1.00  0.00              
ATOM   1098 2HG  LYS A  72      -3.287 -24.961  13.719  1.00  0.00              
ATOM   1099 1HD  LYS A  72      -2.275 -23.744  11.747  1.00  0.00              
ATOM   1100 2HD  LYS A  72      -2.888 -22.223  12.412  1.00  0.00              
ATOM   1101 1HE  LYS A  72      -1.560 -22.586  14.492  1.00  0.00              
ATOM   1102 2HE  LYS A  72      -0.966 -24.122  13.857  1.00  0.00              
ATOM   1103 1HZ  LYS A  72       0.636 -22.326  13.465  1.00  0.00              
ATOM   1104 2HZ  LYS A  72       0.079 -22.891  12.019  1.00  0.00              
ATOM   1105 3HZ  LYS A  72      -0.476 -21.456  12.614  1.00  0.00              
ATOM   1106  N   GLU A  73      -7.376 -23.393  14.110  1.00  0.00              
ATOM   1107  CA  GLU A  73      -7.958 -22.638  15.224  1.00  0.00              
ATOM   1108  C   GLU A  73      -8.806 -23.524  16.137  1.00  0.00              
ATOM   1109  O   GLU A  73      -8.730 -23.456  17.387  1.00  0.00              
ATOM   1110  CB  GLU A  73      -8.826 -21.490  14.690  1.00  0.00              
ATOM   1111  CG  GLU A  73      -8.003 -20.379  14.039  1.00  0.00              
ATOM   1112  CD  GLU A  73      -8.864 -19.300  13.394  1.00  0.00              
ATOM   1113  OE1 GLU A  73     -10.095 -19.487  13.276  1.00  0.00              
ATOM   1114  OE2 GLU A  73      -8.295 -18.253  13.028  1.00  0.00              
ATOM   1115  H   GLU A  73      -7.633 -23.151  13.163  1.00  0.00              
ATOM   1116  HA  GLU A  73      -7.147 -22.217  15.819  1.00  0.00              
ATOM   1117 1HB  GLU A  73      -9.533 -21.878  13.956  1.00  0.00              
ATOM   1118 2HB  GLU A  73      -9.406 -21.061  15.508  1.00  0.00              
ATOM   1119 1HG  GLU A  73      -7.370 -19.917  14.797  1.00  0.00              
ATOM   1120 2HG  GLU A  73      -7.354 -20.818  13.282  1.00  0.00              
ATOM   1121  N   TRP A  74      -9.624 -24.364  15.509  1.00  0.00              
ATOM   1122  CA  TRP A  74     -10.488 -25.283  16.245  1.00  0.00              
ATOM   1123  C   TRP A  74      -9.666 -26.236  17.086  1.00  0.00              
ATOM   1124  O   TRP A  74      -9.966 -26.370  18.284  1.00  0.00              
ATOM   1125  CB  TRP A  74     -11.458 -26.039  15.311  1.00  0.00              
ATOM   1126  CG  TRP A  74     -12.352 -27.003  16.084  1.00  0.00              
ATOM   1127  CD1 TRP A  74     -13.544 -26.706  16.714  1.00  0.00              
ATOM   1128  CD2 TRP A  74     -12.089 -28.383  16.367  1.00  0.00              
ATOM   1129  NE1 TRP A  74     -14.047 -27.843  17.323  1.00  0.00              
ATOM   1130  CE2 TRP A  74     -13.164 -28.869  17.150  1.00  0.00              
ATOM   1131  CE3 TRP A  74     -11.078 -29.272  15.996  1.00  0.00              
ATOM   1132  CZ2 TRP A  74     -13.225 -30.196  17.595  1.00  0.00              
ATOM   1133  CZ3 TRP A  74     -11.138 -30.587  16.440  1.00  0.00              
ATOM   1134  CH2 TRP A  74     -12.217 -31.039  17.209  1.00  0.00              
ATOM   1135  H   TRP A  74      -9.650 -24.367  14.500  1.00  0.00              
ATOM   1136  HA  TRP A  74     -11.085 -24.706  16.952  1.00  0.00              
ATOM   1137 1HB  TRP A  74     -12.081 -25.322  14.776  1.00  0.00              
ATOM   1138 2HB  TRP A  74     -10.888 -26.595  14.567  1.00  0.00              
ATOM   1139  HD1 TRP A  74     -14.013 -25.723  16.728  1.00  0.00              
ATOM   1140  HE1 TRP A  74     -14.926 -27.906  17.817  1.00  0.00              
ATOM   1141  HE3 TRP A  74     -10.257 -28.936  15.363  1.00  0.00              
ATOM   1142  HZ2 TRP A  74     -14.038 -30.559  18.223  1.00  0.00              
ATOM   1143  HZ3 TRP A  74     -10.322 -31.260  16.176  1.00  0.00              
ATOM   1144  HH2 TRP A  74     -12.252 -32.087  17.507  1.00  0.00              
ATOM   1145  N   ARG A  75      -8.655 -26.906  16.523  1.00  0.00              
ATOM   1146  CA  ARG A  75      -7.849 -27.829  17.333  1.00  0.00              
ATOM   1147  C   ARG A  75      -7.203 -27.142  18.538  1.00  0.00              
ATOM   1148  O   ARG A  75      -7.300 -27.624  19.676  1.00  0.00              
ATOM   1149  CB  ARG A  75      -6.799 -28.545  16.498  1.00  0.00              
ATOM   1150  CG  ARG A  75      -7.546 -29.632  15.638  1.00  0.00              
ATOM   1151  CD  ARG A  75      -6.614 -30.542  14.898  1.00  0.00              
ATOM   1152  NE  ARG A  75      -5.797 -31.333  15.799  1.00  0.00              
ATOM   1153  CZ  ARG A  75      -6.158 -32.497  16.330  1.00  0.00              
ATOM   1154  NH1 ARG A  75      -7.334 -33.071  16.006  1.00  0.00              
ATOM   1155  NH2 ARG A  75      -5.281 -33.139  17.112  1.00  0.00              
ATOM   1156  H   ARG A  75      -8.434 -26.789  15.544  1.00  0.00              
ATOM   1157  HA  ARG A  75      -8.510 -28.582  17.761  1.00  0.00              
ATOM   1158 1HB  ARG A  75      -6.281 -27.824  15.868  1.00  0.00              
ATOM   1159 2HB  ARG A  75      -6.057 -28.998  17.156  1.00  0.00              
ATOM   1160 1HG  ARG A  75      -8.162 -30.251  16.290  1.00  0.00              
ATOM   1161 2HG  ARG A  75      -8.180 -29.139  14.901  1.00  0.00              
ATOM   1162 1HD  ARG A  75      -7.190 -31.223  14.274  1.00  0.00              
ATOM   1163 2HD  ARG A  75      -5.950 -29.949  14.270  1.00  0.00              
ATOM   1164  HE  ARG A  75      -4.885 -30.974  16.044  1.00  0.00              
ATOM   1165 1HH1 ARG A  75      -7.956 -32.617  15.353  1.00  0.00              
ATOM   1166 2HH1 ARG A  75      -7.593 -33.956  16.418  1.00  0.00              
ATOM   1167 1HH2 ARG A  75      -4.370 -32.736  17.286  1.00  0.00              
ATOM   1168 2HH2 ARG A  75      -5.528 -34.025  17.528  1.00  0.00              
ATOM   1169  N   ALA A  76      -6.591 -25.994  18.275  1.00  0.00              
ATOM   1170  CA  ALA A  76      -5.933 -25.205  19.345  1.00  0.00              
ATOM   1171  C   ALA A  76      -6.937 -24.831  20.419  1.00  0.00              
ATOM   1172  O   ALA A  76      -6.669 -24.976  21.594  1.00  0.00              
ATOM   1173  CB  ALA A  76      -5.288 -23.949  18.757  1.00  0.00              
ATOM   1174  H   ALA A  76      -6.572 -25.647  17.326  1.00  0.00              
ATOM   1175  HA  ALA A  76      -5.156 -25.824  19.792  1.00  0.00              
ATOM   1176 1HB  ALA A  76      -4.808 -23.379  19.553  1.00  0.00              
ATOM   1177 2HB  ALA A  76      -4.542 -24.235  18.016  1.00  0.00              
ATOM   1178 3HB  ALA A  76      -6.053 -23.335  18.284  1.00  0.00              
ATOM   1179  N   ALA A  77      -8.097 -24.348  20.011  1.00  0.00              
ATOM   1180  CA  ALA A  77      -9.115 -23.895  20.928  1.00  0.00              
ATOM   1181  C   ALA A  77      -9.729 -25.023  21.705  1.00  0.00              
ATOM   1182  O   ALA A  77     -10.280 -24.807  22.789  1.00  0.00              
ATOM   1183  CB  ALA A  77     -10.198 -23.090  20.194  1.00  0.00              
ATOM   1184  H   ALA A  77      -8.271 -24.296  19.017  1.00  0.00              
ATOM   1185  HA  ALA A  77      -8.642 -23.249  21.667  1.00  0.00              
ATOM   1186 1HB  ALA A  77     -10.953 -22.761  20.907  1.00  0.00              
ATOM   1187 2HB  ALA A  77      -9.744 -22.220  19.718  1.00  0.00              
ATOM   1188 3HB  ALA A  77     -10.665 -23.716  19.434  1.00  0.00              
ATOM   1189  N   ASN A  78      -9.661 -26.237  21.162  1.00  0.00              
ATOM   1190  CA  ASN A  78     -10.236 -27.379  21.828  1.00  0.00              
ATOM   1191  C   ASN A  78      -9.196 -28.179  22.556  1.00  0.00              
ATOM   1192  O   ASN A  78      -9.441 -29.309  22.932  1.00  0.00              
ATOM   1193  CB  ASN A  78     -10.978 -28.255  20.836  1.00  0.00              
ATOM   1194  CG  ASN A  78     -11.956 -29.183  21.503  1.00  0.00              
ATOM   1195  OD1 ASN A  78     -12.646 -28.797  22.453  1.00  0.00              
ATOM   1196  ND2 ASN A  78     -12.029 -30.397  21.023  1.00  0.00              
ATOM   1197  H   ASN A  78      -9.201 -26.367  20.271  1.00  0.00              
ATOM   1198  HA  ASN A  78     -10.958 -27.023  22.564  1.00  0.00              
ATOM   1199 1HB  ASN A  78     -11.517 -27.626  20.126  1.00  0.00              
ATOM   1200 2HB  ASN A  78     -10.262 -28.849  20.268  1.00  0.00              
ATOM   1201 1HD2 ASN A  78     -12.662 -31.058  21.428  1.00  0.00              
ATOM   1202 2HD2 ASN A  78     -11.452 -30.667  20.252  1.00  0.00              
ATOM   1203  N   GLY A  79      -8.023 -27.598  22.757  1.00  0.00              
ATOM   1204  CA  GLY A  79      -6.994 -28.288  23.493  1.00  0.00              
ATOM   1205  C   GLY A  79      -6.303 -29.430  22.797  1.00  0.00              
ATOM   1206  O   GLY A  79      -5.612 -30.201  23.442  1.00  0.00              
ATOM   1207  H   GLY A  79      -7.835 -26.672  22.400  1.00  0.00              
ATOM   1208 1HA  GLY A  79      -6.214 -27.582  23.779  1.00  0.00              
ATOM   1209 2HA  GLY A  79      -7.414 -28.693  24.412  1.00  0.00              
ATOM   1210  N   LYS A  80      -6.468 -29.559  21.480  1.00  0.00              
ATOM   1211  CA  LYS A  80      -5.887 -30.684  20.761  1.00  0.00              
ATOM   1212  C   LYS A  80      -4.511 -30.357  20.173  1.00  0.00              
ATOM   1213  O   LYS A  80      -4.109 -29.170  20.167  1.00  0.00              
ATOM   1214  CB  LYS A  80      -6.834 -31.139  19.650  1.00  0.00              
ATOM   1215  CG  LYS A  80      -8.234 -31.503  20.127  1.00  0.00              
ATOM   1216  CD  LYS A  80      -8.201 -32.688  21.080  1.00  0.00              
ATOM   1217  CE  LYS A  80      -9.604 -33.107  21.493  1.00  0.00              
ATOM   1218  NZ  LYS A  80      -9.586 -34.235  22.463  1.00  0.00              
ATOM   1219  H   LYS A  80      -7.001 -28.871  20.968  1.00  0.00              
ATOM   1220  HA  LYS A  80      -5.706 -31.492  21.471  1.00  0.00              
ATOM   1221 1HB  LYS A  80      -6.930 -30.346  18.907  1.00  0.00              
ATOM   1222 2HB  LYS A  80      -6.413 -32.010  19.147  1.00  0.00              
ATOM   1223 1HG  LYS A  80      -8.679 -30.649  20.637  1.00  0.00              
ATOM   1224 2HG  LYS A  80      -8.856 -31.756  19.268  1.00  0.00              
ATOM   1225 1HD  LYS A  80      -7.707 -33.532  20.595  1.00  0.00              
ATOM   1226 2HD  LYS A  80      -7.634 -32.422  21.972  1.00  0.00              
ATOM   1227 1HE  LYS A  80     -10.117 -32.260  21.948  1.00  0.00              
ATOM   1228 2HE  LYS A  80     -10.168 -33.412  20.610  1.00  0.00              
ATOM   1229 1HZ  LYS A  80     -10.534 -34.482  22.710  1.00  0.00              
ATOM   1230 2HZ  LYS A  80      -9.130 -35.033  22.044  1.00  0.00              
ATOM   1231 3HZ  LYS A  80      -9.083 -33.958  23.293  1.00  0.00              
ATOM   1232  N   SER A  81      -3.770 -31.381  19.737  1.00  0.00              
ATOM   1233  CA  SER A  81      -2.451 -31.169  19.123  1.00  0.00              
ATOM   1234  C   SER A  81      -2.526 -30.377  17.831  1.00  0.00              
ATOM   1235  O   SER A  81      -3.580 -30.290  17.235  1.00  0.00              
ATOM   1236  CB  SER A  81      -1.786 -32.504  18.850  1.00  0.00              
ATOM   1237  OG  SER A  81      -2.460 -33.205  17.842  1.00  0.00              
ATOM   1238  H   SER A  81      -4.124 -32.323  19.830  1.00  0.00              
ATOM   1239  HA  SER A  81      -1.844 -30.575  19.807  1.00  0.00              
ATOM   1240 1HB  SER A  81      -0.750 -32.341  18.553  1.00  0.00              
ATOM   1241 2HB  SER A  81      -1.774 -33.097  19.764  1.00  0.00              
ATOM   1242  HG  SER A  81      -2.204 -34.125  17.942  1.00  0.00              
ATOM   1243  N   GLY A  82      -1.392 -29.811  17.403  1.00  0.00              
ATOM   1244  CA  GLY A  82      -1.356 -29.018  16.169  1.00  0.00              
ATOM   1245  C   GLY A  82      -0.468 -29.620  15.121  1.00  0.00              
ATOM   1246  O   GLY A  82      -0.130 -30.795  15.163  1.00  0.00              
ATOM   1247  H   GLY A  82      -0.542 -29.928  17.937  1.00  0.00              
ATOM   1248 1HA  GLY A  82      -2.365 -28.925  15.766  1.00  0.00              
ATOM   1249 2HA  GLY A  82      -1.005 -28.012  16.393  1.00  0.00              
ATOM   1250  N   PHE A  83      -0.034 -28.778  14.190  1.00  0.00              
ATOM   1251  CA  PHE A  83       0.821 -29.246  13.109  1.00  0.00              
ATOM   1252  C   PHE A  83       2.265 -29.483  13.519  1.00  0.00              
ATOM   1253  O   PHE A  83       2.755 -28.867  14.456  1.00  0.00              
ATOM   1254  CB  PHE A  83       0.750 -28.235  11.964  1.00  0.00              
ATOM   1255  CG  PHE A  83      -0.621 -28.139  11.354  1.00  0.00              
ATOM   1256  CD1 PHE A  83      -1.317 -26.950  11.376  1.00  0.00              
ATOM   1257  CD2 PHE A  83      -1.216 -29.295  10.814  1.00  0.00              
ATOM   1258  CE1 PHE A  83      -2.590 -26.848  10.820  1.00  0.00              
ATOM   1259  CE2 PHE A  83      -2.474 -29.241  10.261  1.00  0.00              
ATOM   1260  CZ  PHE A  83      -3.200 -28.051  10.280  1.00  0.00              
ATOM   1261  H   PHE A  83      -0.294 -27.804  14.224  1.00  0.00              
ATOM   1262  HA  PHE A  83       0.449 -30.213  12.767  1.00  0.00              
ATOM   1263 1HB  PHE A  83       1.038 -27.250  12.330  1.00  0.00              
ATOM   1264 2HB  PHE A  83       1.459 -28.517  11.186  1.00  0.00              
ATOM   1265  HD1 PHE A  83      -0.859 -26.074  11.839  1.00  0.00              
ATOM   1266  HD2 PHE A  83      -0.652 -30.229  10.798  1.00  0.00              
ATOM   1267  HE1 PHE A  83      -3.100 -25.885  10.798  1.00  0.00              
ATOM   1268  HE2 PHE A  83      -2.905 -30.133   9.807  1.00  0.00              
ATOM   1269  HZ  PHE A  83      -4.217 -28.020   9.894  1.00  0.00              
ATOM   1270  N   LYS A  84       2.931 -30.353  12.781  1.00  0.00              
ATOM   1271  CA  LYS A  84       4.322 -30.676  13.011  1.00  0.00              
ATOM   1272  C   LYS A  84       5.176 -29.395  12.894  1.00  0.00              
ATOM   1273  O   LYS A  84       5.080 -28.653  11.899  1.00  0.00              
ATOM   1274  CB  LYS A  84       4.794 -31.743  12.022  1.00  0.00              
ATOM   1275  CG  LYS A  84       6.222 -32.223  12.250  1.00  0.00              
ATOM   1276  CD  LYS A  84       6.595 -33.329  11.274  1.00  0.00              
ATOM   1277  CE  LYS A  84       8.028 -33.792  11.483  1.00  0.00              
ATOM   1278  NZ  LYS A  84       8.409 -34.869  10.530  1.00  0.00              
ATOM   1279  H   LYS A  84       2.438 -30.809  12.026  1.00  0.00              
ATOM   1280  HA  LYS A  84       4.414 -31.118  14.004  1.00  0.00              
ATOM   1281 1HB  LYS A  84       4.136 -32.610  12.080  1.00  0.00              
ATOM   1282 2HB  LYS A  84       4.730 -31.351  11.007  1.00  0.00              
ATOM   1283 1HG  LYS A  84       6.911 -31.388  12.120  1.00  0.00              
ATOM   1284 2HG  LYS A  84       6.321 -32.599  13.267  1.00  0.00              
ATOM   1285 1HD  LYS A  84       5.923 -34.178  11.412  1.00  0.00              
ATOM   1286 2HD  LYS A  84       6.486 -32.966  10.252  1.00  0.00              
ATOM   1287 1HE  LYS A  84       8.705 -32.949  11.348  1.00  0.00              
ATOM   1288 2HE  LYS A  84       8.146 -34.165  12.499  1.00  0.00              
ATOM   1289 1HZ  LYS A  84       9.366 -35.148  10.700  1.00  0.00              
ATOM   1290 2HZ  LYS A  84       7.799 -35.664  10.658  1.00  0.00              
ATOM   1291 3HZ  LYS A  84       8.323 -34.529   9.583  1.00  0.00              
ATOM   1292  N   GLN A  85       5.998 -29.139  13.919  1.00  0.00              
ATOM   1293  CA  GLN A  85       6.783 -27.904  13.973  1.00  0.00              
ATOM   1294  C   GLN A  85       8.167 -28.150  13.390  1.00  0.00              
ATOM   1295  O   GLN A  85       8.598 -27.416  12.520  1.00  0.00              
ATOM   1296  OXT GLN A  85       8.832 -29.067  13.788  1.00  0.00              
ATOM   1297  CB  GLN A  85       6.898 -27.388  15.410  1.00  0.00              
ATOM   1298  CG  GLN A  85       5.568 -27.044  16.057  1.00  0.00              
ATOM   1299  CD  GLN A  85       4.882 -25.872  15.381  1.00  0.00              
ATOM   1300  OE1 GLN A  85       5.426 -24.766  15.324  1.00  0.00              
ATOM   1301  NE2 GLN A  85       3.682 -26.106  14.865  1.00  0.00              
ATOM   1302  H   GLN A  85       6.080 -29.807  14.671  1.00  0.00              
ATOM   1303  HA  GLN A  85       6.278 -27.147  13.373  1.00  0.00              
ATOM   1304 1HB  GLN A  85       7.388 -28.141  16.028  1.00  0.00              
ATOM   1305 2HB  GLN A  85       7.521 -26.494  15.426  1.00  0.00              
ATOM   1306 1HG  GLN A  85       4.908 -27.910  15.989  1.00  0.00              
ATOM   1307 2HG  GLN A  85       5.739 -26.784  17.101  1.00  0.00              
ATOM   1308 1HE2 GLN A  85       3.180 -25.370  14.406  1.00  0.00              
ATOM   1309 2HE2 GLN A  85       3.276 -27.018  14.933  1.00  0.00              
ATOM   1310  N   PRO B   8     -24.269 -54.204 -20.589  1.00  0.00              
ATOM   1311  CA  PRO B   8     -24.330 -52.885 -21.224  1.00  0.00              
ATOM   1312  C   PRO B   8     -25.755 -52.547 -21.666  1.00  0.00              
ATOM   1313  O   PRO B   8     -26.620 -53.429 -21.681  1.00  0.00              
ATOM   1314  CB  PRO B   8     -23.388 -53.036 -22.423  1.00  0.00              
ATOM   1315  CG  PRO B   8     -23.556 -54.456 -22.843  1.00  0.00              
ATOM   1316  CD  PRO B   8     -23.698 -55.214 -21.550  1.00  0.00              
ATOM   1317 1H   PRO B   8     -23.647 -54.794 -21.104  1.00  0.00              
ATOM   1318 2H   PRO B   8     -23.935 -54.108 -19.650  1.00  0.00              
ATOM   1319  HA  PRO B   8     -23.933 -52.130 -20.530  1.00  0.00              
ATOM   1320 1HB  PRO B   8     -23.666 -52.322 -23.212  1.00  0.00              
ATOM   1321 2HB  PRO B   8     -22.357 -52.798 -22.124  1.00  0.00              
ATOM   1322 1HG  PRO B   8     -24.438 -54.559 -23.494  1.00  0.00              
ATOM   1323 2HG  PRO B   8     -22.687 -54.783 -23.432  1.00  0.00              
ATOM   1324 1HD  PRO B   8     -24.390 -56.057 -21.693  1.00  0.00              
ATOM   1325 2HD  PRO B   8     -22.711 -55.574 -21.225  1.00  0.00              
ATOM   1326  N   GLY B   9     -26.000 -51.277 -21.993  1.00  0.00              
ATOM   1327  CA  GLY B   9     -27.316 -50.830 -22.440  1.00  0.00              
ATOM   1328  C   GLY B   9     -27.308 -49.339 -22.719  1.00  0.00              
ATOM   1329  O   GLY B   9     -26.326 -48.664 -22.435  1.00  0.00              
ATOM   1330  H   GLY B   9     -25.249 -50.606 -21.929  1.00  0.00              
ATOM   1331 1HA  GLY B   9     -27.600 -51.377 -23.339  1.00  0.00              
ATOM   1332 2HA  GLY B   9     -28.057 -51.062 -21.675  1.00  0.00              
ATOM   1333  N   LYS B  10     -28.396 -48.848 -23.319  1.00  0.00              
ATOM   1334  CA  LYS B  10     -28.532 -47.445 -23.692  1.00  0.00              
ATOM   1335  C   LYS B  10     -29.392 -46.829 -22.611  1.00  0.00              
ATOM   1336  O   LYS B  10     -30.288 -47.477 -22.109  1.00  0.00              
ATOM   1337  CB  LYS B  10     -29.161 -47.270 -25.076  1.00  0.00              
ATOM   1338  CG  LYS B  10     -28.304 -47.781 -26.226  1.00  0.00              
ATOM   1339  CD  LYS B  10     -28.956 -47.496 -27.570  1.00  0.00              
ATOM   1340  CE  LYS B  10     -28.104 -48.011 -28.721  1.00  0.00              
ATOM   1341  NZ  LYS B  10     -28.741 -47.759 -30.041  1.00  0.00              
ATOM   1342  H   LYS B  10     -29.154 -49.486 -23.517  1.00  0.00              
ATOM   1343  HA  LYS B  10     -27.535 -47.016 -23.794  1.00  0.00              
ATOM   1344 1HB  LYS B  10     -30.116 -47.796 -25.110  1.00  0.00              
ATOM   1345 2HB  LYS B  10     -29.363 -46.213 -25.253  1.00  0.00              
ATOM   1346 1HG  LYS B  10     -27.327 -47.295 -26.195  1.00  0.00              
ATOM   1347 2HG  LYS B  10     -28.160 -48.856 -26.122  1.00  0.00              
ATOM   1348 1HD  LYS B  10     -29.935 -47.976 -27.610  1.00  0.00              
ATOM   1349 2HD  LYS B  10     -29.094 -46.421 -27.687  1.00  0.00              
ATOM   1350 1HE  LYS B  10     -27.131 -47.521 -28.701  1.00  0.00              
ATOM   1351 2HE  LYS B  10     -27.948 -49.083 -28.605  1.00  0.00              
ATOM   1352 1HZ  LYS B  10     -28.146 -48.116 -30.776  1.00  0.00              
ATOM   1353 2HZ  LYS B  10     -29.636 -48.225 -30.078  1.00  0.00              
ATOM   1354 3HZ  LYS B  10     -28.873 -46.766 -30.169  1.00  0.00              
ATOM   1355  N   ALA B  11     -29.124 -45.593 -22.233  1.00  0.00              
ATOM   1356  CA  ALA B  11     -29.966 -44.957 -21.211  1.00  0.00              
ATOM   1357  C   ALA B  11     -31.266 -44.532 -21.898  1.00  0.00              
ATOM   1358  O   ALA B  11     -31.230 -44.012 -23.015  1.00  0.00              
ATOM   1359  CB  ALA B  11     -29.261 -43.744 -20.605  1.00  0.00              
ATOM   1360  H   ALA B  11     -28.354 -45.073 -22.629  1.00  0.00              
ATOM   1361  HA  ALA B  11     -30.149 -45.687 -20.422  1.00  0.00              
ATOM   1362 1HB  ALA B  11     -29.903 -43.289 -19.851  1.00  0.00              
ATOM   1363 2HB  ALA B  11     -28.326 -44.061 -20.143  1.00  0.00              
ATOM   1364 3HB  ALA B  11     -29.051 -43.017 -21.388  1.00  0.00              
ATOM   1365  N   THR B  12     -32.380 -44.703 -21.194  1.00  0.00              
ATOM   1366  CA  THR B  12     -33.707 -44.311 -21.694  1.00  0.00              
ATOM   1367  C   THR B  12     -34.475 -43.599 -20.579  1.00  0.00              
ATOM   1368  O   THR B  12     -34.037 -43.576 -19.444  1.00  0.00              
ATOM   1369  CB  THR B  12     -34.510 -45.525 -22.194  1.00  0.00              
ATOM   1370  OG1 THR B  12     -34.862 -46.360 -21.083  1.00  0.00              
ATOM   1371  CG2 THR B  12     -33.691 -46.332 -23.190  1.00  0.00              
ATOM   1372  H   THR B  12     -32.303 -45.120 -20.277  1.00  0.00              
ATOM   1373  HA  THR B  12     -33.572 -43.673 -22.568  1.00  0.00              
ATOM   1374  HB  THR B  12     -35.425 -45.183 -22.678  1.00  0.00              
ATOM   1375  HG1 THR B  12     -35.222 -45.817 -20.377  1.00  0.00              
ATOM   1376 1HG2 THR B  12     -34.274 -47.187 -23.534  1.00  0.00              
ATOM   1377 2HG2 THR B  12     -33.432 -45.705 -24.041  1.00  0.00              
ATOM   1378 3HG2 THR B  12     -32.780 -46.686 -22.710  1.00  0.00              
ATOM   1379  N   GLY B  13     -35.615 -42.996 -20.905  1.00  0.00              
ATOM   1380  CA  GLY B  13     -36.434 -42.367 -19.860  1.00  0.00              
ATOM   1381  C   GLY B  13     -36.517 -40.855 -19.994  1.00  0.00              
ATOM   1382  O   GLY B  13     -35.775 -40.244 -20.775  1.00  0.00              
ATOM   1383  H   GLY B  13     -35.930 -42.962 -21.864  1.00  0.00              
ATOM   1384 1HA  GLY B  13     -37.444 -42.776 -19.894  1.00  0.00              
ATOM   1385 2HA  GLY B  13     -36.022 -42.608 -18.881  1.00  0.00              
ATOM   1386  N   LYS B  14     -37.384 -40.240 -19.188  1.00  0.00              
ATOM   1387  CA  LYS B  14     -37.599 -38.799 -19.287  1.00  0.00              
ATOM   1388  C   LYS B  14     -37.122 -37.938 -18.104  1.00  0.00              
ATOM   1389  O   LYS B  14     -36.911 -36.723 -18.286  1.00  0.00              
ATOM   1390  CB  LYS B  14     -39.077 -38.524 -19.553  1.00  0.00              
ATOM   1391  CG  LYS B  14     -39.504 -39.087 -20.923  1.00  0.00              
ATOM   1392  CD  LYS B  14     -40.919 -38.831 -21.192  1.00  0.00              
ATOM   1393  CE  LYS B  14     -41.209 -39.441 -22.592  1.00  0.00              
ATOM   1394  NZ  LYS B  14     -42.627 -39.257 -22.915  1.00  0.00              
ATOM   1395  H   LYS B  14     -37.902 -40.768 -18.501  1.00  0.00              
ATOM   1396  HA  LYS B  14     -37.008 -38.418 -20.120  1.00  0.00              
ATOM   1397 1HB  LYS B  14     -39.679 -38.979 -18.766  1.00  0.00              
ATOM   1398 2HB  LYS B  14     -39.258 -37.450 -19.524  1.00  0.00              
ATOM   1399 1HG  LYS B  14     -38.905 -38.623 -21.709  1.00  0.00              
ATOM   1400 2HG  LYS B  14     -39.329 -40.162 -20.945  1.00  0.00              
ATOM   1401 1HD  LYS B  14     -41.528 -39.297 -20.416  1.00  0.00              
ATOM   1402 2HD  LYS B  14     -41.105 -37.756 -21.178  1.00  0.00              
ATOM   1403 1HE  LYS B  14     -40.587 -38.950 -23.339  1.00  0.00              
ATOM   1404 2HE  LYS B  14     -40.960 -40.502 -22.585  1.00  0.00              
ATOM   1405 1HZ  LYS B  14     -42.820 -39.652 -23.824  1.00  0.00              
ATOM   1406 2HZ  LYS B  14     -43.194 -39.720 -22.219  1.00  0.00              
ATOM   1407 3HZ  LYS B  14     -42.845 -38.270 -22.924  1.00  0.00              
ATOM   1408  N   GLY B  15     -36.989 -38.548 -16.932  1.00  0.00              
ATOM   1409  CA  GLY B  15     -36.561 -37.827 -15.728  1.00  0.00              
ATOM   1410  C   GLY B  15     -37.720 -36.949 -15.228  1.00  0.00              
ATOM   1411  O   GLY B  15     -38.869 -37.096 -15.688  1.00  0.00              
ATOM   1412  H   GLY B  15     -37.189 -39.536 -16.868  1.00  0.00              
ATOM   1413 1HA  GLY B  15     -36.260 -38.542 -14.963  1.00  0.00              
ATOM   1414 2HA  GLY B  15     -35.688 -37.218 -15.961  1.00  0.00              
ATOM   1415  N   LYS B  16     -37.404 -36.028 -14.322  1.00  0.00              
ATOM   1416  CA  LYS B  16     -38.374 -35.075 -13.782  1.00  0.00              
ATOM   1417  C   LYS B  16     -37.743 -33.703 -13.629  1.00  0.00              
ATOM   1418  O   LYS B  16     -36.525 -33.583 -13.452  1.00  0.00              
ATOM   1419  CB  LYS B  16     -38.918 -35.555 -12.436  1.00  0.00              
ATOM   1420  CG  LYS B  16     -39.718 -36.849 -12.507  1.00  0.00              
ATOM   1421  CD  LYS B  16     -40.339 -37.190 -11.161  1.00  0.00              
ATOM   1422  CE  LYS B  16     -41.126 -38.491 -11.226  1.00  0.00              
ATOM   1423  NZ  LYS B  16     -41.744 -38.834  -9.917  1.00  0.00              
ATOM   1424  H   LYS B  16     -36.448 -35.994 -13.998  1.00  0.00              
ATOM   1425  HA  LYS B  16     -39.199 -34.982 -14.489  1.00  0.00              
ATOM   1426 1HB  LYS B  16     -38.092 -35.710 -11.743  1.00  0.00              
ATOM   1427 2HB  LYS B  16     -39.564 -34.787 -12.009  1.00  0.00              
ATOM   1428 1HG  LYS B  16     -40.511 -36.748 -13.248  1.00  0.00              
ATOM   1429 2HG  LYS B  16     -39.063 -37.665 -12.811  1.00  0.00              
ATOM   1430 1HD  LYS B  16     -39.554 -37.287 -10.411  1.00  0.00              
ATOM   1431 2HD  LYS B  16     -41.010 -36.386 -10.856  1.00  0.00              
ATOM   1432 1HE  LYS B  16     -41.914 -38.402 -11.973  1.00  0.00              
ATOM   1433 2HE  LYS B  16     -40.463 -39.302 -11.523  1.00  0.00              
ATOM   1434 1HZ  LYS B  16     -42.255 -39.701 -10.001  1.00  0.00              
ATOM   1435 2HZ  LYS B  16     -41.021 -38.936  -9.218  1.00  0.00              
ATOM   1436 3HZ  LYS B  16     -42.377 -38.096  -9.638  1.00  0.00              
ATOM   1437  N   PRO B  17     -38.585 -32.647 -13.680  1.00  0.00              
ATOM   1438  CA  PRO B  17     -38.093 -31.288 -13.420  1.00  0.00              
ATOM   1439  C   PRO B  17     -37.534 -31.244 -12.007  1.00  0.00              
ATOM   1440  O   PRO B  17     -38.135 -31.863 -11.078  1.00  0.00              
ATOM   1441  CB  PRO B  17     -39.390 -30.430 -13.461  1.00  0.00              
ATOM   1442  CG  PRO B  17     -40.343 -31.259 -14.330  1.00  0.00              
ATOM   1443  CD  PRO B  17     -40.033 -32.703 -13.986  1.00  0.00              
ATOM   1444  HA  PRO B  17     -37.403 -30.994 -14.224  1.00  0.00              
ATOM   1445 1HB  PRO B  17     -39.766 -30.268 -12.439  1.00  0.00              
ATOM   1446 2HB  PRO B  17     -39.172 -29.438 -13.884  1.00  0.00              
ATOM   1447 1HG  PRO B  17     -41.387 -30.992 -14.110  1.00  0.00              
ATOM   1448 2HG  PRO B  17     -40.176 -31.038 -15.394  1.00  0.00              
ATOM   1449 1HD  PRO B  17     -40.629 -33.009 -13.113  1.00  0.00              
ATOM   1450 2HD  PRO B  17     -40.257 -33.343 -14.852  1.00  0.00              
ATOM   1451  N   VAL B  18     -36.437 -30.503 -11.845  1.00  0.00              
ATOM   1452  CA  VAL B  18     -35.758 -30.315 -10.552  1.00  0.00              
ATOM   1453  C   VAL B  18     -35.430 -28.857 -10.247  1.00  0.00              
ATOM   1454  O   VAL B  18     -35.383 -28.006 -11.148  1.00  0.00              
ATOM   1455  CB  VAL B  18     -34.424 -31.176 -10.431  1.00  0.00              
ATOM   1456  CG1 VAL B  18     -34.759 -32.649 -10.555  1.00  0.00              
ATOM   1457  CG2 VAL B  18     -33.429 -30.807 -11.461  1.00  0.00              
ATOM   1458  H   VAL B  18     -36.062 -30.051 -12.668  1.00  0.00              
ATOM   1459  HA  VAL B  18     -36.431 -30.636  -9.757  1.00  0.00              
ATOM   1460  HB  VAL B  18     -33.983 -31.008  -9.448  1.00  0.00              
ATOM   1461 1HG1 VAL B  18     -33.845 -33.239 -10.472  1.00  0.00              
ATOM   1462 2HG1 VAL B  18     -35.448 -32.935  -9.761  1.00  0.00              
ATOM   1463 3HG1 VAL B  18     -35.223 -32.836 -11.524  1.00  0.00              
ATOM   1464 1HG2 VAL B  18     -32.536 -31.419 -11.338  1.00  0.00              
ATOM   1465 2HG2 VAL B  18     -33.851 -30.975 -12.451  1.00  0.00              
ATOM   1466 3HG2 VAL B  18     -33.165 -29.755 -11.351  1.00  0.00              
ATOM   1467  N   GLY B  19     -35.136 -28.593  -8.973  1.00  0.00              
ATOM   1468  CA  GLY B  19     -34.792 -27.247  -8.516  1.00  0.00              
ATOM   1469  C   GLY B  19     -33.332 -26.967  -8.301  1.00  0.00              
ATOM   1470  O   GLY B  19     -32.487 -27.843  -8.562  1.00  0.00              
ATOM   1471  H   GLY B  19     -35.152 -29.351  -8.305  1.00  0.00              
ATOM   1472 1HA  GLY B  19     -35.153 -26.514  -9.238  1.00  0.00              
ATOM   1473 2HA  GLY B  19     -35.296 -27.043  -7.572  1.00  0.00              
ATOM   1474  N   ASP B  20     -33.015 -25.748  -7.826  1.00  0.00              
ATOM   1475  CA  ASP B  20     -31.618 -25.310  -7.515  1.00  0.00              
ATOM   1476  C   ASP B  20     -30.899 -26.184  -6.504  1.00  0.00              
ATOM   1477  O   ASP B  20     -29.654 -26.402  -6.605  1.00  0.00              
ATOM   1478  CB  ASP B  20     -31.616 -23.871  -6.991  1.00  0.00              
ATOM   1479  CG  ASP B  20     -31.928 -22.846  -8.072  1.00  0.00              
ATOM   1480  OD1 ASP B  20     -31.869 -23.194  -9.228  1.00  0.00              
ATOM   1481  OD2 ASP B  20     -32.221 -21.725  -7.733  1.00  0.00              
ATOM   1482  H   ASP B  20     -33.779 -25.103  -7.676  1.00  0.00              
ATOM   1483  HA  ASP B  20     -31.056 -25.257  -8.448  1.00  0.00              
ATOM   1484 1HB  ASP B  20     -32.355 -23.773  -6.195  1.00  0.00              
ATOM   1485 2HB  ASP B  20     -30.640 -23.641  -6.562  1.00  0.00              
ATOM   1486  N   LYS B  21     -31.660 -26.595  -5.493  1.00  0.00              
ATOM   1487  CA  LYS B  21     -31.174 -27.440  -4.401  1.00  0.00              
ATOM   1488  C   LYS B  21     -31.576 -28.933  -4.621  1.00  0.00              
ATOM   1489  O   LYS B  21     -31.865 -29.648  -3.692  1.00  0.00              
ATOM   1490  CB  LYS B  21     -31.712 -26.930  -3.064  1.00  0.00              
ATOM   1491  CG  LYS B  21     -31.317 -25.497  -2.732  1.00  0.00              
ATOM   1492  CD  LYS B  21     -29.810 -25.361  -2.575  1.00  0.00              
ATOM   1493  CE  LYS B  21     -29.419 -23.947  -2.171  1.00  0.00              
ATOM   1494  NZ  LYS B  21     -27.945 -23.792  -2.042  1.00  0.00              
ATOM   1495  H   LYS B  21     -32.625 -26.299  -5.494  1.00  0.00              
ATOM   1496  HA  LYS B  21     -30.084 -27.399  -4.390  1.00  0.00              
ATOM   1497 1HB  LYS B  21     -32.801 -26.984  -3.065  1.00  0.00              
ATOM   1498 2HB  LYS B  21     -31.353 -27.570  -2.258  1.00  0.00              
ATOM   1499 1HG  LYS B  21     -31.652 -24.833  -3.531  1.00  0.00              
ATOM   1500 2HG  LYS B  21     -31.799 -25.192  -1.804  1.00  0.00              
ATOM   1501 1HD  LYS B  21     -29.459 -26.058  -1.814  1.00  0.00              
ATOM   1502 2HD  LYS B  21     -29.322 -25.607  -3.519  1.00  0.00              
ATOM   1503 1HE  LYS B  21     -29.782 -23.243  -2.919  1.00  0.00              
ATOM   1504 2HE  LYS B  21     -29.882 -23.700  -1.217  1.00  0.00              
ATOM   1505 1HZ  LYS B  21     -27.728 -22.844  -1.773  1.00  0.00              
ATOM   1506 2HZ  LYS B  21     -27.599 -24.429  -1.338  1.00  0.00              
ATOM   1507 3HZ  LYS B  21     -27.505 -24.000  -2.927  1.00  0.00              
ATOM   1508  N   TRP B  22     -31.645 -29.375  -5.875  1.00  0.00              
ATOM   1509  CA  TRP B  22     -32.083 -30.753  -6.140  1.00  0.00              
ATOM   1510  C   TRP B  22     -31.287 -31.804  -5.357  1.00  0.00              
ATOM   1511  O   TRP B  22     -31.828 -32.872  -4.998  1.00  0.00              
ATOM   1512  CB  TRP B  22     -32.009 -31.036  -7.636  1.00  0.00              
ATOM   1513  CG  TRP B  22     -30.668 -31.068  -8.240  1.00  0.00              
ATOM   1514  CD1 TRP B  22     -29.885 -29.986  -8.509  1.00  0.00              
ATOM   1515  CD2 TRP B  22     -29.903 -32.246  -8.678  1.00  0.00              
ATOM   1516  NE1 TRP B  22     -28.686 -30.396  -9.094  1.00  0.00              
ATOM   1517  CE2 TRP B  22     -28.662 -31.770  -9.186  1.00  0.00              
ATOM   1518  CE3 TRP B  22     -30.169 -33.643  -8.716  1.00  0.00              
ATOM   1519  CZ2 TRP B  22     -27.664 -32.636  -9.732  1.00  0.00              
ATOM   1520  CZ3 TRP B  22     -29.168 -34.502  -9.237  1.00  0.00              
ATOM   1521  CH2 TRP B  22     -27.969 -33.994  -9.781  1.00  0.00              
ATOM   1522  H   TRP B  22     -31.401 -28.778  -6.652  1.00  0.00              
ATOM   1523  HA  TRP B  22     -33.116 -30.859  -5.809  1.00  0.00              
ATOM   1524 1HB  TRP B  22     -32.467 -32.002  -7.847  1.00  0.00              
ATOM   1525 2HB  TRP B  22     -32.576 -30.280  -8.178  1.00  0.00              
ATOM   1526  HD1 TRP B  22     -30.156 -28.953  -8.296  1.00  0.00              
ATOM   1527  HE1 TRP B  22     -27.944 -29.787  -9.406  1.00  0.00              
ATOM   1528  HE3 TRP B  22     -31.113 -34.047  -8.353  1.00  0.00              
ATOM   1529  HZ2 TRP B  22     -26.706 -32.262 -10.094  1.00  0.00              
ATOM   1530  HZ3 TRP B  22     -29.354 -35.575  -9.205  1.00  0.00              
ATOM   1531  HH2 TRP B  22     -27.267 -34.683 -10.251  1.00  0.00              
ATOM   1532  N   LEU B  23     -30.023 -31.533  -5.072  1.00  0.00              
ATOM   1533  CA  LEU B  23     -29.237 -32.516  -4.245  1.00  0.00              
ATOM   1534  C   LEU B  23     -29.633 -32.548  -2.780  1.00  0.00              
ATOM   1535  O   LEU B  23     -29.436 -33.571  -2.108  1.00  0.00              
ATOM   1536  CB  LEU B  23     -27.740 -32.348  -4.390  1.00  0.00              
ATOM   1537  CG  LEU B  23     -27.237 -32.777  -5.784  1.00  0.00              
ATOM   1538  CD1 LEU B  23     -25.791 -32.445  -5.892  1.00  0.00              
ATOM   1539  CD2 LEU B  23     -27.489 -34.285  -6.077  1.00  0.00              
ATOM   1540  H   LEU B  23     -29.572 -30.689  -5.392  1.00  0.00              
ATOM   1541  HA  LEU B  23     -29.485 -33.524  -4.578  1.00  0.00              
ATOM   1542 1HB  LEU B  23     -27.490 -31.302  -4.218  1.00  0.00              
ATOM   1543 2HB  LEU B  23     -27.248 -32.949  -3.625  1.00  0.00              
ATOM   1544  HG  LEU B  23     -27.753 -32.198  -6.551  1.00  0.00              
ATOM   1545 1HD1 LEU B  23     -25.423 -32.743  -6.874  1.00  0.00              
ATOM   1546 2HD1 LEU B  23     -25.654 -31.372  -5.763  1.00  0.00              
ATOM   1547 3HD1 LEU B  23     -25.238 -32.978  -5.119  1.00  0.00              
ATOM   1548 1HD2 LEU B  23     -27.116 -34.529  -7.073  1.00  0.00              
ATOM   1549 2HD2 LEU B  23     -26.969 -34.891  -5.336  1.00  0.00              
ATOM   1550 3HD2 LEU B  23     -28.559 -34.491  -6.031  1.00  0.00              
ATOM   1551  N   ASP B  24     -30.268 -31.475  -2.292  1.00  0.00              
ATOM   1552  CA  ASP B  24     -30.784 -31.490  -0.904  1.00  0.00              
ATOM   1553  C   ASP B  24     -31.923 -32.490  -0.784  1.00  0.00              
ATOM   1554  O   ASP B  24     -32.066 -33.117   0.256  1.00  0.00              
ATOM   1555  CB  ASP B  24     -31.304 -30.124  -0.429  1.00  0.00              
ATOM   1556  CG  ASP B  24     -30.194 -29.122  -0.132  1.00  0.00              
ATOM   1557  OD1 ASP B  24     -29.006 -29.499  -0.101  1.00  0.00              
ATOM   1558  OD2 ASP B  24     -30.527 -27.926   0.083  1.00  0.00              
ATOM   1559  H   ASP B  24     -30.402 -30.650  -2.858  1.00  0.00              
ATOM   1560  HA  ASP B  24     -29.972 -31.775  -0.235  1.00  0.00              
ATOM   1561 1HB  ASP B  24     -31.956 -29.698  -1.192  1.00  0.00              
ATOM   1562 2HB  ASP B  24     -31.899 -30.255   0.475  1.00  0.00              
ATOM   1563  N   ASP B  25     -32.745 -32.620  -1.834  1.00  0.00              
ATOM   1564  CA  ASP B  25     -33.800 -33.628  -1.868  1.00  0.00              
ATOM   1565  C   ASP B  25     -33.238 -35.030  -1.849  1.00  0.00              
ATOM   1566  O   ASP B  25     -33.874 -35.945  -1.326  1.00  0.00              
ATOM   1567  CB  ASP B  25     -34.682 -33.504  -3.121  1.00  0.00              
ATOM   1568  CG  ASP B  25     -35.577 -32.271  -3.097  1.00  0.00              
ATOM   1569  OD1 ASP B  25     -35.746 -31.649  -2.021  1.00  0.00              
ATOM   1570  OD2 ASP B  25     -36.094 -31.924  -4.182  1.00  0.00              
ATOM   1571  H   ASP B  25     -32.630 -32.001  -2.625  1.00  0.00              
ATOM   1572  HA  ASP B  25     -34.439 -33.489  -0.995  1.00  0.00              
ATOM   1573 1HB  ASP B  25     -34.050 -33.459  -4.007  1.00  0.00              
ATOM   1574 2HB  ASP B  25     -35.311 -34.390  -3.212  1.00  0.00              
ATOM   1575  N   ALA B  26     -32.049 -35.200  -2.445  1.00  0.00              
ATOM   1576  CA  ALA B  26     -31.376 -36.515  -2.387  1.00  0.00              
ATOM   1577  C   ALA B  26     -31.062 -36.955  -0.970  1.00  0.00              
ATOM   1578  O   ALA B  26     -30.904 -38.154  -0.716  1.00  0.00              
ATOM   1579  CB  ALA B  26     -30.119 -36.558  -3.243  1.00  0.00              
ATOM   1580  H   ALA B  26     -31.601 -34.440  -2.937  1.00  0.00              
ATOM   1581  HA  ALA B  26     -32.067 -37.267  -2.766  1.00  0.00              
ATOM   1582 1HB  ALA B  26     -29.660 -37.544  -3.168  1.00  0.00              
ATOM   1583 2HB  ALA B  26     -30.379 -36.358  -4.283  1.00  0.00              
ATOM   1584 3HB  ALA B  26     -29.415 -35.803  -2.895  1.00  0.00              
ATOM   1585  N   GLY B  27     -30.941 -35.975  -0.070  1.00  0.00              
ATOM   1586  CA  GLY B  27     -30.802 -36.206   1.369  1.00  0.00              
ATOM   1587  C   GLY B  27     -32.080 -36.553   2.120  1.00  0.00              
ATOM   1588  O   GLY B  27     -32.009 -37.028   3.243  1.00  0.00              
ATOM   1589  H   GLY B  27     -30.947 -35.027  -0.418  1.00  0.00              
ATOM   1590 1HA  GLY B  27     -30.099 -37.021   1.541  1.00  0.00              
ATOM   1591 2HA  GLY B  27     -30.385 -35.317   1.841  1.00  0.00              
ATOM   1592  N   LYS B  28     -33.241 -36.377   1.477  1.00  0.00              
ATOM   1593  CA  LYS B  28     -34.573 -36.646   2.062  1.00  0.00              
ATOM   1594  C   LYS B  28     -35.011 -38.082   1.868  1.00  0.00              
ATOM   1595  O   LYS B  28     -34.437 -38.804   1.049  1.00  0.00              
ATOM   1596  CB  LYS B  28     -35.624 -35.712   1.461  1.00  0.00              
ATOM   1597  CG  LYS B  28     -35.395 -34.235   1.754  1.00  0.00              
ATOM   1598  CD  LYS B  28     -36.428 -33.365   1.054  1.00  0.00              
ATOM   1599  CE  LYS B  28     -36.165 -31.886   1.298  1.00  0.00              
ATOM   1600  NZ  LYS B  28     -37.047 -31.020   0.469  1.00  0.00              
ATOM   1601  H   LYS B  28     -33.180 -36.037   0.528  1.00  0.00              
ATOM   1602  HA  LYS B  28     -34.531 -36.433   3.131  1.00  0.00              
ATOM   1603 1HB  LYS B  28     -35.647 -35.838   0.378  1.00  0.00              
ATOM   1604 2HB  LYS B  28     -36.610 -35.979   1.842  1.00  0.00              
ATOM   1605 1HG  LYS B  28     -35.455 -34.063   2.829  1.00  0.00              
ATOM   1606 2HG  LYS B  28     -34.400 -33.947   1.414  1.00  0.00              
ATOM   1607 1HD  LYS B  28     -36.402 -33.559  -0.018  1.00  0.00              
ATOM   1608 2HD  LYS B  28     -37.423 -33.612   1.425  1.00  0.00              
ATOM   1609 1HE  LYS B  28     -36.331 -31.655   2.348  1.00  0.00              
ATOM   1610 2HE  LYS B  28     -35.126 -31.657   1.060  1.00  0.00              
ATOM   1611 1HZ  LYS B  28     -36.841 -30.050   0.659  1.00  0.00              
ATOM   1612 2HZ  LYS B  28     -36.886 -31.213  -0.510  1.00  0.00              
ATOM   1613 3HZ  LYS B  28     -38.013 -31.209   0.695  1.00  0.00              
ATOM   1614  N   ASP B  29     -36.039 -38.523   2.589  1.00  0.00              
ATOM   1615  CA  ASP B  29     -36.451 -39.919   2.412  1.00  0.00              
ATOM   1616  C   ASP B  29     -36.871 -40.312   0.995  1.00  0.00              
ATOM   1617  O   ASP B  29     -36.581 -41.410   0.538  1.00  0.00              
ATOM   1618  CB  ASP B  29     -37.606 -40.230   3.367  1.00  0.00              
ATOM   1619  CG  ASP B  29     -37.167 -40.311   4.822  1.00  0.00              
ATOM   1620  OD1 ASP B  29     -35.988 -40.409   5.062  1.00  0.00              
ATOM   1621  OD2 ASP B  29     -38.016 -40.273   5.681  1.00  0.00              
ATOM   1622  H   ASP B  29     -36.539 -37.942   3.247  1.00  0.00              
ATOM   1623  HA  ASP B  29     -35.562 -40.550   2.454  1.00  0.00              
ATOM   1624 1HB  ASP B  29     -38.371 -39.458   3.275  1.00  0.00              
ATOM   1625 2HB  ASP B  29     -38.065 -41.178   3.087  1.00  0.00              
ATOM   1626  N   SER B  30     -37.496 -39.399   0.274  1.00  0.00              
ATOM   1627  CA  SER B  30     -37.909 -39.692  -1.097  1.00  0.00              
ATOM   1628  C   SER B  30     -36.709 -39.749  -2.103  1.00  0.00              
ATOM   1629  O   SER B  30     -36.782 -40.400  -3.158  1.00  0.00              
ATOM   1630  CB  SER B  30     -38.911 -38.646  -1.545  1.00  0.00              
ATOM   1631  OG  SER B  30     -38.350 -37.362  -1.502  1.00  0.00              
ATOM   1632  H   SER B  30     -37.694 -38.488   0.663  1.00  0.00              
ATOM   1633  HA  SER B  30     -38.395 -40.669  -1.111  1.00  0.00              
ATOM   1634 1HB  SER B  30     -39.240 -38.868  -2.559  1.00  0.00              
ATOM   1635 2HB  SER B  30     -39.788 -38.683  -0.901  1.00  0.00              
ATOM   1636  HG  SER B  30     -37.804 -37.287  -2.288  1.00  0.00              
ATOM   1637  N   GLY B  31     -35.611 -39.065  -1.793  1.00  0.00              
ATOM   1638  CA  GLY B  31     -34.545 -39.001  -2.795  1.00  0.00              
ATOM   1639  C   GLY B  31     -34.872 -37.921  -3.824  1.00  0.00              
ATOM   1640  O   GLY B  31     -35.907 -37.206  -3.711  1.00  0.00              
ATOM   1641  H   GLY B  31     -35.485 -38.594  -0.909  1.00  0.00              
ATOM   1642 1HA  GLY B  31     -33.596 -38.785  -2.303  1.00  0.00              
ATOM   1643 2HA  GLY B  31     -34.441 -39.971  -3.279  1.00  0.00              
ATOM   1644  N   ALA B  32     -33.961 -37.740  -4.788  1.00  0.00              
ATOM   1645  CA  ALA B  32     -34.127 -36.755  -5.880  1.00  0.00              
ATOM   1646  C   ALA B  32     -34.246 -37.523  -7.149  1.00  0.00              
ATOM   1647  O   ALA B  32     -33.524 -38.554  -7.354  1.00  0.00              
ATOM   1648  CB  ALA B  32     -32.971 -35.819  -5.957  1.00  0.00              
ATOM   1649  H   ALA B  32     -33.125 -38.306  -4.760  1.00  0.00              
ATOM   1650  HA  ALA B  32     -35.026 -36.172  -5.677  1.00  0.00              
ATOM   1651 1HB  ALA B  32     -33.130 -35.111  -6.770  1.00  0.00              
ATOM   1652 2HB  ALA B  32     -32.880 -35.276  -5.016  1.00  0.00              
ATOM   1653 3HB  ALA B  32     -32.059 -36.383  -6.141  1.00  0.00              
ATOM   1654  N   PRO B  33     -35.119 -37.045  -8.056  1.00  0.00              
ATOM   1655  CA  PRO B  33     -35.229 -37.722  -9.336  1.00  0.00              
ATOM   1656  C   PRO B  33     -34.091 -37.318 -10.253  1.00  0.00              
ATOM   1657  O   PRO B  33     -33.441 -36.308  -9.996  1.00  0.00              
ATOM   1658  CB  PRO B  33     -36.541 -37.178  -9.897  1.00  0.00              
ATOM   1659  CG  PRO B  33     -36.644 -35.782  -9.343  1.00  0.00              
ATOM   1660  CD  PRO B  33     -36.076 -35.916  -7.940  1.00  0.00              
ATOM   1661  HA  PRO B  33     -35.291 -38.806  -9.168  1.00  0.00              
ATOM   1662 1HB  PRO B  33     -36.516 -37.195 -10.996  1.00  0.00              
ATOM   1663 2HB  PRO B  33     -37.378 -37.819  -9.583  1.00  0.00              
ATOM   1664 1HG  PRO B  33     -36.077 -35.081  -9.974  1.00  0.00              
ATOM   1665 2HG  PRO B  33     -37.691 -35.446  -9.355  1.00  0.00              
ATOM   1666 1HD  PRO B  33     -35.563 -34.983  -7.661  1.00  0.00              
ATOM   1667 2HD  PRO B  33     -36.890 -36.137  -7.234  1.00  0.00              
ATOM   1668  N   ILE B  34     -33.846 -38.115 -11.302  1.00  0.00              
ATOM   1669  CA  ILE B  34     -32.827 -37.783 -12.287  1.00  0.00              
ATOM   1670  C   ILE B  34     -33.397 -36.534 -12.961  1.00  0.00              
ATOM   1671  O   ILE B  34     -34.574 -36.561 -13.366  1.00  0.00              
ATOM   1672  CB  ILE B  34     -32.681 -38.879 -13.324  1.00  0.00              
ATOM   1673  CG1 ILE B  34     -32.237 -40.203 -12.662  1.00  0.00              
ATOM   1674  CG2 ILE B  34     -31.711 -38.399 -14.496  1.00  0.00              
ATOM   1675  CD1 ILE B  34     -30.869 -40.018 -12.004  1.00  0.00              
ATOM   1676  H   ILE B  34     -34.379 -38.965 -11.414  1.00  0.00              
ATOM   1677  HA  ILE B  34     -31.873 -37.672 -11.773  1.00  0.00              
ATOM   1678  HB  ILE B  34     -33.659 -39.116 -13.743  1.00  0.00              
ATOM   1679 1HG1 ILE B  34     -32.977 -40.504 -11.920  1.00  0.00              
ATOM   1680 2HG1 ILE B  34     -32.193 -40.989 -13.415  1.00  0.00              
ATOM   1681 1HG2 ILE B  34     -31.612 -39.193 -15.236  1.00  0.00              
ATOM   1682 2HG2 ILE B  34     -32.128 -37.511 -14.971  1.00  0.00              
ATOM   1683 3HG2 ILE B  34     -30.730 -38.163 -14.084  1.00  0.00              
ATOM   1684 1HD1 ILE B  34     -30.560 -40.954 -11.539  1.00  0.00              
ATOM   1685 2HD1 ILE B  34     -30.138 -39.731 -12.761  1.00  0.00              
ATOM   1686 3HD1 ILE B  34     -30.932 -39.239 -11.246  1.00  0.00              
ATOM   1687  N   PRO B  35     -32.597 -35.460 -13.091  1.00  0.00              
ATOM   1688  CA  PRO B  35     -33.149 -34.276 -13.781  1.00  0.00              
ATOM   1689  C   PRO B  35     -33.549 -34.524 -15.220  1.00  0.00              
ATOM   1690  O   PRO B  35     -32.780 -35.113 -15.969  1.00  0.00              
ATOM   1691  CB  PRO B  35     -31.993 -33.293 -13.752  1.00  0.00              
ATOM   1692  CG  PRO B  35     -31.147 -33.750 -12.575  1.00  0.00              
ATOM   1693  CD  PRO B  35     -31.249 -35.277 -12.607  1.00  0.00              
ATOM   1694  HA  PRO B  35     -34.007 -33.892 -13.210  1.00  0.00              
ATOM   1695 1HB  PRO B  35     -31.449 -33.324 -14.707  1.00  0.00              
ATOM   1696 2HB  PRO B  35     -32.374 -32.268 -13.631  1.00  0.00              
ATOM   1697 1HG  PRO B  35     -30.113 -33.391 -12.688  1.00  0.00              
ATOM   1698 2HG  PRO B  35     -31.531 -33.317 -11.639  1.00  0.00              
ATOM   1699 1HD  PRO B  35     -30.494 -35.682 -13.298  1.00  0.00              
ATOM   1700 2HD  PRO B  35     -31.102 -35.677 -11.593  1.00  0.00              
ATOM   1701  N   ASP B  36     -34.706 -34.002 -15.637  1.00  0.00              
ATOM   1702  CA  ASP B  36     -35.119 -34.185 -17.023  1.00  0.00              
ATOM   1703  C   ASP B  36     -34.069 -33.672 -18.021  1.00  0.00              
ATOM   1704  O   ASP B  36     -33.881 -34.246 -19.106  1.00  0.00              
ATOM   1705  CB  ASP B  36     -36.536 -33.594 -17.221  1.00  0.00              
ATOM   1706  CG  ASP B  36     -36.649 -32.127 -16.848  1.00  0.00              
ATOM   1707  OD1 ASP B  36     -35.727 -31.535 -16.257  1.00  0.00              
ATOM   1708  OD2 ASP B  36     -37.716 -31.521 -17.221  1.00  0.00              
ATOM   1709  H   ASP B  36     -35.302 -33.482 -15.010  1.00  0.00              
ATOM   1710  HA  ASP B  36     -35.145 -35.254 -17.238  1.00  0.00              
ATOM   1711 1HB  ASP B  36     -36.832 -33.702 -18.265  1.00  0.00              
ATOM   1712 2HB  ASP B  36     -37.252 -34.153 -16.619  1.00  0.00              
ATOM   1713  N   ARG B  37     -33.331 -32.624 -17.640  1.00  0.00              
ATOM   1714  CA  ARG B  37     -32.316 -32.037 -18.494  1.00  0.00              
ATOM   1715  C   ARG B  37     -31.160 -33.023 -18.664  1.00  0.00              
ATOM   1716  O   ARG B  37     -30.532 -33.055 -19.712  1.00  0.00              
ATOM   1717  CB  ARG B  37     -31.802 -30.731 -17.907  1.00  0.00              
ATOM   1718  CG  ARG B  37     -32.774 -29.565 -17.993  1.00  0.00              
ATOM   1719  CD  ARG B  37     -32.098 -28.266 -17.744  1.00  0.00              
ATOM   1720  NE  ARG B  37     -31.666 -28.137 -16.362  1.00  0.00              
ATOM   1721  CZ  ARG B  37     -32.436 -27.668 -15.359  1.00  0.00              
ATOM   1722  NH1 ARG B  37     -33.671 -27.289 -15.602  1.00  0.00              
ATOM   1723  NH2 ARG B  37     -31.948 -27.589 -14.134  1.00  0.00              
ATOM   1724  H   ARG B  37     -33.490 -32.231 -16.723  1.00  0.00              
ATOM   1725  HA  ARG B  37     -32.774 -31.782 -19.450  1.00  0.00              
ATOM   1726 1HB  ARG B  37     -31.554 -30.876 -16.857  1.00  0.00              
ATOM   1727 2HB  ARG B  37     -30.888 -30.436 -18.422  1.00  0.00              
ATOM   1728 1HG  ARG B  37     -33.219 -29.534 -18.988  1.00  0.00              
ATOM   1729 2HG  ARG B  37     -33.561 -29.691 -17.248  1.00  0.00              
ATOM   1730 1HD  ARG B  37     -31.221 -28.183 -18.385  1.00  0.00              
ATOM   1731 2HD  ARG B  37     -32.786 -27.451 -17.963  1.00  0.00              
ATOM   1732  HE  ARG B  37     -30.721 -28.419 -16.136  1.00  0.00              
ATOM   1733 1HH1 ARG B  37     -34.042 -27.348 -16.540  1.00  0.00              
ATOM   1734 2HH1 ARG B  37     -34.247 -26.937 -14.852  1.00  0.00              
ATOM   1735 1HH2 ARG B  37     -30.999 -27.881 -13.947  1.00  0.00              
ATOM   1736 2HH2 ARG B  37     -32.524 -27.238 -13.384  1.00  0.00              
ATOM   1737  N   ILE B  38     -30.923 -33.845 -17.649  1.00  0.00              
ATOM   1738  CA  ILE B  38     -29.865 -34.897 -17.780  1.00  0.00              
ATOM   1739  C   ILE B  38     -30.389 -36.009 -18.700  1.00  0.00              
ATOM   1740  O   ILE B  38     -29.649 -36.477 -19.586  1.00  0.00              
ATOM   1741  CB  ILE B  38     -29.450 -35.446 -16.404  1.00  0.00              
ATOM   1742  CG1 ILE B  38     -28.853 -34.318 -15.545  1.00  0.00              
ATOM   1743  CG2 ILE B  38     -28.469 -36.693 -16.496  1.00  0.00              
ATOM   1744  CD1 ILE B  38     -27.659 -33.688 -16.047  1.00  0.00              
ATOM   1745  H   ILE B  38     -31.443 -33.775 -16.786  1.00  0.00              
ATOM   1746  HA  ILE B  38     -28.988 -34.449 -18.247  1.00  0.00              
ATOM   1747  HB  ILE B  38     -30.336 -35.766 -15.856  1.00  0.00              
ATOM   1748 1HG1 ILE B  38     -29.594 -33.529 -15.416  1.00  0.00              
ATOM   1749 2HG1 ILE B  38     -28.612 -34.702 -14.554  1.00  0.00              
ATOM   1750 1HG2 ILE B  38     -28.216 -37.031 -15.491  1.00  0.00              
ATOM   1751 2HG2 ILE B  38     -28.959 -37.501 -17.037  1.00  0.00              
ATOM   1752 3HG2 ILE B  38     -27.560 -36.403 -17.021  1.00  0.00              
ATOM   1753 1HD1 ILE B  38     -27.339 -32.911 -15.352  1.00  0.00              
ATOM   1754 2HD1 ILE B  38     -26.870 -34.434 -16.146  1.00  0.00              
ATOM   1755 3HD1 ILE B  38     -27.864 -33.244 -17.019  1.00  0.00              
ATOM   1756  N   ALA B  39     -31.628 -36.425 -18.467  1.00  0.00              
ATOM   1757  CA  ALA B  39     -32.277 -37.496 -19.240  1.00  0.00              
ATOM   1758  C   ALA B  39     -32.231 -37.177 -20.741  1.00  0.00              
ATOM   1759  O   ALA B  39     -31.905 -38.060 -21.567  1.00  0.00              
ATOM   1760  CB  ALA B  39     -33.721 -37.701 -18.769  1.00  0.00              
ATOM   1761  H   ALA B  39     -32.140 -35.978 -17.721  1.00  0.00              
ATOM   1762  HA  ALA B  39     -31.720 -38.418 -19.076  1.00  0.00              
ATOM   1763 1HB  ALA B  39     -34.184 -38.497 -19.353  1.00  0.00              
ATOM   1764 2HB  ALA B  39     -33.725 -37.976 -17.715  1.00  0.00              
ATOM   1765 3HB  ALA B  39     -34.283 -36.779 -18.905  1.00  0.00              
ATOM   1766  N   ASP B  40     -32.549 -35.921 -21.090  1.00  0.00              
ATOM   1767  CA  ASP B  40     -32.504 -35.456 -22.489  1.00  0.00              
ATOM   1768  C   ASP B  40     -31.129 -35.649 -23.130  1.00  0.00              
ATOM   1769  O   ASP B  40     -31.014 -35.990 -24.314  1.00  0.00              
ATOM   1770  CB  ASP B  40     -32.923 -33.965 -22.570  1.00  0.00              
ATOM   1771  CG  ASP B  40     -34.403 -33.770 -22.357  1.00  0.00              
ATOM   1772  OD1 ASP B  40     -35.145 -34.758 -22.431  1.00  0.00              
ATOM   1773  OD2 ASP B  40     -34.829 -32.617 -22.116  1.00  0.00              
ATOM   1774  H   ASP B  40     -32.828 -35.275 -20.365  1.00  0.00              
ATOM   1775  HA  ASP B  40     -33.207 -36.051 -23.074  1.00  0.00              
ATOM   1776 1HB  ASP B  40     -32.379 -33.394 -21.817  1.00  0.00              
ATOM   1777 2HB  ASP B  40     -32.650 -33.563 -23.546  1.00  0.00              
ATOM   1778  N   LYS B  41     -30.073 -35.429 -22.344  1.00  0.00              
ATOM   1779  CA  LYS B  41     -28.721 -35.490 -22.837  1.00  0.00              
ATOM   1780  C   LYS B  41     -28.234 -36.919 -22.917  1.00  0.00              
ATOM   1781  O   LYS B  41     -27.396 -37.225 -23.776  1.00  0.00              
ATOM   1782  CB  LYS B  41     -27.791 -34.664 -21.946  1.00  0.00              
ATOM   1783  CG  LYS B  41     -28.048 -33.163 -21.990  1.00  0.00              
ATOM   1784  CD  LYS B  41     -27.802 -32.601 -23.383  1.00  0.00              
ATOM   1785  CE  LYS B  41     -28.015 -31.095 -23.418  1.00  0.00              
ATOM   1786  NZ  LYS B  41     -27.847 -30.541 -24.789  1.00  0.00              
ATOM   1787  H   LYS B  41     -30.233 -35.213 -21.370  1.00  0.00              
ATOM   1788  HA  LYS B  41     -28.694 -35.037 -23.828  1.00  0.00              
ATOM   1789 1HB  LYS B  41     -27.894 -34.990 -20.912  1.00  0.00              
ATOM   1790 2HB  LYS B  41     -26.757 -34.835 -22.243  1.00  0.00              
ATOM   1791 1HG  LYS B  41     -29.082 -32.962 -21.704  1.00  0.00              
ATOM   1792 2HG  LYS B  41     -27.389 -32.660 -21.283  1.00  0.00              
ATOM   1793 1HD  LYS B  41     -26.778 -32.821 -23.688  1.00  0.00              
ATOM   1794 2HD  LYS B  41     -28.483 -33.071 -24.091  1.00  0.00              
ATOM   1795 1HE  LYS B  41     -29.019 -30.862 -23.066  1.00  0.00              
ATOM   1796 2HE  LYS B  41     -27.300 -30.610 -22.755  1.00  0.00              
ATOM   1797 1HZ  LYS B  41     -27.996 -29.541 -24.770  1.00  0.00              
ATOM   1798 2HZ  LYS B  41     -26.912 -30.735 -25.119  1.00  0.00              
ATOM   1799 3HZ  LYS B  41     -28.518 -30.969 -25.411  1.00  0.00              
ATOM   1800  N   LEU B  42     -28.707 -37.789 -22.030  1.00  0.00              
ATOM   1801  CA  LEU B  42     -28.194 -39.171 -22.000  1.00  0.00              
ATOM   1802  C   LEU B  42     -29.048 -40.184 -22.754  1.00  0.00              
ATOM   1803  O   LEU B  42     -28.610 -41.309 -23.010  1.00  0.00              
ATOM   1804  CB  LEU B  42     -27.974 -39.645 -20.559  1.00  0.00              
ATOM   1805  CG  LEU B  42     -26.983 -38.779 -19.759  1.00  0.00              
ATOM   1806  CD1 LEU B  42     -26.936 -39.394 -18.350  1.00  0.00              
ATOM   1807  CD2 LEU B  42     -25.598 -38.765 -20.408  1.00  0.00              
ATOM   1808  H   LEU B  42     -29.420 -37.515 -21.369  1.00  0.00              
ATOM   1809  HA  LEU B  42     -27.237 -39.196 -22.520  1.00  0.00              
ATOM   1810 1HB  LEU B  42     -28.933 -39.643 -20.042  1.00  0.00              
ATOM   1811 2HB  LEU B  42     -27.600 -40.669 -20.583  1.00  0.00              
ATOM   1812  HG  LEU B  42     -27.351 -37.753 -19.712  1.00  0.00              
ATOM   1813 1HD1 LEU B  42     -26.248 -38.823 -17.726  1.00  0.00              
ATOM   1814 2HD1 LEU B  42     -27.932 -39.367 -17.908  1.00  0.00              
ATOM   1815 3HD1 LEU B  42     -26.596 -40.427 -18.415  1.00  0.00              
ATOM   1816 1HD2 LEU B  42     -24.925 -38.143 -19.817  1.00  0.00              
ATOM   1817 2HD2 LEU B  42     -25.207 -39.782 -20.452  1.00  0.00              
ATOM   1818 3HD2 LEU B  42     -25.673 -38.361 -21.418  1.00  0.00              
ATOM   1819  N   ARG B  43     -30.272 -39.792 -23.098  1.00  0.00              
ATOM   1820  CA  ARG B  43     -31.199 -40.680 -23.823  1.00  0.00              
ATOM   1821  C   ARG B  43     -30.577 -41.196 -25.112  1.00  0.00              
ATOM   1822  O   ARG B  43     -29.989 -40.442 -25.876  1.00  0.00              
ATOM   1823  CB  ARG B  43     -32.499 -39.933 -24.133  1.00  0.00              
ATOM   1824  CG  ARG B  43     -33.701 -40.796 -24.523  1.00  0.00              
ATOM   1825  CD  ARG B  43     -34.932 -39.845 -24.687  1.00  0.00              
ATOM   1826  NE  ARG B  43     -35.206 -39.213 -23.409  1.00  0.00              
ATOM   1827  CZ  ARG B  43     -35.364 -37.911 -23.177  1.00  0.00              
ATOM   1828  NH1 ARG B  43     -35.367 -37.016 -24.164  1.00  0.00              
ATOM   1829  NH2 ARG B  43     -35.544 -37.502 -21.924  1.00  0.00              
ATOM   1830  H   ARG B  43     -30.573 -38.859 -22.855  1.00  0.00              
ATOM   1831  HA  ARG B  43     -31.426 -41.537 -23.188  1.00  0.00              
ATOM   1832 1HB  ARG B  43     -32.799 -39.349 -23.264  1.00  0.00              
ATOM   1833 2HB  ARG B  43     -32.332 -39.236 -24.953  1.00  0.00              
ATOM   1834 1HG  ARG B  43     -33.491 -41.310 -25.462  1.00  0.00              
ATOM   1835 2HG  ARG B  43     -33.891 -41.531 -23.741  1.00  0.00              
ATOM   1836 1HD  ARG B  43     -34.707 -39.083 -25.434  1.00  0.00              
ATOM   1837 2HD  ARG B  43     -35.798 -40.421 -25.007  1.00  0.00              
ATOM   1838  HE  ARG B  43     -35.288 -39.811 -22.597  1.00  0.00              
ATOM   1839 1HH1 ARG B  43     -35.248 -37.318 -25.121  1.00  0.00              
ATOM   1840 2HH1 ARG B  43     -35.489 -36.036 -23.956  1.00  0.00              
ATOM   1841 1HH2 ARG B  43     -35.559 -38.175 -21.170  1.00  0.00              
ATOM   1842 2HH2 ARG B  43     -35.666 -36.520 -21.726  1.00  0.00              
ATOM   1843  N   ASP B  44     -30.741 -42.500 -25.332  1.00  0.00              
ATOM   1844  CA  ASP B  44     -30.219 -43.151 -26.532  1.00  0.00              
ATOM   1845  C   ASP B  44     -28.676 -43.255 -26.591  1.00  0.00              
ATOM   1846  O   ASP B  44     -28.121 -43.714 -27.593  1.00  0.00              
ATOM   1847  CB  ASP B  44     -30.719 -42.402 -27.769  1.00  0.00              
ATOM   1848  CG  ASP B  44     -32.239 -42.337 -27.850  1.00  0.00              
ATOM   1849  OD1 ASP B  44     -32.872 -43.329 -27.576  1.00  0.00              
ATOM   1850  OD2 ASP B  44     -32.752 -41.295 -28.182  1.00  0.00              
ATOM   1851  H   ASP B  44     -31.240 -43.052 -24.650  1.00  0.00              
ATOM   1852  HA  ASP B  44     -30.544 -44.192 -26.531  1.00  0.00              
ATOM   1853 1HB  ASP B  44     -30.327 -41.385 -27.763  1.00  0.00              
ATOM   1854 2HB  ASP B  44     -30.343 -42.892 -28.668  1.00  0.00              
ATOM   1855  N   LYS B  45     -27.981 -42.817 -25.532  1.00  0.00              
ATOM   1856  CA  LYS B  45     -26.518 -42.941 -25.425  1.00  0.00              
ATOM   1857  C   LYS B  45     -26.184 -44.301 -24.883  1.00  0.00              
ATOM   1858  O   LYS B  45     -26.774 -44.730 -23.909  1.00  0.00              
ATOM   1859  CB  LYS B  45     -25.923 -41.855 -24.526  1.00  0.00              
ATOM   1860  CG  LYS B  45     -24.400 -41.821 -24.505  1.00  0.00              
ATOM   1861  CD  LYS B  45     -23.885 -40.554 -23.839  1.00  0.00              
ATOM   1862  CE  LYS B  45     -22.367 -40.560 -23.737  1.00  0.00              
ATOM   1863  NZ  LYS B  45     -21.847 -39.316 -23.107  1.00  0.00              
ATOM   1864  H   LYS B  45     -28.494 -42.383 -24.778  1.00  0.00              
ATOM   1865  HA  LYS B  45     -26.081 -42.738 -26.403  1.00  0.00              
ATOM   1866 1HB  LYS B  45     -26.274 -40.877 -24.857  1.00  0.00              
ATOM   1867 2HB  LYS B  45     -26.269 -41.999 -23.503  1.00  0.00              
ATOM   1868 1HG  LYS B  45     -24.026 -42.688 -23.958  1.00  0.00              
ATOM   1869 2HG  LYS B  45     -24.021 -41.867 -25.525  1.00  0.00              
ATOM   1870 1HD  LYS B  45     -24.199 -39.686 -24.418  1.00  0.00              
ATOM   1871 2HD  LYS B  45     -24.307 -40.473 -22.837  1.00  0.00              
ATOM   1872 1HE  LYS B  45     -22.046 -41.414 -23.143  1.00  0.00              
ATOM   1873 2HE  LYS B  45     -21.936 -40.656 -24.733  1.00  0.00              
ATOM   1874 1HZ  LYS B  45     -20.839 -39.359 -23.059  1.00  0.00              
ATOM   1875 2HZ  LYS B  45     -22.123 -38.517 -23.662  1.00  0.00              
ATOM   1876 3HZ  LYS B  45     -22.224 -39.226 -22.175  1.00  0.00              
ATOM   1877  N   GLU B  46     -25.235 -44.994 -25.514  1.00  0.00              
ATOM   1878  CA  GLU B  46     -24.925 -46.364 -25.112  1.00  0.00              
ATOM   1879  C   GLU B  46     -23.835 -46.372 -24.031  1.00  0.00              
ATOM   1880  O   GLU B  46     -22.854 -45.632 -24.137  1.00  0.00              
ATOM   1881  CB  GLU B  46     -24.476 -47.190 -26.319  1.00  0.00              
ATOM   1882  CG  GLU B  46     -24.246 -48.665 -26.023  1.00  0.00              
ATOM   1883  CD  GLU B  46     -23.859 -49.453 -27.243  1.00  0.00              
ATOM   1884  OE1 GLU B  46     -23.771 -48.873 -28.299  1.00  0.00              
ATOM   1885  OE2 GLU B  46     -23.651 -50.638 -27.120  1.00  0.00              
ATOM   1886  H   GLU B  46     -24.721 -44.577 -26.278  1.00  0.00              
ATOM   1887  HA  GLU B  46     -25.835 -46.826 -24.727  1.00  0.00              
ATOM   1888 1HB  GLU B  46     -25.226 -47.120 -27.107  1.00  0.00              
ATOM   1889 2HB  GLU B  46     -23.547 -46.779 -26.716  1.00  0.00              
ATOM   1890 1HG  GLU B  46     -23.455 -48.756 -25.279  1.00  0.00              
ATOM   1891 2HG  GLU B  46     -25.157 -49.085 -25.598  1.00  0.00              
ATOM   1892  N   PHE B  47     -24.013 -47.218 -23.022  1.00  0.00              
ATOM   1893  CA  PHE B  47     -23.029 -47.359 -21.928  1.00  0.00              
ATOM   1894  C   PHE B  47     -22.546 -48.789 -21.803  1.00  0.00              
ATOM   1895  O   PHE B  47     -23.351 -49.705 -21.871  1.00  0.00              
ATOM   1896  CB  PHE B  47     -23.640 -46.831 -20.620  1.00  0.00              
ATOM   1897  CG  PHE B  47     -23.988 -45.388 -20.717  1.00  0.00              
ATOM   1898  CD1 PHE B  47     -23.013 -44.409 -20.520  1.00  0.00              
ATOM   1899  CD2 PHE B  47     -25.257 -44.998 -21.107  1.00  0.00              
ATOM   1900  CE1 PHE B  47     -23.341 -43.032 -20.642  1.00  0.00              
ATOM   1901  CE2 PHE B  47     -25.577 -43.650 -21.267  1.00  0.00              
ATOM   1902  CZ  PHE B  47     -24.614 -42.670 -21.030  1.00  0.00              
ATOM   1903  H   PHE B  47     -24.851 -47.782 -23.005  1.00  0.00              
ATOM   1904  HA  PHE B  47     -22.148 -46.766 -22.177  1.00  0.00              
ATOM   1905 1HB  PHE B  47     -24.537 -47.401 -20.382  1.00  0.00              
ATOM   1906 2HB  PHE B  47     -22.934 -46.975 -19.804  1.00  0.00              
ATOM   1907  HD1 PHE B  47     -21.996 -44.714 -20.272  1.00  0.00              
ATOM   1908  HD2 PHE B  47     -26.013 -45.762 -21.292  1.00  0.00              
ATOM   1909  HE1 PHE B  47     -22.588 -42.273 -20.430  1.00  0.00              
ATOM   1910  HE2 PHE B  47     -26.581 -43.361 -21.577  1.00  0.00              
ATOM   1911  HZ  PHE B  47     -24.870 -41.619 -21.150  1.00  0.00              
ATOM   1912  N   LYS B  48     -21.239 -48.986 -21.624  1.00  0.00              
ATOM   1913  CA  LYS B  48     -20.721 -50.345 -21.389  1.00  0.00              
ATOM   1914  C   LYS B  48     -21.030 -50.889 -20.007  1.00  0.00              
ATOM   1915  O   LYS B  48     -21.094 -52.116 -19.827  1.00  0.00              
ATOM   1916  CB  LYS B  48     -19.208 -50.375 -21.612  1.00  0.00              
ATOM   1917  CG  LYS B  48     -18.780 -50.177 -23.060  1.00  0.00              
ATOM   1918  CD  LYS B  48     -17.266 -50.205 -23.198  1.00  0.00              
ATOM   1919  CE  LYS B  48     -16.837 -50.006 -24.645  1.00  0.00              
ATOM   1920  NZ  LYS B  48     -15.356 -49.992 -24.790  1.00  0.00              
ATOM   1921  H   LYS B  48     -20.593 -48.210 -21.647  1.00  0.00              
ATOM   1922  HA  LYS B  48     -21.244 -51.034 -22.052  1.00  0.00              
ATOM   1923 1HB  LYS B  48     -18.736 -49.594 -21.015  1.00  0.00              
ATOM   1924 2HB  LYS B  48     -18.809 -51.332 -21.273  1.00  0.00              
ATOM   1925 1HG  LYS B  48     -19.207 -50.969 -23.677  1.00  0.00              
ATOM   1926 2HG  LYS B  48     -19.153 -49.220 -23.422  1.00  0.00              
ATOM   1927 1HD  LYS B  48     -16.830 -49.413 -22.587  1.00  0.00              
ATOM   1928 2HD  LYS B  48     -16.885 -51.163 -22.846  1.00  0.00              
ATOM   1929 1HE  LYS B  48     -17.242 -50.810 -25.258  1.00  0.00              
ATOM   1930 2HE  LYS B  48     -17.234 -49.061 -25.016  1.00  0.00              
ATOM   1931 1HZ  LYS B  48     -15.114 -49.858 -25.761  1.00  0.00              
ATOM   1932 2HZ  LYS B  48     -14.971 -49.237 -24.240  1.00  0.00              
ATOM   1933 3HZ  LYS B  48     -14.977 -50.870 -24.467  1.00  0.00              
ATOM   1934  N   SER B  49     -21.262 -50.007 -19.025  1.00  0.00              
ATOM   1935  CA  SER B  49     -21.628 -50.450 -17.681  1.00  0.00              
ATOM   1936  C   SER B  49     -22.395 -49.359 -16.935  1.00  0.00              
ATOM   1937  O   SER B  49     -22.287 -48.178 -17.286  1.00  0.00              
ATOM   1938  CB  SER B  49     -20.356 -50.738 -16.869  1.00  0.00              
ATOM   1939  OG  SER B  49     -19.616 -49.535 -16.630  1.00  0.00              
ATOM   1940  H   SER B  49     -21.185 -49.017 -19.213  1.00  0.00              
ATOM   1941  HA  SER B  49     -22.211 -51.368 -17.765  1.00  0.00              
ATOM   1942 1HB  SER B  49     -20.627 -51.195 -15.918  1.00  0.00              
ATOM   1943 2HB  SER B  49     -19.734 -51.450 -17.409  1.00  0.00              
ATOM   1944  HG  SER B  49     -19.927 -48.900 -17.280  1.00  0.00              
ATOM   1945  N   PHE B  50     -23.090 -49.731 -15.864  1.00  0.00              
ATOM   1946  CA  PHE B  50     -23.808 -48.722 -15.124  1.00  0.00              
ATOM   1947  C   PHE B  50     -22.889 -47.614 -14.560  1.00  0.00              
ATOM   1948  O   PHE B  50     -23.310 -46.448 -14.448  1.00  0.00              
ATOM   1949  CB  PHE B  50     -24.645 -49.325 -14.035  1.00  0.00              
ATOM   1950  CG  PHE B  50     -25.570 -48.339 -13.407  1.00  0.00              
ATOM   1951  CD1 PHE B  50     -26.742 -47.913 -14.087  1.00  0.00              
ATOM   1952  CD2 PHE B  50     -25.242 -47.760 -12.170  1.00  0.00              
ATOM   1953  CE1 PHE B  50     -27.623 -46.995 -13.479  1.00  0.00              
ATOM   1954  CE2 PHE B  50     -26.101 -46.828 -11.553  1.00  0.00              
ATOM   1955  CZ  PHE B  50     -27.304 -46.454 -12.208  1.00  0.00              
ATOM   1956  H   PHE B  50     -23.131 -50.691 -15.553  1.00  0.00              
ATOM   1957  HA  PHE B  50     -24.473 -48.196 -15.811  1.00  0.00              
ATOM   1958 1HB  PHE B  50     -25.232 -50.147 -14.442  1.00  0.00              
ATOM   1959 2HB  PHE B  50     -23.997 -49.737 -13.264  1.00  0.00              
ATOM   1960  HD1 PHE B  50     -26.953 -48.305 -15.083  1.00  0.00              
ATOM   1961  HD2 PHE B  50     -24.315 -48.055 -11.677  1.00  0.00              
ATOM   1962  HE1 PHE B  50     -28.542 -46.705 -13.985  1.00  0.00              
ATOM   1963  HE2 PHE B  50     -25.851 -46.394 -10.585  1.00  0.00              
ATOM   1964  HZ  PHE B  50     -27.982 -45.748 -11.730  1.00  0.00              
ATOM   1965  N   ASP B  51     -21.632 -47.959 -14.249  1.00  0.00              
ATOM   1966  CA  ASP B  51     -20.626 -46.927 -13.835  1.00  0.00              
ATOM   1967  C   ASP B  51     -20.373 -45.859 -14.889  1.00  0.00              
ATOM   1968  O   ASP B  51     -20.147 -44.671 -14.531  1.00  0.00              
ATOM   1969  CB  ASP B  51     -19.291 -47.591 -13.489  1.00  0.00              
ATOM   1970  CG  ASP B  51     -19.377 -48.491 -12.263  1.00  0.00              
ATOM   1971  OD1 ASP B  51     -20.441 -48.595 -11.700  1.00  0.00              
ATOM   1972  OD2 ASP B  51     -18.377 -49.065 -11.902  1.00  0.00              
ATOM   1973  H   ASP B  51     -21.352 -48.928 -14.292  1.00  0.00              
ATOM   1974  HA  ASP B  51     -21.037 -46.360 -12.999  1.00  0.00              
ATOM   1975 1HB  ASP B  51     -18.951 -48.188 -14.336  1.00  0.00              
ATOM   1976 2HB  ASP B  51     -18.539 -46.823 -13.306  1.00  0.00              
ATOM   1977  N   ASP B  52     -20.417 -46.236 -16.181  1.00  0.00              
ATOM   1978  CA  ASP B  52     -20.190 -45.259 -17.232  1.00  0.00              
ATOM   1979  C   ASP B  52     -21.379 -44.315 -17.271  1.00  0.00              
ATOM   1980  O   ASP B  52     -21.182 -43.094 -17.423  1.00  0.00              
ATOM   1981  CB  ASP B  52     -20.002 -45.937 -18.592  1.00  0.00              
ATOM   1982  CG  ASP B  52     -18.671 -46.669 -18.708  1.00  0.00              
ATOM   1983  OD1 ASP B  52     -17.811 -46.432 -17.894  1.00  0.00              
ATOM   1984  OD2 ASP B  52     -18.528 -47.458 -19.611  1.00  0.00              
ATOM   1985  H   ASP B  52     -20.607 -47.195 -16.434  1.00  0.00              
ATOM   1986  HA  ASP B  52     -19.270 -44.719 -17.008  1.00  0.00              
ATOM   1987 1HB  ASP B  52     -20.808 -46.651 -18.757  1.00  0.00              
ATOM   1988 2HB  ASP B  52     -20.059 -45.189 -19.382  1.00  0.00              
ATOM   1989  N   PHE B  53     -22.572 -44.884 -17.161  1.00  0.00              
ATOM   1990  CA  PHE B  53     -23.799 -44.048 -17.080  1.00  0.00              
ATOM   1991  C   PHE B  53     -23.671 -43.071 -15.904  1.00  0.00              
ATOM   1992  O   PHE B  53     -23.856 -41.855 -16.044  1.00  0.00              
ATOM   1993  CB  PHE B  53     -25.058 -44.919 -16.966  1.00  0.00              
ATOM   1994  CG  PHE B  53     -26.283 -44.149 -16.527  1.00  0.00              
ATOM   1995  CD1 PHE B  53     -26.996 -43.412 -17.469  1.00  0.00              
ATOM   1996  CD2 PHE B  53     -26.696 -44.148 -15.193  1.00  0.00              
ATOM   1997  CE1 PHE B  53     -28.117 -42.652 -17.108  1.00  0.00              
ATOM   1998  CE2 PHE B  53     -27.842 -43.426 -14.792  1.00  0.00              
ATOM   1999  CZ  PHE B  53     -28.558 -42.653 -15.766  1.00  0.00              
ATOM   2000  H   PHE B  53     -22.659 -45.889 -17.132  1.00  0.00              
ATOM   2001  HA  PHE B  53     -23.875 -43.455 -17.992  1.00  0.00              
ATOM   2002 1HB  PHE B  53     -25.269 -45.381 -17.930  1.00  0.00              
ATOM   2003 2HB  PHE B  53     -24.881 -45.722 -16.252  1.00  0.00              
ATOM   2004  HD1 PHE B  53     -26.676 -43.428 -18.510  1.00  0.00              
ATOM   2005  HD2 PHE B  53     -26.142 -44.740 -14.465  1.00  0.00              
ATOM   2006  HE1 PHE B  53     -28.643 -42.066 -17.861  1.00  0.00              
ATOM   2007  HE2 PHE B  53     -28.185 -43.452 -13.758  1.00  0.00              
ATOM   2008  HZ  PHE B  53     -29.431 -42.070 -15.477  1.00  0.00              
ATOM   2009  N   ARG B  54     -23.317 -43.608 -14.744  1.00  0.00              
ATOM   2010  CA  ARG B  54     -23.174 -42.785 -13.520  1.00  0.00              
ATOM   2011  C   ARG B  54     -22.207 -41.602 -13.778  1.00  0.00              
ATOM   2012  O   ARG B  54     -22.525 -40.420 -13.450  1.00  0.00              
ATOM   2013  CB  ARG B  54     -22.720 -43.719 -12.392  1.00  0.00              
ATOM   2014  CG  ARG B  54     -22.400 -43.106 -11.054  1.00  0.00              
ATOM   2015  CD  ARG B  54     -21.769 -44.253 -10.157  1.00  0.00              
ATOM   2016  NE  ARG B  54     -21.346 -43.696  -8.880  1.00  0.00              
ATOM   2017  CZ  ARG B  54     -20.178 -43.105  -8.655  1.00  0.00              
ATOM   2018  NH1 ARG B  54     -19.277 -43.047  -9.601  1.00  0.00              
ATOM   2019  NH2 ARG B  54     -19.899 -42.579  -7.466  1.00  0.00              
ATOM   2020  H   ARG B  54     -23.142 -44.601 -14.692  1.00  0.00              
ATOM   2021  HA  ARG B  54     -24.144 -42.350 -13.280  1.00  0.00              
ATOM   2022 1HB  ARG B  54     -23.493 -44.463 -12.203  1.00  0.00              
ATOM   2023 2HB  ARG B  54     -21.821 -44.252 -12.700  1.00  0.00              
ATOM   2024 1HG  ARG B  54     -21.692 -42.289 -11.189  1.00  0.00              
ATOM   2025 2HG  ARG B  54     -23.315 -42.722 -10.601  1.00  0.00              
ATOM   2026 1HD  ARG B  54     -22.512 -45.030  -9.985  1.00  0.00              
ATOM   2027 2HD  ARG B  54     -20.908 -44.681 -10.668  1.00  0.00              
ATOM   2028  HE  ARG B  54     -21.989 -43.763  -8.101  1.00  0.00              
ATOM   2029 1HH1 ARG B  54     -19.468 -43.453 -10.506  1.00  0.00              
ATOM   2030 2HH1 ARG B  54     -18.390 -42.596  -9.427  1.00  0.00              
ATOM   2031 1HH2 ARG B  54     -20.580 -42.627  -6.721  1.00  0.00              
ATOM   2032 2HH2 ARG B  54     -19.009 -42.133  -7.309  1.00  0.00              
ATOM   2033  N   LYS B  55     -21.036 -41.889 -14.382  1.00  0.00              
ATOM   2034  CA  LYS B  55     -20.035 -40.852 -14.695  1.00  0.00              
ATOM   2035  C   LYS B  55     -20.623 -39.807 -15.601  1.00  0.00              
ATOM   2036  O   LYS B  55     -20.492 -38.620 -15.351  1.00  0.00              
ATOM   2037  CB  LYS B  55     -18.792 -41.462 -15.347  1.00  0.00              
ATOM   2038  CG  LYS B  55     -17.925 -42.282 -14.402  1.00  0.00              
ATOM   2039  CD  LYS B  55     -16.791 -42.968 -15.149  1.00  0.00              
ATOM   2040  CE  LYS B  55     -15.990 -43.877 -14.228  1.00  0.00              
ATOM   2041  NZ  LYS B  55     -14.929 -44.618 -14.963  1.00  0.00              
ATOM   2042  H   LYS B  55     -20.842 -42.849 -14.626  1.00  0.00              
ATOM   2043  HA  LYS B  55     -19.729 -40.375 -13.764  1.00  0.00              
ATOM   2044 1HB  LYS B  55     -19.094 -42.108 -16.172  1.00  0.00              
ATOM   2045 2HB  LYS B  55     -18.173 -40.666 -15.764  1.00  0.00              
ATOM   2046 1HG  LYS B  55     -17.502 -41.631 -13.637  1.00  0.00              
ATOM   2047 2HG  LYS B  55     -18.537 -43.040 -13.913  1.00  0.00              
ATOM   2048 1HD  LYS B  55     -17.200 -43.564 -15.966  1.00  0.00              
ATOM   2049 2HD  LYS B  55     -16.125 -42.216 -15.570  1.00  0.00              
ATOM   2050 1HE  LYS B  55     -15.524 -43.281 -13.445  1.00  0.00              
ATOM   2051 2HE  LYS B  55     -16.658 -44.598 -13.757  1.00  0.00              
ATOM   2052 1HZ  LYS B  55     -14.423 -45.209 -14.318  1.00  0.00              
ATOM   2053 2HZ  LYS B  55     -15.352 -45.191 -15.680  1.00  0.00              
ATOM   2054 3HZ  LYS B  55     -14.292 -43.961 -15.388  1.00  0.00              
ATOM   2055  N   ALA B  56     -21.315 -40.257 -16.642  1.00  0.00              
ATOM   2056  CA  ALA B  56     -21.923 -39.357 -17.610  1.00  0.00              
ATOM   2057  C   ALA B  56     -22.948 -38.444 -16.953  1.00  0.00              
ATOM   2058  O   ALA B  56     -23.025 -37.273 -17.291  1.00  0.00              
ATOM   2059  CB  ALA B  56     -22.640 -40.173 -18.673  1.00  0.00              
ATOM   2060  H   ALA B  56     -21.422 -41.254 -16.763  1.00  0.00              
ATOM   2061  HA  ALA B  56     -21.129 -38.774 -18.075  1.00  0.00              
ATOM   2062 1HB  ALA B  56     -23.098 -39.501 -19.400  1.00  0.00              
ATOM   2063 2HB  ALA B  56     -21.925 -40.822 -19.178  1.00  0.00              
ATOM   2064 3HB  ALA B  56     -23.413 -40.781 -18.205  1.00  0.00              
ATOM   2065  N   VAL B  57     -23.715 -38.978 -16.007  1.00  0.00              
ATOM   2066  CA  VAL B  57     -24.665 -38.140 -15.257  1.00  0.00              
ATOM   2067  C   VAL B  57     -23.922 -36.959 -14.602  1.00  0.00              
ATOM   2068  O   VAL B  57     -24.302 -35.797 -14.743  1.00  0.00              
ATOM   2069  CB  VAL B  57     -25.437 -38.941 -14.196  1.00  0.00              
ATOM   2070  CG1 VAL B  57     -26.213 -38.031 -13.306  1.00  0.00              
ATOM   2071  CG2 VAL B  57     -26.415 -39.939 -14.829  1.00  0.00              
ATOM   2072  H   VAL B  57     -23.654 -39.964 -15.795  1.00  0.00              
ATOM   2073  HA  VAL B  57     -25.393 -37.729 -15.958  1.00  0.00              
ATOM   2074  HB  VAL B  57     -24.725 -39.495 -13.584  1.00  0.00              
ATOM   2075 1HG1 VAL B  57     -26.751 -38.622 -12.562  1.00  0.00              
ATOM   2076 2HG1 VAL B  57     -25.532 -37.347 -12.801  1.00  0.00              
ATOM   2077 3HG1 VAL B  57     -26.927 -37.462 -13.900  1.00  0.00              
ATOM   2078 1HG2 VAL B  57     -26.938 -40.483 -14.044  1.00  0.00              
ATOM   2079 2HG2 VAL B  57     -27.139 -39.400 -15.442  1.00  0.00              
ATOM   2080 3HG2 VAL B  57     -25.863 -40.642 -15.454  1.00  0.00              
ATOM   2081  N   TRP B  58     -22.828 -37.241 -13.913  1.00  0.00              
ATOM   2082  CA  TRP B  58     -22.149 -36.138 -13.230  1.00  0.00              
ATOM   2083  C   TRP B  58     -21.475 -35.213 -14.195  1.00  0.00              
ATOM   2084  O   TRP B  58     -21.445 -33.982 -13.978  1.00  0.00              
ATOM   2085  CB  TRP B  58     -21.175 -36.691 -12.171  1.00  0.00              
ATOM   2086  CG  TRP B  58     -21.944 -37.383 -11.092  1.00  0.00              
ATOM   2087  CD1 TRP B  58     -21.833 -38.751 -10.740  1.00  0.00              
ATOM   2088  CD2 TRP B  58     -23.032 -36.858 -10.305  1.00  0.00              
ATOM   2089  NE1 TRP B  58     -22.711 -39.030  -9.713  1.00  0.00              
ATOM   2090  CE2 TRP B  58     -23.468 -37.889  -9.454  1.00  0.00              
ATOM   2091  CE3 TRP B  58     -23.649 -35.586 -10.211  1.00  0.00              
ATOM   2092  CZ2 TRP B  58     -24.523 -37.708  -8.524  1.00  0.00              
ATOM   2093  CZ3 TRP B  58     -24.663 -35.381  -9.229  1.00  0.00              
ATOM   2094  CH2 TRP B  58     -25.101 -36.440  -8.417  1.00  0.00              
ATOM   2095  H   TRP B  58     -22.448 -38.174 -13.840  1.00  0.00              
ATOM   2096  HA  TRP B  58     -22.900 -35.526 -12.731  1.00  0.00              
ATOM   2097 1HB  TRP B  58     -20.479 -37.384 -12.644  1.00  0.00              
ATOM   2098 2HB  TRP B  58     -20.590 -35.873 -11.753  1.00  0.00              
ATOM   2099  HD1 TRP B  58     -21.157 -39.463 -11.211  1.00  0.00              
ATOM   2100  HE1 TRP B  58     -22.791 -39.915  -9.232  1.00  0.00              
ATOM   2101  HE3 TRP B  58     -23.348 -34.780 -10.877  1.00  0.00              
ATOM   2102  HZ2 TRP B  58     -24.889 -38.523  -7.899  1.00  0.00              
ATOM   2103  HZ3 TRP B  58     -25.091 -34.384  -9.125  1.00  0.00              
ATOM   2104  HH2 TRP B  58     -25.900 -36.276  -7.694  1.00  0.00              
ATOM   2105  N   GLU B  59     -21.009 -35.765 -15.328  1.00  0.00              
ATOM   2106  CA  GLU B  59     -20.401 -34.889 -16.347  1.00  0.00              
ATOM   2107  C   GLU B  59     -21.451 -33.921 -16.879  1.00  0.00              
ATOM   2108  O   GLU B  59     -21.177 -32.732 -17.063  1.00  0.00              
ATOM   2109  CB  GLU B  59     -19.813 -35.709 -17.497  1.00  0.00              
ATOM   2110  CG  GLU B  59     -18.553 -36.483 -17.139  1.00  0.00              
ATOM   2111  CD  GLU B  59     -18.042 -37.328 -18.272  1.00  0.00              
ATOM   2112  OE1 GLU B  59     -18.728 -37.441 -19.260  1.00  0.00              
ATOM   2113  OE2 GLU B  59     -16.963 -37.861 -18.151  1.00  0.00              
ATOM   2114  H   GLU B  59     -21.063 -36.759 -15.502  1.00  0.00              
ATOM   2115  HA  GLU B  59     -19.577 -34.343 -15.887  1.00  0.00              
ATOM   2116 1HB  GLU B  59     -20.556 -36.424 -17.852  1.00  0.00              
ATOM   2117 2HB  GLU B  59     -19.573 -35.048 -18.331  1.00  0.00              
ATOM   2118 1HG  GLU B  59     -17.775 -35.777 -16.848  1.00  0.00              
ATOM   2119 2HG  GLU B  59     -18.763 -37.122 -16.283  1.00  0.00              
ATOM   2120  N   GLU B  60     -22.646 -34.423 -17.133  1.00  0.00              
ATOM   2121  CA  GLU B  60     -23.714 -33.532 -17.634  1.00  0.00              
ATOM   2122  C   GLU B  60     -24.117 -32.493 -16.552  1.00  0.00              
ATOM   2123  O   GLU B  60     -24.391 -31.328 -16.872  1.00  0.00              
ATOM   2124  CB  GLU B  60     -24.928 -34.313 -18.157  1.00  0.00              
ATOM   2125  CG  GLU B  60     -24.627 -35.114 -19.466  1.00  0.00              
ATOM   2126  CD  GLU B  60     -24.102 -34.251 -20.619  1.00  0.00              
ATOM   2127  OE1 GLU B  60     -24.734 -33.242 -20.999  1.00  0.00              
ATOM   2128  OE2 GLU B  60     -23.028 -34.597 -21.152  1.00  0.00              
ATOM   2129  H   GLU B  60     -22.848 -35.402 -16.993  1.00  0.00              
ATOM   2130  HA  GLU B  60     -23.314 -32.945 -18.461  1.00  0.00              
ATOM   2131 1HB  GLU B  60     -25.267 -35.013 -17.394  1.00  0.00              
ATOM   2132 2HB  GLU B  60     -25.748 -33.623 -18.355  1.00  0.00              
ATOM   2133 1HG  GLU B  60     -23.885 -35.882 -19.249  1.00  0.00              
ATOM   2134 2HG  GLU B  60     -25.539 -35.612 -19.792  1.00  0.00              
ATOM   2135  N   VAL B  61     -24.126 -32.889 -15.288  1.00  0.00              
ATOM   2136  CA  VAL B  61     -24.377 -31.907 -14.208  1.00  0.00              
ATOM   2137  C   VAL B  61     -23.324 -30.784 -14.290  1.00  0.00              
ATOM   2138  O   VAL B  61     -23.671 -29.592 -14.226  1.00  0.00              
ATOM   2139  CB  VAL B  61     -24.450 -32.565 -12.795  1.00  0.00              
ATOM   2140  CG1 VAL B  61     -24.457 -31.511 -11.632  1.00  0.00              
ATOM   2141  CG2 VAL B  61     -25.693 -33.494 -12.708  1.00  0.00              
ATOM   2142  H   VAL B  61     -23.963 -33.856 -15.046  1.00  0.00              
ATOM   2143  HA  VAL B  61     -25.337 -31.424 -14.395  1.00  0.00              
ATOM   2144  HB  VAL B  61     -23.546 -33.151 -12.629  1.00  0.00              
ATOM   2145 1HG1 VAL B  61     -24.508 -32.028 -10.672  1.00  0.00              
ATOM   2146 2HG1 VAL B  61     -23.543 -30.917 -11.674  1.00  0.00              
ATOM   2147 3HG1 VAL B  61     -25.322 -30.858 -11.738  1.00  0.00              
ATOM   2148 1HG2 VAL B  61     -25.737 -33.950 -11.719  1.00  0.00              
ATOM   2149 2HG2 VAL B  61     -26.596 -32.909 -12.879  1.00  0.00              
ATOM   2150 3HG2 VAL B  61     -25.617 -34.274 -13.465  1.00  0.00              
ATOM   2151  N   SER B  62     -22.046 -31.146 -14.451  1.00  0.00              
ATOM   2152  CA  SER B  62     -20.989 -30.130 -14.555  1.00  0.00              
ATOM   2153  C   SER B  62     -21.251 -29.125 -15.695  1.00  0.00              
ATOM   2154  O   SER B  62     -20.905 -27.950 -15.552  1.00  0.00              
ATOM   2155  CB  SER B  62     -19.649 -30.806 -14.770  1.00  0.00              
ATOM   2156  OG  SER B  62     -18.613 -29.864 -14.820  1.00  0.00              
ATOM   2157  H   SER B  62     -21.796 -32.123 -14.503  1.00  0.00              
ATOM   2158  HA  SER B  62     -20.961 -29.562 -13.625  1.00  0.00              
ATOM   2159 1HB  SER B  62     -19.463 -31.512 -13.962  1.00  0.00              
ATOM   2160 2HB  SER B  62     -19.673 -31.373 -15.701  1.00  0.00              
ATOM   2161  HG  SER B  62     -18.956 -29.118 -15.319  1.00  0.00              
ATOM   2162  N   LYS B  63     -21.841 -29.615 -16.788  1.00  0.00              
ATOM   2163  CA  LYS B  63     -22.046 -28.809 -18.023  1.00  0.00              
ATOM   2164  C   LYS B  63     -23.340 -27.978 -17.928  1.00  0.00              
ATOM   2165  O   LYS B  63     -23.615 -27.150 -18.819  1.00  0.00              
ATOM   2166  CB  LYS B  63     -22.095 -29.716 -19.269  1.00  0.00              
ATOM   2167  CG  LYS B  63     -20.797 -30.495 -19.579  1.00  0.00              
ATOM   2168  CD  LYS B  63     -21.103 -31.489 -20.715  1.00  0.00              
ATOM   2169  CE  LYS B  63     -20.021 -32.468 -21.016  1.00  0.00              
ATOM   2170  NZ  LYS B  63     -20.555 -33.411 -22.058  1.00  0.00              
ATOM   2171  H   LYS B  63     -22.158 -30.573 -16.767  1.00  0.00              
ATOM   2172  HA  LYS B  63     -21.207 -28.120 -18.131  1.00  0.00              
ATOM   2173 1HB  LYS B  63     -22.893 -30.451 -19.153  1.00  0.00              
ATOM   2174 2HB  LYS B  63     -22.329 -29.115 -20.148  1.00  0.00              
ATOM   2175 1HG  LYS B  63     -20.016 -29.795 -19.878  1.00  0.00              
ATOM   2176 2HG  LYS B  63     -20.467 -31.021 -18.684  1.00  0.00              
ATOM   2177 1HD  LYS B  63     -21.993 -32.067 -20.464  1.00  0.00              
ATOM   2178 2HD  LYS B  63     -21.296 -30.939 -21.636  1.00  0.00              
ATOM   2179 1HE  LYS B  63     -19.140 -31.938 -21.376  1.00  0.00              
ATOM   2180 2HE  LYS B  63     -19.749 -33.000 -20.104  1.00  0.00              
ATOM   2181 1HZ  LYS B  63     -19.847 -34.093 -22.290  1.00  0.00              
ATOM   2182 2HZ  LYS B  63     -21.373 -33.882 -21.699  1.00  0.00              
ATOM   2183 3HZ  LYS B  63     -20.804 -32.891 -22.887  1.00  0.00              
ATOM   2184  N   ASP B  64     -24.114 -28.185 -16.858  1.00  0.00              
ATOM   2185  CA  ASP B  64     -25.383 -27.479 -16.654  1.00  0.00              
ATOM   2186  C   ASP B  64     -25.213 -26.517 -15.496  1.00  0.00              
ATOM   2187  O   ASP B  64     -25.168 -26.937 -14.344  1.00  0.00              
ATOM   2188  CB  ASP B  64     -26.528 -28.454 -16.367  1.00  0.00              
ATOM   2189  CG  ASP B  64     -27.871 -27.756 -16.198  1.00  0.00              
ATOM   2190  OD1 ASP B  64     -27.878 -26.572 -15.955  1.00  0.00              
ATOM   2191  OD2 ASP B  64     -28.877 -28.414 -16.313  1.00  0.00              
ATOM   2192  H   ASP B  64     -23.807 -28.854 -16.167  1.00  0.00              
ATOM   2193  HA  ASP B  64     -25.639 -26.956 -17.575  1.00  0.00              
ATOM   2194 1HB  ASP B  64     -26.608 -29.172 -17.184  1.00  0.00              
ATOM   2195 2HB  ASP B  64     -26.310 -29.015 -15.458  1.00  0.00              
ATOM   2196  N   PRO B  65     -25.112 -25.203 -15.801  1.00  0.00              
ATOM   2197  CA  PRO B  65     -24.935 -24.213 -14.754  1.00  0.00              
ATOM   2198  C   PRO B  65     -25.974 -24.299 -13.669  1.00  0.00              
ATOM   2199  O   PRO B  65     -25.667 -24.015 -12.511  1.00  0.00              
ATOM   2200  CB  PRO B  65     -25.042 -22.859 -15.514  1.00  0.00              
ATOM   2201  CG  PRO B  65     -24.554 -23.171 -16.878  1.00  0.00              
ATOM   2202  CD  PRO B  65     -25.079 -24.553 -17.153  1.00  0.00              
ATOM   2203  HA  PRO B  65     -23.936 -24.334 -14.309  1.00  0.00              
ATOM   2204 1HB  PRO B  65     -26.083 -22.503 -15.503  1.00  0.00              
ATOM   2205 2HB  PRO B  65     -24.436 -22.094 -15.007  1.00  0.00              
ATOM   2206 1HG  PRO B  65     -24.927 -22.425 -17.595  1.00  0.00              
ATOM   2207 2HG  PRO B  65     -23.455 -23.120 -16.910  1.00  0.00              
ATOM   2208 1HD  PRO B  65     -26.089 -24.484 -17.586  1.00  0.00              
ATOM   2209 2HD  PRO B  65     -24.398 -25.075 -17.842  1.00  0.00              
ATOM   2210  N   GLU B  66     -27.188 -24.692 -13.987  1.00  0.00              
ATOM   2211  CA  GLU B  66     -28.198 -24.700 -12.956  1.00  0.00              
ATOM   2212  C   GLU B  66     -28.136 -25.886 -12.034  1.00  0.00              
ATOM   2213  O   GLU B  66     -28.342 -25.734 -10.874  1.00  0.00              
ATOM   2214  CB  GLU B  66     -29.586 -24.641 -13.597  1.00  0.00              
ATOM   2215  CG  GLU B  66     -29.891 -23.335 -14.317  1.00  0.00              
ATOM   2216  CD  GLU B  66     -31.265 -23.309 -14.925  1.00  0.00              
ATOM   2217  OE1 GLU B  66     -31.935 -24.314 -14.878  1.00  0.00              
ATOM   2218  OE2 GLU B  66     -31.647 -22.285 -15.439  1.00  0.00              
ATOM   2219  H   GLU B  66     -27.437 -24.986 -14.921  1.00  0.00              
ATOM   2220  HA  GLU B  66     -28.011 -23.863 -12.283  1.00  0.00              
ATOM   2221 1HB  GLU B  66     -29.688 -25.452 -14.318  1.00  0.00              
ATOM   2222 2HB  GLU B  66     -30.348 -24.786 -12.831  1.00  0.00              
ATOM   2223 1HG  GLU B  66     -29.806 -22.512 -13.606  1.00  0.00              
ATOM   2224 2HG  GLU B  66     -29.149 -23.181 -15.098  1.00  0.00              
ATOM   2225  N   LEU B  67     -27.815 -27.048 -12.575  1.00  0.00              
ATOM   2226  CA  LEU B  67     -27.705 -28.254 -11.744  1.00  0.00              
ATOM   2227  C   LEU B  67     -26.441 -28.194 -10.910  1.00  0.00              
ATOM   2228  O   LEU B  67     -26.372 -28.809  -9.865  1.00  0.00              
ATOM   2229  CB  LEU B  67     -27.690 -29.533 -12.595  1.00  0.00              
ATOM   2230  CG  LEU B  67     -29.034 -29.782 -13.305  1.00  0.00              
ATOM   2231  CD1 LEU B  67     -28.874 -31.002 -14.217  1.00  0.00              
ATOM   2232  CD2 LEU B  67     -30.128 -29.937 -12.260  1.00  0.00              
ATOM   2233  H   LEU B  67     -27.643 -27.116 -13.568  1.00  0.00              
ATOM   2234  HA  LEU B  67     -28.569 -28.299 -11.083  1.00  0.00              
ATOM   2235 1HB  LEU B  67     -26.899 -29.448 -13.338  1.00  0.00              
ATOM   2236 2HB  LEU B  67     -27.462 -30.380 -11.947  1.00  0.00              
ATOM   2237  HG  LEU B  67     -29.264 -28.936 -13.953  1.00  0.00              
ATOM   2238 1HD1 LEU B  67     -29.814 -31.198 -14.731  1.00  0.00              
ATOM   2239 2HD1 LEU B  67     -28.092 -30.807 -14.951  1.00  0.00              
ATOM   2240 3HD1 LEU B  67     -28.600 -31.870 -13.617  1.00  0.00              
ATOM   2241 1HD2 LEU B  67     -31.083 -30.113 -12.756  1.00  0.00              
ATOM   2242 2HD2 LEU B  67     -29.895 -30.782 -11.612  1.00  0.00              
ATOM   2243 3HD2 LEU B  67     -30.191 -29.028 -11.662  1.00  0.00              
ATOM   2244  N   SER B  68     -25.457 -27.430 -11.363  1.00  0.00              
ATOM   2245  CA  SER B  68     -24.273 -27.131 -10.548  1.00  0.00              
ATOM   2246  C   SER B  68     -24.394 -25.877  -9.684  1.00  0.00              
ATOM   2247  O   SER B  68     -23.468 -25.528  -8.977  1.00  0.00              
ATOM   2248  CB  SER B  68     -23.026 -27.035 -11.443  1.00  0.00              
ATOM   2249  OG  SER B  68     -23.142 -25.944 -12.336  1.00  0.00              
ATOM   2250  H   SER B  68     -25.524 -27.044 -12.294  1.00  0.00              
ATOM   2251  HA  SER B  68     -24.132 -27.941  -9.832  1.00  0.00              
ATOM   2252 1HB  SER B  68     -22.140 -26.913 -10.820  1.00  0.00              
ATOM   2253 2HB  SER B  68     -22.908 -27.962 -12.003  1.00  0.00              
ATOM   2254  HG  SER B  68     -23.992 -25.537 -12.148  1.00  0.00              
ATOM   2255  N   LYS B  69     -25.548 -25.192  -9.712  1.00  0.00              
ATOM   2256  CA  LYS B  69     -25.666 -23.932  -8.958  1.00  0.00              
ATOM   2257  C   LYS B  69     -25.408 -24.061  -7.445  1.00  0.00              
ATOM   2258  O   LYS B  69     -24.828 -23.169  -6.850  1.00  0.00              
ATOM   2259  CB  LYS B  69     -27.054 -23.331  -9.183  1.00  0.00              
ATOM   2260  CG  LYS B  69     -27.283 -21.996  -8.487  1.00  0.00              
ATOM   2261  CD  LYS B  69     -28.632 -21.402  -8.860  1.00  0.00              
ATOM   2262  CE  LYS B  69     -28.871 -20.079  -8.148  1.00  0.00              
ATOM   2263  NZ  LYS B  69     -30.193 -19.490  -8.495  1.00  0.00              
ATOM   2264  H   LYS B  69     -26.341 -25.523 -10.243  1.00  0.00              
ATOM   2265  HA  LYS B  69     -24.884 -23.251  -9.296  1.00  0.00              
ATOM   2266 1HB  LYS B  69     -27.218 -23.184 -10.251  1.00  0.00              
ATOM   2267 2HB  LYS B  69     -27.815 -24.028  -8.829  1.00  0.00              
ATOM   2268 1HG  LYS B  69     -27.245 -22.138  -7.406  1.00  0.00              
ATOM   2269 2HG  LYS B  69     -26.496 -21.298  -8.771  1.00  0.00              
ATOM   2270 1HD  LYS B  69     -28.672 -21.238  -9.938  1.00  0.00              
ATOM   2271 2HD  LYS B  69     -29.425 -22.099  -8.588  1.00  0.00              
ATOM   2272 1HE  LYS B  69     -28.827 -20.231  -7.071  1.00  0.00              
ATOM   2273 2HE  LYS B  69     -28.090 -19.370  -8.424  1.00  0.00              
ATOM   2274 1HZ  LYS B  69     -30.314 -18.616  -8.004  1.00  0.00              
ATOM   2275 2HZ  LYS B  69     -30.239 -19.326  -9.492  1.00  0.00              
ATOM   2276 3HZ  LYS B  69     -30.928 -20.130  -8.226  1.00  0.00              
ATOM   2277  N   ASN B  70     -25.822 -25.161  -6.843  1.00  0.00              
ATOM   2278  CA  ASN B  70     -25.642 -25.410  -5.432  1.00  0.00              
ATOM   2279  C   ASN B  70     -24.281 -26.092  -5.061  1.00  0.00              
ATOM   2280  O   ASN B  70     -24.027 -26.367  -3.887  1.00  0.00              
ATOM   2281  CB  ASN B  70     -26.810 -26.239  -4.930  1.00  0.00              
ATOM   2282  CG  ASN B  70     -26.848 -27.613  -5.539  1.00  0.00              
ATOM   2283  OD1 ASN B  70     -26.578 -27.783  -6.733  1.00  0.00              
ATOM   2284  ND2 ASN B  70     -27.178 -28.596  -4.741  1.00  0.00              
ATOM   2285  H   ASN B  70     -26.288 -25.856  -7.409  1.00  0.00              
ATOM   2286  HA  ASN B  70     -25.702 -24.458  -4.901  1.00  0.00              
ATOM   2287 1HB  ASN B  70     -26.749 -26.335  -3.845  1.00  0.00              
ATOM   2288 2HB  ASN B  70     -27.745 -25.726  -5.161  1.00  0.00              
ATOM   2289 1HD2 ASN B  70     -27.219 -29.532  -5.091  1.00  0.00              
ATOM   2290 2HD2 ASN B  70     -27.388 -28.412  -3.781  1.00  0.00              
ATOM   2291  N   LEU B  71     -23.448 -26.382  -6.057  1.00  0.00              
ATOM   2292  CA  LEU B  71     -22.150 -27.077  -5.850  1.00  0.00              
ATOM   2293  C   LEU B  71     -21.078 -26.053  -5.554  1.00  0.00              
ATOM   2294  O   LEU B  71     -21.027 -24.987  -6.235  1.00  0.00              
ATOM   2295  CB  LEU B  71     -21.695 -27.882  -7.074  1.00  0.00              
ATOM   2296  CG  LEU B  71     -22.623 -29.055  -7.438  1.00  0.00              
ATOM   2297  CD1 LEU B  71     -22.159 -29.748  -8.748  1.00  0.00              
ATOM   2298  CD2 LEU B  71     -22.788 -30.023  -6.239  1.00  0.00              
ATOM   2299  H   LEU B  71     -23.719 -26.114  -6.993  1.00  0.00              
ATOM   2300  HA  LEU B  71     -22.263 -27.731  -4.986  1.00  0.00              
ATOM   2301 1HB  LEU B  71     -21.635 -27.211  -7.929  1.00  0.00              
ATOM   2302 2HB  LEU B  71     -20.699 -28.278  -6.879  1.00  0.00              
ATOM   2303  HG  LEU B  71     -23.606 -28.670  -7.716  1.00  0.00              
ATOM   2304 1HD1 LEU B  71     -22.833 -30.572  -8.982  1.00  0.00              
ATOM   2305 2HD1 LEU B  71     -22.171 -29.026  -9.565  1.00  0.00              
ATOM   2306 3HD1 LEU B  71     -21.148 -30.132  -8.617  1.00  0.00              
ATOM   2307 1HD2 LEU B  71     -23.449 -30.843  -6.521  1.00  0.00              
ATOM   2308 2HD2 LEU B  71     -21.813 -30.422  -5.958  1.00  0.00              
ATOM   2309 3HD2 LEU B  71     -23.218 -29.485  -5.394  1.00  0.00              
ATOM   2310  N   VAL B  72     -20.191 -26.337  -4.589  1.00  0.00              
ATOM   2311  CA  VAL B  72     -19.087 -25.407  -4.376  1.00  0.00              
ATOM   2312  C   VAL B  72     -17.940 -25.800  -5.332  1.00  0.00              
ATOM   2313  O   VAL B  72     -17.995 -26.861  -5.945  1.00  0.00              
ATOM   2314  CB  VAL B  72     -18.605 -25.452  -2.913  1.00  0.00              
ATOM   2315  CG1 VAL B  72     -19.728 -25.047  -1.970  1.00  0.00              
ATOM   2316  CG2 VAL B  72     -18.095 -26.845  -2.579  1.00  0.00              
ATOM   2317  H   VAL B  72     -20.259 -27.161  -4.009  1.00  0.00              
ATOM   2318  HA  VAL B  72     -19.440 -24.407  -4.630  1.00  0.00              
ATOM   2319  HB  VAL B  72     -17.799 -24.728  -2.784  1.00  0.00              
ATOM   2320 1HG1 VAL B  72     -19.369 -25.084  -0.941  1.00  0.00              
ATOM   2321 2HG1 VAL B  72     -20.052 -24.033  -2.205  1.00  0.00              
ATOM   2322 3HG1 VAL B  72     -20.566 -25.734  -2.086  1.00  0.00              
ATOM   2323 1HG2 VAL B  72     -17.755 -26.869  -1.544  1.00  0.00              
ATOM   2324 2HG2 VAL B  72     -18.899 -27.569  -2.714  1.00  0.00              
ATOM   2325 3HG2 VAL B  72     -17.265 -27.097  -3.239  1.00  0.00              
ATOM   2326  N   PRO B  73     -16.929 -24.934  -5.506  1.00  0.00              
ATOM   2327  CA  PRO B  73     -15.864 -25.322  -6.449  1.00  0.00              
ATOM   2328  C   PRO B  73     -15.286 -26.704  -6.154  1.00  0.00              
ATOM   2329  O   PRO B  73     -14.959 -27.413  -7.074  1.00  0.00              
ATOM   2330  CB  PRO B  73     -14.803 -24.216  -6.275  1.00  0.00              
ATOM   2331  CG  PRO B  73     -15.714 -22.980  -5.843  1.00  0.00              
ATOM   2332  CD  PRO B  73     -16.707 -23.583  -4.932  1.00  0.00              
ATOM   2333  HA  PRO B  73     -16.267 -25.315  -7.472  1.00  0.00              
ATOM   2334 1HB  PRO B  73     -14.063 -24.519  -5.520  1.00  0.00              
ATOM   2335 2HB  PRO B  73     -14.256 -24.067  -7.218  1.00  0.00              
ATOM   2336 1HG  PRO B  73     -15.100 -22.207  -5.359  1.00  0.00              
ATOM   2337 2HG  PRO B  73     -16.170 -22.516  -6.730  1.00  0.00              
ATOM   2338 1HD  PRO B  73     -16.290 -23.632  -3.916  1.00  0.00              
ATOM   2339 2HD  PRO B  73     -17.628 -22.981  -4.943  1.00  0.00              
ATOM   2340  N   ALA B  74     -15.185 -27.066  -4.877  1.00  0.00              
ATOM   2341  CA  ALA B  74     -14.634 -28.398  -4.496  1.00  0.00              
ATOM   2342  C   ALA B  74     -15.505 -29.543  -5.076  1.00  0.00              
ATOM   2343  O   ALA B  74     -14.967 -30.521  -5.607  1.00  0.00              
ATOM   2344  CB  ALA B  74     -14.536 -28.524  -2.983  1.00  0.00              
ATOM   2345  H   ALA B  74     -15.486 -26.433  -4.151  1.00  0.00              
ATOM   2346  HA  ALA B  74     -13.634 -28.467  -4.927  1.00  0.00              
ATOM   2347 1HB  ALA B  74     -14.137 -29.505  -2.724  1.00  0.00              
ATOM   2348 2HB  ALA B  74     -13.874 -27.749  -2.596  1.00  0.00              
ATOM   2349 3HB  ALA B  74     -15.526 -28.408  -2.544  1.00  0.00              
ATOM   2350  N   LEU B  75     -16.829 -29.366  -5.016  1.00  0.00              
ATOM   2351  CA  LEU B  75     -17.818 -30.321  -5.576  1.00  0.00              
ATOM   2352  C   LEU B  75     -17.881 -30.252  -7.097  1.00  0.00              
ATOM   2353  O   LEU B  75     -18.072 -31.286  -7.754  1.00  0.00              
ATOM   2354  CB  LEU B  75     -19.214 -30.042  -5.003  1.00  0.00              
ATOM   2355  CG  LEU B  75     -19.382 -30.309  -3.502  1.00  0.00              
ATOM   2356  CD1 LEU B  75     -20.765 -29.853  -3.056  1.00  0.00              
ATOM   2357  CD2 LEU B  75     -19.179 -31.791  -3.225  1.00  0.00              
ATOM   2358  H   LEU B  75     -17.158 -28.527  -4.559  1.00  0.00              
ATOM   2359  HA  LEU B  75     -17.492 -31.321  -5.289  1.00  0.00              
ATOM   2360 1HB  LEU B  75     -19.460 -28.996  -5.183  1.00  0.00              
ATOM   2361 2HB  LEU B  75     -19.937 -30.661  -5.533  1.00  0.00              
ATOM   2362  HG  LEU B  75     -18.645 -29.731  -2.944  1.00  0.00              
ATOM   2363 1HD1 LEU B  75     -20.884 -30.043  -1.990  1.00  0.00              
ATOM   2364 2HD1 LEU B  75     -20.875 -28.786  -3.249  1.00  0.00              
ATOM   2365 3HD1 LEU B  75     -21.525 -30.403  -3.610  1.00  0.00              
ATOM   2366 1HD2 LEU B  75     -19.298 -31.981  -2.157  1.00  0.00              
ATOM   2367 2HD2 LEU B  75     -19.917 -32.370  -3.781  1.00  0.00              
ATOM   2368 3HD2 LEU B  75     -18.177 -32.086  -3.536  1.00  0.00              
ATOM   2369  N   LYS B  76     -17.665 -29.054  -7.644  1.00  0.00              
ATOM   2370  CA  LYS B  76     -17.630 -28.834  -9.104  1.00  0.00              
ATOM   2371  C   LYS B  76     -16.470 -29.595  -9.734  1.00  0.00              
ATOM   2372  O   LYS B  76     -16.617 -30.165 -10.810  1.00  0.00              
ATOM   2373  CB  LYS B  76     -17.464 -27.361  -9.481  1.00  0.00              
ATOM   2374  CG  LYS B  76     -18.711 -26.512  -9.266  1.00  0.00              
ATOM   2375  CD  LYS B  76     -18.471 -25.066  -9.675  1.00  0.00              
ATOM   2376  CE  LYS B  76     -19.744 -24.239  -9.553  1.00  0.00              
ATOM   2377  NZ  LYS B  76     -19.534 -22.830  -9.982  1.00  0.00              
ATOM   2378  H   LYS B  76     -17.520 -28.268  -7.025  1.00  0.00              
ATOM   2379  HA  LYS B  76     -18.564 -29.221  -9.511  1.00  0.00              
ATOM   2380 1HB  LYS B  76     -16.657 -26.923  -8.893  1.00  0.00              
ATOM   2381 2HB  LYS B  76     -17.184 -27.283 -10.531  1.00  0.00              
ATOM   2382 1HG  LYS B  76     -19.532 -26.918  -9.858  1.00  0.00              
ATOM   2383 2HG  LYS B  76     -18.994 -26.543  -8.214  1.00  0.00              
ATOM   2384 1HD  LYS B  76     -17.703 -24.630  -9.035  1.00  0.00              
ATOM   2385 2HD  LYS B  76     -18.125 -25.033 -10.707  1.00  0.00              
ATOM   2386 1HE  LYS B  76     -20.525 -24.682 -10.170  1.00  0.00              
ATOM   2387 2HE  LYS B  76     -20.083 -24.243  -8.518  1.00  0.00              
ATOM   2388 1HZ  LYS B  76     -20.398 -22.316  -9.887  1.00  0.00              
ATOM   2389 2HZ  LYS B  76     -18.823 -22.403  -9.404  1.00  0.00              
ATOM   2390 3HZ  LYS B  76     -19.237 -22.812 -10.947  1.00  0.00              
ATOM   2391  N   ASN B  77     -15.323 -29.604  -9.055  1.00  0.00              
ATOM   2392  CA  ASN B  77     -14.152 -30.329  -9.524  1.00  0.00              
ATOM   2393  C   ASN B  77     -14.390 -31.836  -9.630  1.00  0.00              
ATOM   2394  O   ASN B  77     -13.716 -32.548 -10.412  1.00  0.00              
ATOM   2395  CB  ASN B  77     -12.969 -30.044  -8.616  1.00  0.00              
ATOM   2396  CG  ASN B  77     -12.408 -28.663  -8.814  1.00  0.00              
ATOM   2397  OD1 ASN B  77     -12.597 -28.049  -9.870  1.00  0.00              
ATOM   2398  ND2 ASN B  77     -11.722 -28.164  -7.818  1.00  0.00              
ATOM   2399  H   ASN B  77     -15.270 -29.090  -8.187  1.00  0.00              
ATOM   2400  HA  ASN B  77     -13.924 -29.947 -10.520  1.00  0.00              
ATOM   2401 1HB  ASN B  77     -13.274 -30.154  -7.575  1.00  0.00              
ATOM   2402 2HB  ASN B  77     -12.182 -30.774  -8.805  1.00  0.00              
ATOM   2403 1HD2 ASN B  77     -11.325 -27.248  -7.894  1.00  0.00              
ATOM   2404 2HD2 ASN B  77     -11.594 -28.696  -6.983  1.00  0.00              
ATOM   2405  N   LEU B  78     -15.288 -32.311  -8.772  1.00  0.00              
ATOM   2406  CA  LEU B  78     -15.601 -33.737  -8.777  1.00  0.00              
ATOM   2407  C   LEU B  78     -16.519 -34.008  -9.966  1.00  0.00              
ATOM   2408  O   LEU B  78     -16.204 -34.817 -10.845  1.00  0.00              
ATOM   2409  CB  LEU B  78     -16.276 -34.160  -7.466  1.00  0.00              
ATOM   2410  CG  LEU B  78     -15.355 -34.253  -6.243  1.00  0.00              
ATOM   2411  CD1 LEU B  78     -16.197 -34.314  -4.976  1.00  0.00              
ATOM   2412  CD2 LEU B  78     -14.465 -35.481  -6.369  1.00  0.00              
ATOM   2413  H   LEU B  78     -15.760 -31.706  -8.116  1.00  0.00              
ATOM   2414  HA  LEU B  78     -14.665 -34.283  -8.912  1.00  0.00              
ATOM   2415 1HB  LEU B  78     -17.063 -33.444  -7.234  1.00  0.00              
ATOM   2416 2HB  LEU B  78     -16.734 -35.138  -7.611  1.00  0.00              
ATOM   2417  HG  LEU B  78     -14.733 -33.359  -6.187  1.00  0.00              
ATOM   2418 1HD1 LEU B  78     -15.542 -34.380  -4.107  1.00  0.00              
ATOM   2419 2HD1 LEU B  78     -16.808 -33.415  -4.901  1.00  0.00              
ATOM   2420 3HD1 LEU B  78     -16.842 -35.191  -5.011  1.00  0.00              
ATOM   2421 1HD2 LEU B  78     -13.810 -35.546  -5.500  1.00  0.00              
ATOM   2422 2HD2 LEU B  78     -15.086 -36.375  -6.423  1.00  0.00              
ATOM   2423 3HD2 LEU B  78     -13.862 -35.402  -7.273  1.00  0.00              
ATOM   2424  N   VAL B  79     -17.629 -33.289 -10.065  1.00  0.00              
ATOM   2425  CA  VAL B  79     -18.540 -33.612 -11.181  1.00  0.00              
ATOM   2426  C   VAL B  79     -17.888 -33.326 -12.556  1.00  0.00              
ATOM   2427  O   VAL B  79     -18.203 -33.983 -13.496  1.00  0.00              
ATOM   2428  CB  VAL B  79     -19.847 -32.813 -11.130  1.00  0.00              
ATOM   2429  CG1 VAL B  79     -20.723 -33.264  -9.976  1.00  0.00              
ATOM   2430  CG2 VAL B  79     -19.585 -31.232 -11.087  1.00  0.00              
ATOM   2431  H   VAL B  79     -17.875 -32.546  -9.427  1.00  0.00              
ATOM   2432  HA  VAL B  79     -18.758 -34.678 -11.117  1.00  0.00              
ATOM   2433  HB  VAL B  79     -20.436 -33.041 -12.018  1.00  0.00              
ATOM   2434 1HG1 VAL B  79     -21.643 -32.678  -9.967  1.00  0.00              
ATOM   2435 2HG1 VAL B  79     -20.968 -34.319 -10.095  1.00  0.00              
ATOM   2436 3HG1 VAL B  79     -20.192 -33.117  -9.036  1.00  0.00              
ATOM   2437 1HG2 VAL B  79     -20.539 -30.707 -11.052  1.00  0.00              
ATOM   2438 2HG2 VAL B  79     -19.000 -30.984 -10.201  1.00  0.00              
ATOM   2439 3HG2 VAL B  79     -19.037 -30.930 -11.980  1.00  0.00              
ATOM   2440  N   SER B  80     -16.993 -32.348 -12.644  1.00  0.00              
ATOM   2441  CA  SER B  80     -16.268 -32.014 -13.877  1.00  0.00              
ATOM   2442  C   SER B  80     -15.446 -33.173 -14.382  1.00  0.00              
ATOM   2443  O   SER B  80     -15.180 -33.272 -15.564  1.00  0.00              
ATOM   2444  CB  SER B  80     -15.361 -30.821 -13.646  1.00  0.00              
ATOM   2445  OG  SER B  80     -16.109 -29.666 -13.379  1.00  0.00              
ATOM   2446  H   SER B  80     -16.813 -31.814 -11.806  1.00  0.00              
ATOM   2447  HA  SER B  80     -17.019 -31.769 -14.630  1.00  0.00              
ATOM   2448 1HB  SER B  80     -14.694 -31.027 -12.810  1.00  0.00              
ATOM   2449 2HB  SER B  80     -14.741 -30.660 -14.527  1.00  0.00              
ATOM   2450  HG  SER B  80     -16.863 -29.696 -13.971  1.00  0.00              
ATOM   2451  N   LYS B  81     -15.003 -34.023 -13.464  1.00  0.00              
ATOM   2452  CA  LYS B  81     -14.254 -35.201 -13.856  1.00  0.00              
ATOM   2453  C   LYS B  81     -15.111 -36.468 -13.976  1.00  0.00              
ATOM   2454  O   LYS B  81     -14.570 -37.598 -14.145  1.00  0.00              
ATOM   2455  CB  LYS B  81     -13.119 -35.437 -12.858  1.00  0.00              
ATOM   2456  CG  LYS B  81     -12.055 -34.348 -12.846  1.00  0.00              
ATOM   2457  CD  LYS B  81     -10.845 -34.766 -12.025  1.00  0.00              
ATOM   2458  CE  LYS B  81      -9.776 -33.683 -12.020  1.00  0.00              
ATOM   2459  NZ  LYS B  81      -8.597 -34.067 -11.198  1.00  0.00              
ATOM   2460  H   LYS B  81     -15.184 -33.858 -12.484  1.00  0.00              
ATOM   2461  HA  LYS B  81     -13.828 -34.986 -14.836  1.00  0.00              
ATOM   2462 1HB  LYS B  81     -13.530 -35.515 -11.851  1.00  0.00              
ATOM   2463 2HB  LYS B  81     -12.626 -36.383 -13.084  1.00  0.00              
ATOM   2464 1HG  LYS B  81     -11.736 -34.139 -13.867  1.00  0.00              
ATOM   2465 2HG  LYS B  81     -12.474 -33.436 -12.421  1.00  0.00              
ATOM   2466 1HD  LYS B  81     -11.153 -34.966 -10.997  1.00  0.00              
ATOM   2467 2HD  LYS B  81     -10.420 -35.679 -12.442  1.00  0.00              
ATOM   2468 1HE  LYS B  81      -9.446 -33.493 -13.040  1.00  0.00              
ATOM   2469 2HE  LYS B  81     -10.196 -32.760 -11.620  1.00  0.00              
ATOM   2470 1HZ  LYS B  81      -7.913 -33.324 -11.220  1.00  0.00              
ATOM   2471 2HZ  LYS B  81      -8.889 -34.228 -10.244  1.00  0.00              
ATOM   2472 3HZ  LYS B  81      -8.187 -34.912 -11.571  1.00  0.00              
ATOM   2473  N   GLY B  82     -16.423 -36.290 -13.871  1.00  0.00              
ATOM   2474  CA  GLY B  82     -17.374 -37.395 -13.885  1.00  0.00              
ATOM   2475  C   GLY B  82     -17.464 -38.113 -12.548  1.00  0.00              
ATOM   2476  O   GLY B  82     -17.988 -39.256 -12.475  1.00  0.00              
ATOM   2477  H   GLY B  82     -16.769 -35.345 -13.778  1.00  0.00              
ATOM   2478 1HA  GLY B  82     -18.352 -36.968 -14.112  1.00  0.00              
ATOM   2479 2HA  GLY B  82     -17.022 -38.105 -14.633  1.00  0.00              
ATOM   2480  N   LYS B  83     -16.902 -37.501 -11.510  1.00  0.00              
ATOM   2481  CA  LYS B  83     -16.916 -38.113 -10.146  1.00  0.00              
ATOM   2482  C   LYS B  83     -18.139 -37.651  -9.379  1.00  0.00              
ATOM   2483  O   LYS B  83     -18.555 -36.520  -9.508  1.00  0.00              
ATOM   2484  CB  LYS B  83     -15.651 -37.760  -9.363  1.00  0.00              
ATOM   2485  CG  LYS B  83     -14.368 -38.335  -9.948  1.00  0.00              
ATOM   2486  CD  LYS B  83     -13.140 -37.757  -9.260  1.00  0.00              
ATOM   2487  CE  LYS B  83     -11.856 -38.322  -9.851  1.00  0.00              
ATOM   2488  NZ  LYS B  83     -10.646 -37.745  -9.206  1.00  0.00              
ATOM   2489  H   LYS B  83     -16.456 -36.605 -11.643  1.00  0.00              
ATOM   2490  HA  LYS B  83     -16.970 -39.194 -10.277  1.00  0.00              
ATOM   2491 1HB  LYS B  83     -15.542 -36.676  -9.317  1.00  0.00              
ATOM   2492 2HB  LYS B  83     -15.744 -38.123  -8.339  1.00  0.00              
ATOM   2493 1HG  LYS B  83     -14.366 -39.419  -9.826  1.00  0.00              
ATOM   2494 2HG  LYS B  83     -14.319 -38.106 -11.012  1.00  0.00              
ATOM   2495 1HD  LYS B  83     -13.135 -36.672  -9.373  1.00  0.00              
ATOM   2496 2HD  LYS B  83     -13.173 -37.994  -8.196  1.00  0.00              
ATOM   2497 1HE  LYS B  83     -11.841 -39.403  -9.721  1.00  0.00              
ATOM   2498 2HE  LYS B  83     -11.821 -38.106 -10.918  1.00  0.00              
ATOM   2499 1HZ  LYS B  83      -9.818 -38.143  -9.626  1.00  0.00              
ATOM   2500 2HZ  LYS B  83     -10.639 -36.743  -9.336  1.00  0.00              
ATOM   2501 3HZ  LYS B  83     -10.657 -37.955  -8.218  1.00  0.00              
ATOM   2502  N   SER B  84     -18.713 -38.520  -8.554  1.00  0.00              
ATOM   2503  CA  SER B  84     -19.850 -38.098  -7.746  1.00  0.00              
ATOM   2504  C   SER B  84     -19.484 -37.079  -6.623  1.00  0.00              
ATOM   2505  O   SER B  84     -18.508 -37.261  -5.905  1.00  0.00              
ATOM   2506  CB  SER B  84     -20.498 -39.324  -7.134  1.00  0.00              
ATOM   2507  OG  SER B  84     -21.556 -38.965  -6.289  1.00  0.00              
ATOM   2508  H   SER B  84     -18.377 -39.469  -8.473  1.00  0.00              
ATOM   2509  HA  SER B  84     -20.551 -37.612  -8.428  1.00  0.00              
ATOM   2510 1HB  SER B  84     -20.866 -39.975  -7.926  1.00  0.00              
ATOM   2511 2HB  SER B  84     -19.753 -39.885  -6.570  1.00  0.00              
ATOM   2512  HG  SER B  84     -22.101 -39.750  -6.199  1.00  0.00              
ATOM   2513  N   PRO B  85     -20.306 -36.021  -6.432  1.00  0.00              
ATOM   2514  CA  PRO B  85     -19.978 -35.061  -5.393  1.00  0.00              
ATOM   2515  C   PRO B  85     -20.215 -35.587  -3.973  1.00  0.00              
ATOM   2516  O   PRO B  85     -21.109 -36.395  -3.756  1.00  0.00              
ATOM   2517  CB  PRO B  85     -20.920 -33.898  -5.721  1.00  0.00              
ATOM   2518  CG  PRO B  85     -22.064 -34.542  -6.426  1.00  0.00              
ATOM   2519  CD  PRO B  85     -21.434 -35.646  -7.233  1.00  0.00              
ATOM   2520  HA  PRO B  85     -18.927 -34.753  -5.502  1.00  0.00              
ATOM   2521 1HB  PRO B  85     -21.222 -33.386  -4.796  1.00  0.00              
ATOM   2522 2HB  PRO B  85     -20.399 -33.155  -6.343  1.00  0.00              
ATOM   2523 1HG  PRO B  85     -22.798 -34.916  -5.697  1.00  0.00              
ATOM   2524 2HG  PRO B  85     -22.588 -33.805  -7.053  1.00  0.00              
ATOM   2525 1HD  PRO B  85     -22.148 -36.475  -7.341  1.00  0.00              
ATOM   2526 2HD  PRO B  85     -21.137 -35.257  -8.218  1.00  0.00              
ATOM   2527  N   VAL B  86     -19.469 -35.047  -3.004  1.00  0.00              
ATOM   2528  CA  VAL B  86     -19.545 -35.573  -1.645  1.00  0.00              
ATOM   2529  C   VAL B  86     -20.825 -35.075  -0.971  1.00  0.00              
ATOM   2530  O   VAL B  86     -21.257 -33.943  -1.200  1.00  0.00              
ATOM   2531  CB  VAL B  86     -18.318 -35.134  -0.823  1.00  0.00              
ATOM   2532  CG1 VAL B  86     -18.470 -35.561   0.629  1.00  0.00              
ATOM   2533  CG2 VAL B  86     -17.053 -35.722  -1.429  1.00  0.00              
ATOM   2534  H   VAL B  86     -18.849 -34.274  -3.198  1.00  0.00              
ATOM   2535  HA  VAL B  86     -19.583 -36.661  -1.718  1.00  0.00              
ATOM   2536  HB  VAL B  86     -18.256 -34.046  -0.834  1.00  0.00              
ATOM   2537 1HG1 VAL B  86     -17.594 -35.242   1.195  1.00  0.00              
ATOM   2538 2HG1 VAL B  86     -19.362 -35.100   1.053  1.00  0.00              
ATOM   2539 3HG1 VAL B  86     -18.560 -36.646   0.682  1.00  0.00              
ATOM   2540 1HG2 VAL B  86     -16.189 -35.407  -0.843  1.00  0.00              
ATOM   2541 2HG2 VAL B  86     -17.118 -36.810  -1.423  1.00  0.00              
ATOM   2542 3HG2 VAL B  86     -16.943 -35.370  -2.455  1.00  0.00              
ATOM   2543  N   THR B  87     -21.437 -35.922  -0.161  1.00  0.00              
ATOM   2544  CA  THR B  87     -22.668 -35.539   0.568  1.00  0.00              
ATOM   2545  C   THR B  87     -22.336 -34.952   1.910  1.00  0.00              
ATOM   2546  O   THR B  87     -21.210 -35.127   2.388  1.00  0.00              
ATOM   2547  CB  THR B  87     -23.630 -36.749   0.817  1.00  0.00              
ATOM   2548  OG1 THR B  87     -23.004 -37.652   1.733  1.00  0.00              
ATOM   2549  CG2 THR B  87     -23.929 -37.489  -0.492  1.00  0.00              
ATOM   2550  H   THR B  87     -21.060 -36.851  -0.035  1.00  0.00              
ATOM   2551  HA  THR B  87     -23.172 -34.779  -0.030  1.00  0.00              
ATOM   2552  HB  THR B  87     -24.567 -36.388   1.241  1.00  0.00              
ATOM   2553  HG1 THR B  87     -22.137 -37.313   1.973  1.00  0.00              
ATOM   2554 1HG2 THR B  87     -24.599 -38.325  -0.293  1.00  0.00              
ATOM   2555 2HG2 THR B  87     -24.400 -36.805  -1.198  1.00  0.00              
ATOM   2556 3HG2 THR B  87     -22.999 -37.864  -0.917  1.00  0.00              
ATOM   2557  N   PRO B  88     -23.325 -34.295   2.565  1.00  0.00              
ATOM   2558  CA  PRO B  88     -23.058 -33.838   3.932  1.00  0.00              
ATOM   2559  C   PRO B  88     -22.558 -34.937   4.843  1.00  0.00              
ATOM   2560  O   PRO B  88     -23.000 -36.116   4.762  1.00  0.00              
ATOM   2561  CB  PRO B  88     -24.426 -33.317   4.400  1.00  0.00              
ATOM   2562  CG  PRO B  88     -25.089 -32.872   3.131  1.00  0.00              
ATOM   2563  CD  PRO B  88     -24.662 -33.942   2.100  1.00  0.00              
ATOM   2564  HA  PRO B  88     -22.317 -33.025   3.903  1.00  0.00              
ATOM   2565 1HB  PRO B  88     -24.976 -34.117   4.916  1.00  0.00              
ATOM   2566 2HB  PRO B  88     -24.289 -32.501   5.124  1.00  0.00              
ATOM   2567 1HG  PRO B  88     -26.179 -32.821   3.270  1.00  0.00              
ATOM   2568 2HG  PRO B  88     -24.755 -31.860   2.863  1.00  0.00              
ATOM   2569 1HD  PRO B  88     -25.360 -34.791   2.142  1.00  0.00              
ATOM   2570 2HD  PRO B  88     -24.649 -33.499   1.094  1.00  0.00              
ATOM   2571  N   SER B  89     -21.610 -34.574   5.702  1.00  0.00              
ATOM   2572  CA  SER B  89     -20.945 -35.506   6.557  1.00  0.00              
ATOM   2573  C   SER B  89     -21.925 -36.364   7.364  1.00  0.00              
ATOM   2574  O   SER B  89     -21.696 -37.559   7.547  1.00  0.00              
ATOM   2575  CB  SER B  89     -20.020 -34.750   7.492  1.00  0.00              
ATOM   2576  OG  SER B  89     -18.982 -34.134   6.781  1.00  0.00              
ATOM   2577  H   SER B  89     -21.356 -33.598   5.746  1.00  0.00              
ATOM   2578  HA  SER B  89     -20.362 -36.164   5.912  1.00  0.00              
ATOM   2579 1HB  SER B  89     -20.589 -33.997   8.036  1.00  0.00              
ATOM   2580 2HB  SER B  89     -19.603 -35.439   8.225  1.00  0.00              
ATOM   2581  HG  SER B  89     -19.355 -33.330   6.412  1.00  0.00              
ATOM   2582  N   ASN B  90     -23.047 -35.771   7.793  1.00  0.00              
ATOM   2583  CA  ASN B  90     -24.018 -36.509   8.584  1.00  0.00              
ATOM   2584  C   ASN B  90     -24.864 -37.511   7.777  1.00  0.00              
ATOM   2585  O   ASN B  90     -25.662 -38.246   8.353  1.00  0.00              
ATOM   2586  CB  ASN B  90     -24.996 -35.595   9.297  1.00  0.00              
ATOM   2587  CG  ASN B  90     -24.360 -34.838  10.429  1.00  0.00              
ATOM   2588  OD1 ASN B  90     -23.368 -35.289  11.014  1.00  0.00              
ATOM   2589  ND2 ASN B  90     -24.911 -33.695  10.752  1.00  0.00              
ATOM   2590  H   ASN B  90     -23.229 -34.804   7.569  1.00  0.00              
ATOM   2591  HA  ASN B  90     -23.447 -37.072   9.326  1.00  0.00              
ATOM   2592 1HB  ASN B  90     -25.410 -34.879   8.586  1.00  0.00              
ATOM   2593 2HB  ASN B  90     -25.826 -36.183   9.690  1.00  0.00              
ATOM   2594 1HD2 ASN B  90     -24.530 -33.149  11.498  1.00  0.00              
ATOM   2595 2HD2 ASN B  90     -25.712 -33.369  10.252  1.00  0.00              
ATOM   2596  N   GLN B  91     -24.678 -37.524   6.463  1.00  0.00              
ATOM   2597  CA  GLN B  91     -25.398 -38.443   5.576  1.00  0.00              
ATOM   2598  C   GLN B  91     -24.480 -39.523   4.983  1.00  0.00              
ATOM   2599  O   GLN B  91     -24.949 -40.329   4.172  1.00  0.00              
ATOM   2600  CB  GLN B  91     -26.062 -37.727   4.397  1.00  0.00              
ATOM   2601  CG  GLN B  91     -26.987 -36.591   4.800  1.00  0.00              
ATOM   2602  CD  GLN B  91     -28.142 -37.064   5.662  1.00  0.00              
ATOM   2603  OE1 GLN B  91     -28.836 -38.027   5.322  1.00  0.00              
ATOM   2604  NE2 GLN B  91     -28.356 -36.390   6.787  1.00  0.00              
ATOM   2605  H   GLN B  91     -24.015 -36.875   6.065  1.00  0.00              
ATOM   2606  HA  GLN B  91     -26.159 -38.934   6.182  1.00  0.00              
ATOM   2607 1HB  GLN B  91     -25.294 -37.317   3.741  1.00  0.00              
ATOM   2608 2HB  GLN B  91     -26.641 -38.442   3.816  1.00  0.00              
ATOM   2609 1HG  GLN B  91     -26.417 -35.855   5.368  1.00  0.00              
ATOM   2610 2HG  GLN B  91     -27.397 -36.134   3.900  1.00  0.00              
ATOM   2611 1HE2 GLN B  91     -29.105 -36.656   7.395  1.00  0.00              
ATOM   2612 2HE2 GLN B  91     -27.769 -35.616   7.025  1.00  0.00              
ATOM   2613  N   THR B  92     -23.224 -39.558   5.433  1.00  0.00              
ATOM   2614  CA  THR B  92     -22.200 -40.479   4.884  1.00  0.00              
ATOM   2615  C   THR B  92     -22.132 -41.710   5.772  1.00  0.00              
ATOM   2616  O   THR B  92     -22.595 -41.656   6.926  1.00  0.00              
ATOM   2617  CB  THR B  92     -20.811 -39.821   4.794  1.00  0.00              
ATOM   2618  OG1 THR B  92     -20.358 -39.474   6.109  1.00  0.00              
ATOM   2619  CG2 THR B  92     -20.869 -38.567   3.935  1.00  0.00              
ATOM   2620  H   THR B  92     -22.969 -38.927   6.179  1.00  0.00              
ATOM   2621  HA  THR B  92     -22.524 -40.776   3.886  1.00  0.00              
ATOM   2622  HB  THR B  92     -20.103 -40.523   4.354  1.00  0.00              
ATOM   2623  HG1 THR B  92     -19.404 -39.362   6.099  1.00  0.00              
ATOM   2624 1HG2 THR B  92     -19.879 -38.115   3.883  1.00  0.00              
ATOM   2625 2HG2 THR B  92     -21.203 -38.829   2.931  1.00  0.00              
ATOM   2626 3HG2 THR B  92     -21.568 -37.857   4.376  1.00  0.00              
ATOM   2627  N   VAL B  93     -21.634 -42.830   5.268  1.00  0.00              
ATOM   2628  CA  VAL B  93     -21.544 -44.029   6.118  1.00  0.00              
ATOM   2629  C   VAL B  93     -20.443 -44.938   5.585  1.00  0.00              
ATOM   2630  O   VAL B  93     -20.341 -45.173   4.380  1.00  0.00              
ATOM   2631  CB  VAL B  93     -22.849 -44.848   6.149  1.00  0.00              
ATOM   2632  CG1 VAL B  93     -23.212 -45.374   4.834  1.00  0.00              
ATOM   2633  CG2 VAL B  93     -22.739 -46.041   7.099  1.00  0.00              
ATOM   2634  H   VAL B  93     -21.314 -42.880   4.312  1.00  0.00              
ATOM   2635  HA  VAL B  93     -21.278 -43.699   7.122  1.00  0.00              
ATOM   2636  HB  VAL B  93     -23.662 -44.206   6.487  1.00  0.00              
ATOM   2637 1HG1 VAL B  93     -24.138 -45.942   4.911  1.00  0.00              
ATOM   2638 2HG1 VAL B  93     -23.351 -44.546   4.137  1.00  0.00              
ATOM   2639 3HG1 VAL B  93     -22.416 -46.025   4.470  1.00  0.00              
ATOM   2640 1HG2 VAL B  93     -23.676 -46.596   7.097  1.00  0.00              
ATOM   2641 2HG2 VAL B  93     -21.929 -46.694   6.771  1.00  0.00              
ATOM   2642 3HG2 VAL B  93     -22.530 -45.684   8.108  1.00  0.00              
ATOM   2643  N   GLY B  94     -19.582 -45.431   6.480  1.00  0.00              
ATOM   2644  CA  GLY B  94     -18.488 -46.301   6.026  1.00  0.00              
ATOM   2645  C   GLY B  94     -17.603 -45.502   5.044  1.00  0.00              
ATOM   2646  O   GLY B  94     -17.145 -44.378   5.354  1.00  0.00              
ATOM   2647  H   GLY B  94     -19.666 -45.219   7.465  1.00  0.00              
ATOM   2648 1HA  GLY B  94     -17.897 -46.573   6.900  1.00  0.00              
ATOM   2649 2HA  GLY B  94     -18.934 -47.144   5.500  1.00  0.00              
ATOM   2650  N   MET B  95     -17.393 -46.052   3.859  1.00  0.00              
ATOM   2651  CA  MET B  95     -16.577 -45.361   2.859  1.00  0.00              
ATOM   2652  C   MET B  95     -17.499 -44.785   1.767  1.00  0.00              
ATOM   2653  O   MET B  95     -17.023 -44.417   0.665  1.00  0.00              
ATOM   2654  CB  MET B  95     -15.542 -46.311   2.260  1.00  0.00              
ATOM   2655  CG  MET B  95     -14.528 -46.849   3.260  1.00  0.00              
ATOM   2656  SD  MET B  95     -13.542 -45.543   4.021  1.00  0.00              
ATOM   2657  CE  MET B  95     -12.546 -45.017   2.629  1.00  0.00              
ATOM   2658  H   MET B  95     -17.793 -46.951   3.632  1.00  0.00              
ATOM   2659  HA  MET B  95     -16.066 -44.541   3.363  1.00  0.00              
ATOM   2660 1HB  MET B  95     -16.048 -47.163   1.808  1.00  0.00              
ATOM   2661 2HB  MET B  95     -14.992 -45.799   1.470  1.00  0.00              
ATOM   2662 1HG  MET B  95     -15.047 -47.392   4.049  1.00  0.00              
ATOM   2663 2HG  MET B  95     -13.852 -47.541   2.757  1.00  0.00              
ATOM   2664 1HE  MET B  95     -11.882 -44.210   2.942  1.00  0.00              
ATOM   2665 2HE  MET B  95     -11.953 -45.857   2.268  1.00  0.00              
ATOM   2666 3HE  MET B  95     -13.197 -44.661   1.830  1.00  0.00              
ATOM   2667  N   ARG B  96     -18.782 -44.762   2.069  1.00  0.00              
ATOM   2668  CA  ARG B  96     -19.801 -44.195   1.138  1.00  0.00              
ATOM   2669  C   ARG B  96     -19.986 -42.717   1.544  1.00  0.00              
ATOM   2670  O   ARG B  96     -20.628 -42.380   2.550  1.00  0.00              
ATOM   2671  CB  ARG B  96     -21.174 -44.892   1.228  1.00  0.00              
ATOM   2672  CG  ARG B  96     -21.119 -46.366   0.857  1.00  0.00              
ATOM   2673  CD  ARG B  96     -22.367 -47.117   1.472  1.00  0.00              
ATOM   2674  NE  ARG B  96     -23.613 -46.635   0.840  1.00  0.00              
ATOM   2675  CZ  ARG B  96     -24.835 -46.894   1.301  1.00  0.00              
ATOM   2676  NH1 ARG B  96     -25.002 -47.685   2.371  1.00  0.00              
ATOM   2677  NH2 ARG B  96     -25.904 -46.433   0.654  1.00  0.00              
ATOM   2678  H   ARG B  96     -19.083 -45.141   2.956  1.00  0.00              
ATOM   2679  HA  ARG B  96     -19.399 -44.248   0.125  1.00  0.00              
ATOM   2680 1HB  ARG B  96     -21.562 -44.803   2.242  1.00  0.00              
ATOM   2681 2HB  ARG B  96     -21.880 -44.392   0.564  1.00  0.00              
ATOM   2682 1HG  ARG B  96     -21.133 -46.470  -0.227  1.00  0.00              
ATOM   2683 2HG  ARG B  96     -20.203 -46.806   1.252  1.00  0.00              
ATOM   2684 1HD  ARG B  96     -22.270 -48.188   1.297  1.00  0.00              
ATOM   2685 2HD  ARG B  96     -22.415 -46.928   2.544  1.00  0.00              
ATOM   2686  HE  ARG B  96     -23.529 -46.073   0.003  1.00  0.00              
ATOM   2687 1HH1 ARG B  96     -24.198 -48.088   2.832  1.00  0.00              
ATOM   2688 2HH1 ARG B  96     -25.931 -47.876   2.717  1.00  0.00              
ATOM   2689 1HH2 ARG B  96     -25.787 -45.887  -0.189  1.00  0.00              
ATOM   2690 2HH2 ARG B  96     -26.829 -46.629   1.004  1.00  0.00              
ATOM   2691  N   HIS B  97     -19.386 -41.840   0.746  1.00  0.00              
ATOM   2692  CA  HIS B  97     -19.319 -40.444   1.130  1.00  0.00              
ATOM   2693  C   HIS B  97     -19.983 -39.563   0.033  1.00  0.00              
ATOM   2694  O   HIS B  97     -20.075 -38.330   0.171  1.00  0.00              
ATOM   2695  CB  HIS B  97     -17.864 -40.019   1.357  1.00  0.00              
ATOM   2696  CG  HIS B  97     -17.188 -40.758   2.470  1.00  0.00              
ATOM   2697  ND1 HIS B  97     -17.506 -40.557   3.797  1.00  0.00              
ATOM   2698  CD2 HIS B  97     -16.211 -41.695   2.454  1.00  0.00              
ATOM   2699  CE1 HIS B  97     -16.754 -41.341   4.550  1.00  0.00              
ATOM   2700  NE2 HIS B  97     -15.960 -42.040   3.760  1.00  0.00              
ATOM   2701  H   HIS B  97     -18.972 -42.130  -0.129  1.00  0.00              
ATOM   2702  HA  HIS B  97     -19.880 -40.335   2.059  1.00  0.00              
ATOM   2703 1HB  HIS B  97     -17.291 -40.180   0.443  1.00  0.00              
ATOM   2704 2HB  HIS B  97     -17.827 -38.954   1.583  1.00  0.00              
ATOM   2705  HD1 HIS B  97     -18.244 -39.979   4.147  1.00  0.00              
ATOM   2706  HD2 HIS B  97     -15.651 -42.167   1.647  1.00  0.00              
ATOM   2707  HE1 HIS B  97     -16.855 -41.331   5.635  1.00  0.00              
ATOM   2708  N   VAL B  98     -20.433 -40.183  -1.057  1.00  0.00              
ATOM   2709  CA  VAL B  98     -20.868 -39.429  -2.239  1.00  0.00              
ATOM   2710  C   VAL B  98     -22.283 -39.834  -2.594  1.00  0.00              
ATOM   2711  O   VAL B  98     -22.788 -40.868  -2.048  1.00  0.00              
ATOM   2712  CB  VAL B  98     -19.939 -39.693  -3.438  1.00  0.00              
ATOM   2713  CG1 VAL B  98     -18.517 -39.257  -3.116  1.00  0.00              
ATOM   2714  CG2 VAL B  98     -19.980 -41.166  -3.811  1.00  0.00              
ATOM   2715  H   VAL B  98     -20.476 -41.192  -1.073  1.00  0.00              
ATOM   2716  HA  VAL B  98     -20.857 -38.371  -1.975  1.00  0.00              
ATOM   2717  HB  VAL B  98     -20.275 -39.093  -4.285  1.00  0.00              
ATOM   2718 1HG1 VAL B  98     -17.874 -39.450  -3.975  1.00  0.00              
ATOM   2719 2HG1 VAL B  98     -18.506 -38.192  -2.887  1.00  0.00              
ATOM   2720 3HG1 VAL B  98     -18.151 -39.818  -2.256  1.00  0.00              
ATOM   2721 1HG2 VAL B  98     -19.322 -41.345  -4.661  1.00  0.00              
ATOM   2722 2HG2 VAL B  98     -19.650 -41.766  -2.963  1.00  0.00              
ATOM   2723 3HG2 VAL B  98     -21.000 -41.446  -4.078  1.00  0.00              
ATOM   2724  N   TYR B  99     -22.960 -39.028  -3.438  1.00  0.00              
ATOM   2725  CA  TYR B  99     -24.317 -39.368  -3.890  1.00  0.00              
ATOM   2726  C   TYR B  99     -24.318 -40.652  -4.686  1.00  0.00              
ATOM   2727  O   TYR B  99     -23.374 -40.937  -5.463  1.00  0.00              
ATOM   2728  CB  TYR B  99     -24.943 -38.276  -4.786  1.00  0.00              
ATOM   2729  CG  TYR B  99     -25.215 -37.028  -3.962  1.00  0.00              
ATOM   2730  CD1 TYR B  99     -26.397 -36.900  -3.231  1.00  0.00              
ATOM   2731  CD2 TYR B  99     -24.248 -36.007  -3.871  1.00  0.00              
ATOM   2732  CE1 TYR B  99     -26.619 -35.768  -2.393  1.00  0.00              
ATOM   2733  CE2 TYR B  99     -24.463 -34.902  -3.099  1.00  0.00              
ATOM   2734  CZ  TYR B  99     -25.637 -34.773  -2.360  1.00  0.00              
ATOM   2735  OH  TYR B  99     -25.843 -33.659  -1.542  1.00  0.00              
ATOM   2736  H   TYR B  99     -22.531 -38.175  -3.767  1.00  0.00              
ATOM   2737  HA  TYR B  99     -24.927 -39.511  -2.997  1.00  0.00              
ATOM   2738 1HB  TYR B  99     -24.262 -38.045  -5.607  1.00  0.00              
ATOM   2739 2HB  TYR B  99     -25.868 -38.649  -5.223  1.00  0.00              
ATOM   2740  HD1 TYR B  99     -27.164 -37.673  -3.297  1.00  0.00              
ATOM   2741  HD2 TYR B  99     -23.312 -36.093  -4.423  1.00  0.00              
ATOM   2742  HE1 TYR B  99     -27.547 -35.681  -1.829  1.00  0.00              
ATOM   2743  HE2 TYR B  99     -23.712 -34.112  -3.058  1.00  0.00              
ATOM   2744  HH  TYR B  99     -25.083 -33.076  -1.600  1.00  0.00              
ATOM   2745  N   GLU B 100     -25.380 -41.429  -4.507  1.00  0.00              
ATOM   2746  CA  GLU B 100     -25.508 -42.710  -5.192  1.00  0.00              
ATOM   2747  C   GLU B 100     -26.734 -42.757  -6.123  1.00  0.00              
ATOM   2748  O   GLU B 100     -27.733 -42.068  -5.878  1.00  0.00              
ATOM   2749  CB  GLU B 100     -25.640 -43.784  -4.127  1.00  0.00              
ATOM   2750  CG  GLU B 100     -24.298 -43.843  -3.281  1.00  0.00              
ATOM   2751  CD  GLU B 100     -24.296 -44.951  -2.257  1.00  0.00              
ATOM   2752  OE1 GLU B 100     -25.378 -45.554  -1.999  1.00  0.00              
ATOM   2753  OE2 GLU B 100     -23.222 -45.173  -1.654  1.00  0.00              
ATOM   2754  H   GLU B 100     -26.116 -41.129  -3.884  1.00  0.00              
ATOM   2755  HA  GLU B 100     -24.606 -42.877  -5.783  1.00  0.00              
ATOM   2756 1HB  GLU B 100     -26.490 -43.555  -3.483  1.00  0.00              
ATOM   2757 2HB  GLU B 100     -25.838 -44.745  -4.601  1.00  0.00              
ATOM   2758 1HG  GLU B 100     -23.459 -43.990  -3.961  1.00  0.00              
ATOM   2759 2HG  GLU B 100     -24.156 -42.887  -2.776  1.00  0.00              
ATOM   2760  N   LEU B 101     -26.683 -43.639  -7.114  1.00  0.00              
ATOM   2761  CA  LEU B 101     -27.828 -43.844  -8.042  1.00  0.00              
ATOM   2762  C   LEU B 101     -28.444 -45.192  -7.686  1.00  0.00              
ATOM   2763  O   LEU B 101     -27.784 -46.198  -7.859  1.00  0.00              
ATOM   2764  CB  LEU B 101     -27.355 -43.844  -9.465  1.00  0.00              
ATOM   2765  CG  LEU B 101     -26.651 -42.573  -9.928  1.00  0.00              
ATOM   2766  CD1 LEU B 101     -26.155 -42.668 -11.423  1.00  0.00              
ATOM   2767  CD2 LEU B 101     -27.552 -41.403  -9.758  1.00  0.00              
ATOM   2768  H   LEU B 101     -25.844 -44.186  -7.240  1.00  0.00              
ATOM   2769  HA  LEU B 101     -28.532 -43.022  -7.908  1.00  0.00              
ATOM   2770 1HB  LEU B 101     -26.663 -44.675  -9.601  1.00  0.00              
ATOM   2771 2HB  LEU B 101     -28.213 -44.004 -10.117  1.00  0.00              
ATOM   2772  HG  LEU B 101     -25.748 -42.421  -9.336  1.00  0.00              
ATOM   2773 1HD1 LEU B 101     -25.660 -41.738 -11.701  1.00  0.00              
ATOM   2774 2HD1 LEU B 101     -25.451 -43.495 -11.520  1.00  0.00              
ATOM   2775 3HD1 LEU B 101     -27.007 -42.837 -12.079  1.00  0.00              
ATOM   2776 1HD2 LEU B 101     -27.041 -40.499 -10.091  1.00  0.00              
ATOM   2777 2HD2 LEU B 101     -28.454 -41.549 -10.352  1.00  0.00              
ATOM   2778 3HD2 LEU B 101     -27.822 -41.301  -8.707  1.00  0.00              
ATOM   2779  N   HIS B 102     -29.623 -45.178  -7.091  1.00  0.00              
ATOM   2780  CA  HIS B 102     -30.309 -46.400  -6.660  1.00  0.00              
ATOM   2781  C   HIS B 102     -31.516 -46.669  -7.577  1.00  0.00              
ATOM   2782  O   HIS B 102     -32.146 -45.737  -8.119  1.00  0.00              
ATOM   2783  CB  HIS B 102     -30.766 -46.288  -5.202  1.00  0.00              
ATOM   2784  CG  HIS B 102     -29.652 -46.419  -4.211  1.00  0.00              
ATOM   2785  ND1 HIS B 102     -29.873 -46.656  -2.870  1.00  0.00              
ATOM   2786  CD2 HIS B 102     -28.309 -46.344  -4.364  1.00  0.00              
ATOM   2787  CE1 HIS B 102     -28.713 -46.723  -2.241  1.00  0.00              
ATOM   2788  NE2 HIS B 102     -27.749 -46.537  -3.124  1.00  0.00              
ATOM   2789  H   HIS B 102     -30.064 -44.284  -6.930  1.00  0.00              
ATOM   2790  HA  HIS B 102     -29.618 -47.243  -6.712  1.00  0.00              
ATOM   2791 1HB  HIS B 102     -31.251 -45.324  -5.046  1.00  0.00              
ATOM   2792 2HB  HIS B 102     -31.503 -47.063  -4.991  1.00  0.00              
ATOM   2793  HD2 HIS B 102     -27.772 -46.165  -5.295  1.00  0.00              
ATOM   2794  HE1 HIS B 102     -28.575 -46.901  -1.175  1.00  0.00              
ATOM   2795  HE2 HIS B 102     -26.758 -46.535  -2.926  1.00  0.00              
ATOM   2796  N   HIS B 103     -31.833 -47.950  -7.747  1.00  0.00              
ATOM   2797  CA  HIS B 103     -32.966 -48.338  -8.553  1.00  0.00              
ATOM   2798  C   HIS B 103     -34.145 -48.577  -7.636  1.00  0.00              
ATOM   2799  O   HIS B 103     -34.008 -49.147  -6.533  1.00  0.00              
ATOM   2800  CB  HIS B 103     -32.664 -49.594  -9.376  1.00  0.00              
ATOM   2801  CG  HIS B 103     -31.542 -49.419 -10.351  1.00  0.00              
ATOM   2802  ND1 HIS B 103     -30.227 -49.681 -10.026  1.00  0.00              
ATOM   2803  CD2 HIS B 103     -31.538 -49.010 -11.641  1.00  0.00              
ATOM   2804  CE1 HIS B 103     -29.462 -49.439 -11.077  1.00  0.00              
ATOM   2805  NE2 HIS B 103     -30.232 -49.031 -12.068  1.00  0.00              
ATOM   2806  H   HIS B 103     -31.274 -48.666  -7.306  1.00  0.00              
ATOM   2807  HA  HIS B 103     -33.207 -47.537  -9.251  1.00  0.00              
ATOM   2808 1HB  HIS B 103     -32.408 -50.415  -8.705  1.00  0.00              
ATOM   2809 2HB  HIS B 103     -33.554 -49.890  -9.929  1.00  0.00              
ATOM   2810  HD2 HIS B 103     -32.407 -48.718 -12.230  1.00  0.00              
ATOM   2811  HE1 HIS B 103     -28.380 -49.557 -11.118  1.00  0.00              
ATOM   2812  HE2 HIS B 103     -29.919 -48.774 -12.993  1.00  0.00              
ATOM   2813  N   ASP B 104     -35.306 -48.105  -8.072  1.00  0.00              
ATOM   2814  CA  ASP B 104     -36.524 -48.267  -7.311  1.00  0.00              
ATOM   2815  C   ASP B 104     -36.994 -49.717  -7.450  1.00  0.00              
ATOM   2816  O   ASP B 104     -37.504 -50.315  -6.500  1.00  0.00              
ATOM   2817  CB  ASP B 104     -37.571 -47.255  -7.782  1.00  0.00              
ATOM   2818  CG  ASP B 104     -37.274 -45.872  -7.267  1.00  0.00              
ATOM   2819  OD1 ASP B 104     -36.253 -45.695  -6.541  1.00  0.00              
ATOM   2820  OD2 ASP B 104     -38.114 -44.975  -7.517  1.00  0.00              
ATOM   2821  H   ASP B 104     -35.340 -47.620  -8.957  1.00  0.00              
ATOM   2822  HA  ASP B 104     -36.302 -48.082  -6.259  1.00  0.00              
ATOM   2823 1HB  ASP B 104     -37.595 -47.238  -8.872  1.00  0.00              
ATOM   2824 2HB  ASP B 104     -38.558 -47.565  -7.438  1.00  0.00              
ATOM   2825  N   LYS B 105     -36.729 -50.251  -8.647  1.00  0.00              
ATOM   2826  CA  LYS B 105     -37.027 -51.608  -9.117  1.00  0.00              
ATOM   2827  C   LYS B 105     -38.502 -51.968  -8.978  1.00  0.00              
ATOM   2828  O   LYS B 105     -39.174 -52.170  -9.995  1.00  0.00              
ATOM   2829  CB  LYS B 105     -36.176 -52.628  -8.358  1.00  0.00              
ATOM   2830  CG  LYS B 105     -34.681 -52.524  -8.628  1.00  0.00              
ATOM   2831  CD  LYS B 105     -33.903 -53.568  -7.841  1.00  0.00              
ATOM   2832  CE  LYS B 105     -32.408 -53.456  -8.097  1.00  0.00              
ATOM   2833  NZ  LYS B 105     -31.632 -54.456  -7.316  1.00  0.00              
ATOM   2834  H   LYS B 105     -36.268 -49.605  -9.270  1.00  0.00              
ATOM   2835  HA  LYS B 105     -36.913 -51.632 -10.201  1.00  0.00              
ATOM   2836 1HB  LYS B 105     -36.333 -52.507  -7.286  1.00  0.00              
ATOM   2837 2HB  LYS B 105     -36.495 -53.636  -8.624  1.00  0.00              
ATOM   2838 1HG  LYS B 105     -34.491 -52.667  -9.692  1.00  0.00              
ATOM   2839 2HG  LYS B 105     -34.329 -51.532  -8.345  1.00  0.00              
ATOM   2840 1HD  LYS B 105     -34.091 -53.436  -6.775  1.00  0.00              
ATOM   2841 2HD  LYS B 105     -34.238 -54.565  -8.131  1.00  0.00              
ATOM   2842 1HE  LYS B 105     -32.209 -53.607  -9.158  1.00  0.00              
ATOM   2843 2HE  LYS B 105     -32.066 -52.457  -7.825  1.00  0.00              
ATOM   2844 1HZ  LYS B 105     -30.648 -54.349  -7.513  1.00  0.00              
ATOM   2845 2HZ  LYS B 105     -31.795 -54.314  -6.329  1.00  0.00              
ATOM   2846 3HZ  LYS B 105     -31.927 -55.387  -7.574  1.00  0.00              
ATOM   2847  N   GLY B 111     -38.311 -53.624 -14.406  1.00  0.00              
ATOM   2848  CA  GLY B 111     -37.139 -52.980 -13.782  1.00  0.00              
ATOM   2849  C   GLY B 111     -35.848 -53.114 -14.595  1.00  0.00              
ATOM   2850  O   GLY B 111     -35.216 -54.183 -14.597  1.00  0.00              
ATOM   2851  H   GLY B 111     -38.259 -53.911 -15.373  1.00  0.00              
ATOM   2852 1HA  GLY B 111     -37.341 -51.919 -13.636  1.00  0.00              
ATOM   2853 2HA  GLY B 111     -36.968 -53.414 -12.797  1.00  0.00              
ATOM   2854  N   GLU B 112     -35.434 -52.012 -15.237  1.00  0.00              
ATOM   2855  CA  GLU B 112     -34.196 -51.954 -16.042  1.00  0.00              
ATOM   2856  C   GLU B 112     -33.057 -51.209 -15.336  1.00  0.00              
ATOM   2857  O   GLU B 112     -33.287 -50.339 -14.470  1.00  0.00              
ATOM   2858  CB  GLU B 112     -34.476 -51.286 -17.390  1.00  0.00              
ATOM   2859  CG  GLU B 112     -35.426 -52.061 -18.291  1.00  0.00              
ATOM   2860  CD  GLU B 112     -35.666 -51.383 -19.610  1.00  0.00              
ATOM   2861  OE1 GLU B 112     -35.247 -50.261 -19.765  1.00  0.00              
ATOM   2862  OE2 GLU B 112     -36.270 -51.987 -20.466  1.00  0.00              
ATOM   2863  H   GLU B 112     -36.008 -51.184 -15.158  1.00  0.00              
ATOM   2864  HA  GLU B 112     -33.843 -52.973 -16.208  1.00  0.00              
ATOM   2865 1HB  GLU B 112     -34.905 -50.297 -17.224  1.00  0.00              
ATOM   2866 2HB  GLU B 112     -33.540 -51.148 -17.931  1.00  0.00              
ATOM   2867 1HG  GLU B 112     -35.008 -53.051 -18.475  1.00  0.00              
ATOM   2868 2HG  GLU B 112     -36.377 -52.189 -17.775  1.00  0.00              
ATOM   2869  N   VAL B 113     -31.834 -51.537 -15.747  1.00  0.00              
ATOM   2870  CA  VAL B 113     -30.636 -50.914 -15.193  1.00  0.00              
ATOM   2871  C   VAL B 113     -30.463 -49.456 -15.674  1.00  0.00              
ATOM   2872  O   VAL B 113     -30.035 -48.594 -14.885  1.00  0.00              
ATOM   2873  CB  VAL B 113     -29.393 -51.735 -15.587  1.00  0.00              
ATOM   2874  CG1 VAL B 113     -28.122 -51.021 -15.150  1.00  0.00              
ATOM   2875  CG2 VAL B 113     -29.472 -53.123 -14.971  1.00  0.00              
ATOM   2876  H   VAL B 113     -31.736 -52.239 -16.467  1.00  0.00              
ATOM   2877  HA  VAL B 113     -30.753 -50.841 -14.111  1.00  0.00              
ATOM   2878  HB  VAL B 113     -29.355 -51.820 -16.674  1.00  0.00              
ATOM   2879 1HG1 VAL B 113     -27.254 -51.614 -15.437  1.00  0.00              
ATOM   2880 2HG1 VAL B 113     -28.070 -50.045 -15.630  1.00  0.00              
ATOM   2881 3HG1 VAL B 113     -28.132 -50.893 -14.067  1.00  0.00              
ATOM   2882 1HG2 VAL B 113     -28.590 -53.697 -15.255  1.00  0.00              
ATOM   2883 2HG2 VAL B 113     -29.515 -53.037 -13.886  1.00  0.00              
ATOM   2884 3HG2 VAL B 113     -30.368 -53.630 -15.332  1.00  0.00              
ATOM   2885  N   TYR B 114     -30.769 -49.201 -16.957  1.00  0.00              
ATOM   2886  CA  TYR B 114     -30.536 -47.887 -17.556  1.00  0.00              
ATOM   2887  C   TYR B 114     -31.800 -47.079 -17.789  1.00  0.00              
ATOM   2888  O   TYR B 114     -31.777 -46.132 -18.577  1.00  0.00              
ATOM   2889  CB  TYR B 114     -29.730 -47.983 -18.862  1.00  0.00              
ATOM   2890  CG  TYR B 114     -28.424 -48.739 -18.719  1.00  0.00              
ATOM   2891  CD1 TYR B 114     -27.254 -48.092 -18.295  1.00  0.00              
ATOM   2892  CD2 TYR B 114     -28.378 -50.120 -18.941  1.00  0.00              
ATOM   2893  CE1 TYR B 114     -26.065 -48.800 -18.145  1.00  0.00              
ATOM   2894  CE2 TYR B 114     -27.192 -50.835 -18.773  1.00  0.00              
ATOM   2895  CZ  TYR B 114     -26.049 -50.163 -18.384  1.00  0.00              
ATOM   2896  OH  TYR B 114     -24.891 -50.879 -18.235  1.00  0.00              
ATOM   2897  H   TYR B 114     -31.171 -49.935 -17.521  1.00  0.00              
ATOM   2898  HA  TYR B 114     -29.963 -47.283 -16.853  1.00  0.00              
ATOM   2899 1HB  TYR B 114     -30.330 -48.480 -19.626  1.00  0.00              
ATOM   2900 2HB  TYR B 114     -29.506 -46.980 -19.225  1.00  0.00              
ATOM   2901  HD1 TYR B 114     -27.269 -47.024 -18.079  1.00  0.00              
ATOM   2902  HD2 TYR B 114     -29.277 -50.652 -19.250  1.00  0.00              
ATOM   2903  HE1 TYR B 114     -25.163 -48.285 -17.814  1.00  0.00              
ATOM   2904  HE2 TYR B 114     -27.175 -51.910 -18.950  1.00  0.00              
ATOM   2905  HH  TYR B 114     -25.059 -51.803 -18.437  1.00  0.00              
ATOM   2906  N   ASP B 115     -32.881 -47.441 -17.104  1.00  0.00              
ATOM   2907  CA  ASP B 115     -34.139 -46.659 -17.173  1.00  0.00              
ATOM   2908  C   ASP B 115     -34.078 -45.510 -16.180  1.00  0.00              
ATOM   2909  O   ASP B 115     -34.196 -45.718 -14.972  1.00  0.00              
ATOM   2910  CB  ASP B 115     -35.368 -47.532 -16.879  1.00  0.00              
ATOM   2911  CG  ASP B 115     -36.713 -46.758 -16.997  1.00  0.00              
ATOM   2912  OD1 ASP B 115     -36.746 -45.518 -17.209  1.00  0.00              
ATOM   2913  OD2 ASP B 115     -37.766 -47.413 -16.840  1.00  0.00              
ATOM   2914  H   ASP B 115     -32.847 -48.267 -16.524  1.00  0.00              
ATOM   2915  HA  ASP B 115     -34.242 -46.258 -18.182  1.00  0.00              
ATOM   2916 1HB  ASP B 115     -35.390 -48.373 -17.572  1.00  0.00              
ATOM   2917 2HB  ASP B 115     -35.291 -47.940 -15.870  1.00  0.00              
ATOM   2918  N   MET B 116     -33.919 -44.307 -16.709  1.00  0.00              
ATOM   2919  CA  MET B 116     -33.757 -43.122 -15.897  1.00  0.00              
ATOM   2920  C   MET B 116     -34.998 -42.768 -15.130  1.00  0.00              
ATOM   2921  O   MET B 116     -34.901 -42.002 -14.184  1.00  0.00              
ATOM   2922  CB  MET B 116     -33.288 -41.940 -16.729  1.00  0.00              
ATOM   2923  CG  MET B 116     -31.841 -42.125 -17.275  1.00  0.00              
ATOM   2924  SD  MET B 116     -31.184 -40.750 -18.193  1.00  0.00              
ATOM   2925  CE  MET B 116     -31.964 -41.067 -19.823  1.00  0.00              
ATOM   2926  H   MET B 116     -33.911 -44.218 -17.716  1.00  0.00              
ATOM   2927  HA  MET B 116     -33.004 -43.325 -15.137  1.00  0.00              
ATOM   2928 1HB  MET B 116     -33.964 -41.796 -17.571  1.00  0.00              
ATOM   2929 2HB  MET B 116     -33.321 -41.033 -16.124  1.00  0.00              
ATOM   2930 1HG  MET B 116     -31.160 -42.308 -16.445  1.00  0.00              
ATOM   2931 2HG  MET B 116     -31.811 -42.992 -17.937  1.00  0.00              
ATOM   2932 1HE  MET B 116     -31.658 -40.294 -20.529  1.00  0.00              
ATOM   2933 2HE  MET B 116     -31.649 -42.043 -20.195  1.00  0.00              
ATOM   2934 3HE  MET B 116     -33.049 -41.053 -19.717  1.00  0.00              
ATOM   2935  N   ASP B 117     -36.167 -43.292 -15.509  1.00  0.00              
ATOM   2936  CA  ASP B 117     -37.375 -43.046 -14.708  1.00  0.00              
ATOM   2937  C   ASP B 117     -37.415 -43.973 -13.495  1.00  0.00              
ATOM   2938  O   ASP B 117     -38.198 -43.751 -12.588  1.00  0.00              
ATOM   2939  CB  ASP B 117     -38.637 -43.245 -15.551  1.00  0.00              
ATOM   2940  CG  ASP B 117     -38.812 -42.172 -16.618  1.00  0.00              
ATOM   2941  OD1 ASP B 117     -38.006 -41.272 -16.665  1.00  0.00              
ATOM   2942  OD2 ASP B 117     -39.747 -42.264 -17.376  1.00  0.00              
ATOM   2943  H   ASP B 117     -36.237 -43.858 -16.344  1.00  0.00              
ATOM   2944  HA  ASP B 117     -37.327 -42.032 -14.311  1.00  0.00              
ATOM   2945 1HB  ASP B 117     -38.600 -44.219 -16.039  1.00  0.00              
ATOM   2946 2HB  ASP B 117     -39.513 -43.237 -14.902  1.00  0.00              
ATOM   2947  N   ASN B 118     -36.528 -44.964 -13.467  1.00  0.00              
ATOM   2948  CA  ASN B 118     -36.465 -45.915 -12.363  1.00  0.00              
ATOM   2949  C   ASN B 118     -35.244 -45.690 -11.456  1.00  0.00              
ATOM   2950  O   ASN B 118     -34.945 -46.527 -10.590  1.00  0.00              
ATOM   2951  CB  ASN B 118     -36.408 -47.333 -12.943  1.00  0.00              
ATOM   2952  CG  ASN B 118     -36.751 -48.406 -11.926  1.00  0.00              
ATOM   2953  OD1 ASN B 118     -37.670 -48.241 -11.100  1.00  0.00              
ATOM   2954  ND2 ASN B 118     -36.020 -49.538 -11.993  1.00  0.00              
ATOM   2955  H   ASN B 118     -35.880 -45.059 -14.235  1.00  0.00              
ATOM   2956  HA  ASN B 118     -37.366 -45.803 -11.758  1.00  0.00              
ATOM   2957 1HB  ASN B 118     -37.104 -47.412 -13.779  1.00  0.00              
ATOM   2958 2HB  ASN B 118     -35.409 -47.528 -13.330  1.00  0.00              
ATOM   2959 1HD2 ASN B 118     -36.195 -50.286 -11.352  1.00  0.00              
ATOM   2960 2HD2 ASN B 118     -35.303 -49.630 -12.684  1.00  0.00              
ATOM   2961  N   ILE B 119     -34.533 -44.589 -11.671  1.00  0.00              
ATOM   2962  CA  ILE B 119     -33.295 -44.330 -10.920  1.00  0.00              
ATOM   2963  C   ILE B 119     -33.525 -43.098 -10.064  1.00  0.00              
ATOM   2964  O   ILE B 119     -34.147 -42.112 -10.533  1.00  0.00              
ATOM   2965  CB  ILE B 119     -32.098 -44.147 -11.891  1.00  0.00              
ATOM   2966  CG1 ILE B 119     -31.881 -45.445 -12.680  1.00  0.00              
ATOM   2967  CG2 ILE B 119     -30.773 -43.706 -11.122  1.00  0.00              
ATOM   2968  CD1 ILE B 119     -30.928 -45.348 -13.861  1.00  0.00              
ATOM   2969  H   ILE B 119     -34.841 -43.916 -12.359  1.00  0.00              
ATOM   2970  HA  ILE B 119     -33.094 -45.186 -10.278  1.00  0.00              
ATOM   2971  HB  ILE B 119     -32.339 -43.377 -12.624  1.00  0.00              
ATOM   2972 1HG1 ILE B 119     -31.493 -46.216 -12.015  1.00  0.00              
ATOM   2973 2HG1 ILE B 119     -32.837 -45.801 -13.067  1.00  0.00              
ATOM   2974 1HG2 ILE B 119     -29.959 -43.590 -11.837  1.00  0.00              
ATOM   2975 2HG2 ILE B 119     -30.946 -42.761 -10.611  1.00  0.00              
ATOM   2976 3HG2 ILE B 119     -30.506 -44.470 -10.390  1.00  0.00              
ATOM   2977 1HD1 ILE B 119     -30.849 -46.321 -14.346  1.00  0.00              
ATOM   2978 2HD1 ILE B 119     -31.307 -44.616 -14.575  1.00  0.00              
ATOM   2979 3HD1 ILE B 119     -29.946 -45.038 -13.510  1.00  0.00              
ATOM   2980  N   ARG B 120     -33.023 -43.116  -8.824  1.00  0.00              
ATOM   2981  CA  ARG B 120     -33.148 -41.964  -7.907  1.00  0.00              
ATOM   2982  C   ARG B 120     -31.758 -41.590  -7.356  1.00  0.00              
ATOM   2983  O   ARG B 120     -30.954 -42.484  -7.098  1.00  0.00              
ATOM   2984  CB  ARG B 120     -34.090 -42.282  -6.754  1.00  0.00              
ATOM   2985  CG  ARG B 120     -35.509 -42.638  -7.168  1.00  0.00              
ATOM   2986  CD  ARG B 120     -36.203 -41.486  -7.799  1.00  0.00              
ATOM   2987  NE  ARG B 120     -37.553 -41.828  -8.214  1.00  0.00              
ATOM   2988  CZ  ARG B 120     -37.880 -42.326  -9.422  1.00  0.00              
ATOM   2989  NH1 ARG B 120     -36.944 -42.534 -10.322  1.00  0.00              
ATOM   2990  NH2 ARG B 120     -39.140 -42.605  -9.703  1.00  0.00              
ATOM   2991  H   ARG B 120     -32.543 -43.946  -8.509  1.00  0.00              
ATOM   2992  HA  ARG B 120     -33.573 -41.126  -8.460  1.00  0.00              
ATOM   2993 1HB  ARG B 120     -33.693 -43.119  -6.182  1.00  0.00              
ATOM   2994 2HB  ARG B 120     -34.147 -41.425  -6.084  1.00  0.00              
ATOM   2995 1HG  ARG B 120     -35.484 -43.459  -7.884  1.00  0.00              
ATOM   2996 2HG  ARG B 120     -36.078 -42.941  -6.288  1.00  0.00              
ATOM   2997 1HD  ARG B 120     -36.262 -40.663  -7.087  1.00  0.00              
ATOM   2998 2HD  ARG B 120     -35.646 -41.166  -8.679  1.00  0.00              
ATOM   2999  HE  ARG B 120     -38.300 -41.681  -7.548  1.00  0.00              
ATOM   3000 1HH1 ARG B 120     -35.980 -42.321 -10.107  1.00  0.00              
ATOM   3001 2HH1 ARG B 120     -37.188 -42.907 -11.228  1.00  0.00              
ATOM   3002 1HH2 ARG B 120     -39.860 -42.444  -9.012  1.00  0.00              
ATOM   3003 2HH2 ARG B 120     -39.385 -42.978 -10.609  1.00  0.00              
ATOM   3004  N   VAL B 121     -31.448 -40.310  -7.253  1.00  0.00              
ATOM   3005  CA  VAL B 121     -30.189 -39.864  -6.597  1.00  0.00              
ATOM   3006  C   VAL B 121     -30.443 -39.799  -5.108  1.00  0.00              
ATOM   3007  O   VAL B 121     -31.395 -39.174  -4.632  1.00  0.00              
ATOM   3008  CB  VAL B 121     -29.737 -38.481  -7.104  1.00  0.00              
ATOM   3009  CG1 VAL B 121     -28.477 -38.033  -6.380  1.00  0.00              
ATOM   3010  CG2 VAL B 121     -29.507 -38.532  -8.607  1.00  0.00              
ATOM   3011  H   VAL B 121     -32.080 -39.617  -7.628  1.00  0.00              
ATOM   3012  HA  VAL B 121     -29.411 -40.600  -6.802  1.00  0.00              
ATOM   3013  HB  VAL B 121     -30.514 -37.751  -6.879  1.00  0.00              
ATOM   3014 1HG1 VAL B 121     -28.172 -37.054  -6.751  1.00  0.00              
ATOM   3015 2HG1 VAL B 121     -28.675 -37.969  -5.310  1.00  0.00              
ATOM   3016 3HG1 VAL B 121     -27.679 -38.752  -6.560  1.00  0.00              
ATOM   3017 1HG2 VAL B 121     -29.189 -37.550  -8.959  1.00  0.00              
ATOM   3018 2HG2 VAL B 121     -28.734 -39.266  -8.832  1.00  0.00              
ATOM   3019 3HG2 VAL B 121     -30.433 -38.813  -9.107  1.00  0.00              
ATOM   3020  N   THR B 122     -29.583 -40.451  -4.331  1.00  0.00              
ATOM   3021  CA  THR B 122     -29.794 -40.523  -2.868  1.00  0.00              
ATOM   3022  C   THR B 122     -28.482 -40.296  -2.141  1.00  0.00              
ATOM   3023  O   THR B 122     -27.434 -40.594  -2.680  1.00  0.00              
ATOM   3024  CB  THR B 122     -30.391 -41.876  -2.441  1.00  0.00              
ATOM   3025  OG1 THR B 122     -30.679 -41.853  -1.037  1.00  0.00              
ATOM   3026  CG2 THR B 122     -29.416 -43.006  -2.735  1.00  0.00              
ATOM   3027  H   THR B 122     -28.775 -40.905  -4.733  1.00  0.00              
ATOM   3028  HA  THR B 122     -30.515 -39.755  -2.584  1.00  0.00              
ATOM   3029  HB  THR B 122     -31.318 -42.053  -2.986  1.00  0.00              
ATOM   3030  HG1 THR B 122     -29.864 -41.965  -0.542  1.00  0.00              
ATOM   3031 1HG2 THR B 122     -29.855 -43.955  -2.428  1.00  0.00              
ATOM   3032 2HG2 THR B 122     -29.204 -43.034  -3.805  1.00  0.00              
ATOM   3033 3HG2 THR B 122     -28.490 -42.840  -2.187  1.00  0.00              
ATOM   3034  N   THR B 123     -28.552 -39.795  -0.907  1.00  0.00              
ATOM   3035  CA  THR B 123     -27.343 -39.846  -0.047  1.00  0.00              
ATOM   3036  C   THR B 123     -27.168 -41.266   0.487  1.00  0.00              
ATOM   3037  O   THR B 123     -28.109 -42.057   0.502  1.00  0.00              
ATOM   3038  CB  THR B 123     -27.428 -38.853   1.128  1.00  0.00              
ATOM   3039  OG1 THR B 123     -28.621 -39.103   1.883  1.00  0.00              
ATOM   3040  CG2 THR B 123     -27.448 -37.421   0.616  1.00  0.00              
ATOM   3041  H   THR B 123     -29.399 -39.385  -0.541  1.00  0.00              
ATOM   3042  HA  THR B 123     -26.481 -39.547  -0.643  1.00  0.00              
ATOM   3043  HB  THR B 123     -26.566 -38.987   1.781  1.00  0.00              
ATOM   3044  HG1 THR B 123     -28.467 -39.833   2.489  1.00  0.00              
ATOM   3045 1HG2 THR B 123     -27.508 -36.734   1.459  1.00  0.00              
ATOM   3046 2HG2 THR B 123     -26.537 -37.224   0.051  1.00  0.00              
ATOM   3047 3HG2 THR B 123     -28.313 -37.278  -0.031  1.00  0.00              
ATOM   3048  N   PRO B 124     -25.977 -41.594   0.999  1.00  0.00              
ATOM   3049  CA  PRO B 124     -25.794 -42.973   1.449  1.00  0.00              
ATOM   3050  C   PRO B 124     -26.678 -43.320   2.611  1.00  0.00              
ATOM   3051  O   PRO B 124     -27.183 -44.436   2.664  1.00  0.00              
ATOM   3052  CB  PRO B 124     -24.316 -43.012   1.850  1.00  0.00              
ATOM   3053  CG  PRO B 124     -23.687 -41.938   1.032  1.00  0.00              
ATOM   3054  CD  PRO B 124     -24.723 -40.847   0.986  1.00  0.00              
ATOM   3055  HA  PRO B 124     -25.990 -43.657   0.610  1.00  0.00              
ATOM   3056 1HB  PRO B 124     -24.215 -42.842   2.932  1.00  0.00              
ATOM   3057 2HB  PRO B 124     -23.896 -44.008   1.641  1.00  0.00              
ATOM   3058 1HG  PRO B 124     -22.746 -41.607   1.497  1.00  0.00              
ATOM   3059 2HG  PRO B 124     -23.429 -42.321   0.033  1.00  0.00              
ATOM   3060 1HD  PRO B 124     -24.613 -40.197   1.867  1.00  0.00              
ATOM   3061 2HD  PRO B 124     -24.604 -40.266   0.059  1.00  0.00              
ATOM   3062  N   LYS B 125     -26.924 -42.367   3.502  1.00  0.00              
ATOM   3063  CA  LYS B 125     -27.840 -42.598   4.619  1.00  0.00              
ATOM   3064  C   LYS B 125     -29.170 -41.926   4.290  1.00  0.00              
ATOM   3065  O   LYS B 125     -29.165 -40.699   3.987  1.00  0.00              
ATOM   3066  OXT LYS B 125     -30.188 -42.562   4.323  1.00  0.00              
ATOM   3067  CB  LYS B 125     -27.269 -42.058   5.932  1.00  0.00              
ATOM   3068  CG  LYS B 125     -26.001 -42.759   6.400  1.00  0.00              
ATOM   3069  CD  LYS B 125     -25.487 -42.160   7.701  1.00  0.00              
ATOM   3070  CE  LYS B 125     -26.406 -42.495   8.867  1.00  0.00              
ATOM   3071  NZ  LYS B 125     -25.863 -42.005  10.163  1.00  0.00              
ATOM   3072  H   LYS B 125     -26.474 -41.466   3.413  1.00  0.00              
ATOM   3073  HA  LYS B 125     -27.973 -43.673   4.742  1.00  0.00              
ATOM   3074 1HB  LYS B 125     -27.043 -40.997   5.821  1.00  0.00              
ATOM   3075 2HB  LYS B 125     -28.014 -42.154   6.720  1.00  0.00              
ATOM   3076 1HG  LYS B 125     -26.205 -43.818   6.554  1.00  0.00              
ATOM   3077 2HG  LYS B 125     -25.229 -42.662   5.637  1.00  0.00              
ATOM   3078 1HD  LYS B 125     -24.490 -42.548   7.912  1.00  0.00              
ATOM   3079 2HD  LYS B 125     -25.422 -41.076   7.603  1.00  0.00              
ATOM   3080 1HE  LYS B 125     -27.383 -42.042   8.701  1.00  0.00              
ATOM   3081 2HE  LYS B 125     -26.537 -43.575   8.928  1.00  0.00              
ATOM   3082 1HZ  LYS B 125     -26.501 -42.247  10.908  1.00  0.00              
ATOM   3083 2HZ  LYS B 125     -24.965 -42.434  10.336  1.00  0.00              
ATOM   3084 3HZ  LYS B 125     -25.756 -41.002  10.125  1.00  0.00              
TER                                                                             
# All scores below are weighted scores, not raw scores.
#BEGIN_POSE_ENERGIES_TABLE 2wpt.ppk_0001.pdb
label fa_atr fa_rep fa_sol fa_intra_rep pro_close fa_cust_pair_dist fa_pair hbond_sr_bb hbond_lr_bb hbond_bb_sc hbond_sc ch_bond_bb_bb dslf_ss_dst dslf_cs_ang dslf_ss_dih dslf_ca_dih rama omega fa_dun p_aa_pp ref total
weights 0.8 0.44 0.65 0.004 1 1 0.49 0.585 1.17 1.17 1.1 0.5 1 1 1 1 0.2 0.5 0.56 0.32 1 NA
pose -766.445 78.2532 386.341 1.36731 1.43451 -1.98424e-29 -28.3499 -58.5013 -32.8497 -32.5079 -20.1289 -4.81792 0 0 0 0 -4.017 14.7606 189.048 -16.298 -29.076 -321.786
LYS_p:NtermProteinFull_1 -3.09102 0.110058 1.4485 0.00538438 0 0 -0.374354 0 0 0 0 0 0 0 0 0 0 0.00621923 1.7388 0 -0.702 -0.858403
HIS_2 -1.49731 0.0365854 1.08153 0.00250936 0 0 -0.0216994 0 0 -0.259154 0 0 0 0 0 0 0.384211 0.000698825 1.07475 -0.141056 0.782 1.44307
SER_3 -3.05545 0.484144 2.08391 0.00177818 0 0 -0.278442 0 0 -0.407666 -0.1581 0 0 0 0 0 -0.0575992 0.195878 0.322715 -0.127773 -0.168 -1.16461
ILE_4 -5.00602 0.596695 1.53811 0.00881075 0 0 0 0 0 0 0 0 0 0 0 0 -0.200221 0.0293563 1.02291 0.198953 0.325 -1.48641
SER_5 -2.59015 0.474687 1.81763 0.00189815 0 0 -0.266597 0 0 0 -0.1581 -0.145892 0 0 0 0 -0.198104 0.372451 0.131351 -0.198226 -0.168 -0.927057
ASP_6 -4.28194 0.408887 2.67366 0.00267078 0 0 -0.354653 0 0 -0.66682 0 0 0 0 0 0 -0.117188 0.0334849 1.74844 -0.158773 -0.762 -1.47424
TYR_7 -7.01258 0.309077 2.25734 0.0204421 0 0 0 0 0 0 0 0 0 0 0 0 -0.0029622 0.617005 1.60161 -0.139303 0.744 -1.60538
THR_8 -4.63505 0.259904 2.70989 0.0049968 0 0 -0.00607992 0 0 -0.803766 0 -0.00508377 0 0 0 0 -0.0776517 0.0821719 0.0340358 -0.124563 -0.235 -2.79619
GLU_9 -3.41556 0.133633 1.85325 0.00501289 0 0 -0.503504 0 0 0 -0.39285 0 0 0 0 0 -0.0204599 0.193582 2.34927 -0.130108 -0.924 -0.851731
ALA_10 -2.37618 0.212687 1.28772 0.000698279 0 0 0 0 0 0 0 0 0 0 0 0 0.0432261 0.00880894 0 -0.14863 0.488 -0.483669
GLU_11 -4.70742 0.20069 3.01882 0.00369232 0 0 -0.463425 0 0 -0.803766 0 0 0 0 0 0 -0.017248 0.006362 2.41222 -0.132191 -0.924 -1.40627
PHE_12 -7.62648 0.748797 1.39197 0.0216612 0 0 0 0 0 0 0 0 0 0 0 0 -0.153286 0.0671301 1.72822 0.105696 1.035 -2.68129
LEU_13 -5.02878 0.54426 2.11579 0.0066484 0 0 0 0 0 0 0 0 0 0 0 0 -0.049196 0.0127663 0.576233 -0.11252 0.128 -1.8068
GLU_14 -3.84264 0.263025 2.40433 0.00470636 0 0 -0.318082 0 0 0 -0.393394 0 0 0 0 0 -0.0312437 0.260257 2.49472 -0.159217 -0.924 -0.241538
PHE_15 -6.77442 0.590658 1.79084 0.0207575 0 0 0 0 0 0 0 0 0 0 0 0 0.0468117 0.0452001 1.70952 -0.0995117 1.035 -1.63514
VAL_16 -5.07182 0.300098 1.41334 0.0100509 0 0 0 0 0 0 0 0 0 0 0 0 -0.137886 0.372589 0.0631083 0.0698697 0.312 -2.66865
LYS_17 -4.95723 0.472798 2.65395 0.00311631 0 0 -0.459898 0 0 0 -0.393394 0 0 0 0 0 0.0503599 0.022773 0.923789 -0.0277362 -0.702 -2.41346
LYS_18 -4.33633 0.291066 2.1692 0.00510855 0 0 -0.15177 0 0 0 0 0 0 0 0 0 -0.134014 0.000449526 1.04305 -0.0166091 -0.702 -1.83185
ILE_19 -5.2139 0.748631 1.55907 0.0167137 0 0 0 0 0 0 0 0 0 0 0 0 0.0870505 0.183421 0.101934 -0.142439 0.325 -2.33451
ALA_20 -2.91633 0.194135 1.3256 0.000797275 0 0 0 0 0 -0.776498 0 -0.1583 0 0 0 0 -0.143057 0.000163944 0 -0.133345 0.488 -2.11883
ARG_21 -3.73253 0.491727 2.24412 0.00983464 0 0 -0.262025 0 0 0 0 0 0 0 0 0 -0.0933886 0.00977163 1.24515 0.0221464 -0.911 -0.976194
ALA_22 -3.76473 0.438851 2.63889 0.00281748 0 0 0 0 0 -0.963728 0 0 0 0 0 0 0.384684 0.279002 0 0.271877 0.488 -0.224337
GLU_23 -3.49413 0.341146 2.66004 0.00532003 0 0 -0.848156 0 0 0 -0.436563 0 0 0 0 0 0.110507 0.205347 2.17432 0.0633506 -0.924 -0.14282
GLY_24 -2.17348 0.414476 1.62408 4.99958e-05 0 0 0 0 0 -0.454597 0 0 0 0 0 0 -0.122923 0.0411153 0 0.0220816 0.331 -0.318191
ALA_25 -1.25807 0.106798 0.758312 0.000520008 0 0 0 0 0 -0.348746 0 0 0 0 0 0 -0.0155012 0.0240731 0 -0.177025 0.488 -0.421641
THR_26 -3.19012 0.331399 2.15239 0.00571519 0 0 -0.208136 0 0 -0.0219672 0 0 0 0 0 0 -0.19939 0.0870807 0.167545 -0.193555 -0.235 -1.30404
GLU_27 -4.56369 0.330045 3.36393 0.00658364 0 0 -0.424484 0 0 -0.638431 -1.1878 0 0 0 0 0 -0.087831 0.000290762 2.35773 -0.141069 -0.924 -1.90872
CYS_28 -2.80085 0.293284 1.6355 0.00101532 0 0 0 0 0 -0.0219672 0 0 0 0 0 0 -0.118402 0.0178633 0.150164 0.159928 -0.03 -0.713469
ASP_29 -4.82117 0.498642 3.06886 0.00261303 0 0 -0.441461 0 0 -0.348746 0 0 0 0 0 0 0.116793 0.342002 2.65068 0.0414623 -0.762 0.347682
ASP_30 -5.69926 0.581984 4.26146 0.00343367 0 0 -0.416088 0 0 -0.454597 -0.62855 0 0 0 0 0 0.0884627 0.000992323 1.15613 0.0311425 -0.762 -1.83689
ASN_31 -4.64915 0.359835 3.087 0.00333853 0 0 -0.209627 0 0 0 0 0 0 0 0 0 0.1856 0.00592019 0.891085 0.197407 -0.927 -1.0556
LYS_32 -3.69403 0.3599 1.76389 0.00284505 0 0 -0.322378 0 0 0 0 0 0 0 0 0 -0.0465232 0.00641349 0.830535 -0.0259155 -0.702 -1.82726
LEU_33 -5.18925 0.439723 2.16702 0.00566836 0 0 0 0 0 0 0 0 0 0 0 0 -0.0764313 0.0570415 0.350387 -0.121353 0.128 -2.23919
VAL_34 -4.61572 0.488035 1.91496 0.0168729 0 0 0 0 0 0 0 0 0 0 0 0 -0.0265781 0.0451121 0.0218153 -0.0127477 0.312 -1.85624
ARG_35 -5.93276 0.315092 3.7064 0.0153953 0 -9.9212e-30 -0.355328 0 0 0 -0.477867 0 0 0 0 0 -0.0616099 0.0547346 2.21753 -0.0751751 -0.911 -1.5046
GLU_36 -4.74392 0.501823 2.5606 0.00781164 0 0 -0.138727 0 0 0 0 0 0 0 0 0 -0.0400983 0.0890282 2.4144 -0.145536 -0.924 -0.41862
PHE_37 -7.20324 0.892437 1.90112 0.0270681 0 0 0 0 0 0 0 0 0 0 0 0 0.0427303 0.00470166 1.24107 -0.106573 1.035 -2.16569
GLU_38 -5.42484 0.445755 3.62527 0.00459642 0 0 -0.442159 0 0 -0.155012 -0.477867 0 0 0 0 0 0.036187 0.0152067 2.12368 -0.103395 -0.924 -1.27657
ARG_39 -4.18219 0.173366 2.69995 0.00772931 0 -9.9212e-30 -0.294814 0 0 0 0 0 0 0 0 0 0.0246973 0.0234171 1.31465 -0.0828729 -0.911 -1.22707
LEU_40 -5.59576 0.471091 2.02006 0.00642974 0 0 0 0 0 0 0 0 0 0 0 0 0.0016666 0.234603 0.309136 -0.117747 0.128 -2.54251
THR_41 -4.8614 0.780326 2.32719 0.00459634 0 0 0.0256752 0 0 -1.0274 0 0 0 0 0 0 0.1294 0.259785 0.322232 0.0121239 -0.235 -2.26248
GLU_42 -3.00145 0.215597 1.98784 0.00537544 0 0 -0.46526 0 0 0 -0.573255 0 0 0 0 0 0.42385 0.0630273 2.44374 0.244574 -0.924 0.42005
HIS_43 -6.65776 1.13066 2.69411 0.00496256 0.00737798 0 -0.252109 0 0 -1.00555 0 0 0 0 0 0 -0.11515 0.0540826 1.22402 0.0140494 0.782 -2.11931
PRO_44 -2.56864 0.431103 0.922219 0.00182325 0.0354609 0 0 0 0 0 0 0 0 0 0 0 -0.0388843 0.19055 0.496191 -0.282852 0.39 -0.423032
ASP_45 -3.90433 0.554302 2.38426 0.00303642 0 0 -0.442634 0 0 -0.653813 0 0 0 0 0 0 -0.0840824 0.00857488 1.49644 -0.106658 -0.762 -1.5069
GLY_46 -2.49465 0.55378 1.40023 1.05083e-06 0 0 0 0 0 0 0 0 0 0 0 0 0.0726462 0.0929144 0 -0.565719 0.331 -0.609802
SER_47 -3.86328 0.403221 2.56553 0.00195255 0 0 -0.256151 0 0 -0.278622 -0.474116 0 0 0 0 0 -0.183605 0.0102448 0.12174 -0.194145 -0.168 -2.31524
ASP_48 -5.32714 1.27942 3.54199 0.0032322 0 0 -0.358643 0 0 -0.650454 -0.475201 0 0 0 0 0 0.000280633 0.0293404 1.54058 -0.00477727 -0.762 -1.18337
LEU_49 -5.07177 0.640709 2.50666 0.0106889 0 0 0 0 0 -0.516903 0 0 0 0 0 0 -0.217256 0.00386046 0.15192 0.00954188 0.128 -2.35455
ILE_50 -4.96059 0.664411 0.772873 0.0176603 0 0 0 0 0 0 0 0 0 0 0 0 0.149111 0.97518 0.272815 -0.0789694 0.325 -1.86251
TYR_51 -7.68188 0.956786 1.60907 0.0231709 0 0 0 0 0 0 0 0 0 0 0 0 0.109102 0.0040997 1.28302 -0.0311842 0.744 -2.98382
TYR_52 -5.29639 0.856676 2.2142 0.0243087 0.00902438 0 0 0 0 -0.559016 -0.305546 0 0 0 0 0 0.421739 0.0174714 1.30048 -0.0590633 0.744 -0.632117
PRO_53 -3.04945 0.448734 1.45293 0.00239978 0.0378362 0 0 0 0 0 0 0 0 0 0 0 -0.202139 0.0161311 0.37783 -0.506631 0.39 -1.03236
ARG_54 -1.74239 0.245748 1.40047 0.00743887 0 0 -0.372079 0 0 0 0 0 0 0 0 0 -0.305603 0.00500064 1.21183 0.0580655 -0.911 -0.402515
ASP_55 -1.04253 0.125672 0.774428 0.00692442 0 0 -0.0380694 0 0 0 0 0 0 0 0 0 -0.331607 0.00023185 1.41946 -0.240272 -0.762 -0.0877675
ASP_56 -1.87732 0.223001 1.56715 0.0117063 0 0 -0.150379 0 0 0 0 0 0 0 0 0 -0.324411 0.0264314 1.46937 -0.235231 -0.762 -0.0516846
ARG_57 -5.23583 0.206214 4.63411 0.00968384 0 0 -0.469449 0 0 -0.516903 -0.312483 0 0 0 0 0 0.0137936 0.158489 2.85081 -0.0185147 -0.911 0.408917
GLU_58 -1.9152 0.0586006 1.37502 0.0055301 0 0 -0.207631 0 0 0 0 -0.101938 0 0 0 0 -0.130212 0.0327639 2.15025 -0.00276764 -0.924 0.340421
ASP_59 -1.56706 0.0325739 1.37709 0.0118983 0 0 -0.119331 0 0 0 0 0 0 0 0 0 0.130018 0.000377777 1.2964 -0.284373 -0.762 0.115596
SER_60 -3.23176 0.36821 2.26648 0.0015249 0.000145157 0 -0.0314787 0 0 -0.457171 0 0 0 0 0 0 -0.125808 0.287748 0.202348 -0.221922 -0.168 -1.10968
PRO_61 -3.28495 0.300082 0.949462 0.000978408 0.182942 0 0 0 0 0 0 0 0 0 0 0 0.068448 0.0409031 0.481876 -0.248231 0.39 -1.11849
GLU_62 -3.12617 0.461897 1.56212 0.00466751 0 0 -0.352642 0 0 0 0 0 0 0 0 0 0.0713728 0.00887376 2.12217 -0.109117 -0.924 -0.280824
GLY_63 -3.08449 0.195559 1.75182 1.17391e-05 0 0 0 0 0 -0.457171 0 -0.101938 0 0 0 0 0.123409 0.000215615 0 0.224643 0.331 -1.01694
ILE_64 -6.02557 0.794782 2.46564 0.0179438 0 0 0 0 0 0 0 0 0 0 0 0 0.0300816 0.0497019 0.140872 -0.109976 0.325 -2.31152
VAL_65 -4.68132 0.497757 1.53057 0.011539 0 0 0 0 0 0 0 0 0 0 0 0 -0.130345 0.0401289 0.0712736 0.0611802 0.312 -2.28721
LYS_66 -3.63828 0.394743 1.95286 0.00282598 0 0 -0.319501 0 0 0 0 0 0 0 0 0 0.0273878 0.00248523 1.02746 -0.0260532 -0.702 -1.27807
GLU_67 -4.31126 0.247068 2.88555 0.00502256 0 0 -0.693582 0 0 0 -0.312483 0 0 0 0 0 -0.00852981 0.0294351 2.54024 -0.12949 -0.924 -0.672035
ILE_68 -5.00551 0.661811 1.42628 0.0202609 0 0 0 0 0 0 0 0 0 0 0 0 -0.0362338 0.0337571 1.27 -0.0543058 0.325 -1.35894
LYS_69 -3.75914 0.236223 2.0625 0.00504219 0 0 -0.635181 0 0 0 -0.39285 0 0 0 0 0 0.0439653 0.00843643 1.06491 -0.0123542 -0.702 -2.08045
GLU_70 -3.18735 0.258163 1.78074 0.00393624 0 0 -0.0336553 0 0 0 0 0 0 0 0 0 0.0110171 0.00149992 2.10542 -0.129037 -0.924 -0.113262
TRP_71 -7.49453 0.630708 2.89213 0.0245687 0 0 0 0 0 0 0 0 0 0 0 0 0.0606845 0.000331977 1.17451 -0.0676552 1.558 -1.22126
ARG_72 -7.99204 0.521533 5.05177 0.00969923 0 0 -0.404509 0 0 -1.09162 -0.973998 0 0 0 0 0 0.0518782 0.00252231 2.25083 -0.0835598 -0.911 -3.56849
ALA_73 -2.34644 0.282159 1.19928 0.000664375 0 0 0 0 0 0 0 0 0 0 0 0 0.0383745 0.0448293 0 -0.147007 0.488 -0.440141
ALA_74 -1.84294 0.242815 0.952568 0.000836981 0 0 0 0 0 0 0 0 0 0 0 0 -0.177265 0.00253378 0 -0.0891397 0.488 -0.422586
ASN_75 -3.18078 0.311418 1.82056 0.00782242 0 0 -0.0499861 0 0 0 0 0 0 0 0 0 -0.320318 0.0262237 2.21803 -0.240156 -0.927 -0.334195
GLY_76 -1.32597 0.154116 0.736159 2.63574e-05 0 0 0 0 0 0 0 0 0 0 0 0 -0.439529 0.05807 0 -0.57448 0.331 -1.0606
LYS_77 -3.46783 0.2945 2.13308 0.00568527 0 0 -0.254079 0 0 0 0 0 0 0 0 0 0.00876551 0.0139149 1.09767 0.0496031 -0.702 -0.820689
SER_78 -1.84446 0.121037 1.60733 0.00155132 0 0 -0.139786 0 0 -0.415949 -0.400744 0 0 0 0 0 -0.233974 0.000345193 0.228128 -0.157189 -0.168 -1.40171
GLY_79 -1.10801 0.0271184 0.716485 8.17973e-05 0 0 0 0 0 0 0 -0.145892 0 0 0 0 0.25204 0.00311509 0 -0.221227 0.331 -0.145288
PHE_80 -5.32419 0.290329 1.37516 0.0214843 0 0 0 0 0 -0.328134 0 0 0 0 0 0 -0.154066 0.00987448 1.88492 0.0864871 1.035 -1.10314
LYS_81 -3.14785 0.121891 1.64441 0.00439998 0 0 -0.271164 0 0 0 0 -0.00508377 0 0 0 0 -0.11335 0.111404 0.871841 0.0555443 -0.702 -1.42995
GLN_p:CtermProteinFull_82 -1.18801 0.00755011 1.01628 0.00477199 0 0 -0.14511 0 0 -0.328134 0 0 0 0 0 0 0 0 1.86754 0 -1.013 0.221887
PRO_p:NtermProteinFull_83 -1.41258 0.0481448 0.954276 0.06714 0.260952 0 0 0 0 0 0 0 0 0 0 0 0 0.00100299 0.138948 0 0.39 0.447886
GLY_84 -2.41927 0.1325 1.17148 0.000350603 0 0 0 0 0 0 0 0 0 0 0 0 0.0163364 0.0168227 0 -0.136011 0.331 -0.886788
LYS_85 -3.00178 0.187748 1.16807 0.00313107 0 0 -0.249676 0 0 0 0 -0.121827 0 0 0 0 -0.0713589 0.0138035 0.847378 0.0409944 -0.702 -1.88551
ALA_86 -3.45229 0.385741 1.30656 0.000799376 0 0 0 0 0 0 0 -0.221567 0 0 0 0 -0.115001 0.0150066 0 -0.0192496 0.488 -1.612
THR_87 -2.70056 0.171516 1.78395 0.00894672 0 0 -0.0438119 0 0 0 0 0 0 0 0 0 -0.311535 0.0681511 0.141546 -0.206989 -0.235 -1.32378
GLY_88 -2.04352 0.0458999 1.37476 7.1547e-05 0 0 0 0 0 -0.717591 0 0 0 0 0 0 0.118021 0.061935 0 -0.502252 0.331 -1.33168
LYS_89 -2.1618 0.389254 1.61854 0.00502139 0 0 -0.0476909 0 0 -0.32761 0 -0.144115 0 0 0 0 0.238738 0.00418859 0.725398 -0.0450316 -0.702 -0.447111
GLY_90 -1.77315 0.122137 0.906956 0.000144541 0 0 0 0 0 -0.465055 0 0 0 0 0 0 -0.0520818 0.0325166 0 -0.546587 0.331 -1.44412
LYS_91 -3.16141 0.334825 1.61786 0.00312405 0.0160147 0 -0.133155 0 0 0 0 -0.146613 0 0 0 0 -0.0960683 0.158334 0.925715 0.0560527 -0.702 -1.12733
PRO_92 -1.50233 0.232375 0.807209 0.00158945 0.0350184 0 0 0 0 0 0 0 0 0 0 0 -0.235646 0.00579234 0.227314 -0.546597 0.39 -0.585275
VAL_93 -2.54515 0.36128 0.471979 0.00816191 0 0 0 0 0 0 0 0 0 0 0 0 -0.126166 0.000549781 0.0631809 -0.15282 0.312 -1.60699
GLY_94 -1.43341 0.104203 0.854283 5.01826e-05 0 0 0 0 0 0 0 0 0 0 0 0 0.132946 0.0167525 0 -0.098051 0.331 -0.0922282
ASP_95 -2.24928 0.205284 1.72594 0.00408883 0 0 -0.2826 0 0 0 -0.206038 0 0 0 0 0 0.0538668 0.000504227 1.10933 0.0117113 -0.762 -0.389194
LYS_96 -3.11675 0.455275 2.03243 0.00660469 0 0 -0.223165 0 0 0 0 0 0 0 0 0 0.189793 0.0434519 0.921392 0.0498699 -0.702 -0.343102
TRP_97 -7.78487 0.699484 2.42543 0.0207187 0 0 0 0 0 -0.785103 0 0 0 0 0 0 -0.276607 0.0447146 2.35985 -0.0282231 1.558 -1.7666
LEU_98 -5.72049 0.622472 1.72786 0.00816591 0 0 0 0 0 0 0 0 0 0 0 0 -0.170997 0.139048 0.211428 -0.0233596 0.128 -3.07787
ASP_99 -3.045 0.311099 2.01645 0.00265535 0 0 -0.258859 0 0 0 0 0 0 0 0 0 0.0405485 0.132711 1.25771 -0.00744187 -0.762 -0.312133
ASP_100 -4.3124 0.514157 2.63024 0.00297268 0 0 -0.351955 0 0 0 -0.340061 0 0 0 0 0 -0.00453047 0.105166 1.16351 -0.0171937 -0.762 -1.37209
ALA_101 -4.48044 0.435371 1.7368 0.000823986 0 0 0 0 0 0 0 -0.0866023 0 0 0 0 -0.203223 0.29534 0 -0.131418 0.488 -1.94535
GLY_102 -1.76999 0.333633 1.12175 2.08964e-05 0 0 0 0 0 0 0 0 0 0 0 0 -0.0236403 0.00369227 0 0.152818 0.331 0.149279
LYS_103 -3.33589 0.325092 2.21058 0.00338489 0 0 -0.32772 0 0 0 -0.340061 0 0 0 0 0 -0.0354409 0.00278777 0.897444 0.0702859 -0.702 -1.23153
ASP_104 -0.752112 0.129313 0.524116 0.00315513 0 0 0.000468216 0 0 0 0 0 0 0 0 0 0.0187289 0.0050173 1.10534 0.000972038 -0.762 0.273001
SER_105 -1.14868 0.146357 0.884608 0.00131863 0 0 -0.0214257 0 0 -0.0801658 0 0 0 0 0 0 -0.110477 0.199174 0.386939 -0.103888 -0.168 -0.0142367
GLY_106 -2.11165 0.151438 1.14079 0.000136883 0 0 0 0 0 -0.0801658 0 0 0 0 0 0 -0.0184027 0.0070223 0 -0.536284 0.331 -1.11612
ALA_107 -3.15079 0.138121 1.36497 0.000925101 0.000394713 0 0 0 0 0 0 0 0 0 0 0 0.0790527 0.0390785 0 0.13376 0.488 -0.906486
PRO_108 -2.37235 0.170375 0.687722 0.00288409 0.0624252 0 0 0 0 0 0 0 0 0 0 0 -0.0459198 0.0601461 0.137045 -0.463565 0.39 -1.37124
ILE_109 -3.6045 0.219342 0.923485 0.02131 0.000386187 0 0 0 0 0 0 0 0 0 0 0 -0.270258 0.0161653 0.801812 0.0216888 0.325 -1.54557
PRO_110 -4.75566 0.550267 1.14702 0.00176672 0.226882 0 0 0 0 0 0 -0.146613 0 0 0 0 -0.134829 0.0110375 0.223609 -0.505895 0.39 -2.99242
ASP_111 -4.8955 0.282965 3.09904 0.00442194 0 0 -0.21748 0 0 -0.0414238 0 -0.144115 0 0 0 0 -0.000194119 0.00193763 3.09315 -0.00423488 -0.762 0.416563
ARG_112 -4.34402 0.34024 3.52633 0.0106999 0 0 -0.833895 0 0 -0.0414238 -0.417311 0 0 0 0 0 -0.0881041 0.0800641 1.4431 -0.0628807 -0.911 -1.29819
ILE_113 -5.18161 0.743254 1.35727 0.0130979 0 0 0 0 0 0 0 0 0 0 0 0 0.0282906 0.00471912 1.0042 -0.0972869 0.325 -1.80307
ALA_114 -4.66483 0.551976 2.33195 0.000594856 0 0 0 0 0 0 0 0 0 0 0 0 -0.00476294 0.0224252 0 -0.140674 0.488 -1.41532
ASP_115 -3.67986 0.238233 2.64741 0.00330296 0 0 -0.211682 0 0 0 -0.531326 0 0 0 0 0 0.0382155 0.0812662 1.12706 0.00668076 -0.762 -1.04269
LYS_116 -2.67706 0.165165 1.38736 0.0067706 0 0 -0.106502 0 0 0 0 0 0 0 0 0 0.0247175 0.0979933 1.46263 -0.00838674 -0.702 -0.349321
LEU_117 -5.10701 0.429268 1.45137 0.00711979 0 0 0 0 0 0 0 0 0 0 0 0 0.00593368 0.00049527 0.0871221 -0.0445949 0.128 -3.0423
ARG_118 -5.68524 1.11673 4.32823 0.0121523 0 0 -0.168748 0 0 -0.717591 -0.531326 -0.0592153 0 0 0 0 -0.257031 0.00297721 2.90046 0.0170819 -0.911 0.0474897
ASP_119 -2.1216 0.37754 1.36298 0.0032775 0 0 -0.0991911 0 0 0 0 0 0 0 0 0 0.435299 0.0859777 1.44775 -0.0700512 -0.762 0.659978
LYS_120 -3.85934 0.626048 1.79629 0.00424511 0 0 -0.395188 0 0 0 0 -0.121827 0 0 0 0 -0.079569 0.110919 1.29174 0.0219347 -0.702 -1.30675
GLU_121 -2.44 0.198681 0.888826 0.00598878 0 0 -0.17131 0 0 0 0 0 0 0 0 0 -0.0176342 0.0129162 2.23054 0.0103398 -0.924 -0.205654
PHE_122 -7.17028 0.769514 1.98484 0.0227398 0 0 0 0 0 0 0 0 0 0 0 0 0.116161 0.117825 1.43831 -0.11213 1.035 -1.79802
LYS_123 -1.41774 0.0532691 0.994426 0.00325897 0 0 -0.0262647 0 0 0 0 0 0 0 0 0 -0.136071 0.0400327 0.714425 0.00853246 -0.702 -0.468134
SER_124 -3.34009 0.326759 2.31581 0.00358223 0 0 -0.405126 0 0 0 0 0 0 0 0 0 -0.151384 0.00477678 0.174203 -0.226955 -0.168 -1.46643
PHE_125 -5.53181 0.450561 1.71256 0.0218631 0 0 0 0 0 0 0 0 0 0 0 0 -0.222077 0.213892 1.61062 0.181145 1.035 -0.528256
ASP_126 -3.11646 0.327754 1.8824 0.00315432 0 0 -0.460508 0 0 0 0 0 0 0 0 0 0.019082 0.000542297 1.91793 0.00110859 -0.762 -0.186989
ASP_127 -4.44653 0.312987 2.64203 0.00330052 0 0 -0.381811 0 0 0 0 0 0 0 0 0 0.138052 0.116318 1.24219 0.0324957 -0.762 -1.10296
PHE_128 -7.13181 0.820803 1.59417 0.0232955 0 0 0 0 0 0 0 0 0 0 0 0 0.0409049 0.00351343 1.72642 -0.0954989 1.035 -1.9832
ARG_129 -5.65394 0.599233 3.45217 0.0107718 0 0 -0.452748 0 0 0 -1.1878 0 0 0 0 0 0.0474482 0.00164144 2.10538 -0.0905214 -0.911 -2.07937
LYS_130 -4.31881 0.35993 2.37691 0.00305726 0 0 -0.459049 0 0 0 0 -0.183084 0 0 0 0 0.0263109 0.00347346 1.00235 -0.0247088 -0.702 -1.91562
ALA_131 -4.04882 0.494621 1.85534 0.000979086 0 0 0 0 0 0 0 0 0 0 0 0 -0.058016 0.0933293 0 -0.185621 0.488 -1.36019
VAL_132 -5.04838 0.542933 1.51819 0.0144681 0 0 0 0 0 0 0 0 0 0 0 0 -0.00130423 0.0457813 0.0208519 -0.0086837 0.312 -2.60415
TRP_133 -9.10561 0.535427 2.83494 0.0218908 0 0 0 0 0 0 0 0 0 0 0 0 -0.150883 0.0537073 1.45368 0.00274466 1.558 -2.7961
GLU_134 -4.53496 0.35364 2.65841 0.00430313 0 0 -0.416549 0 0 0 0 -0.0711009 0 0 0 0 -0.005101 0.00302744 2.10418 -0.138981 -0.924 -0.967133
GLU_135 -4.9663 0.413512 2.80039 0.00387712 0 0 -0.671396 0 0 0 -0.547271 0 0 0 0 0 -0.063109 0.170305 2.53874 -0.155715 -0.924 -1.40096
VAL_136 -5.17203 0.668502 1.51047 0.00704886 0 0 0 0 0 0 0 0 0 0 0 0 -0.04494 0.00295933 0.0511385 0.00751948 0.312 -2.65732
SER_137 -3.12549 0.421843 1.85488 0.00601791 0 0 -0.102239 0 0 0 -0.61705 0 0 0 0 0 -0.139832 0.178203 0.981702 0.0364927 -0.168 -0.673472
LYS_138 -2.86372 0.282895 1.8561 0.00344954 0 0 -0.593628 0 0 0 -0.547271 0 0 0 0 0 -0.147834 0.00554681 1.11776 0.00880853 -0.702 -1.5799
ASP_139 -5.26144 0.711049 3.92135 0.0160694 0.000654967 0 -0.281252 0 0 -0.290521 -0.417311 0 0 0 0 0 0.30328 0.00185089 1.44387 -0.0942198 -0.762 -0.708615
PRO_140 -2.35422 0.167537 1.31318 0.00095516 0.16433 0 0 0 0 -0.093844 0 0 0 0 0 0 0.0244302 0.0579067 0.210085 -0.319436 0.39 -0.439076
GLU_141 -3.24966 0.459936 2.29775 0.00492485 0 0 -0.343945 0 0 -0.290521 0 0 0 0 0 0 0.105959 0.00763067 2.09239 -0.156685 -0.924 0.00378047
LEU_142 -5.71377 0.57242 2.59454 0.0118403 0 0 0 0 0 -0.785103 0 0 0 0 0 0 -0.141412 0.451841 0.120949 -0.0546289 0.128 -2.81533
SER_143 -3.74792 0.334712 2.20664 0.003478 0 0 -0.0803072 0 0 -0.093844 0 0 0 0 0 0 -0.190596 0.0759528 0.192708 -0.126975 -0.168 -1.59416
LYS_144 -2.72473 0.321142 1.92006 0.00642708 0 0 -0.282781 0 0 0 -0.206038 0 0 0 0 0 -0.13476 0.000105259 0.983739 -0.016194 -0.702 -0.835027
ASN_145 -3.25745 0.153946 2.93289 0.00617617 0 0 -0.104454 0 0 0 0 0 0 0 0 0 -0.232183 0.0292763 2.18978 -0.143449 -0.927 0.647536
LEU_146 -4.23821 0.307115 1.12106 0.00674119 0 0 0 0 0 0 0 0 0 0 0 0 -0.0468171 0.133657 0.285626 -0.117164 0.128 -2.41999
VAL_147 -4.26488 0.70762 1.64455 0.0135449 7.32693e-05 0 0 0 0 0 0 0 0 0 0 0 0.146921 0.00998502 0.160981 0.260892 0.312 -1.00831
PRO_148 -2.65266 0.366249 1.18205 0.000837128 0.0533618 0 0 0 0 0 0 0 0 0 0 0 0.0698173 2.90273e-05 0.202818 -0.270826 0.39 -0.658319
ALA_149 -3.54479 0.434606 1.25 0.000602368 0 0 0 0 0 0 0 -0.1583 0 0 0 0 -0.0246893 0.0440236 0 -0.179905 0.488 -1.69046
LEU_150 -6.57698 0.983361 1.5499 0.00678761 0 0 0 0 0 0 0 0 0 0 0 0 -0.0438251 0.0419595 0.177794 -0.121112 0.128 -3.85411
LYS_151 -4.74886 0.578499 2.28908 0.00295951 0 0 -0.00443666 0 0 0 0 0 0 0 0 0 -0.0694088 0.0205107 0.930765 -0.0199038 -0.702 -1.72279
ASN_152 -4.24386 0.185489 2.72132 0.00371879 0 0 -0.0533639 0 0 -0.776498 0 0 0 0 0 0 0.125013 4.41211e-06 0.929693 0.115554 -0.927 -1.91993
LEU_153 -5.94691 0.700815 2.13416 0.00513924 0 0 0 0 0 0 0 0 0 0 0 0 0.298312 0.0484143 0.909038 -0.0986661 0.128 -1.8217
VAL_154 -5.6757 0.908007 2.0136 0.00700185 0 0 0 0 0 0 0 -0.2488 0 0 0 0 -0.182644 0.0291099 1.54133 0.139605 0.312 -1.15649
SER_155 -2.63959 0.422575 1.798 0.00125592 0 0 -0.0939979 0 0 0 -0.61705 0 0 0 0 0 -0.185695 0.0365742 0.643011 -0.0436159 -0.168 -0.846536
LYS_156 -3.64385 0.428896 2.87817 0.0039569 0 0 -0.558338 0 0 -0.672453 -0.436563 0 0 0 0 0 -0.080952 0.0664462 0.948433 0.00413521 -0.702 -1.76412
GLY_157 -2.52298 0.247338 1.27754 6.74319e-06 0 0 0 0 0 0 0 -0.183084 0 0 0 0 -0.442746 0.00114589 0 -0.583116 0.331 -1.87489
LYS_158 -6.15996 0.359907 3.98941 0.00318384 0 0 -0.536124 0 0 -0.291275 -0.62855 -0.177699 0 0 0 0 -0.110562 0.045665 1.09916 0.0290888 -0.702 -3.07975
SER_159 -4.25793 0.333572 2.99219 0.00166036 1.96916e-05 0 -0.0462223 0 0 -1.42024 0 0 0 0 0 0 -0.141032 0.000185494 0.426716 0.0132105 -0.168 -2.26587
PRO_160 -4.44459 0.898982 0.989125 0.00171842 0.178461 0 0 0 0 0 0 -0.0153028 0 0 0 0 -0.221581 0.150246 0.291304 -0.512587 0.39 -2.29422
VAL_161 -4.49995 0.741973 1.36715 0.0125489 0 0 0 0 0 -0.559016 0 -0.0635153 0 0 0 0 -0.260896 0.00928971 0.12634 0.115243 0.312 -2.69883
THR_162 -4.88984 1.35063 2.43109 0.00780737 0.00368459 0 -0.118429 0 0 0 0 0 0 0 0 0 0.00159074 0.193113 0.0875351 -0.161199 -0.235 -1.32901
PRO_163 -3.71854 0.752647 1.6541 0.00104524 0.0647187 0 0 0 0 0 0 0 0 0 0 0 -0.174035 0.147389 0.157798 -0.567171 0.39 -1.29205
SER_164 -3.59023 0.403971 3.00148 0.000926551 0 0 -0.285433 0 0 -0.774064 -0.949317 0 0 0 0 0 -0.105721 0.00567781 0.500732 0.0603036 -0.168 -1.89968
ASN_165 -1.74064 0.239858 1.22309 0.00432336 0 0 -0.215882 0 0 0 0 0 0 0 0 0 -0.168878 0.00672235 1.16884 -0.072903 -0.927 -0.482457
GLN_166 -4.6632 0.461931 2.81704 0.00578077 0 0 -0.175269 0 0 0 0 0 0 0 0 0 0.00257464 0.101519 1.69909 -0.0402227 -1.013 -0.803754
THR_167 -4.01047 0.484169 2.40308 0.00374639 0 0 -0.192173 0 0 0 0 0 0 0 0 0 0.0244401 0.00299026 0.0703531 -0.130053 -0.235 -1.57891
VAL_168 -2.99358 0.250415 1.34601 0.0227587 0 0 0 0 0 0 0 0 0 0 0 0 0.373596 0.00276011 0.477525 -0.116612 0.312 -0.325136
GLY_169 -1.22377 0.254423 0.673277 1.12275e-05 0 0 0 0 0 0 0 0 0 0 0 0 0.0310997 0.00164204 0 -0.57077 0.331 -0.503089
MET_170 -2.4202 0.268955 1.01447 0.00448467 0 0 0 0 0 0 0 0 0 0 0 0 -0.00353753 0.0201666 0.617863 0.0670223 -0.421 -0.85178
ARG_171 -5.50315 0.412234 3.74516 0.00884137 0 0 -0.24352 0 0 0 -0.875138 0 0 0 0 0 0.251754 0.418604 2.3847 0.0836638 -0.911 -0.227848
HIS_D_172 -5.89553 0.534035 2.91162 0.00241606 0 0 -0.279859 0 0 0 0 -0.0635153 0 0 0 0 0.167075 0.532674 0.932825 -0.125746 0.782 -0.502001
VAL_173 -4.40449 0.350491 2.45403 0.0133012 0 0 0 0 0 0 0 -0.0153028 0 0 0 0 -0.140853 0.0384862 0.0530132 -0.146359 0.312 -1.48569
TYR_174 -7.20545 1.05451 2.31104 0.0210706 0 0 0 0 0 -0.781807 -0.305546 -0.070995 0 0 0 0 -0.329929 0.00500939 1.87759 0.138949 0.744 -2.54155
GLU_175 -4.83927 0.173588 3.40953 0.00493884 0 0 -0.344751 0 0 0 -1.18895 -0.190625 0 0 0 0 0.0206808 0.0591499 2.06519 0.0813686 -0.924 -1.67315
LEU_176 -3.2509 0.463104 0.405318 0.00914256 0 0 0 0 0 0 0 -0.126446 0 0 0 0 0.313551 0.0170843 0.552207 -0.151324 0.128 -1.64027
HIS_177 -3.86454 0.225203 2.21099 0.00451544 0 0 -0.127734 0 0 0 -0.31381 -0.188095 0 0 0 0 -0.051246 0.014233 2.54605 -0.0218362 0.782 1.21573
HIS_178 -4.24962 0.235956 2.20225 0.00224061 0 0 -0.0754302 0 0 -0.432683 0 -0.190156 0 0 0 0 -0.0344961 0.00151808 2.00688 -0.00973094 0.782 0.23873
ASP_179 -2.66565 0.151215 2.33028 0.00376083 0 0 -0.41168 0 0 0 0 0 0 0 0 0 0.0703923 0.00147208 2.20382 -0.0516402 -0.762 0.869973
LYS_180 -1.6489 0.239341 0.932404 0.00313407 0 0 -0.00416436 0 0 0 0 0 0 0 0 0 1.58622 0.137093 0.734909 0.149023 -0.702 1.42706
GLY_181 -0.335699 0.0047288 0.258153 8.49992e-05 0 0 0 0 0 0 0 0 0 0 0 0 0.891807 0.0093749 0 -0.330944 0.331 0.828506
GLU_182 -1.71025 0.0893476 1.12769 0.00442768 0 0 -0.0251969 0 0 0 0 0 0 0 0 0 0.030709 0.00235776 2.01088 0.0830244 -0.924 0.688987
VAL_183 -3.04076 0.170498 1.0132 0.0153206 0 0 0 0 0 -0.432683 0 0 0 0 0 0 -0.0341937 0.145369 0.0659471 0.0247238 0.312 -1.76058
TYR_184 -6.81925 0.364318 2.57142 0.0237667 0 0 0 0 0 0 0 -0.162352 0 0 0 0 -0.13024 0.117543 1.65144 -0.0819788 0.744 -1.72134
ASP_185 -4.33421 0.393307 2.97377 0.00856441 0 0 -0.21742 0 0 -0.425084 0 0 0 0 0 0 0.0640814 0.0794063 1.34125 -0.171745 -0.762 -1.05007
MET_186 -5.73829 0.591019 2.26227 0.00269227 0 0 0 0 0 0 0 0 0 0 0 0 -0.191214 0.12455 1.58597 0.0730681 -0.421 -1.71094
ASP_187 -3.47154 0.434911 2.86901 0.00312761 0 0 -0.156366 0 0 -1.75832 0 0 0 0 0 0 -0.182885 1.89265e-05 1.9941 -0.137547 -0.762 -1.16749
ASN_188 -4.61672 0.366798 3.44083 0.00613435 0 0 -0.234967 0 0 0 0 -0.190156 0 0 0 0 -0.226316 0.090364 2.28792 -0.230413 -0.927 -0.233533
ILE_189 -5.50087 0.541649 1.99145 0.00988131 0 0 0 0 0 -0.615032 0 -0.188095 0 0 0 0 -0.0308175 0.0150274 0.279261 -0.198692 0.325 -3.37123
ARG_190 -5.26691 0.264363 3.89009 0.0123272 0 0 -0.568863 0 0 -1.15561 0 -0.126446 0 0 0 0 -0.0522721 0.221864 1.67683 -0.0462379 -0.911 -2.06186
VAL_191 -3.91512 0.374799 1.11329 0.0106826 0 0 0 0 0 0 0 -0.207867 0 0 0 0 -0.187036 0.0797482 0.0528087 -0.147264 0.312 -2.51396
THR_192 -3.92495 0.100569 2.05177 0.0111132 0 0 -0.0036174 0 0 -0.611136 0 -0.140356 0 0 0 0 -0.240042 0.955554 0.813624 -0.143728 -0.235 -1.3662
THR_193 -4.11507 0.558914 2.51192 0.00295402 0.0347866 0 -0.133749 0 0 -1.09544 0 0 0 0 0 0 -0.104577 0.0425681 0.333811 -0.0781177 -0.235 -2.277
PRO_194 -4.26498 0.416874 2.01614 0.00113781 0.0595624 0 0 0 0 0 0 0 0 0 0 0 0.100174 0.0718597 0.290585 0.0458423 0.39 -0.872806
LYS_p:CtermProteinFull_195 -3.39092 0.336758 2.29827 0.00627072 0 0 -0.038655 0 0 -0.484309 0 0 0 0 0 0 0 0 1.94619 0 -0.702 -0.0283867
#END_POSE_ENERGIES_TABLE 2wpt.ppk_0001.pdb
rms 0.388028
I_sc -22.4654
Irms 0.179288
Fnat 0.930233
ddg_sasa 1
ddg_sasa 1
ddg_sasa 1
ddg_sasa 1
ddg_sasa 1
ddg_sasa 1
ddg_sasa 1
ddg_sasa 1
ddg_sasa 1
ddg_sasa 1
ddG -29.4959
sasa 1631.55
rmsd 0.673874
