# Supplementary material for: RosettaScripts: A Scripting Language Interface to the Rosetta Macromolecular Modeling Suite
Source: PLoS One. 2011 Jun 24;6(6):e20161. doi: 10.1371/journal.pone.0020161 (PMC3123292; doi:10.1371/journal.pone.0020161)
Supplement: Supplemental Information S1 — Protocols, input, and output files for all examples given in the paper. (BZ2) [file pone.0020161.s001.bz2 › RosettaDNA/resfile.script]

<dock_design>
	<TASKOPERATIONS>
		<InitializeFromCommandline name=IFC/>
		<IncludeCurrent name=IC/>
		<ReadResfile name=RRF/>
		<RestrictDesignToProteinDNAInterface name=DnaInt base_only=1 z_cutoff=2.0/>
	</TASKOPERATIONS>
	<SCOREFXNS>
		<DNA weights=dna/>
		<DNAGB weights=dna_gb/>
	</SCOREFXNS>
	<FILTERS>
		<FalseFilter name=falsefilter/>
	</FILTERS>
	<MOVERS>
		<PackRotamersMover name=PackRot scorefxn=DNA task_operations=IFC,IC,RRF,DnaInt/>
	</MOVERS>
	<PROTOCOLS>
		<Add mover_name=PackRot/>
	</PROTOCOLS>
</dock_design>
