# Supplementary material for: RosettaScripts: A Scripting Language Interface to the Rosetta Macromolecular Modeling Suite
Source: PLoS One. 2011 Jun 24;6(6):e20161. doi: 10.1371/journal.pone.0020161 (PMC3123292; doi:10.1371/journal.pone.0020161)
Supplement: Supplemental Information S1 — Protocols, input, and output files for all examples given in the paper. (BZ2) [file pone.0020161.s001.bz2 › RosettaDNA/run.bash]

#!/bin/bash

#minimal demonstration of RosettaDNA RosettaScripts functionalities. As of 2011-03, these are identicial to the integration tests provided with the Rosetta source package.

# set your paths to the Rosetta executable and rosetta database
rosettaDNA=./rosettaDNA.linuxiccrelease
database_path=$HOME/minirosetta_database

$rosettaDNA @design.flags -database $database_path 2>&1 > design.log
$rosettaDNA @resfile.flags -database $database_path 2>&1 > resfile.log
$rosettaDNA @predspec.flags -database $database_path 2>&1 > predspec.log
