# Supplementary material for: RosettaScripts: A Scripting Language Interface to the Rosetta Macromolecular Modeling Suite
Source: PLoS One. 2011 Jun 24;6(6):e20161. doi: 10.1371/journal.pone.0020161 (PMC3123292; doi:10.1371/journal.pone.0020161)
Supplement: Supplemental Information S1 — Protocols, input, and output files for all examples given in the paper. (BZ2) [file pone.0020161.s001.bz2 › RosettaDNA/design.script]

<dock_design>
	<TASKOPERATIONS>
		<InitializeFromCommandline name=IFC/>
		<IncludeCurrent name=IC/>
		<RestrictDesignToProteinDNAInterface name=DnaInt base_only=1 z_cutoff=3.0 dna_defs=C.-10.GUA/>
		<OperateOnCertainResidues name=AUTOprot>
			<AddBehaviorRLT behavior=AUTO/>
			<ResidueHasProperty property=PROTEIN/>
		</OperateOnCertainResidues>
		<OperateOnCertainResidues name=ProtNoDes>
			<RestrictToRepackingRLT/>
			<ResidueHasProperty property=PROTEIN/>
		</OperateOnCertainResidues>
		<OperateOnCertainResidues name=DnaNoPack>
			<PreventRepackingRLT/>
			<ResidueHasProperty property=DNA/>
		</OperateOnCertainResidues>
	</TASKOPERATIONS>
	<SCOREFXNS>
		<DNA weights=dna/>
		<DNAGB weights=dna_gb/>
	</SCOREFXNS>
	<FILTERS>
		<FalseFilter name=falsefilter/>
	</FILTERS>
	<MOVERS>
		<DnaInterfaceMultiStateDesign name=msd scorefxn=DNA task_operations=IFC,IC,AUTOprot,DnaInt pop_size=20 num_packs=1 numresults=0 boltz_temp=2 anchor_offset=15 mutate_rate=0.8 generations=5/>
		<DesignProteinBackboneAroundDNA name=bb scorefxn=DNA task_operations=IFC,IC,AUTOprot,DnaInt type=ccd gapspan=4 spread=3 cycles_outer=3 cycles_inner=1 temp_initial=2 temp_final=0.6/>
		<DnaInterfacePacker name=DnaPack scorefxn=DNA task_operations=IFC,IC,AUTOprot,ProtNoDes,DnaInt binding=1 probe_specificity=1/>
		<ParsedProtocol name=bb_msd>
			<Add mover_name=msd/>
			<Add mover_name=bb/>
			<Add mover_name=msd/>
		</ParsedProtocol>
		<LoopOver name=iterbb mover_name=bb_msd filter_name=falsefilter iterations=1/>
	</MOVERS>
	<PROTOCOLS>
		<Add mover_name=iterbb/>
		<Add mover_name=DnaPack/>
	</PROTOCOLS>
</dock_design>
