# Supplementary material for: RosettaScripts: A Scripting Language Interface to the Rosetta Macromolecular Modeling Suite
Source: PLoS One. 2011 Jun 24;6(6):e20161. doi: 10.1371/journal.pone.0020161 (PMC3123292; doi:10.1371/journal.pone.0020161)
Supplement: Supplemental Information S1 — Protocols, input, and output files for all examples given in the paper. (BZ2) [file pone.0020161.s001.bz2 › RosettaDNA/msoleft.resfile]

# generated from msoleft.pdb
AUTO
start
28 A PIKAA L
83 A PIKAA R
-12 C NATRO # g
-11 C NATRO #   c
-10 C NATRO #   a
-9 C NATRO # g
-8 C NATRO #   a
-7 C NATAA #   a
-6 C TARGET GUA #   c
-5 C NATAA # g
-4 C NATRO # t
-3 C NATRO #   c
-2 C NATRO # g
-1 C NATRO # t
1 D NATRO #   a
2 D NATRO #   c
3 D NATRO # g
4 D NATRO #   a
5 D NATAA #   c
6 D TARGET CYT # g
7 D NATAA # t
8 D NATRO # t
9 D NATRO #   c
10 D NATRO # t
11 D NATRO # g
12 D NATRO #   c
