# Supplementary material for: RosettaScripts: A Scripting Language Interface to the Rosetta Macromolecular Modeling Suite
Source: PLoS One. 2011 Jun 24;6(6):e20161. doi: 10.1371/journal.pone.0020161 (PMC3123292; doi:10.1371/journal.pone.0020161)
Supplement: Supplemental Information S1 — Protocols, input, and output files for all examples given in the paper. (BZ2) [file pone.0020161.s001.bz2 › RosettaDNA/msoleft.pdb]

HEADER    HYDROLASE/DNA                           10-JUL-02   1M5X
TITLE     LEFT SIDE OF I-MSOI
COMPND    MOL_ID: 1;
COMPND   2 MOLECULE: DNA ENDONUCLEASE I-MSOI;
SOURCE    MOL_ID: 1;
SOURCE   2 ORGANISM_SCIENTIFIC: MONOMASTIX SP. CL-1997;
KEYWDS    LAGLIDADG
EXPDTA    X-RAY DIFFRACTION
AUTHOR    B.CHEVALIER,M.TURMEL,C.LEMIEUX,R.J.MONNAT,B.L.STODDARD
REMARK   1
REMARK   2
REMARK   2 RESOLUTION. 2.25 ANGSTROMS.
REMARK 999 this is a minimal header to test/ensure proper pdb I/O
SEQRES   1 A  170  MET THR THR LYS ASN THR LEU GLN PRO THR GLU ALA ALA
SEQRES   2 A  170  TYR ILE ALA GLY PHE LEU ASP GLY ASP GLY SER ILE TYR
SEQRES   3 A  170  ALA LYS LEU ILE PRO ARG PRO ASP TYR LYS ASP ILE LYS
SEQRES   4 A  170  TYR GLN VAL SER LEU ALA ILE SER PHE ILE GLN ARG LYS
SEQRES   5 A  170  ASP LYS PHE PRO TYR LEU GLN ASP ILE TYR ASP GLN LEU
SEQRES   6 A  170  GLY LYS ARG GLY ASN LEU ARG LYS ASP ARG GLY ASP GLY
SEQRES   7 A  170  ILE ALA ASP TYR THR ILE ILE GLY SER THR HIS LEU SER
SEQRES   8 A  170  ILE ILE LEU PRO ASP LEU VAL PRO TYR LEU ARG ILE LYS
SEQRES   9 A  170  LYS LYS GLN ALA ASN ARG ILE LEU HIS ILE ILE ASN LEU
SEQRES  10 A  170  TYR PRO GLN ALA GLN LYS ASN PRO SER LYS PHE LEU ASP
SEQRES  11 A  170  LEU VAL LYS ILE VAL ASP ASP VAL GLN ASN LEU ASN LYS
SEQRES  12 A  170  ARG ALA ASP GLU LEU LYS SER THR ASN TYR ASP ARG LEU
SEQRES  13 A  170  LEU GLU GLU PHE LEU LYS ALA GLY LYS ILE GLU SER SER
SEQRES  14 A  170  PRO
SEQRES   1 C   12    G   C   A   G   A   A   C   G   T   C   G   T
SEQRES   2 D   12    A   C   G   A   C   G   T   T   C   T   G   C
ATOM   2662  N   THR A   6      42.509  95.545  85.423  1.00  0.00
ATOM   2663  CA  THR A   6      41.903  95.187  84.171  1.00  0.00
ATOM   2664  C   THR A   6      42.062  96.332  83.181  1.00  0.00
ATOM   2665  O   THR A   6      41.552  96.306  82.074  1.00  0.00
ATOM   2666  CB  THR A   6      40.454  94.703  84.455  1.00  0.00
ATOM   2667  OG1 THR A   6      39.857  94.245  83.229  1.00  0.00
ATOM   2668  CG2 THR A   6      39.620  95.830  85.061  1.00  0.00
ATOM   2669  H   THR A   6      42.931  95.794  86.295  1.00  0.00
ATOM   2670  HG1 THR A   6      40.375  93.519  82.873  1.00  0.00
ATOM   2671  HA  THR A   6      42.414  94.322  83.748  1.00  0.00
ATOM   2672  HB  THR A   6      40.489  93.877  85.165  1.00  0.00
ATOM   2673 1HG2 THR A   6      38.609  95.471  85.253  1.00  0.00
ATOM   2674 2HG2 THR A   6      40.074  96.155  85.997  1.00  0.00
ATOM   2675 3HG2 THR A   6      39.582  96.667  84.366  1.00  0.00
ATOM   2676  N   LEU A   7      42.803  97.354  83.632  1.00  0.00
ATOM   2677  CA  LEU A   7      43.103  98.536  82.828  1.00  0.00
ATOM   2678  C   LEU A   7      44.481  98.468  82.200  1.00  0.00
ATOM   2679  O   LEU A   7      45.486  98.477  82.905  1.00  0.00
ATOM   2680  CB  LEU A   7      43.037  99.805  83.683  1.00  0.00
ATOM   2681  CG  LEU A   7      41.733 100.602  83.713  1.00  0.00
ATOM   2682  CD1 LEU A   7      41.911 101.930  84.442  1.00  0.00
ATOM   2683  CD2 LEU A   7      41.219 100.845  82.296  1.00  0.00
ATOM   2684  H   LEU A   7      43.171  97.304  84.571  1.00  0.00
ATOM   2685  HA  LEU A   7      42.399  98.602  81.999  1.00  0.00
ATOM   2686 1HB  LEU A   7      43.202  99.365  84.665  1.00  0.00
ATOM   2687 2HB  LEU A   7      43.852 100.491  83.451  1.00  0.00
ATOM   2688  HG  LEU A   7      40.987  99.984  84.214  1.00  0.00
ATOM   2689 1HD1 LEU A   7      40.966 102.473  84.446  1.00  0.00
ATOM   2690 2HD1 LEU A   7      42.225 101.742  85.469  1.00  0.00
ATOM   2691 3HD1 LEU A   7      42.668 102.525  83.933  1.00  0.00
ATOM   2692 1HD2 LEU A   7      40.289 101.413  82.339  1.00  0.00
ATOM   2693 2HD2 LEU A   7      41.963 101.407  81.730  1.00  0.00
ATOM   2694 3HD2 LEU A   7      41.036  99.889  81.806  1.00  0.00
ATOM   2695  N   GLN A   8      44.526  98.381  80.869  1.00  0.00
ATOM   2696  CA  GLN A   8      45.795  98.344  80.154  1.00  0.00
ATOM   2697  C   GLN A   8      46.489  99.702  80.201  1.00  0.00
ATOM   2698  O   GLN A   8      45.823 100.728  80.284  1.00  0.00
ATOM   2699  CB  GLN A   8      45.552  98.296  78.644  1.00  0.00
ATOM   2700  CG  GLN A   8      44.884  97.019  78.163  1.00  0.00
ATOM   2701  CD  GLN A   8      45.882  95.974  77.704  1.00  0.00
ATOM   2702  OE1 GLN A   8      45.699  94.778  77.937  1.00  0.00
ATOM   2703  NE2 GLN A   8      46.946  96.420  77.048  1.00  0.00
ATOM   2704  H   GLN A   8      43.663  98.340  80.347  1.00  0.00
ATOM   2705 1HE2 GLN A   8      47.639  95.776  76.721  1.00  0.00
ATOM   2706 2HE2 GLN A   8      47.056  97.400  76.879  1.00  0.00
ATOM   2707  HA  GLN A   8      46.466  97.634  80.638  1.00  0.00
ATOM   2708 1HB  GLN A   8      44.928  99.155  78.398  1.00  0.00
ATOM   2709 2HB  GLN A   8      46.525  98.406  78.165  1.00  0.00
ATOM   2710 1HG  GLN A   8      44.108  96.508  78.733  1.00  0.00
ATOM   2711 2HG  GLN A   8      44.440  97.481  77.281  1.00  0.00
ATOM   2712  N   PRO A   9      47.816  99.714  80.145  1.00  0.00
ATOM   2713  CA  PRO A   9      48.595 100.952  80.173  1.00  0.00
ATOM   2714  C   PRO A   9      48.066 102.040  79.233  1.00  0.00
ATOM   2715  O   PRO A   9      47.880 103.182  79.649  1.00  0.00
ATOM   2716  CB  PRO A   9      49.986 100.480  79.779  1.00  0.00
ATOM   2717  CG  PRO A   9      50.058  99.148  80.446  1.00  0.00
ATOM   2718  CD  PRO A   9      48.707  98.539  80.117  1.00  0.00
ATOM   2719 1HD  PRO A   9      48.642  98.219  79.221  1.00  0.00
ATOM   2720 2HD  PRO A   9      48.357  97.989  80.811  1.00  0.00
ATOM   2721 1HG  PRO A   9      50.577  98.651  79.998  1.00  0.00
ATOM   2722 2HG  PRO A   9      49.963  99.289  81.368  1.00  0.00
ATOM   2723 1HB  PRO A   9      49.869 100.334  78.884  1.00  0.00
ATOM   2724 2HB  PRO A   9      50.482 101.036  80.220  1.00  0.00
ATOM   2725  HA  PRO A   9      48.594 101.336  81.092  1.00  0.00
ATOM   2726  N   THR A  10      47.825 101.687  77.973  1.00  0.00
ATOM   2727  CA  THR A  10      47.340 102.662  77.009  1.00  0.00
ATOM   2728  C   THR A  10      45.905 103.075  77.288  1.00  0.00
ATOM   2729  O   THR A  10      45.474 104.144  76.855  1.00  0.00
ATOM   2730  CB  THR A  10      47.442 102.148  75.563  1.00  0.00
ATOM   2731  OG1 THR A  10      46.597 101.007  75.394  1.00  0.00
ATOM   2732  CG2 THR A  10      48.885 101.786  75.227  1.00  0.00
ATOM   2733  H   THR A  10      47.980 100.732  77.683  1.00  0.00
ATOM   2734  HG1 THR A  10      46.665 100.691  74.490  1.00  0.00
ATOM   2735  HA  THR A  10      47.934 103.574  77.076  1.00  0.00
ATOM   2736  HB  THR A  10      47.113 102.934  74.883  1.00  0.00
ATOM   2737 1HG2 THR A  10      48.939 101.425  74.200  1.00  0.00
ATOM   2738 2HG2 THR A  10      49.516 102.668  75.336  1.00  0.00
ATOM   2739 3HG2 THR A  10      49.231 101.007  75.905  1.00  0.00
ATOM   2740  N   GLU A  11      45.167 102.228  78.002  1.00  0.00
ATOM   2741  CA  GLU A  11      43.790 102.555  78.366  1.00  0.00
ATOM   2742  C   GLU A  11      43.846 103.634  79.445  1.00  0.00
ATOM   2743  O   GLU A  11      43.116 104.626  79.391  1.00  0.00
ATOM   2744  CB  GLU A  11      43.061 101.328  78.911  1.00  0.00
ATOM   2745  CG  GLU A  11      42.761 100.283  77.858  1.00  0.00
ATOM   2746  CD  GLU A  11      42.022  99.076  78.418  1.00  0.00
ATOM   2747  OE1 GLU A  11      41.613  98.209  77.613  1.00  0.00
ATOM   2748  OE2 GLU A  11      41.856  98.989  79.657  1.00  0.00
ATOM   2749  H   GLU A  11      45.564 101.347  78.296  1.00  0.00
ATOM   2750  HA  GLU A  11      43.266 102.962  77.501  1.00  0.00
ATOM   2751 1HB  GLU A  11      43.696 100.899  79.686  1.00  0.00
ATOM   2752 2HB  GLU A  11      42.131 101.681  79.356  1.00  0.00
ATOM   2753 1HG  GLU A  11      42.197 100.671  77.010  1.00  0.00
ATOM   2754 2HG  GLU A  11      43.748  99.967  77.522  1.00  0.00
ATOM   2755  N   ALA A  12      44.736 103.431  80.414  1.00  0.00
ATOM   2756  CA  ALA A  12      44.923 104.378  81.506  1.00  0.00
ATOM   2757  C   ALA A  12      45.542 105.667  80.985  1.00  0.00
ATOM   2758  O   ALA A  12      45.170 106.749  81.419  1.00  0.00
ATOM   2759  CB  ALA A  12      45.821 103.775  82.586  1.00  0.00
ATOM   2760  H   ALA A  12      45.300 102.593  80.392  1.00  0.00
ATOM   2761  HA  ALA A  12      43.948 104.623  81.927  1.00  0.00
ATOM   2762 1HB  ALA A  12      45.950 104.495  83.394  1.00  0.00
ATOM   2763 2HB  ALA A  12      45.360 102.868  82.979  1.00  0.00
ATOM   2764 3HB  ALA A  12      46.792 103.533  82.158  1.00  0.00
ATOM   2765  N   ALA A  13      46.490 105.555  80.059  1.00  0.00
ATOM   2766  CA  ALA A  13      47.130 106.747  79.508  1.00  0.00
ATOM   2767  C   ALA A  13      46.115 107.586  78.730  1.00  0.00
ATOM   2768  O   ALA A  13      46.112 108.818  78.821  1.00  0.00
ATOM   2769  CB  ALA A  13      48.297 106.362  78.601  1.00  0.00
ATOM   2770  H   ALA A  13      46.769 104.640  79.735  1.00  0.00
ATOM   2771  HA  ALA A  13      47.502 107.356  80.332  1.00  0.00
ATOM   2772 1HB  ALA A  13      48.759 107.265  78.202  1.00  0.00
ATOM   2773 2HB  ALA A  13      49.034 105.800  79.175  1.00  0.00
ATOM   2774 3HB  ALA A  13      47.932 105.748  77.779  1.00  0.00
ATOM   2775  N   TYR A  14      45.264 106.927  77.951  1.00  0.00
ATOM   2776  CA  TYR A  14      44.253 107.656  77.196  1.00  0.00
ATOM   2777  C   TYR A  14      43.345 108.426  78.159  1.00  0.00
ATOM   2778  O   TYR A  14      43.159 109.641  78.016  1.00  0.00
ATOM   2779  CB  TYR A  14      43.403 106.713  76.324  1.00  0.00
ATOM   2780  CG  TYR A  14      42.239 107.471  75.695  1.00  0.00
ATOM   2781  CD1 TYR A  14      41.035 107.626  76.370  1.00  0.00
ATOM   2782  CD2 TYR A  14      42.379 108.046  74.432  1.00  0.00
ATOM   2783  CE1 TYR A  14      40.001 108.367  75.813  1.00  0.00
ATOM   2784  CE2 TYR A  14      41.349 108.764  73.862  1.00  0.00
ATOM   2785  CZ  TYR A  14      40.169 108.938  74.561  1.00  0.00
ATOM   2786  OH  TYR A  14      39.146 109.688  74.021  1.00  0.00
ATOM   2787  H   TYR A  14      45.318 105.921  77.882  1.00  0.00
ATOM   2788  HH  TYR A  14      38.377 109.741  74.593  1.00  0.00
ATOM   2789  HD1 TYR A  14      40.914 107.154  77.345  1.00  0.00
ATOM   2790  HE1 TYR A  14      39.065 108.500  76.355  1.00  0.00
ATOM   2791  HE2 TYR A  14      41.468 109.190  72.865  1.00  0.00
ATOM   2792  HD2 TYR A  14      43.320 107.919  73.897  1.00  0.00
ATOM   2793  HA  TYR A  14      44.733 108.389  76.547  1.00  0.00
ATOM   2794 1HB  TYR A  14      44.062 106.299  75.559  1.00  0.00
ATOM   2795 2HB  TYR A  14      43.047 105.911  76.970  1.00  0.00
ATOM   2796  N   ILE A  15      42.800 107.712  79.143  1.00  0.00
ATOM   2797  CA  ILE A  15      41.902 108.301  80.135  1.00  0.00
ATOM   2798  C   ILE A  15      42.580 109.474  80.826  1.00  0.00
ATOM   2799  O   ILE A  15      41.988 110.552  80.981  1.00  0.00
ATOM   2800  CB  ILE A  15      41.435 107.224  81.165  1.00  0.00
ATOM   2801  CG1 ILE A  15      40.586 106.172  80.429  1.00  0.00
ATOM   2802  CG2 ILE A  15      40.616 107.865  82.292  1.00  0.00
ATOM   2803  CD1 ILE A  15      40.072 105.023  81.292  1.00  0.00
ATOM   2804  H   ILE A  15      43.015 106.727  79.206  1.00  0.00
ATOM   2805  HA  ILE A  15      41.022 108.724  79.653  1.00  0.00
ATOM   2806  HB  ILE A  15      42.310 106.716  81.569  1.00  0.00
ATOM   2807 1HG2 ILE A  15      40.301 107.095  82.996  1.00  0.00
ATOM   2808 2HG2 ILE A  15      41.226 108.603  82.811  1.00  0.00
ATOM   2809 3HG2 ILE A  15      39.736 108.352  81.871  1.00  0.00
ATOM   2810 1HG1 ILE A  15      39.732 106.691  79.994  1.00  0.00
ATOM   2811 2HG1 ILE A  15      41.203 105.759  79.631  1.00  0.00
ATOM   2812 1HD1 ILE A  15      39.487 104.339  80.677  1.00  0.00
ATOM   2813 2HD1 ILE A  15      40.917 104.487  81.727  1.00  0.00
ATOM   2814 3HD1 ILE A  15      39.445 105.419  82.090  1.00  0.00
ATOM   2815  N   ALA A  16      43.839 109.283  81.199  1.00  0.00
ATOM   2816  CA  ALA A  16      44.595 110.344  81.842  1.00  0.00
ATOM   2817  C   ALA A  16      44.671 111.565  80.926  1.00  0.00
ATOM   2818  O   ALA A  16      44.492 112.702  81.370  1.00  0.00
ATOM   2819  CB  ALA A  16      45.998 109.855  82.172  1.00  0.00
ATOM   2820  H   ALA A  16      44.277 108.388  81.034  1.00  0.00
ATOM   2821  HA  ALA A  16      44.075 110.641  82.753  1.00  0.00
ATOM   2822 1HB  ALA A  16      46.558 110.657  82.654  1.00  0.00
ATOM   2823 2HB  ALA A  16      45.937 109.000  82.845  1.00  0.00
ATOM   2824 3HB  ALA A  16      46.505 109.560  81.255  1.00  0.00
ATOM   2825  N   GLY A  17      44.959 111.332  79.648  1.00  0.00
ATOM   2826  CA  GLY A  17      45.051 112.436  78.709  1.00  0.00
ATOM   2827  C   GLY A  17      43.704 113.140  78.556  1.00  0.00
ATOM   2828  O   GLY A  17      43.636 114.370  78.490  1.00  0.00
ATOM   2829  H   GLY A  17      45.114 110.386  79.330  1.00  0.00
ATOM   2830 1HA  GLY A  17      45.788 113.152  79.072  1.00  0.00
ATOM   2831 2HA  GLY A  17      45.365 112.053  77.739  1.00  0.00
ATOM   2832  N   PHE A  18      42.634 112.351  78.489  1.00  0.00
ATOM   2833  CA  PHE A  18      41.289 112.892  78.347  1.00  0.00
ATOM   2834  C   PHE A  18      40.917 113.716  79.587  1.00  0.00
ATOM   2835  O   PHE A  18      40.419 114.838  79.477  1.00  0.00
ATOM   2836  CB  PHE A  18      40.297 111.747  78.136  1.00  0.00
ATOM   2837  CG  PHE A  18      38.922 112.203  77.737  1.00  0.00
ATOM   2838  CD1 PHE A  18      38.745 113.054  76.649  1.00  0.00
ATOM   2839  CD2 PHE A  18      37.812 111.818  78.476  1.00  0.00
ATOM   2840  CE1 PHE A  18      37.464 113.516  76.305  1.00  0.00
ATOM   2841  CE2 PHE A  18      36.526 112.273  78.140  1.00  0.00
ATOM   2842  CZ  PHE A  18      36.357 113.128  77.052  1.00  0.00
ATOM   2843  H   PHE A  18      42.758 111.350  78.538  1.00  0.00
ATOM   2844  HD1 PHE A  18      39.613 113.359  76.064  1.00  0.00
ATOM   2845  HE1 PHE A  18      37.336 114.180  75.451  1.00  0.00
ATOM   2846  HZ  PHE A  18      35.365 113.492  76.788  1.00  0.00
ATOM   2847  HE2 PHE A  18      35.664 111.959  78.729  1.00  0.00
ATOM   2848  HD2 PHE A  18      37.945 111.151  79.329  1.00  0.00
ATOM   2849  HA  PHE A  18      41.250 113.567  77.491  1.00  0.00
ATOM   2850 1HB  PHE A  18      40.649 111.087  77.344  1.00  0.00
ATOM   2851 2HB  PHE A  18      40.181 111.178  79.057  1.00  0.00
ATOM   2852  N   LEU A  19      41.173 113.159  80.768  1.00  0.00
ATOM   2853  CA  LEU A  19      40.889 113.837  82.021  1.00  0.00
ATOM   2854  C   LEU A  19      41.659 115.153  82.096  1.00  0.00
ATOM   2855  O   LEU A  19      41.127 116.169  82.557  1.00  0.00
ATOM   2856  CB  LEU A  19      41.269 112.939  83.193  1.00  0.00
ATOM   2857  CG  LEU A  19      41.142 113.466  84.629  1.00  0.00
ATOM   2858  CD1 LEU A  19      39.715 113.862  84.915  1.00  0.00
ATOM   2859  CD2 LEU A  19      41.569 112.365  85.591  1.00  0.00
ATOM   2860  H   LEU A  19      41.578 112.234  80.794  1.00  0.00
ATOM   2861  HA  LEU A  19      39.829 114.086  82.069  1.00  0.00
ATOM   2862 1HB  LEU A  19      40.537 112.146  83.053  1.00  0.00
ATOM   2863 2HB  LEU A  19      42.273 112.531  83.080  1.00  0.00
ATOM   2864  HG  LEU A  19      41.814 114.319  84.721  1.00  0.00
ATOM   2865 1HD1 LEU A  19      39.638 114.234  85.937  1.00  0.00
ATOM   2866 2HD1 LEU A  19      39.408 114.644  84.221  1.00  0.00
ATOM   2867 3HD1 LEU A  19      39.066 112.995  84.795  1.00  0.00
ATOM   2868 1HD2 LEU A  19      41.485 112.726  86.617  1.00  0.00
ATOM   2869 2HD2 LEU A  19      40.926 111.495  85.458  1.00  0.00
ATOM   2870 3HD2 LEU A  19      42.603 112.086  85.389  1.00  0.00
ATOM   2871  N   ASP A  20      42.920 115.138  81.669  1.00  0.00
ATOM   2872  CA  ASP A  20      43.720 116.365  81.684  1.00  0.00
ATOM   2873  C   ASP A  20      43.056 117.376  80.758  1.00  0.00
ATOM   2874  O   ASP A  20      43.175 118.582  80.949  1.00  0.00
ATOM   2875  CB  ASP A  20      45.152 116.109  81.180  1.00  0.00
ATOM   2876  CG  ASP A  20      46.133 115.790  82.303  1.00  0.00
ATOM   2877  OD1 ASP A  20      45.753 115.864  83.497  1.00  0.00
ATOM   2878  OD2 ASP A  20      47.302 115.475  81.987  1.00  0.00
ATOM   2879  H   ASP A  20      43.327 114.277  81.333  1.00  0.00
ATOM   2880  HA  ASP A  20      43.731 116.786  82.690  1.00  0.00
ATOM   2881 1HB  ASP A  20      45.209 115.348  80.402  1.00  0.00
ATOM   2882 2HB  ASP A  20      45.382 117.085  80.752  1.00  0.00
ATOM   2883  N   GLY A  21      42.383 116.857  79.737  1.00  0.00
ATOM   2884  CA  GLY A  21      41.728 117.716  78.778  1.00  0.00
ATOM   2885  C   GLY A  21      40.382 118.199  79.294  1.00  0.00
ATOM   2886  O   GLY A  21      40.287 119.329  79.783  1.00  0.00
ATOM   2887  H   GLY A  21      42.329 115.854  79.630  1.00  0.00
ATOM   2888 1HA  GLY A  21      42.362 118.581  78.583  1.00  0.00
ATOM   2889 2HA  GLY A  21      41.574 117.163  77.852  1.00  0.00
ATOM   2890  N   ASP A  22      39.362 117.342  79.236  1.00  0.00
ATOM   2891  CA  ASP A  22      38.019 117.721  79.658  1.00  0.00
ATOM   2892  C   ASP A  22      37.558 117.209  81.024  1.00  0.00
ATOM   2893  O   ASP A  22      36.347 117.212  81.311  1.00  0.00
ATOM   2894  CB  ASP A  22      37.010 117.251  78.633  1.00  0.00
ATOM   2895  CG  ASP A  22      37.160 117.956  77.300  1.00  0.00
ATOM   2896  OD1 ASP A  22      37.704 119.071  77.294  1.00  0.00
ATOM   2897  OD2 ASP A  22      36.734 117.396  76.261  1.00  0.00
ATOM   2898  H   ASP A  22      39.524 116.407  78.891  1.00  0.00
ATOM   2899  HA  ASP A  22      37.954 118.805  79.752  1.00  0.00
ATOM   2900 1HB  ASP A  22      37.003 116.170  78.494  1.00  0.00
ATOM   2901 2HB  ASP A  22      36.085 117.562  79.119  1.00  0.00
ATOM   2902  N   GLY A  23      38.489 116.842  81.900  1.00  0.00
ATOM   2903  CA  GLY A  23      38.084 116.363  83.212  1.00  0.00
ATOM   2904  C   GLY A  23      38.373 117.344  84.330  1.00  0.00
ATOM   2905  O   GLY A  23      38.794 118.479  84.089  1.00  0.00
ATOM   2906  H   GLY A  23      39.468 116.895  81.656  1.00  0.00
ATOM   2907 1HA  GLY A  23      37.011 116.171  83.206  1.00  0.00
ATOM   2908 2HA  GLY A  23      38.616 115.438  83.433  1.00  0.00
ATOM   2909  N   SER A  24      38.127 116.907  85.557  1.00  0.00
ATOM   2910  CA  SER A  24      38.384 117.734  86.717  1.00  0.00
ATOM   2911  C   SER A  24      38.659 116.870  87.935  1.00  0.00
ATOM   2912  O   SER A  24      38.013 115.838  88.140  1.00  0.00
ATOM   2913  CB  SER A  24      37.183 118.650  86.995  1.00  0.00
ATOM   2914  OG  SER A  24      37.487 119.547  88.048  1.00  0.00
ATOM   2915  H   SER A  24      37.753 115.978  85.685  1.00  0.00
ATOM   2916  HG  SER A  24      38.243 120.085  87.801  1.00  0.00
ATOM   2917  HA  SER A  24      39.195 118.448  86.568  1.00  0.00
ATOM   2918 1HB  SER A  24      36.952 119.207  86.087  1.00  0.00
ATOM   2919 2HB  SER A  24      36.328 118.032  87.268  1.00  0.00
ATOM   2920  N   ILE A  25      39.622 117.291  88.740  1.00  0.00
ATOM   2921  CA  ILE A  25      39.968 116.583  89.956  1.00  0.00
ATOM   2922  C   ILE A  25      39.887 117.647  91.044  1.00  0.00
ATOM   2923  O   ILE A  25      40.685 118.585  91.062  1.00  0.00
ATOM   2924  CB  ILE A  25      41.390 116.015  89.894  1.00  0.00
ATOM   2925  CG1 ILE A  25      41.502 115.016  88.735  1.00  0.00
ATOM   2926  CG2 ILE A  25      41.724 115.341  91.205  1.00  0.00
ATOM   2927  CD1 ILE A  25      42.831 114.292  88.716  1.00  0.00
ATOM   2928  H   ILE A  25      40.130 118.130  88.500  1.00  0.00
ATOM   2929  HA  ILE A  25      39.227 115.816  90.178  1.00  0.00
ATOM   2930  HB  ILE A  25      42.087 116.825  89.685  1.00  0.00
ATOM   2931 1HG2 ILE A  25      42.735 114.937  91.159  1.00  0.00
ATOM   2932 2HG2 ILE A  25      41.660 116.067  92.014  1.00  0.00
ATOM   2933 3HG2 ILE A  25      41.018 114.531  91.388  1.00  0.00
ATOM   2934 1HG1 ILE A  25      40.688 114.300  88.844  1.00  0.00
ATOM   2935 2HG1 ILE A  25      41.369 115.577  87.810  1.00  0.00
ATOM   2936 1HD1 ILE A  25      42.856 113.598  87.875  1.00  0.00
ATOM   2937 2HD1 ILE A  25      43.640 115.016  88.612  1.00  0.00
ATOM   2938 3HD1 ILE A  25      42.958 113.739  89.645  1.00  0.00
ATOM   2939  N   TYR A  26      38.922 117.487  91.950  1.00  0.00
ATOM   2940  CA  TYR A  26      38.704 118.476  92.995  1.00  0.00
ATOM   2941  C   TYR A  26      38.288 117.906  94.347  1.00  0.00
ATOM   2942  O   TYR A  26      37.854 116.758  94.456  1.00  0.00
ATOM   2943  CB  TYR A  26      37.641 119.469  92.504  1.00  0.00
ATOM   2944  CG  TYR A  26      36.311 118.818  92.193  1.00  0.00
ATOM   2945  CD1 TYR A  26      35.358 118.626  93.188  1.00  0.00
ATOM   2946  CD2 TYR A  26      36.023 118.348  90.916  1.00  0.00
ATOM   2947  CE1 TYR A  26      34.147 117.985  92.919  1.00  0.00
ATOM   2948  CE2 TYR A  26      34.804 117.703  90.635  1.00  0.00
ATOM   2949  CZ  TYR A  26      33.882 117.525  91.653  1.00  0.00
ATOM   2950  OH  TYR A  26      32.699 116.877  91.409  1.00  0.00
ATOM   2951  H   TYR A  26      38.333 116.667  91.910  1.00  0.00
ATOM   2952  HH  TYR A  26      32.139 116.812  92.187  1.00  0.00
ATOM   2953  HD1 TYR A  26      35.570 118.985  94.195  1.00  0.00
ATOM   2954  HE1 TYR A  26      33.409 117.848  93.709  1.00  0.00
ATOM   2955  HE2 TYR A  26      34.595 117.349  89.625  1.00  0.00
ATOM   2956  HD2 TYR A  26      36.761 118.485  90.126  1.00  0.00
ATOM   2957  HA  TYR A  26      39.632 119.013  93.196  1.00  0.00
ATOM   2958 1HB  TYR A  26      37.511 120.217  93.288  1.00  0.00
ATOM   2959 2HB  TYR A  26      38.036 119.947  91.608  1.00  0.00
ATOM   2960  N   ALA A  27      38.421 118.740  95.372  1.00  0.00
ATOM   2961  CA  ALA A  27      38.061 118.401  96.744  1.00  0.00
ATOM   2962  C   ALA A  27      37.260 119.594  97.306  1.00  0.00
ATOM   2963  O   ALA A  27      37.524 120.747  96.937  1.00  0.00
ATOM   2964  CB  ALA A  27      39.325 118.179  97.578  1.00  0.00
ATOM   2965  H   ALA A  27      38.793 119.662  95.191  1.00  0.00
ATOM   2966  HA  ALA A  27      37.427 117.514  96.730  1.00  0.00
ATOM   2967 1HB  ALA A  27      39.045 117.926  98.601  1.00  0.00
ATOM   2968 2HB  ALA A  27      39.906 117.363  97.149  1.00  0.00
ATOM   2969 3HB  ALA A  27      39.923 119.089  97.580  1.00  0.00
ATOM   2970  N   LYS A  28      36.302 119.317  98.191  1.00  0.00
ATOM   2971  CA  LYS A  28      35.486 120.377  98.783  1.00  0.00
ATOM   2972  C   LYS A  28      34.929 119.976 100.143  1.00  0.00
ATOM   2973  O   LYS A  28      34.963 118.804 100.515  1.00  0.00
ATOM   2974  CB  LYS A  28      34.311 120.719  97.864  1.00  0.00
ATOM   2975  CG  LYS A  28      33.250 119.638  97.812  1.00  0.00
ATOM   2976  CD  LYS A  28      32.158 119.957  96.803  1.00  0.00
ATOM   2977  CE  LYS A  28      31.034 118.940  96.873  1.00  0.00
ATOM   2978  NZ  LYS A  28      29.999 119.187  95.832  1.00  0.00
ATOM   2979  H   LYS A  28      36.137 118.357  98.458  1.00  0.00
ATOM   2980 1HZ  LYS A  28      29.270 118.492  95.911  1.00  0.00
ATOM   2981 2HZ  LYS A  28      29.603 120.107  95.962  1.00  0.00
ATOM   2982 3HZ  LYS A  28      30.422 119.129  94.917  1.00  0.00
ATOM   2983  HA  LYS A  28      36.099 121.262  98.955  1.00  0.00
ATOM   2984 1HB  LYS A  28      33.876 121.648  98.234  1.00  0.00
ATOM   2985 2HB  LYS A  28      34.721 120.883  96.867  1.00  0.00
ATOM   2986 1HG  LYS A  28      33.728 118.697  97.536  1.00  0.00
ATOM   2987 2HG  LYS A  28      32.805 119.542  98.802  1.00  0.00
ATOM   2988 1HD  LYS A  28      31.766 120.952  97.019  1.00  0.00
ATOM   2989 2HD  LYS A  28      32.595 119.949  95.804  1.00  0.00
ATOM   2990 1HE  LYS A  28      31.461 117.948  96.733  1.00  0.00
ATOM   2991 2HE  LYS A  28      30.578 119.002  97.861  1.00  0.00
ATOM   2992  N   LEU A  29      34.425 120.965 100.876  1.00  0.00
ATOM   2993  CA  LEU A  29      33.809 120.750 102.183  1.00  0.00
ATOM   2994  C   LEU A  29      32.290 120.786 102.024  1.00  0.00
ATOM   2995  O   LEU A  29      31.748 121.735 101.455  1.00  0.00
ATOM   2996  CB  LEU A  29      34.228 121.846 103.162  1.00  0.00
ATOM   2997  CG  LEU A  29      35.661 121.772 103.683  1.00  0.00
ATOM   2998  CD1 LEU A  29      35.909 122.893 104.695  1.00  0.00
ATOM   2999  CD2 LEU A  29      35.877 120.418 104.334  1.00  0.00
ATOM   3000  H   LEU A  29      34.470 121.906 100.513  1.00  0.00
ATOM   3001  HA  LEU A  29      34.078 119.762 102.555  1.00  0.00
ATOM   3002 1HB  LEU A  29      34.117 122.714 102.514  1.00  0.00
ATOM   3003 2HB  LEU A  29      33.534 121.927 103.999  1.00  0.00
ATOM   3004  HG  LEU A  29      36.324 121.861 102.822  1.00  0.00
ATOM   3005 1HD1 LEU A  29      36.934 122.833 105.061  1.00  0.00
ATOM   3006 2HD1 LEU A  29      35.753 123.859 104.214  1.00  0.00
ATOM   3007 3HD1 LEU A  29      35.219 122.787 105.531  1.00  0.00
ATOM   3008 1HD2 LEU A  29      36.899 120.354 104.709  1.00  0.00
ATOM   3009 2HD2 LEU A  29      35.178 120.296 105.161  1.00  0.00
ATOM   3010 3HD2 LEU A  29      35.711 119.630 103.599  1.00  0.00
ATOM   3011  N   ILE A  30      31.608 119.752 102.508  1.00  0.00
ATOM   3012  CA  ILE A  30      30.156 119.707 102.426  1.00  0.00
ATOM   3013  C   ILE A  30      29.597 119.891 103.835  1.00  0.00
ATOM   3014  O   ILE A  30      29.892 119.092 104.733  1.00  0.00
ATOM   3015  CB  ILE A  30      29.644 118.351 101.888  1.00  0.00
ATOM   3016  CG1 ILE A  30      30.227 118.075 100.500  1.00  0.00
ATOM   3017  CG2 ILE A  30      28.108 118.363 101.830  1.00  0.00
ATOM   3018  CD1 ILE A  30      29.690 116.800  99.853  1.00  0.00
ATOM   3019  H   ILE A  30      32.106 118.986 102.939  1.00  0.00
ATOM   3020  HA  ILE A  30      29.779 120.542 101.837  1.00  0.00
ATOM   3021  HB  ILE A  30      29.997 117.554 102.541  1.00  0.00
ATOM   3022 1HG2 ILE A  30      27.751 117.406 101.450  1.00  0.00
ATOM   3023 2HG2 ILE A  30      27.707 118.528 102.829  1.00  0.00
ATOM   3024 3HG2 ILE A  30      27.775 119.163 101.169  1.00  0.00
ATOM   3025 1HG1 ILE A  30      29.988 118.932  99.871  1.00  0.00
ATOM   3026 2HG1 ILE A  30      31.309 117.999 100.612  1.00  0.00
ATOM   3027 1HD1 ILE A  30      30.147 116.668  98.872  1.00  0.00
ATOM   3028 2HD1 ILE A  30      29.930 115.942 100.482  1.00  0.00
ATOM   3029 3HD1 ILE A  30      28.609 116.876  99.740  1.00  0.00
ATOM   3030  N   PRO A  31      28.804 120.956 104.057  1.00  0.00
ATOM   3031  CA  PRO A  31      28.228 121.186 105.390  1.00  0.00
ATOM   3032  C   PRO A  31      27.306 120.018 105.741  1.00  0.00
ATOM   3033  O   PRO A  31      26.479 119.612 104.929  1.00  0.00
ATOM   3034  CB  PRO A  31      27.453 122.497 105.215  1.00  0.00
ATOM   3035  CG  PRO A  31      28.210 123.204 104.120  1.00  0.00
ATOM   3036  CD  PRO A  31      28.498 122.076 103.147  1.00  0.00
ATOM   3037 1HD  PRO A  31      27.730 121.781 102.665  1.00  0.00
ATOM   3038 2HD  PRO A  31      29.310 122.185 102.662  1.00  0.00
ATOM   3039 1HG  PRO A  31      27.663 123.674 103.675  1.00  0.00
ATOM   3040 2HG  PRO A  31      29.072 123.380 104.442  1.00  0.00
ATOM   3041 1HB  PRO A  31      26.675 122.187 104.848  1.00  0.00
ATOM   3042 2HB  PRO A  31      27.628 122.895 105.964  1.00  0.00
ATOM   3043  HA  PRO A  31      28.953 121.254 106.070  1.00  0.00
ATOM   3044  N   ARG A  32      27.449 119.483 106.948  1.00  0.00
ATOM   3045  CA  ARG A  32      26.632 118.352 107.380  1.00  0.00
ATOM   3046  C   ARG A  32      25.853 118.658 108.663  1.00  0.00
ATOM   3047  O   ARG A  32      26.340 118.430 109.774  1.00  0.00
ATOM   3048  CB  ARG A  32      27.530 117.128 107.592  1.00  0.00
ATOM   3049  CG  ARG A  32      28.231 116.624 106.333  1.00  0.00
ATOM   3050  CD  ARG A  32      27.218 116.066 105.356  1.00  0.00
ATOM   3051  NE  ARG A  32      27.850 115.429 104.207  1.00  0.00
ATOM   3052  CZ  ARG A  32      27.187 114.984 103.142  1.00  0.00
ATOM   3053  NH1 ARG A  32      25.864 115.112 103.082  1.00  0.00
ATOM   3054  NH2 ARG A  32      27.844 114.406 102.137  1.00  0.00
ATOM   3055  H   ARG A  32      28.137 119.866 107.580  1.00  0.00
ATOM   3056 1HH1 ARG A  32      25.366 115.548 103.846  1.00  0.00
ATOM   3057 2HH1 ARG A  32      25.363 114.773 102.273  1.00  0.00
ATOM   3058 1HH2 ARG A  32      28.849 114.306 102.186  1.00  0.00
ATOM   3059 2HH2 ARG A  32      27.336 114.070 101.333  1.00  0.00
ATOM   3060  HE  ARG A  32      28.827 115.232 104.036  1.00  0.00
ATOM   3061  HA  ARG A  32      25.884 118.126 106.620  1.00  0.00
ATOM   3062 1HB  ARG A  32      28.277 117.406 108.334  1.00  0.00
ATOM   3063 2HB  ARG A  32      26.898 116.336 107.993  1.00  0.00
ATOM   3064 1HG  ARG A  32      28.768 117.456 105.878  1.00  0.00
ATOM   3065 2HG  ARG A  32      28.941 115.847 106.620  1.00  0.00
ATOM   3066 1HD  ARG A  32      26.603 115.326 105.868  1.00  0.00
ATOM   3067 2HD  ARG A  32      26.586 116.878 104.998  1.00  0.00
ATOM   3068  N   PRO A  33      24.620 119.167 108.518  1.00  0.00
ATOM   3069  CA  PRO A  33      23.722 119.529 109.625  1.00  0.00
ATOM   3070  C   PRO A  33      23.559 118.453 110.692  1.00  0.00
ATOM   3071  O   PRO A  33      23.469 118.759 111.882  1.00  0.00
ATOM   3072  CB  PRO A  33      22.401 119.814 108.914  1.00  0.00
ATOM   3073  CG  PRO A  33      22.853 120.351 107.581  1.00  0.00
ATOM   3074  CD  PRO A  33      23.969 119.402 107.215  1.00  0.00
ATOM   3075 1HD  PRO A  33      23.664 118.539 106.949  1.00  0.00
ATOM   3076 2HD  PRO A  33      24.661 119.806 106.700  1.00  0.00
ATOM   3077 1HG  PRO A  33      22.269 120.155 107.000  1.00  0.00
ATOM   3078 2HG  PRO A  33      23.339 121.136 107.744  1.00  0.00
ATOM   3079 1HB  PRO A  33      22.095 118.963 108.776  1.00  0.00
ATOM   3080 2HB  PRO A  33      22.098 120.474 109.385  1.00  0.00
ATOM   3081  HA  PRO A  33      24.063 120.341 110.091  1.00  0.00
ATOM   3082  N   ASP A  34      23.527 117.195 110.258  1.00  0.00
ATOM   3083  CA  ASP A  34      23.340 116.071 111.168  1.00  0.00
ATOM   3084  C   ASP A  34      24.608 115.366 111.641  1.00  0.00
ATOM   3085  O   ASP A  34      24.525 114.297 112.247  1.00  0.00
ATOM   3086  CB  ASP A  34      22.391 115.045 110.535  1.00  0.00
ATOM   3087  CG  ASP A  34      22.889 114.534 109.191  1.00  0.00
ATOM   3088  OD1 ASP A  34      22.154 113.752 108.548  1.00  0.00
ATOM   3089  OD2 ASP A  34      24.008 114.912 108.779  1.00  0.00
ATOM   3090  H   ASP A  34      23.635 117.014 109.270  1.00  0.00
ATOM   3091  HA  ASP A  34      22.872 116.416 112.090  1.00  0.00
ATOM   3092 1HB  ASP A  34      22.151 114.211 111.195  1.00  0.00
ATOM   3093 2HB  ASP A  34      21.505 115.665 110.394  1.00  0.00
ATOM   3094  N   TYR A  35      25.778 115.935 111.356  1.00  0.00
ATOM   3095  CA  TYR A  35      27.021 115.324 111.829  1.00  0.00
ATOM   3096  C   TYR A  35      27.204 115.668 113.286  1.00  0.00
ATOM   3097  O   TYR A  35      26.577 116.603 113.770  1.00  0.00
ATOM   3098  CB  TYR A  35      28.250 115.809 111.052  1.00  0.00
ATOM   3099  CG  TYR A  35      28.588 115.000 109.817  1.00  0.00
ATOM   3100  CD1 TYR A  35      29.911 114.869 109.390  1.00  0.00
ATOM   3101  CD2 TYR A  35      27.585 114.410 109.044  1.00  0.00
ATOM   3102  CE1 TYR A  35      30.228 114.174 108.216  1.00  0.00
ATOM   3103  CE2 TYR A  35      27.888 113.719 107.871  1.00  0.00
ATOM   3104  CZ  TYR A  35      29.210 113.603 107.464  1.00  0.00
ATOM   3105  OH  TYR A  35      29.496 112.914 106.310  1.00  0.00
ATOM   3106  H   TYR A  35      25.807 116.787 110.814  1.00  0.00
ATOM   3107  HH  TYR A  35      30.435 112.888 106.111  1.00  0.00
ATOM   3108  HD1 TYR A  35      30.704 115.320 109.987  1.00  0.00
ATOM   3109  HE1 TYR A  35      31.265 114.080 107.895  1.00  0.00
ATOM   3110  HE2 TYR A  35      27.088 113.274 107.278  1.00  0.00
ATOM   3111  HD2 TYR A  35      26.549 114.497 109.371  1.00  0.00
ATOM   3112  HA  TYR A  35      26.954 114.239 111.749  1.00  0.00
ATOM   3113 1HB  TYR A  35      28.058 116.841 110.756  1.00  0.00
ATOM   3114 2HB  TYR A  35      29.097 115.778 111.737  1.00  0.00
ATOM   3115  N   LYS A  36      28.043 114.914 114.008  1.00  0.00
ATOM   3116  CA  LYS A  36      28.132 115.106 115.463  1.00  0.00
ATOM   3117  C   LYS A  36      29.354 115.806 116.092  1.00  0.00
ATOM   3118  O   LYS A  36      29.151 116.450 117.129  1.00  0.00
ATOM   3119  CB  LYS A  36      28.037 113.762 116.187  1.00  0.00
ATOM   3120  CG  LYS A  36      28.013 113.867 117.707  1.00  0.00
ATOM   3121  CD  LYS A  36      27.854 112.499 118.353  1.00  0.00
ATOM   3122  CE  LYS A  36      27.780 112.608 119.869  1.00  0.00
ATOM   3123  NZ  LYS A  36      27.612 111.277 120.515  1.00  0.00
ATOM   3124  H   LYS A  36      28.613 114.215 113.554  1.00  0.00
ATOM   3125 1HZ  LYS A  36      27.567 111.393 121.518  1.00  0.00
ATOM   3126 2HZ  LYS A  36      26.758 110.848 120.187  1.00  0.00
ATOM   3127 3HZ  LYS A  36      28.397 110.687 120.279  1.00  0.00
ATOM   3128  HA  LYS A  36      27.314 115.743 115.802  1.00  0.00
ATOM   3129 1HB  LYS A  36      27.123 113.277 115.842  1.00  0.00
ATOM   3130 2HB  LYS A  36      28.899 113.171 115.878  1.00  0.00
ATOM   3131 1HG  LYS A  36      28.949 114.320 118.038  1.00  0.00
ATOM   3132 2HG  LYS A  36      27.179 114.506 117.997  1.00  0.00
ATOM   3133 1HD  LYS A  36      26.939 112.041 117.975  1.00  0.00
ATOM   3134 2HD  LYS A  36      28.709 111.882 118.075  1.00  0.00
ATOM   3135 1HE  LYS A  36      28.700 113.070 120.224  1.00  0.00
ATOM   3136 2HE  LYS A  36      26.933 113.245 120.124  1.00  0.00
ATOM   3137  N   ASP A  37      30.566 115.733 115.607  1.00  0.00
ATOM   3138  CA  ASP A  37      31.521 116.608 116.292  1.00  0.00
ATOM   3139  C   ASP A  37      31.784 117.730 115.335  1.00  0.00
ATOM   3140  O   ASP A  37      31.549 118.921 115.599  1.00  0.00
ATOM   3141  CB  ASP A  37      32.839 115.893 116.659  1.00  0.00
ATOM   3142  CG  ASP A  37      33.893 116.768 117.335  1.00  0.00
ATOM   3143  OD1 ASP A  37      33.514 117.722 118.053  1.00  0.00
ATOM   3144  OD2 ASP A  37      35.093 116.493 117.146  1.00  0.00
ATOM   3145  H   ASP A  37      30.819 115.132 114.836  1.00  0.00
ATOM   3146  HA  ASP A  37      31.070 117.006 117.201  1.00  0.00
ATOM   3147 1HB  ASP A  37      32.693 114.993 117.257  1.00  0.00
ATOM   3148 2HB  ASP A  37      33.190 115.616 115.664  1.00  0.00
ATOM   3149  N   ILE A  38      32.306 117.285 114.196  1.00  0.00
ATOM   3150  CA  ILE A  38      32.625 118.163 113.072  1.00  0.00
ATOM   3151  C   ILE A  38      31.496 118.090 112.035  1.00  0.00
ATOM   3152  O   ILE A  38      31.225 117.023 111.475  1.00  0.00
ATOM   3153  CB  ILE A  38      33.971 117.726 112.457  1.00  0.00
ATOM   3154  CG1 ILE A  38      35.031 117.691 113.567  1.00  0.00
ATOM   3155  CG2 ILE A  38      34.376 118.666 111.336  1.00  0.00
ATOM   3156  CD1 ILE A  38      36.406 117.260 113.127  1.00  0.00
ATOM   3157  H   ILE A  38      32.490 116.296 114.103  1.00  0.00
ATOM   3158  HA  ILE A  38      32.660 119.203 113.395  1.00  0.00
ATOM   3159  HB  ILE A  38      33.871 116.714 112.066  1.00  0.00
ATOM   3160 1HG2 ILE A  38      35.328 118.342 110.915  1.00  0.00
ATOM   3161 2HG2 ILE A  38      33.613 118.655 110.558  1.00  0.00
ATOM   3162 3HG2 ILE A  38      34.479 119.678 111.728  1.00  0.00
ATOM   3163 1HG1 ILE A  38      35.095 118.695 113.986  1.00  0.00
ATOM   3164 2HG1 ILE A  38      34.676 117.001 114.333  1.00  0.00
ATOM   3165 1HD1 ILE A  38      37.082 117.268 113.983  1.00  0.00
ATOM   3166 2HD1 ILE A  38      36.357 116.252 112.713  1.00  0.00
ATOM   3167 3HD1 ILE A  38      36.777 117.946 112.367  1.00  0.00
ATOM   3168  N   LYS A  39      30.838 119.220 111.776  1.00  0.00
ATOM   3169  CA  LYS A  39      29.716 119.243 110.834  1.00  0.00
ATOM   3170  C   LYS A  39      30.042 119.473 109.348  1.00  0.00
ATOM   3171  O   LYS A  39      29.364 120.237 108.655  1.00  0.00
ATOM   3172  CB  LYS A  39      28.664 120.256 111.314  1.00  0.00
ATOM   3173  CG  LYS A  39      27.909 119.787 112.557  1.00  0.00
ATOM   3174  CD  LYS A  39      26.807 120.750 112.958  1.00  0.00
ATOM   3175  CE  LYS A  39      25.839 120.089 113.924  1.00  0.00
ATOM   3176  NZ  LYS A  39      26.516 119.502 115.118  1.00  0.00
ATOM   3177  H   LYS A  39      31.117 120.074 112.237  1.00  0.00
ATOM   3178 1HZ  LYS A  39      25.826 119.078 115.722  1.00  0.00
ATOM   3179 2HZ  LYS A  39      27.179 118.800 114.819  1.00  0.00
ATOM   3180 3HZ  LYS A  39      27.002 120.230 115.621  1.00  0.00
ATOM   3181  HA  LYS A  39      29.213 118.275 110.835  1.00  0.00
ATOM   3182 1HB  LYS A  39      29.190 121.188 111.523  1.00  0.00
ATOM   3183 2HB  LYS A  39      27.968 120.410 110.489  1.00  0.00
ATOM   3184 1HG  LYS A  39      27.470 118.811 112.348  1.00  0.00
ATOM   3185 2HG  LYS A  39      28.618 119.696 113.379  1.00  0.00
ATOM   3186 1HD  LYS A  39      27.262 121.622 113.430  1.00  0.00
ATOM   3187 2HD  LYS A  39      26.274 121.062 112.060  1.00  0.00
ATOM   3188 1HE  LYS A  39      25.123 120.839 114.257  1.00  0.00
ATOM   3189 2HE  LYS A  39      25.313 119.297 113.391  1.00  0.00
ATOM   3190  N   TYR A  40      31.078 118.789 108.868  1.00  0.00
ATOM   3191  CA  TYR A  40      31.495 118.887 107.472  1.00  0.00
ATOM   3192  C   TYR A  40      32.176 117.598 107.047  1.00  0.00
ATOM   3193  O   TYR A  40      32.664 116.832 107.874  1.00  0.00
ATOM   3194  CB  TYR A  40      32.497 120.027 107.248  1.00  0.00
ATOM   3195  CG  TYR A  40      32.009 121.421 107.583  1.00  0.00
ATOM   3196  CD1 TYR A  40      32.109 121.924 108.885  1.00  0.00
ATOM   3197  CD2 TYR A  40      31.448 122.237 106.595  1.00  0.00
ATOM   3198  CE1 TYR A  40      31.666 123.218 109.200  1.00  0.00
ATOM   3199  CE2 TYR A  40      30.999 123.529 106.894  1.00  0.00
ATOM   3200  CZ  TYR A  40      31.109 124.014 108.200  1.00  0.00
ATOM   3201  OH  TYR A  40      30.664 125.285 108.495  1.00  0.00
ATOM   3202  H   TYR A  40      31.593 118.182 109.490  1.00  0.00
ATOM   3203  HH  TYR A  40      30.785 125.520 109.418  1.00  0.00
ATOM   3204  HD1 TYR A  40      32.539 121.291 109.662  1.00  0.00
ATOM   3205  HE1 TYR A  40      31.757 123.599 110.217  1.00  0.00
ATOM   3206  HE2 TYR A  40      30.566 124.150 106.110  1.00  0.00
ATOM   3207  HD2 TYR A  40      31.363 121.851 105.579  1.00  0.00
ATOM   3208  HA  TYR A  40      30.621 119.017 106.833  1.00  0.00
ATOM   3209 1HB  TYR A  40      33.372 119.813 107.863  1.00  0.00
ATOM   3210 2HB  TYR A  40      32.779 120.006 106.196  1.00  0.00
ATOM   3211  N   GLN A  41      32.203 117.366 105.744  1.00  0.00
ATOM   3212  CA  GLN A  41      32.859 116.192 105.206  1.00  0.00
ATOM   3213  C   GLN A  41      33.678 116.634 104.022  1.00  0.00
ATOM   3214  O   GLN A  41      33.195 117.390 103.174  1.00  0.00
ATOM   3215  CB  GLN A  41      31.856 115.151 104.714  1.00  0.00
ATOM   3216  CG  GLN A  41      32.552 113.941 104.084  1.00  0.00
ATOM   3217  CD  GLN A  41      31.860 113.433 102.830  1.00  0.00
ATOM   3218  OE1 GLN A  41      30.799 113.940 102.438  1.00  0.00
ATOM   3219  NE2 GLN A  41      32.455 112.433 102.193  1.00  0.00
ATOM   3220  H   GLN A  41      31.759 118.019 105.114  1.00  0.00
ATOM   3221 1HE2 GLN A  41      32.046 112.056 101.361  1.00  0.00
ATOM   3222 2HE2 GLN A  41      33.312 112.056 102.544  1.00  0.00
ATOM   3223  HA  GLN A  41      33.534 115.776 105.954  1.00  0.00
ATOM   3224 1HB  GLN A  41      31.262 114.853 105.578  1.00  0.00
ATOM   3225 2HB  GLN A  41      31.214 115.651 103.989  1.00  0.00
ATOM   3226 1HG  GLN A  41      33.625 113.910 103.895  1.00  0.00
ATOM   3227 2HG  GLN A  41      32.310 113.265 104.905  1.00  0.00
ATOM   3228  N   VAL A  42      34.924 116.187 103.971  1.00  0.00
ATOM   3229  CA  VAL A  42      35.750 116.511 102.832  1.00  0.00
ATOM   3230  C   VAL A  42      35.302 115.528 101.753  1.00  0.00
ATOM   3231  O   VAL A  42      35.485 114.318 101.893  1.00  0.00
ATOM   3232  CB  VAL A  42      37.228 116.315 103.148  1.00  0.00
ATOM   3233  CG1 VAL A  42      38.049 116.462 101.885  1.00  0.00
ATOM   3234  CG2 VAL A  42      37.668 117.349 104.174  1.00  0.00
ATOM   3235  H   VAL A  42      35.293 115.624 104.723  1.00  0.00
ATOM   3236  HA  VAL A  42      35.555 117.523 102.476  1.00  0.00
ATOM   3237  HB  VAL A  42      37.371 115.319 103.567  1.00  0.00
ATOM   3238 1HG1 VAL A  42      39.105 116.320 102.118  1.00  0.00
ATOM   3239 2HG1 VAL A  42      37.735 115.713 101.158  1.00  0.00
ATOM   3240 3HG1 VAL A  42      37.901 117.458 101.469  1.00  0.00
ATOM   3241 1HG2 VAL A  42      38.724 117.210 104.402  1.00  0.00
ATOM   3242 2HG2 VAL A  42      37.512 118.350 103.771  1.00  0.00
ATOM   3243 3HG2 VAL A  42      37.082 117.229 105.086  1.00  0.00
ATOM   3244  N   SER A  43      34.675 116.048 100.703  1.00  0.00
ATOM   3245  CA  SER A  43      34.192 115.226  99.600  1.00  0.00
ATOM   3246  C   SER A  43      35.255 115.252  98.510  1.00  0.00
ATOM   3247  O   SER A  43      35.849 116.292  98.247  1.00  0.00
ATOM   3248  CB  SER A  43      32.874 115.787  99.064  1.00  0.00
ATOM   3249  OG  SER A  43      32.289 114.900  98.132  1.00  0.00
ATOM   3250  H   SER A  43      34.528 117.047 100.668  1.00  0.00
ATOM   3251  HG  SER A  43      32.115 114.058  98.559  1.00  0.00
ATOM   3252  HA  SER A  43      33.936 114.208  99.898  1.00  0.00
ATOM   3253 1HB  SER A  43      32.193 115.937  99.902  1.00  0.00
ATOM   3254 2HB  SER A  43      33.072 116.744  98.582  1.00  0.00
ATOM   3255  N   LEU A  44      35.494 114.109  97.876  1.00  0.00
ATOM   3256  CA  LEU A  44      36.535 114.016  96.843  1.00  0.00
ATOM   3257  C   LEU A  44      35.974 113.459  95.554  1.00  0.00
ATOM   3258  O   LEU A  44      35.078 112.621  95.580  1.00  0.00
ATOM   3259  CB  LEU A  44      37.665 113.099  97.324  1.00  0.00
ATOM   3260  CG  LEU A  44      38.142 113.332  98.756  1.00  0.00
ATOM   3261  CD1 LEU A  44      39.049 112.190  99.192  1.00  0.00
ATOM   3262  CD2 LEU A  44      38.872 114.667  98.839  1.00  0.00
ATOM   3263  H   LEU A  44      34.951 113.290  98.108  1.00  0.00
ATOM   3264  HA  LEU A  44      36.911 115.012  96.613  1.00  0.00
ATOM   3265 1HB  LEU A  44      37.156 112.139  97.255  1.00  0.00
ATOM   3266 2HB  LEU A  44      38.513 113.110  96.640  1.00  0.00
ATOM   3267  HG  LEU A  44      37.255 113.398  99.386  1.00  0.00
ATOM   3268 1HD1 LEU A  44      39.386 112.362 100.214  1.00  0.00
ATOM   3269 2HD1 LEU A  44      38.499 111.250  99.146  1.00  0.00
ATOM   3270 3HD1 LEU A  44      39.913 112.139  98.530  1.00  0.00
ATOM   3271 1HD2 LEU A  44      39.211 114.832  99.862  1.00  0.00
ATOM   3272 2HD2 LEU A  44      39.731 114.655  98.168  1.00  0.00
ATOM   3273 3HD2 LEU A  44      38.196 115.471  98.547  1.00  0.00
ATOM   3274  N   ALA A  45      36.511 113.903  94.423  1.00  0.00
ATOM   3275  CA  ALA A  45      36.009 113.395  93.165  1.00  0.00
ATOM   3276  C   ALA A  45      36.854 113.832  91.959  1.00  0.00
ATOM   3277  O   ALA A  45      37.642 114.782  92.001  1.00  0.00
ATOM   3278  CB  ALA A  45      34.578 113.868  92.951  1.00  0.00
ATOM   3279  H   ALA A  45      37.257 114.584  94.441  1.00  0.00
ATOM   3280  HA  ALA A  45      36.045 112.306  93.188  1.00  0.00
ATOM   3281 1HB  ALA A  45      34.206 113.482  92.002  1.00  0.00
ATOM   3282 2HB  ALA A  45      33.948 113.503  93.763  1.00  0.00
ATOM   3283 3HB  ALA A  45      34.554 114.956  92.933  1.00  0.00
ATOM   3284  N   ILE A  46      36.665 113.099  90.892  1.00  0.00
ATOM   3285  CA  ILE A  46      37.231 113.383  89.597  1.00  0.00
ATOM   3286  C   ILE A  46      35.998 113.296  88.720  1.00  0.00
ATOM   3287  O   ILE A  46      35.054 112.563  89.033  1.00  0.00
ATOM   3288  CB  ILE A  46      38.282 112.347  89.131  1.00  0.00
ATOM   3289  CG1 ILE A  46      37.610 111.004  88.857  1.00  0.00
ATOM   3290  CG2 ILE A  46      39.382 112.199  90.156  1.00  0.00
ATOM   3291  CD1 ILE A  46      38.532 109.971  88.246  1.00  0.00
ATOM   3292  H   ILE A  46      36.083 112.278  90.982  1.00  0.00
ATOM   3293  HA  ILE A  46      37.630 114.396  89.566  1.00  0.00
ATOM   3294  HB  ILE A  46      38.717 112.681  88.189  1.00  0.00
ATOM   3295 1HG2 ILE A  46      40.108 111.465  89.807  1.00  0.00
ATOM   3296 2HG2 ILE A  46      39.877 113.159  90.300  1.00  0.00
ATOM   3297 3HG2 ILE A  46      38.956 111.865  91.102  1.00  0.00
ATOM   3298 1HG1 ILE A  46      37.228 110.633  89.807  1.00  0.00
ATOM   3299 2HG1 ILE A  46      36.776 111.191  88.180  1.00  0.00
ATOM   3300 1HD1 ILE A  46      37.982 109.044  88.080  1.00  0.00
ATOM   3301 2HD1 ILE A  46      38.914 110.341  87.294  1.00  0.00
ATOM   3302 3HD1 ILE A  46      39.365 109.781  88.921  1.00  0.00
ATOM   3303  N   SER A  47      35.981 114.023  87.640  1.00  0.00
ATOM   3304  CA  SER A  47      34.834 114.031  86.762  1.00  0.00
ATOM   3305  C   SER A  47      35.281 114.241  85.338  1.00  0.00
ATOM   3306  O   SER A  47      36.344 114.780  85.082  1.00  0.00
ATOM   3307  CB  SER A  47      33.863 115.148  87.155  1.00  0.00
ATOM   3308  OG  SER A  47      34.517 116.412  87.155  1.00  0.00
ATOM   3309  H   SER A  47      36.784 114.591  87.412  1.00  0.00
ATOM   3310  HG  SER A  47      35.242 116.397  87.785  1.00  0.00
ATOM   3311  HA  SER A  47      34.219 113.134  86.845  1.00  0.00
ATOM   3312 1HB  SER A  47      33.041 115.162  86.440  1.00  0.00
ATOM   3313 2HB  SER A  47      33.474 114.938  88.150  1.00  0.00
ATOM   3314  N   PHE A  48      34.440 113.806  84.414  1.00  0.00
ATOM   3315  CA  PHE A  48      34.690 113.990  83.004  1.00  0.00
ATOM   3316  C   PHE A  48      33.444 114.752  82.547  1.00  0.00
ATOM   3317  O   PHE A  48      32.321 114.449  82.993  1.00  0.00
ATOM   3318  CB  PHE A  48      34.801 112.648  82.280  1.00  0.00
ATOM   3319  CG  PHE A  48      35.941 111.789  82.752  1.00  0.00
ATOM   3320  CD1 PHE A  48      35.820 111.022  83.903  1.00  0.00
ATOM   3321  CD2 PHE A  48      37.136 111.751  82.046  1.00  0.00
ATOM   3322  CE1 PHE A  48      36.880 110.211  84.344  1.00  0.00
ATOM   3323  CE2 PHE A  48      38.199 110.951  82.473  1.00  0.00
ATOM   3324  CZ  PHE A  48      38.071 110.182  83.629  1.00  0.00
ATOM   3325  H   PHE A  48      33.597 113.331  84.704  1.00  0.00
ATOM   3326  HD1 PHE A  48      34.888 111.053  84.468  1.00  0.00
ATOM   3327  HE1 PHE A  48      36.766 109.608  85.244  1.00  0.00
ATOM   3328  HZ  PHE A  48      38.899 109.563  83.972  1.00  0.00
ATOM   3329  HE2 PHE A  48      39.128 110.928  81.904  1.00  0.00
ATOM   3330  HD2 PHE A  48      37.241 112.356  81.145  1.00  0.00
ATOM   3331  HA  PHE A  48      35.586 114.596  82.863  1.00  0.00
ATOM   3332 1HB  PHE A  48      33.893 112.065  82.428  1.00  0.00
ATOM   3333 2HB  PHE A  48      34.957 112.810  81.214  1.00  0.00
ATOM   3334  N   ILE A  49      33.642 115.753  81.698  1.00  0.00
ATOM   3335  CA  ILE A  49      32.533 116.568  81.199  1.00  0.00
ATOM   3336  C   ILE A  49      32.569 116.579  79.674  1.00  0.00
ATOM   3337  O   ILE A  49      33.642 116.590  79.067  1.00  0.00
ATOM   3338  CB  ILE A  49      32.641 118.034  81.705  1.00  0.00
ATOM   3339  CG1 ILE A  49      32.819 118.071  83.222  1.00  0.00
ATOM   3340  CG2 ILE A  49      31.388 118.805  81.341  1.00  0.00
ATOM   3341  CD1 ILE A  49      34.261 117.974  83.680  1.00  0.00
ATOM   3342  H   ILE A  49      34.581 115.957  81.388  1.00  0.00
ATOM   3343  HA  ILE A  49      31.577 116.121  81.469  1.00  0.00
ATOM   3344  HB  ILE A  49      33.531 118.493  81.276  1.00  0.00
ATOM   3345 1HG2 ILE A  49      31.474 119.830  81.701  1.00  0.00
ATOM   3346 2HG2 ILE A  49      31.265 118.810  80.259  1.00  0.00
ATOM   3347 3HG2 ILE A  49      30.522 118.331  81.802  1.00  0.00
ATOM   3348 1HG1 ILE A  49      32.391 119.008  83.576  1.00  0.00
ATOM   3349 2HG1 ILE A  49      32.253 117.235  83.635  1.00  0.00
ATOM   3350 1HD1 ILE A  49      34.301 118.007  84.769  1.00  0.00
ATOM   3351 2HD1 ILE A  49      34.693 117.036  83.330  1.00  0.00
ATOM   3352 3HD1 ILE A  49      34.830 118.808  83.272  1.00  0.00
ATOM   3353  N   GLN A  50      31.404 116.571  79.043  1.00  0.00
ATOM   3354  CA  GLN A  50      31.368 116.581  77.592  1.00  0.00
ATOM   3355  C   GLN A  50      29.983 117.011  77.114  1.00  0.00
ATOM   3356  O   GLN A  50      28.977 116.778  77.796  1.00  0.00
ATOM   3357  CB  GLN A  50      31.703 115.186  77.054  1.00  0.00
ATOM   3358  CG  GLN A  50      32.138 115.153  75.597  1.00  0.00
ATOM   3359  CD  GLN A  50      33.562 115.670  75.371  1.00  0.00
ATOM   3360  OE1 GLN A  50      34.032 115.742  74.229  1.00  0.00
ATOM   3361  NE2 GLN A  50      34.248 116.036  76.451  1.00  0.00
ATOM   3362  H   GLN A  50      30.543 116.558  79.571  1.00  0.00
ATOM   3363 1HE2 GLN A  50      35.183 116.381  76.357  1.00  0.00
ATOM   3364 2HE2 GLN A  50      33.829 115.968  77.357  1.00  0.00
ATOM   3365  HA  GLN A  50      32.082 117.313  77.214  1.00  0.00
ATOM   3366 1HB  GLN A  50      32.502 114.790  77.682  1.00  0.00
ATOM   3367 2HB  GLN A  50      30.808 114.577  77.179  1.00  0.00
ATOM   3368 1HG  GLN A  50      32.013 114.275  74.964  1.00  0.00
ATOM   3369 2HG  GLN A  50      31.440 115.929  75.281  1.00  0.00
ATOM   3370  N   ARG A  51      29.944 117.654  75.950  1.00  0.00
ATOM   3371  CA  ARG A  51      28.690 118.080  75.336  1.00  0.00
ATOM   3372  C   ARG A  51      27.769 116.894  75.269  1.00  0.00
ATOM   3373  O   ARG A  51      28.150 115.825  74.791  1.00  0.00
ATOM   3374  CB  ARG A  51      28.923 118.641  73.949  1.00  0.00
ATOM   3375  CG  ARG A  51      27.908 119.672  73.503  1.00  0.00
ATOM   3376  CD  ARG A  51      28.340 120.314  72.190  1.00  0.00
ATOM   3377  NE  ARG A  51      28.556 119.338  71.124  1.00  0.00
ATOM   3378  CZ  ARG A  51      29.300 119.554  70.044  1.00  0.00
ATOM   3379  NH1 ARG A  51      29.916 120.720  69.880  1.00  0.00
ATOM   3380  NH2 ARG A  51      29.416 118.605  69.121  1.00  0.00
ATOM   3381  H   ARG A  51      30.812 117.854  75.475  1.00  0.00
ATOM   3382 1HH1 ARG A  51      29.818 121.443  70.579  1.00  0.00
ATOM   3383 2HH1 ARG A  51      30.480 120.878  69.057  1.00  0.00
ATOM   3384 1HH2 ARG A  51      28.938 117.723  69.245  1.00  0.00
ATOM   3385 2HH2 ARG A  51      29.980 118.769  68.301  1.00  0.00
ATOM   3386  HE  ARG A  51      28.201 118.395  71.032  1.00  0.00
ATOM   3387  HA  ARG A  51      28.214 118.840  75.957  1.00  0.00
ATOM   3388 1HB  ARG A  51      29.915 119.089  73.950  1.00  0.00
ATOM   3389 2HB  ARG A  51      28.906 117.798  73.258  1.00  0.00
ATOM   3390 1HG  ARG A  51      26.945 119.178  73.374  1.00  0.00
ATOM   3391 2HG  ARG A  51      27.825 120.434  74.279  1.00  0.00
ATOM   3392 1HD  ARG A  51      27.567 121.009  71.864  1.00  0.00
ATOM   3393 2HD  ARG A  51      29.271 120.856  72.351  1.00  0.00
ATOM   3394  N   LYS A  52      26.557 117.072  75.773  1.00  0.00
ATOM   3395  CA  LYS A  52      25.610 115.962  75.857  1.00  0.00
ATOM   3396  C   LYS A  52      25.726 114.963  74.685  1.00  0.00
ATOM   3397  O   LYS A  52      25.806 113.746  74.908  1.00  0.00
ATOM   3398  CB  LYS A  52      24.226 116.560  76.067  1.00  0.00
ATOM   3399  CG  LYS A  52      23.092 115.644  75.714  1.00  0.00
ATOM   3400  CD  LYS A  52      22.566 115.967  74.337  1.00  0.00
ATOM   3401  CE  LYS A  52      21.946 114.733  73.704  1.00  0.00
ATOM   3402  NZ  LYS A  52      21.642 114.943  72.261  1.00  0.00
ATOM   3403  H   LYS A  52      26.284 117.986  76.103  1.00  0.00
ATOM   3404 1HZ  LYS A  52      21.232 114.103  71.878  1.00  0.00
ATOM   3405 2HZ  LYS A  52      20.992 115.711  72.161  1.00  0.00
ATOM   3406 3HZ  LYS A  52      22.495 115.158  71.765  1.00  0.00
ATOM   3407  HA  LYS A  52      25.806 115.377  76.756  1.00  0.00
ATOM   3408 1HB  LYS A  52      24.154 116.836  77.119  1.00  0.00
ATOM   3409 2HB  LYS A  52      24.169 117.459  75.452  1.00  0.00
ATOM   3410 1HG  LYS A  52      23.455 114.616  75.743  1.00  0.00
ATOM   3411 2HG  LYS A  52      22.302 115.770  76.454  1.00  0.00
ATOM   3412 1HD  LYS A  52      21.818 116.756  74.427  1.00  0.00
ATOM   3413 2HD  LYS A  52      23.394 116.322  73.723  1.00  0.00
ATOM   3414 1HE  LYS A  52      22.646 113.905  73.812  1.00  0.00
ATOM   3415 2HE  LYS A  52      21.025 114.501  74.239  1.00  0.00
ATOM   3416  N   ASP A  53      25.740 115.465  73.456  1.00  0.00
ATOM   3417  CA  ASP A  53      25.790 114.597  72.278  1.00  0.00
ATOM   3418  C   ASP A  53      26.943 113.584  72.278  1.00  0.00
ATOM   3419  O   ASP A  53      26.987 112.688  71.434  1.00  0.00
ATOM   3420  CB  ASP A  53      25.864 115.453  71.010  1.00  0.00
ATOM   3421  CG  ASP A  53      27.218 116.121  70.837  1.00  0.00
ATOM   3422  OD1 ASP A  53      28.117 115.506  70.222  1.00  0.00
ATOM   3423  OD2 ASP A  53      27.391 117.256  71.330  1.00  0.00
ATOM   3424  H   ASP A  53      25.716 116.467  73.331  1.00  0.00
ATOM   3425  HA  ASP A  53      24.886 113.990  72.228  1.00  0.00
ATOM   3426 1HB  ASP A  53      25.584 114.914  70.105  1.00  0.00
ATOM   3427 2HB  ASP A  53      25.104 116.200  71.239  1.00  0.00
ATOM   3428  N   LYS A  54      27.876 113.725  73.213  1.00  0.00
ATOM   3429  CA  LYS A  54      29.007 112.808  73.273  1.00  0.00
ATOM   3430  C   LYS A  54      28.977 111.929  74.514  1.00  0.00
ATOM   3431  O   LYS A  54      29.973 111.298  74.867  1.00  0.00
ATOM   3432  CB  LYS A  54      30.320 113.593  73.198  1.00  0.00
ATOM   3433  CG  LYS A  54      30.663 114.046  71.781  1.00  0.00
ATOM   3434  CD  LYS A  54      31.882 114.958  71.725  1.00  0.00
ATOM   3435  CE  LYS A  54      31.574 116.335  72.306  1.00  0.00
ATOM   3436  NZ  LYS A  54      32.708 117.297  72.138  1.00  0.00
ATOM   3437  H   LYS A  54      27.801 114.473  73.887  1.00  0.00
ATOM   3438 1HZ  LYS A  54      32.454 118.189  72.538  1.00  0.00
ATOM   3439 2HZ  LYS A  54      33.527 116.938  72.608  1.00  0.00
ATOM   3440 3HZ  LYS A  54      32.908 117.413  71.155  1.00  0.00
ATOM   3441  HA  LYS A  54      28.975 112.126  72.423  1.00  0.00
ATOM   3442 1HB  LYS A  54      30.213 114.458  73.853  1.00  0.00
ATOM   3443 2HB  LYS A  54      31.105 112.942  73.584  1.00  0.00
ATOM   3444 1HG  LYS A  54      30.861 113.162  71.173  1.00  0.00
ATOM   3445 2HG  LYS A  54      29.808 114.583  71.372  1.00  0.00
ATOM   3446 1HD  LYS A  54      32.689 114.495  72.295  1.00  0.00
ATOM   3447 2HD  LYS A  54      32.189 115.064  70.685  1.00  0.00
ATOM   3448 1HE  LYS A  54      30.693 116.730  71.801  1.00  0.00
ATOM   3449 2HE  LYS A  54      31.361 116.217  73.368  1.00  0.00
ATOM   3450  N   PHE A  55      27.818 111.880  75.161  1.00  0.00
ATOM   3451  CA  PHE A  55      27.634 111.076  76.363  1.00  0.00
ATOM   3452  C   PHE A  55      28.172 109.644  76.230  1.00  0.00
ATOM   3453  O   PHE A  55      28.828 109.135  77.138  1.00  0.00
ATOM   3454  CB  PHE A  55      26.147 111.026  76.733  1.00  0.00
ATOM   3455  CG  PHE A  55      25.855 110.226  77.972  1.00  0.00
ATOM   3456  CD1 PHE A  55      26.178 110.721  79.229  1.00  0.00
ATOM   3457  CD2 PHE A  55      25.275 108.963  77.879  1.00  0.00
ATOM   3458  CE1 PHE A  55      25.922 109.973  80.377  1.00  0.00
ATOM   3459  CE2 PHE A  55      25.014 108.209  79.022  1.00  0.00
ATOM   3460  CZ  PHE A  55      25.339 108.709  80.269  1.00  0.00
ATOM   3461  H   PHE A  55      27.039 112.417  74.809  1.00  0.00
ATOM   3462  HD1 PHE A  55      26.636 111.707  79.311  1.00  0.00
ATOM   3463  HE1 PHE A  55      26.177 110.376  81.357  1.00  0.00
ATOM   3464  HZ  PHE A  55      25.143 108.120  81.164  1.00  0.00
ATOM   3465  HE2 PHE A  55      24.554 107.225  78.934  1.00  0.00
ATOM   3466  HD2 PHE A  55      25.023 108.564  76.896  1.00  0.00
ATOM   3467  HA  PHE A  55      28.189 111.517  77.192  1.00  0.00
ATOM   3468 1HB  PHE A  55      25.772 112.032  76.917  1.00  0.00
ATOM   3469 2HB  PHE A  55      25.576 110.568  75.926  1.00  0.00
ATOM   3470  N   PRO A  56      27.905 108.977  75.097  1.00  0.00
ATOM   3471  CA  PRO A  56      28.397 107.603  74.930  1.00  0.00
ATOM   3472  C   PRO A  56      29.893 107.393  75.112  1.00  0.00
ATOM   3473  O   PRO A  56      30.321 106.297  75.465  1.00  0.00
ATOM   3474  CB  PRO A  56      27.914 107.217  73.531  1.00  0.00
ATOM   3475  CG  PRO A  56      27.736 108.538  72.838  1.00  0.00
ATOM   3476  CD  PRO A  56      27.131 109.400  73.918  1.00  0.00
ATOM   3477 1HD  PRO A  56      27.332 110.328  73.829  1.00  0.00
ATOM   3478 2HD  PRO A  56      26.239 109.160  74.151  1.00  0.00
ATOM   3479 1HG  PRO A  56      28.497 108.898  72.746  1.00  0.00
ATOM   3480 2HG  PRO A  56      27.006 108.455  72.256  1.00  0.00
ATOM   3481 1HB  PRO A  56      28.672 106.835  73.189  1.00  0.00
ATOM   3482 2HB  PRO A  56      27.128 106.900  73.708  1.00  0.00
ATOM   3483  HA  PRO A  56      27.959 107.000  75.591  1.00  0.00
ATOM   3484  N   TYR A  57      30.700 108.421  74.873  1.00  0.00
ATOM   3485  CA  TYR A  57      32.133 108.244  75.063  1.00  0.00
ATOM   3486  C   TYR A  57      32.418 108.181  76.565  1.00  0.00
ATOM   3487  O   TYR A  57      33.337 107.490  77.017  1.00  0.00
ATOM   3488  CB  TYR A  57      32.911 109.373  74.380  1.00  0.00
ATOM   3489  CG  TYR A  57      32.930 109.214  72.878  1.00  0.00
ATOM   3490  CD1 TYR A  57      32.123 110.009  72.058  1.00  0.00
ATOM   3491  CD2 TYR A  57      33.718 108.236  72.277  1.00  0.00
ATOM   3492  CE1 TYR A  57      32.107 109.828  70.671  1.00  0.00
ATOM   3493  CE2 TYR A  57      33.708 108.043  70.907  1.00  0.00
ATOM   3494  CZ  TYR A  57      32.904 108.841  70.105  1.00  0.00
ATOM   3495  OH  TYR A  57      32.915 108.657  68.739  1.00  0.00
ATOM   3496  H   TYR A  57      30.327 109.308  74.566  1.00  0.00
ATOM   3497  HH  TYR A  57      32.326 109.257  68.275  1.00  0.00
ATOM   3498  HD1 TYR A  57      31.501 110.777  72.518  1.00  0.00
ATOM   3499  HE1 TYR A  57      31.477 110.455  70.041  1.00  0.00
ATOM   3500  HE2 TYR A  57      34.330 107.266  70.461  1.00  0.00
ATOM   3501  HD2 TYR A  57      34.353 107.612  72.906  1.00  0.00
ATOM   3502  HA  TYR A  57      32.451 107.299  74.622  1.00  0.00
ATOM   3503 1HB  TYR A  57      32.429 110.311  74.658  1.00  0.00
ATOM   3504 2HB  TYR A  57      33.925 109.353  74.779  1.00  0.00
ATOM   3505  N   LEU A  58      31.600 108.892  77.334  1.00  0.00
ATOM   3506  CA  LEU A  58      31.748 108.884  78.776  1.00  0.00
ATOM   3507  C   LEU A  58      31.319 107.513  79.283  1.00  0.00
ATOM   3508  O   LEU A  58      31.984 106.917  80.127  1.00  0.00
ATOM   3509  CB  LEU A  58      30.894 109.981  79.409  1.00  0.00
ATOM   3510  CG  LEU A  58      31.276 111.411  79.021  1.00  0.00
ATOM   3511  CD1 LEU A  58      30.434 112.392  79.835  1.00  0.00
ATOM   3512  CD2 LEU A  58      32.743 111.652  79.285  1.00  0.00
ATOM   3513  H   LEU A  58      30.868 109.443  76.910  1.00  0.00
ATOM   3514  HA  LEU A  58      32.796 109.028  79.036  1.00  0.00
ATOM   3515 1HB  LEU A  58      29.927 109.723  78.979  1.00  0.00
ATOM   3516 2HB  LEU A  58      30.847 109.881  80.493  1.00  0.00
ATOM   3517  HG  LEU A  58      31.096 111.515  77.951  1.00  0.00
ATOM   3518 1HD1 LEU A  58      30.701 113.414  79.564  1.00  0.00
ATOM   3519 2HD1 LEU A  58      29.377 112.226  79.625  1.00  0.00
ATOM   3520 3HD1 LEU A  58      30.622 112.238  80.897  1.00  0.00
ATOM   3521 1HD2 LEU A  58      33.000 112.674  79.003  1.00  0.00
ATOM   3522 2HD2 LEU A  58      32.952 111.504  80.345  1.00  0.00
ATOM   3523 3HD2 LEU A  58      33.339 110.954  78.697  1.00  0.00
ATOM   3524  N   GLN A  59      30.203 107.011  78.762  1.00  0.00
ATOM   3525  CA  GLN A  59      29.714 105.695  79.163  1.00  0.00
ATOM   3526  C   GLN A  59      30.806 104.648  78.970  1.00  0.00
ATOM   3527  O   GLN A  59      30.903 103.691  79.737  1.00  0.00
ATOM   3528  CB  GLN A  59      28.484 105.307  78.342  1.00  0.00
ATOM   3529  CG  GLN A  59      27.169 105.737  78.962  1.00  0.00
ATOM   3530  CD  GLN A  59      25.974 105.472  78.060  1.00  0.00
ATOM   3531  OE1 GLN A  59      24.834 105.442  78.522  1.00  0.00
ATOM   3532  NE2 GLN A  59      26.228 105.294  76.769  1.00  0.00
ATOM   3533  H   GLN A  59      29.687 107.548  78.080  1.00  0.00
ATOM   3534 1HE2 GLN A  59      25.478 105.116  76.131  1.00  0.00
ATOM   3535 2HE2 GLN A  59      27.169 105.338  76.433  1.00  0.00
ATOM   3536  HA  GLN A  59      29.466 105.706  80.224  1.00  0.00
ATOM   3537 1HB  GLN A  59      28.601 105.769  77.362  1.00  0.00
ATOM   3538 2HB  GLN A  59      28.506 104.222  78.236  1.00  0.00
ATOM   3539 1HG  GLN A  59      26.880 105.467  79.977  1.00  0.00
ATOM   3540 2HG  GLN A  59      27.399 106.802  78.922  1.00  0.00
ATOM   3541  N   ASP A  60      31.633 104.834  77.949  1.00  0.00
ATOM   3542  CA  ASP A  60      32.707 103.890  77.685  1.00  0.00
ATOM   3543  C   ASP A  60      33.790 103.965  78.760  1.00  0.00
ATOM   3544  O   ASP A  60      34.257 102.933  79.257  1.00  0.00
ATOM   3545  CB  ASP A  60      33.316 104.145  76.305  1.00  0.00
ATOM   3546  CG  ASP A  60      32.302 103.982  75.181  1.00  0.00
ATOM   3547  OD1 ASP A  60      31.471 103.047  75.238  1.00  0.00
ATOM   3548  OD2 ASP A  60      32.346 104.784  74.229  1.00  0.00
ATOM   3549  H   ASP A  60      31.515 105.639  77.350  1.00  0.00
ATOM   3550  HA  ASP A  60      32.318 102.872  77.709  1.00  0.00
ATOM   3551 1HB  ASP A  60      33.825 105.106  76.226  1.00  0.00
ATOM   3552 2HB  ASP A  60      34.050 103.339  76.268  1.00  0.00
ATOM   3553  N   ILE A  61      34.193 105.177  79.121  1.00  0.00
ATOM   3554  CA  ILE A  61      35.212 105.332  80.150  1.00  0.00
ATOM   3555  C   ILE A  61      34.680 104.733  81.455  1.00  0.00
ATOM   3556  O   ILE A  61      35.401 104.052  82.190  1.00  0.00
ATOM   3557  CB  ILE A  61      35.550 106.816  80.371  1.00  0.00
ATOM   3558  CG1 ILE A  61      36.161 107.401  79.099  1.00  0.00
ATOM   3559  CG2 ILE A  61      36.525 106.962  81.538  1.00  0.00
ATOM   3560  CD1 ILE A  61      36.360 108.900  79.168  1.00  0.00
ATOM   3561  H   ILE A  61      33.792 105.993  78.681  1.00  0.00
ATOM   3562  HA  ILE A  61      36.103 104.758  79.897  1.00  0.00
ATOM   3563  HB  ILE A  61      34.629 107.365  80.565  1.00  0.00
ATOM   3564 1HG2 ILE A  61      36.759 108.016  81.687  1.00  0.00
ATOM   3565 2HG2 ILE A  61      36.072 106.560  82.443  1.00  0.00
ATOM   3566 3HG2 ILE A  61      37.442 106.415  81.317  1.00  0.00
ATOM   3567 1HG1 ILE A  61      37.120 106.908  78.943  1.00  0.00
ATOM   3568 2HG1 ILE A  61      35.490 107.156  78.275  1.00  0.00
ATOM   3569 1HD1 ILE A  61      36.797 109.253  78.234  1.00  0.00
ATOM   3570 2HD1 ILE A  61      35.398 109.389  79.326  1.00  0.00
ATOM   3571 3HD1 ILE A  61      37.029 109.141  79.993  1.00  0.00
ATOM   3572  N   TYR A  62      33.408 105.008  81.726  1.00  0.00
ATOM   3573  CA  TYR A  62      32.716 104.513  82.912  1.00  0.00
ATOM   3574  C   TYR A  62      32.903 103.001  83.017  1.00  0.00
ATOM   3575  O   TYR A  62      33.249 102.479  84.082  1.00  0.00
ATOM   3576  CB  TYR A  62      31.227 104.847  82.801  1.00  0.00
ATOM   3577  CG  TYR A  62      30.332 104.189  83.826  1.00  0.00
ATOM   3578  CD1 TYR A  62      30.232 104.691  85.119  1.00  0.00
ATOM   3579  CD2 TYR A  62      29.546 103.088  83.482  1.00  0.00
ATOM   3580  CE1 TYR A  62      29.369 104.117  86.049  1.00  0.00
ATOM   3581  CE2 TYR A  62      28.681 102.501  84.401  1.00  0.00
ATOM   3582  CZ  TYR A  62      28.594 103.026  85.681  1.00  0.00
ATOM   3583  OH  TYR A  62      27.728 102.463  86.588  1.00  0.00
ATOM   3584  H   TYR A  62      32.894 105.589  81.079  1.00  0.00
ATOM   3585  HH  TYR A  62      27.744 102.900  87.443  1.00  0.00
ATOM   3586  HD1 TYR A  62      30.845 105.548  85.399  1.00  0.00
ATOM   3587  HE1 TYR A  62      29.300 104.521  87.059  1.00  0.00
ATOM   3588  HE2 TYR A  62      28.082 101.637  84.111  1.00  0.00
ATOM   3589  HD2 TYR A  62      29.618 102.685  82.472  1.00  0.00
ATOM   3590  HA  TYR A  62      33.151 104.958  83.807  1.00  0.00
ATOM   3591 1HB  TYR A  62      31.131 105.929  82.899  1.00  0.00
ATOM   3592 2HB  TYR A  62      30.902 104.541  81.807  1.00  0.00
ATOM   3593  N   ASP A  63      32.676 102.304  81.906  1.00  0.00
ATOM   3594  CA  ASP A  63      32.834 100.857  81.883  1.00  0.00
ATOM   3595  C   ASP A  63      34.283 100.441  82.083  1.00  0.00
ATOM   3596  O   ASP A  63      34.570  99.470  82.790  1.00  0.00
ATOM   3597  CB  ASP A  63      32.306 100.285  80.567  1.00  0.00
ATOM   3598  CG  ASP A  63      30.820 100.517  80.397  1.00  0.00
ATOM   3599  OD1 ASP A  63      30.096 100.484  81.419  1.00  0.00
ATOM   3600  OD2 ASP A  63      30.376 100.726  79.246  1.00  0.00
ATOM   3601  H   ASP A  63      32.390 102.786  81.066  1.00  0.00
ATOM   3602  HA  ASP A  63      32.274 100.411  82.706  1.00  0.00
ATOM   3603 1HB  ASP A  63      32.854 100.633  79.691  1.00  0.00
ATOM   3604 2HB  ASP A  63      32.506  99.225  80.725  1.00  0.00
ATOM   3605  N   GLN A  64      35.202 101.184  81.480  1.00  0.00
ATOM   3606  CA  GLN A  64      36.616 100.858  81.604  1.00  0.00
ATOM   3607  C   GLN A  64      37.147 101.099  83.026  1.00  0.00
ATOM   3608  O   GLN A  64      38.204 100.592  83.394  1.00  0.00
ATOM   3609  CB  GLN A  64      37.415 101.660  80.581  1.00  0.00
ATOM   3610  CG  GLN A  64      36.789 101.627  79.187  1.00  0.00
ATOM   3611  CD  GLN A  64      37.551 102.451  78.164  1.00  0.00
ATOM   3612  OE1 GLN A  64      38.160 103.469  78.496  1.00  0.00
ATOM   3613  NE2 GLN A  64      37.503 102.023  76.903  1.00  0.00
ATOM   3614  H   GLN A  64      34.919 101.982  80.930  1.00  0.00
ATOM   3615 1HE2 GLN A  64      37.986 102.526  76.185  1.00  0.00
ATOM   3616 2HE2 GLN A  64      36.985 101.199  76.674  1.00  0.00
ATOM   3617  HA  GLN A  64      36.765  99.797  81.404  1.00  0.00
ATOM   3618 1HB  GLN A  64      37.466 102.683  80.953  1.00  0.00
ATOM   3619 2HB  GLN A  64      38.417 101.232  80.559  1.00  0.00
ATOM   3620 1HG  GLN A  64      36.491 100.701  78.696  1.00  0.00
ATOM   3621 2HG  GLN A  64      35.898 102.185  79.479  1.00  0.00
ATOM   3622  N   LEU A  65      36.406 101.860  83.826  1.00  0.00
ATOM   3623  CA  LEU A  65      36.809 102.128  85.200  1.00  0.00
ATOM   3624  C   LEU A  65      35.943 101.334  86.185  1.00  0.00
ATOM   3625  O   LEU A  65      35.654 101.796  87.288  1.00  0.00
ATOM   3626  CB  LEU A  65      36.713 103.630  85.498  1.00  0.00
ATOM   3627  CG  LEU A  65      37.660 104.509  84.671  1.00  0.00
ATOM   3628  CD1 LEU A  65      37.371 105.980  84.932  1.00  0.00
ATOM   3629  CD2 LEU A  65      39.107 104.159  85.013  1.00  0.00
ATOM   3630  H   LEU A  65      35.548 102.260  83.474  1.00  0.00
ATOM   3631  HA  LEU A  65      37.836 101.798  85.350  1.00  0.00
ATOM   3632 1HB  LEU A  65      35.680 103.804  85.200  1.00  0.00
ATOM   3633 2HB  LEU A  65      36.824 103.838  86.562  1.00  0.00
ATOM   3634  HG  LEU A  65      37.504 104.255  83.622  1.00  0.00
ATOM   3635 1HD1 LEU A  65      38.049 106.595  84.340  1.00  0.00
ATOM   3636 2HD1 LEU A  65      36.342 106.204  84.652  1.00  0.00
ATOM   3637 3HD1 LEU A  65      37.516 106.197  85.990  1.00  0.00
ATOM   3638 1HD2 LEU A  65      39.780 104.783  84.425  1.00  0.00
ATOM   3639 2HD2 LEU A  65      39.283 104.334  86.075  1.00  0.00
ATOM   3640 3HD2 LEU A  65      39.292 103.110  84.783  1.00  0.00
ATOM   3641  N   GLY A  66      35.530 100.137  85.774  1.00  0.00
ATOM   3642  CA  GLY A  66      34.722  99.284  86.629  1.00  0.00
ATOM   3643  C   GLY A  66      33.316  99.781  86.907  1.00  0.00
ATOM   3644  O   GLY A  66      32.679  99.348  87.863  1.00  0.00
ATOM   3645  H   GLY A  66      35.783  99.816  84.851  1.00  0.00
ATOM   3646 1HA  GLY A  66      34.623  98.304  86.163  1.00  0.00
ATOM   3647 2HA  GLY A  66      35.215  99.178  87.594  1.00  0.00
ATOM   3648  N   LYS A  67      32.820 100.686  86.079  1.00  0.00
ATOM   3649  CA  LYS A  67      31.479 101.219  86.272  1.00  0.00
ATOM   3650  C   LYS A  67      31.291 101.887  87.639  1.00  0.00
ATOM   3651  O   LYS A  67      30.211 101.833  88.232  1.00  0.00
ATOM   3652  CB  LYS A  67      30.446 100.102  86.083  1.00  0.00
ATOM   3653  CG  LYS A  67      30.445  99.514  84.676  1.00  0.00
ATOM   3654  CD  LYS A  67      29.431  98.390  84.524  1.00  0.00
ATOM   3655  CE  LYS A  67      29.410  97.878  83.093  1.00  0.00
ATOM   3656  NZ  LYS A  67      28.355  96.853  82.884  1.00  0.00
ATOM   3657  H   LYS A  67      33.379 101.011  85.303  1.00  0.00
ATOM   3658 1HZ  LYS A  67      28.375  96.540  81.924  1.00  0.00
ATOM   3659 2HZ  LYS A  67      28.521  96.068  83.498  1.00  0.00
ATOM   3660 3HZ  LYS A  67      27.451  97.254  83.088  1.00  0.00
ATOM   3661  HA  LYS A  67      31.282 101.998  85.534  1.00  0.00
ATOM   3662 1HB  LYS A  67      30.679  99.325  86.812  1.00  0.00
ATOM   3663 2HB  LYS A  67      29.468 100.529  86.309  1.00  0.00
ATOM   3664 1HG  LYS A  67      30.205 100.309  83.969  1.00  0.00
ATOM   3665 2HG  LYS A  67      31.441  99.127  84.462  1.00  0.00
ATOM   3666 1HD  LYS A  67      29.704  97.581  85.203  1.00  0.00
ATOM   3667 2HD  LYS A  67      28.446  98.772  84.794  1.00  0.00
ATOM   3668 1HE  LYS A  67      29.230  98.723  82.430  1.00  0.00
ATOM   3669 2HE  LYS A  67      30.385  97.444  82.871  1.00  0.00
ATOM   3670  N   ARG A  68      32.352 102.507  88.142  1.00  0.00
ATOM   3671  CA  ARG A  68      32.278 103.208  89.413  1.00  0.00
ATOM   3672  C   ARG A  68      31.832 104.632  89.080  1.00  0.00
ATOM   3673  O   ARG A  68      32.087 105.120  87.982  1.00  0.00
ATOM   3674  CB  ARG A  68      33.658 103.249  90.070  1.00  0.00
ATOM   3675  CG  ARG A  68      34.317 101.888  90.257  1.00  0.00
ATOM   3676  CD  ARG A  68      35.793 102.045  90.601  1.00  0.00
ATOM   3677  NE  ARG A  68      36.446 100.767  90.878  1.00  0.00
ATOM   3678  CZ  ARG A  68      36.297 100.079  92.006  1.00  0.00
ATOM   3679  NH1 ARG A  68      36.926  98.918  92.165  1.00  0.00
ATOM   3680  NH2 ARG A  68      35.532 100.557  92.984  1.00  0.00
ATOM   3681  H   ARG A  68      33.224 102.491  87.633  1.00  0.00
ATOM   3682 1HH1 ARG A  68      37.517  98.561  91.427  1.00  0.00
ATOM   3683 2HH1 ARG A  68      36.810  98.398  93.023  1.00  0.00
ATOM   3684 1HH2 ARG A  68      35.064 101.445  92.867  1.00  0.00
ATOM   3685 2HH2 ARG A  68      35.422 100.030  93.838  1.00  0.00
ATOM   3686  HE  ARG A  68      37.077 100.227  90.301  1.00  0.00
ATOM   3687  HA  ARG A  68      31.528 102.739  90.050  1.00  0.00
ATOM   3688 1HB  ARG A  68      34.292 103.873  89.441  1.00  0.00
ATOM   3689 2HB  ARG A  68      33.533 103.724  91.043  1.00  0.00
ATOM   3690 1HG  ARG A  68      33.805 101.362  91.063  1.00  0.00
ATOM   3691 2HG  ARG A  68      34.212 101.322  89.330  1.00  0.00
ATOM   3692 1HD  ARG A  68      36.304 102.516  89.762  1.00  0.00
ATOM   3693 2HD  ARG A  68      35.885 102.676  91.484  1.00  0.00
ATOM   3694  N   GLY A  69      31.160 105.300  90.007  1.00  0.00
ATOM   3695  CA  GLY A  69      30.740 106.667  89.741  1.00  0.00
ATOM   3696  C   GLY A  69      29.339 106.828  89.185  1.00  0.00
ATOM   3697  O   GLY A  69      28.600 105.849  89.045  1.00  0.00
ATOM   3698  H   GLY A  69      30.941 104.863  90.891  1.00  0.00
ATOM   3699 1HA  GLY A  69      30.776 107.238  90.669  1.00  0.00
ATOM   3700 2HA  GLY A  69      31.418 107.113  89.015  1.00  0.00
ATOM   3701  N   ASN A  70      28.985 108.065  88.842  1.00  0.00
ATOM   3702  CA  ASN A  70      27.650 108.369  88.333  1.00  0.00
ATOM   3703  C   ASN A  70      27.655 109.111  86.997  1.00  0.00
ATOM   3704  O   ASN A  70      28.386 110.079  86.824  1.00  0.00
ATOM   3705  CB  ASN A  70      26.894 109.197  89.376  1.00  0.00
ATOM   3706  CG  ASN A  70      27.121 108.694  90.788  1.00  0.00
ATOM   3707  OD1 ASN A  70      26.726 107.578  91.135  1.00  0.00
ATOM   3708  ND2 ASN A  70      27.748 109.520  91.614  1.00  0.00
ATOM   3709  H   ASN A  70      29.657 108.813  88.936  1.00  0.00
ATOM   3710 1HD2 ASN A  70      27.927 109.243  92.558  1.00  0.00
ATOM   3711 2HD2 ASN A  70      28.043 110.420  91.292  1.00  0.00
ATOM   3712  HA  ASN A  70      27.106 107.442  88.143  1.00  0.00
ATOM   3713 1HB  ASN A  70      26.929 110.287  89.355  1.00  0.00
ATOM   3714 2HB  ASN A  70      25.917 108.858  89.030  1.00  0.00
ATOM   3715  N   LEU A  71      26.820 108.655  86.068  1.00  0.00
ATOM   3716  CA  LEU A  71      26.704 109.262  84.739  1.00  0.00
ATOM   3717  C   LEU A  71      25.448 110.137  84.611  1.00  0.00
ATOM   3718  O   LEU A  71      24.354 109.702  84.955  1.00  0.00
ATOM   3719  CB  LEU A  71      26.654 108.161  83.677  1.00  0.00
ATOM   3720  CG  LEU A  71      27.900 107.297  83.462  1.00  0.00
ATOM   3721  CD1 LEU A  71      27.536 106.052  82.673  1.00  0.00
ATOM   3722  CD2 LEU A  71      28.959 108.099  82.727  1.00  0.00
ATOM   3723  H   LEU A  71      26.241 107.857  86.287  1.00  0.00
ATOM   3724  HA  LEU A  71      27.551 109.924  84.565  1.00  0.00
ATOM   3725 1HB  LEU A  71      25.865 107.542  84.101  1.00  0.00
ATOM   3726 2HB  LEU A  71      26.332 108.547  82.710  1.00  0.00
ATOM   3727  HG  LEU A  71      28.292 107.043  84.447  1.00  0.00
ATOM   3728 1HD1 LEU A  71      28.427 105.442  82.524  1.00  0.00
ATOM   3729 2HD1 LEU A  71      26.792 105.477  83.224  1.00  0.00
ATOM   3730 3HD1 LEU A  71      27.129 106.341  81.705  1.00  0.00
ATOM   3731 1HD2 LEU A  71      29.844 107.480  82.577  1.00  0.00
ATOM   3732 2HD2 LEU A  71      28.569 108.417  81.760  1.00  0.00
ATOM   3733 3HD2 LEU A  71      29.226 108.976  83.316  1.00  0.00
ATOM   3734  N   ARG A  72      25.611 111.365  84.121  1.00  0.00
ATOM   3735  CA  ARG A  72      24.458 112.261  83.900  1.00  0.00
ATOM   3736  C   ARG A  72      24.347 112.602  82.446  1.00  0.00
ATOM   3737  O   ARG A  72      25.259 113.233  81.899  1.00  0.00
ATOM   3738  CB  ARG A  72      24.583 113.610  84.571  1.00  0.00
ATOM   3739  CG  ARG A  72      24.635 113.575  86.066  1.00  0.00
ATOM   3740  CD  ARG A  72      25.408 114.816  86.513  1.00  0.00
ATOM   3741  NE  ARG A  72      24.498 115.936  86.753  1.00  0.00
ATOM   3742  CZ  ARG A  72      24.911 117.172  87.042  1.00  0.00
ATOM   3743  NH1 ARG A  72      26.212 117.436  87.089  1.00  0.00
ATOM   3744  NH2 ARG A  72      24.019 118.121  87.290  1.00  0.00
ATOM   3745  H   ARG A  72      26.541 111.689  83.896  1.00  0.00
ATOM   3746 1HH1 ARG A  72      26.881 116.701  86.905  1.00  0.00
ATOM   3747 2HH1 ARG A  72      26.527 118.370  87.308  1.00  0.00
ATOM   3748 1HH2 ARG A  72      23.032 117.903  87.259  1.00  0.00
ATOM   3749 2HH2 ARG A  72      24.329 119.056  87.509  1.00  0.00
ATOM   3750  HE  ARG A  72      23.487 115.959  86.741  1.00  0.00
ATOM   3751  HA  ARG A  72      23.536 111.752  84.182  1.00  0.00
ATOM   3752 1HB  ARG A  72      25.495 114.070  84.193  1.00  0.00
ATOM   3753 2HB  ARG A  72      23.722 114.201  84.259  1.00  0.00
ATOM   3754 1HG  ARG A  72      23.614 113.578  86.449  1.00  0.00
ATOM   3755 2HG  ARG A  72      25.136 112.656  86.373  1.00  0.00
ATOM   3756 1HD  ARG A  72      25.946 114.586  87.432  1.00  0.00
ATOM   3757 2HD  ARG A  72      26.119 115.090  85.734  1.00  0.00
ATOM   3758  N   LYS A  73      23.286 112.204  81.785  1.00  0.00
ATOM   3759  CA  LYS A  73      23.253 112.523  80.380  1.00  0.00
ATOM   3760  C   LYS A  73      23.105 114.036  80.196  1.00  0.00
ATOM   3761  O   LYS A  73      23.579 114.585  79.202  1.00  0.00
ATOM   3762  CB  LYS A  73      22.185 111.705  79.656  1.00  0.00
ATOM   3763  CG  LYS A  73      22.655 110.322  79.220  1.00  0.00
ATOM   3764  CD  LYS A  73      22.512 110.149  77.717  1.00  0.00
ATOM   3765  CE  LYS A  73      21.189 109.485  77.375  1.00  0.00
ATOM   3766  NZ  LYS A  73      21.005 109.338  75.905  1.00  0.00
ATOM   3767  H   LYS A  73      22.534 111.702  82.236  1.00  0.00
ATOM   3768 1HZ  LYS A  73      20.117 108.894  75.720  1.00  0.00
ATOM   3769 2HZ  LYS A  73      21.023 110.250  75.470  1.00  0.00
ATOM   3770 3HZ  LYS A  73      21.750 108.770  75.528  1.00  0.00
ATOM   3771  HA  LYS A  73      24.194 112.231  79.913  1.00  0.00
ATOM   3772 1HB  LYS A  73      21.340 111.607  80.339  1.00  0.00
ATOM   3773 2HB  LYS A  73      21.879 112.280  78.782  1.00  0.00
ATOM   3774 1HG  LYS A  73      23.701 110.206  79.506  1.00  0.00
ATOM   3775 2HG  LYS A  73      22.053 109.573  79.735  1.00  0.00
ATOM   3776 1HD  LYS A  73      22.564 111.132  77.248  1.00  0.00
ATOM   3777 2HD  LYS A  73      23.336 109.533  77.358  1.00  0.00
ATOM   3778 1HE  LYS A  73      21.169 108.502  77.844  1.00  0.00
ATOM   3779 2HE  LYS A  73      20.384 110.097  77.782  1.00  0.00
ATOM   3780  N   ASP A  74      22.478 114.707  81.140  1.00  0.00
ATOM   3781  CA  ASP A  74      22.338 116.151  81.026  1.00  0.00
ATOM   3782  C   ASP A  74      22.319 116.857  82.371  1.00  0.00
ATOM   3783  O   ASP A  74      21.415 116.674  83.180  1.00  0.00
ATOM   3784  CB  ASP A  74      21.077 116.491  80.223  1.00  0.00
ATOM   3785  CG  ASP A  74      21.016 117.944  79.796  1.00  0.00
ATOM   3786  OD1 ASP A  74      20.245 118.267  78.862  1.00  0.00
ATOM   3787  OD2 ASP A  74      21.748 118.765  80.380  1.00  0.00
ATOM   3788  H   ASP A  74      22.096 114.222  81.939  1.00  0.00
ATOM   3789  HA  ASP A  74      23.194 116.564  80.491  1.00  0.00
ATOM   3790 1HB  ASP A  74      20.920 115.839  79.363  1.00  0.00
ATOM   3791 2HB  ASP A  74      20.312 116.293  80.975  1.00  0.00
ATOM   3792  N   ARG A  75      23.360 117.684  82.611  1.00  0.00
ATOM   3793  CA  ARG A  75      23.442 118.444  83.854  1.00  0.00
ATOM   3794  C   ARG A  75      22.276 119.411  83.871  1.00  0.00
ATOM   3795  O   ARG A  75      22.011 120.089  84.869  1.00  0.00
ATOM   3796  CB  ARG A  75      24.745 119.237  83.966  1.00  0.00
ATOM   3797  CG  ARG A  75      26.002 118.520  83.501  1.00  0.00
ATOM   3798  CD  ARG A  75      27.234 119.337  83.876  1.00  0.00
ATOM   3799  NE  ARG A  75      27.258 120.643  83.227  1.00  0.00
ATOM   3800  CZ  ARG A  75      28.219 121.542  83.407  1.00  0.00
ATOM   3801  NH1 ARG A  75      29.233 121.270  84.214  1.00  0.00
ATOM   3802  NH2 ARG A  75      28.168 122.711  82.784  1.00  0.00
ATOM   3803  H   ARG A  75      24.091 117.777  81.921  1.00  0.00
ATOM   3804 1HH1 ARG A  75      29.272 120.379  84.689  1.00  0.00
ATOM   3805 2HH1 ARG A  75      29.963 121.954  84.351  1.00  0.00
ATOM   3806 1HH2 ARG A  75      27.393 122.919  82.169  1.00  0.00
ATOM   3807 2HH2 ARG A  75      28.902 123.388  82.927  1.00  0.00
ATOM   3808  HE  ARG A  75      26.598 121.053  82.580  1.00  0.00
ATOM   3809  HA  ARG A  75      23.343 117.770  84.706  1.00  0.00
ATOM   3810 1HB  ARG A  75      24.619 120.142  83.373  1.00  0.00
ATOM   3811 2HB  ARG A  75      24.865 119.505  85.016  1.00  0.00
ATOM   3812 1HG  ARG A  75      26.040 117.541  83.979  1.00  0.00
ATOM   3813 2HG  ARG A  75      25.948 118.394  82.419  1.00  0.00
ATOM   3814 1HD  ARG A  75      27.243 119.489  84.955  1.00  0.00
ATOM   3815 2HD  ARG A  75      28.127 118.788  83.579  1.00  0.00
ATOM   3816  N   GLY A  76      21.579 119.451  82.746  1.00  0.00
ATOM   3817  CA  GLY A  76      20.461 120.325  82.570  1.00  0.00
ATOM   3818  C   GLY A  76      20.803 121.476  81.640  1.00  0.00
ATOM   3819  O   GLY A  76      20.021 122.402  81.468  1.00  0.00
ATOM   3820  H   GLY A  76      21.846 118.843  81.985  1.00  0.00
ATOM   3821 1HA  GLY A  76      19.631 119.760  82.145  1.00  0.00
ATOM   3822 2HA  GLY A  76      20.167 120.727  83.539  1.00  0.00
ATOM   3823  N   ASP A  77      21.999 121.420  81.020  1.00  0.00
ATOM   3824  CA  ASP A  77      22.334 122.517  80.101  1.00  0.00
ATOM   3825  C   ASP A  77      22.950 122.101  78.774  1.00  0.00
ATOM   3826  O   ASP A  77      23.751 122.832  78.164  1.00  0.00
ATOM   3827  CB  ASP A  77      23.271 123.509  80.779  1.00  0.00
ATOM   3828  CG  ASP A  77      24.545 122.829  81.289  1.00  0.00
ATOM   3829  OD1 ASP A  77      25.456 123.510  81.804  1.00  0.00
ATOM   3830  OD2 ASP A  77      24.615 121.580  81.166  1.00  0.00
ATOM   3831  H   ASP A  77      22.639 120.655  81.181  1.00  0.00
ATOM   3832  HA  ASP A  77      21.427 123.053  79.820  1.00  0.00
ATOM   3833 1HB  ASP A  77      23.510 124.374  80.160  1.00  0.00
ATOM   3834 2HB  ASP A  77      22.646 123.821  81.616  1.00  0.00
ATOM   3835  N   GLY A  78      22.593 120.898  78.352  1.00  0.00
ATOM   3836  CA  GLY A  78      23.150 120.345  77.139  1.00  0.00
ATOM   3837  C   GLY A  78      24.518 119.721  77.390  1.00  0.00
ATOM   3838  O   GLY A  78      25.141 119.187  76.477  1.00  0.00
ATOM   3839  H   GLY A  78      21.924 120.361  78.884  1.00  0.00
ATOM   3840 1HA  GLY A  78      22.477 119.578  76.755  1.00  0.00
ATOM   3841 2HA  GLY A  78      23.254 121.139  76.400  1.00  0.00
ATOM   3842  N   ILE A  79      24.979 119.793  78.636  1.00  0.00
ATOM   3843  CA  ILE A  79      26.275 119.242  79.027  1.00  0.00
ATOM   3844  C   ILE A  79      26.117 117.956  79.850  1.00  0.00
ATOM   3845  O   ILE A  79      25.365 117.914  80.832  1.00  0.00
ATOM   3846  CB  ILE A  79      27.083 120.274  79.864  1.00  0.00
ATOM   3847  CG1 ILE A  79      27.321 121.545  79.041  1.00  0.00
ATOM   3848  CG2 ILE A  79      28.417 119.675  80.295  1.00  0.00
ATOM   3849  CD1 ILE A  79      28.025 121.299  77.700  1.00  0.00
ATOM   3850  H   ILE A  79      24.412 120.246  79.338  1.00  0.00
ATOM   3851  HA  ILE A  79      26.843 118.936  78.149  1.00  0.00
ATOM   3852  HB  ILE A  79      26.495 120.565  80.734  1.00  0.00
ATOM   3853 1HG2 ILE A  79      28.973 120.408  80.879  1.00  0.00
ATOM   3854 2HG2 ILE A  79      28.239 118.788  80.901  1.00  0.00
ATOM   3855 3HG2 ILE A  79      28.995 119.401  79.412  1.00  0.00
ATOM   3856 1HG1 ILE A  79      26.348 122.001  78.860  1.00  0.00
ATOM   3857 2HG1 ILE A  79      27.928 122.216  79.649  1.00  0.00
ATOM   3858 1HD1 ILE A  79      28.157 122.247  77.178  1.00  0.00
ATOM   3859 2HD1 ILE A  79      29.000 120.845  77.878  1.00  0.00
ATOM   3860 3HD1 ILE A  79      27.420 120.631  77.088  1.00  0.00
ATOM   3861  N   ALA A  80      26.822 116.907  79.440  1.00  0.00
ATOM   3862  CA  ALA A  80      26.781 115.632  80.147  1.00  0.00
ATOM   3863  C   ALA A  80      28.046 115.490  80.989  1.00  0.00
ATOM   3864  O   ALA A  80      29.076 116.087  80.672  1.00  0.00
ATOM   3865  CB  ALA A  80      26.700 114.493  79.156  1.00  0.00
ATOM   3866  H   ALA A  80      27.401 116.995  78.617  1.00  0.00
ATOM   3867  HA  ALA A  80      25.921 115.631  80.816  1.00  0.00
ATOM   3868 1HB  ALA A  80      26.670 113.545  79.694  1.00  0.00
ATOM   3869 2HB  ALA A  80      25.797 114.597  78.554  1.00  0.00
ATOM   3870 3HB  ALA A  80      27.574 114.513  78.507  1.00  0.00
ATOM   3871  N   ASP A  81      27.978 114.719  82.071  1.00  0.00
ATOM   3872  CA  ASP A  81      29.169 114.518  82.891  1.00  0.00
ATOM   3873  C   ASP A  81      29.183 113.162  83.586  1.00  0.00
ATOM   3874  O   ASP A  81      28.152 112.490  83.690  1.00  0.00
ATOM   3875  CB  ASP A  81      29.351 115.661  83.904  1.00  0.00
ATOM   3876  CG  ASP A  81      28.353 115.620  85.043  1.00  0.00
ATOM   3877  OD1 ASP A  81      27.506 114.703  85.081  1.00  0.00
ATOM   3878  OD2 ASP A  81      28.430 116.518  85.910  1.00  0.00
ATOM   3879  H   ASP A  81      27.107 114.275  82.324  1.00  0.00
ATOM   3880  HA  ASP A  81      30.059 114.537  82.261  1.00  0.00
ATOM   3881 1HB  ASP A  81      30.365 115.735  84.298  1.00  0.00
ATOM   3882 2HB  ASP A  81      29.145 116.519  83.263  1.00  0.00
ATOM   3883  N   TYR A  82      30.368 112.766  84.041  1.00  0.00
ATOM   3884  CA  TYR A  82      30.587 111.493  84.712  1.00  0.00
ATOM   3885  C   TYR A  82      31.445 111.789  85.928  1.00  0.00
ATOM   3886  O   TYR A  82      32.607 112.183  85.795  1.00  0.00
ATOM   3887  CB  TYR A  82      31.293 110.538  83.743  1.00  0.00
ATOM   3888  CG  TYR A  82      31.882 109.293  84.370  1.00  0.00
ATOM   3889  CD1 TYR A  82      31.248 108.651  85.433  1.00  0.00
ATOM   3890  CD2 TYR A  82      33.058 108.731  83.867  1.00  0.00
ATOM   3891  CE1 TYR A  82      31.770 107.480  85.974  1.00  0.00
ATOM   3892  CE2 TYR A  82      33.586 107.564  84.394  1.00  0.00
ATOM   3893  CZ  TYR A  82      32.939 106.947  85.446  1.00  0.00
ATOM   3894  OH  TYR A  82      33.453 105.796  85.966  1.00  0.00
ATOM   3895  H   TYR A  82      31.159 113.382  83.914  1.00  0.00
ATOM   3896  HH  TYR A  82      34.258 105.512  85.526  1.00  0.00
ATOM   3897  HD1 TYR A  82      30.333 109.083  85.838  1.00  0.00
ATOM   3898  HE1 TYR A  82      31.266 106.984  86.804  1.00  0.00
ATOM   3899  HE2 TYR A  82      34.502 107.144  83.978  1.00  0.00
ATOM   3900  HD2 TYR A  82      33.568 109.228  83.041  1.00  0.00
ATOM   3901  HA  TYR A  82      29.634 111.081  85.045  1.00  0.00
ATOM   3902 1HB  TYR A  82      30.559 110.238  82.993  1.00  0.00
ATOM   3903 2HB  TYR A  82      32.094 111.100  83.263  1.00  0.00
ATOM   3904  N   THR A  83      30.867 111.592  87.110  1.00  0.00
ATOM   3905  CA  THR A  83      31.547 111.886  88.356  1.00  0.00
ATOM   3906  C   THR A  83      31.822 110.671  89.244  1.00  0.00
ATOM   3907  O   THR A  83      30.941 109.843  89.481  1.00  0.00
ATOM   3908  CB  THR A  83      30.720 112.913  89.159  1.00  0.00
ATOM   3909  OG1 THR A  83      30.426 114.047  88.327  1.00  0.00
ATOM   3910  CG2 THR A  83      31.484 113.375  90.373  1.00  0.00
ATOM   3911  H   THR A  83      29.926 111.227  87.140  1.00  0.00
ATOM   3912  HG1 THR A  83      29.912 114.685  88.827  1.00  0.00
ATOM   3913  HA  THR A  83      32.533 112.302  88.149  1.00  0.00
ATOM   3914  HB  THR A  83      29.784 112.449  89.471  1.00  0.00
ATOM   3915 1HG2 THR A  83      30.884 114.098  90.926  1.00  0.00
ATOM   3916 2HG2 THR A  83      31.703 112.520  91.012  1.00  0.00
ATOM   3917 3HG2 THR A  83      32.417 113.842  90.059  1.00  0.00
ATOM   3918  N   ILE A  84      33.056 110.575  89.731  1.00  0.00
ATOM   3919  CA  ILE A  84      33.451 109.487  90.619  1.00  0.00
ATOM   3920  C   ILE A  84      33.758 110.117  91.978  1.00  0.00
ATOM   3921  O   ILE A  84      34.724 110.869  92.132  1.00  0.00
ATOM   3922  CB  ILE A  84      34.682 108.752  90.081  1.00  0.00
ATOM   3923  CG1 ILE A  84      34.392 108.258  88.662  1.00  0.00
ATOM   3924  CG2 ILE A  84      35.026 107.574  90.994  1.00  0.00
ATOM   3925  CD1 ILE A  84      35.610 107.708  87.939  1.00  0.00
ATOM   3926  H   ILE A  84      33.739 111.275  89.479  1.00  0.00
ATOM   3927  HA  ILE A  84      32.623 108.796  90.771  1.00  0.00
ATOM   3928  HB  ILE A  84      35.514 109.452  90.017  1.00  0.00
ATOM   3929 1HG2 ILE A  84      35.902 107.056  90.605  1.00  0.00
ATOM   3930 2HG2 ILE A  84      35.238 107.941  91.997  1.00  0.00
ATOM   3931 3HG2 ILE A  84      34.183 106.884  91.031  1.00  0.00
ATOM   3932 1HG1 ILE A  84      33.634 107.479  88.738  1.00  0.00
ATOM   3933 2HG1 ILE A  84      33.989 109.102  88.101  1.00  0.00
ATOM   3934 1HD1 ILE A  84      35.323 107.379  86.940  1.00  0.00
ATOM   3935 2HD1 ILE A  84      36.370 108.487  87.860  1.00  0.00
ATOM   3936 3HD1 ILE A  84      36.014 106.863  88.496  1.00  0.00
ATOM   3937  N   ILE A  85      32.921 109.794  92.955  1.00  0.00
ATOM   3938  CA  ILE A  85      33.025 110.342  94.296  1.00  0.00
ATOM   3939  C   ILE A  85      33.470 109.332  95.352  1.00  0.00
ATOM   3940  O   ILE A  85      33.049 108.182  95.321  1.00  0.00
ATOM   3941  CB  ILE A  85      31.644 110.899  94.745  1.00  0.00
ATOM   3942  CG1 ILE A  85      31.184 111.998  93.774  1.00  0.00
ATOM   3943  CG2 ILE A  85      31.719 111.383  96.191  1.00  0.00
ATOM   3944  CD1 ILE A  85      29.870 112.674  94.173  1.00  0.00
ATOM   3945  H   ILE A  85      32.179 109.138  92.758  1.00  0.00
ATOM   3946  HA  ILE A  85      33.800 111.106  94.340  1.00  0.00
ATOM   3947  HB  ILE A  85      30.905 110.100  94.695  1.00  0.00
ATOM   3948 1HG2 ILE A  85      30.748 111.772  96.496  1.00  0.00
ATOM   3949 2HG2 ILE A  85      31.996 110.552  96.839  1.00  0.00
ATOM   3950 3HG2 ILE A  85      32.467 112.172  96.273  1.00  0.00
ATOM   3951 1HG1 ILE A  85      31.976 112.745  93.731  1.00  0.00
ATOM   3952 2HG1 ILE A  85      31.068 111.536  92.793  1.00  0.00
ATOM   3953 1HD1 ILE A  85      29.614 113.437  93.437  1.00  0.00
ATOM   3954 2HD1 ILE A  85      29.074 111.929  94.214  1.00  0.00
ATOM   3955 3HD1 ILE A  85      29.982 113.139  95.151  1.00  0.00
ATOM   3956  N   GLY A  86      34.334 109.763  96.269  1.00  0.00
ATOM   3957  CA  GLY A  86      34.734 108.889  97.353  1.00  0.00
ATOM   3958  C   GLY A  86      36.087 108.218  97.308  1.00  0.00
ATOM   3959  O   GLY A  86      36.572 107.807  96.249  1.00  0.00
ATOM   3960  H   GLY A  86      34.710 110.698  96.209  1.00  0.00
ATOM   3961 1HA  GLY A  86      34.738 109.455  98.284  1.00  0.00
ATOM   3962 2HA  GLY A  86      34.021 108.069  97.431  1.00  0.00
ATOM   3963  N   SER A  87      36.681 108.098  98.492  1.00  0.00
ATOM   3964  CA  SER A  87      37.987 107.479  98.654  1.00  0.00
ATOM   3965  C   SER A  87      37.976 106.019  98.211  1.00  0.00
ATOM   3966  O   SER A  87      38.954 105.538  97.660  1.00  0.00
ATOM   3967  CB  SER A  87      38.440 107.583 100.116  1.00  0.00
ATOM   3968  OG  SER A  87      37.497 106.988 100.991  1.00  0.00
ATOM   3969  H   SER A  87      36.206 108.451  99.311  1.00  0.00
ATOM   3970  HG  SER A  87      37.806 107.068 101.896  1.00  0.00
ATOM   3971  HA  SER A  87      38.786 108.013  98.138  1.00  0.00
ATOM   3972 1HB  SER A  87      39.399 107.077 100.220  1.00  0.00
ATOM   3973 2HB  SER A  87      38.556 108.635 100.372  1.00  0.00
ATOM   3974  N   THR A  88      36.867 105.321  98.436  1.00  0.00
ATOM   3975  CA  THR A  88      36.787 103.917  98.058  1.00  0.00
ATOM   3976  C   THR A  88      37.100 103.754  96.578  1.00  0.00
ATOM   3977  O   THR A  88      37.987 102.977  96.202  1.00  0.00
ATOM   3978  CB  THR A  88      35.393 103.342  98.337  1.00  0.00
ATOM   3979  OG1 THR A  88      35.015 103.643  99.685  1.00  0.00
ATOM   3980  CG2 THR A  88      35.398 101.829  98.136  1.00  0.00
ATOM   3981  H   THR A  88      36.074 105.768  98.873  1.00  0.00
ATOM   3982  HG1 THR A  88      35.650 103.252 100.290  1.00  0.00
ATOM   3983  HA  THR A  88      37.536 103.344  98.606  1.00  0.00
ATOM   3984  HB  THR A  88      34.677 103.801  97.656  1.00  0.00
ATOM   3985 1HG2 THR A  88      34.403 101.433  98.337  1.00  0.00
ATOM   3986 2HG2 THR A  88      35.680 101.600  97.109  1.00  0.00
ATOM   3987 3HG2 THR A  88      36.114 101.375  98.819  1.00  0.00
ATOM   3988  N   HIS A  89      36.379 104.496  95.740  1.00  0.00
ATOM   3989  CA  HIS A  89      36.590 104.430  94.300  1.00  0.00
ATOM   3990  C   HIS A  89      37.892 105.079  93.875  1.00  0.00
ATOM   3991  O   HIS A  89      38.628 104.543  93.040  1.00  0.00
ATOM   3992  CB  HIS A  89      35.434 105.103  93.552  1.00  0.00
ATOM   3993  CG  HIS A  89      34.154 104.329  93.594  1.00  0.00
ATOM   3994  ND1 HIS A  89      34.103 102.967  93.393  1.00  0.00
ATOM   3995  CD2 HIS A  89      32.873 104.730  93.794  1.00  0.00
ATOM   3996  CE1 HIS A  89      32.845 102.559  93.467  1.00  0.00
ATOM   3997  NE2 HIS A  89      32.082 103.610  93.711  1.00  0.00
ATOM   3998  H   HIS A  89      35.673 105.116  96.109  1.00  0.00
ATOM   3999  HE2 HIS A  89      31.078 103.600  93.820  1.00  0.00
ATOM   4000  HA  HIS A  89      36.660 103.389  93.987  1.00  0.00
ATOM   4001 1HB  HIS A  89      35.220 106.079  93.989  1.00  0.00
ATOM   4002 2HB  HIS A  89      35.689 105.225  92.500  1.00  0.00
ATOM   4003  HE1 HIS A  89      32.594 101.507  93.333  1.00  0.00
ATOM   4004  HD2 HIS A  89      32.424 105.704  93.989  1.00  0.00
ATOM   4005  N   LEU A  90      38.173 106.243  94.444  1.00  0.00
ATOM   4006  CA  LEU A  90      39.371 106.960  94.071  1.00  0.00
ATOM   4007  C   LEU A  90      40.661 106.314  94.561  1.00  0.00
ATOM   4008  O   LEU A  90      41.714 106.541  93.974  1.00  0.00
ATOM   4009  CB  LEU A  90      39.283 108.416  94.546  1.00  0.00
ATOM   4010  CG  LEU A  90      38.132 109.244  93.938  1.00  0.00
ATOM   4011  CD1 LEU A  90      38.183 110.676  94.501  1.00  0.00
ATOM   4012  CD2 LEU A  90      38.229 109.274  92.427  1.00  0.00
ATOM   4013  H   LEU A  90      37.549 106.629  95.139  1.00  0.00
ATOM   4014  HA  LEU A  90      39.460 106.982  92.985  1.00  0.00
ATOM   4015 1HB  LEU A  90      39.099 108.246  95.606  1.00  0.00
ATOM   4016 2HB  LEU A  90      40.231 108.939  94.421  1.00  0.00
ATOM   4017  HG  LEU A  90      37.200 108.742  94.198  1.00  0.00
ATOM   4018 1HD1 LEU A  90      37.371 111.265  94.074  1.00  0.00
ATOM   4019 2HD1 LEU A  90      38.076 110.645  95.585  1.00  0.00
ATOM   4020 3HD1 LEU A  90      39.137 111.134  94.243  1.00  0.00
ATOM   4021 1HD2 LEU A  90      37.406 109.863  92.022  1.00  0.00
ATOM   4022 2HD2 LEU A  90      39.178 109.723  92.132  1.00  0.00
ATOM   4023 3HD2 LEU A  90      38.172 108.257  92.038  1.00  0.00
ATOM   4024  N   SER A  91      40.595 105.508  95.618  1.00  0.00
ATOM   4025  CA  SER A  91      41.814 104.868  96.113  1.00  0.00
ATOM   4026  C   SER A  91      42.236 103.747  95.160  1.00  0.00
ATOM   4027  O   SER A  91      43.357 103.261  95.225  1.00  0.00
ATOM   4028  CB  SER A  91      41.605 104.306  97.523  1.00  0.00
ATOM   4029  OG  SER A  91      40.628 103.285  97.522  1.00  0.00
ATOM   4030  H   SER A  91      39.710 105.339  96.075  1.00  0.00
ATOM   4031  HG  SER A  91      39.794 103.641  97.206  1.00  0.00
ATOM   4032  HA  SER A  91      42.636 105.567  96.273  1.00  0.00
ATOM   4033 1HB  SER A  91      42.552 103.903  97.881  1.00  0.00
ATOM   4034 2HB  SER A  91      41.285 105.115  98.178  1.00  0.00
ATOM   4035  N   ILE A  92      41.326 103.342  94.279  1.00  0.00
ATOM   4036  CA  ILE A  92      41.627 102.301  93.304  1.00  0.00
ATOM   4037  C   ILE A  92      41.941 102.938  91.947  1.00  0.00
ATOM   4038  O   ILE A  92      42.948 102.631  91.317  1.00  0.00
ATOM   4039  CB  ILE A  92      40.436 101.331  93.152  1.00  0.00
ATOM   4040  CG1 ILE A  92      40.267 100.521  94.441  1.00  0.00
ATOM   4041  CG2 ILE A  92      40.670 100.390  91.970  1.00  0.00
ATOM   4042  CD1 ILE A  92      39.055  99.602  94.435  1.00  0.00
ATOM   4043  H   ILE A  92      40.408 103.764  94.286  1.00  0.00
ATOM   4044  HA  ILE A  92      42.530 101.760  93.586  1.00  0.00
ATOM   4045  HB  ILE A  92      39.523 101.909  93.014  1.00  0.00
ATOM   4046 1HG2 ILE A  92      39.824  99.710  91.873  1.00  0.00
ATOM   4047 2HG2 ILE A  92      40.773 100.973  91.056  1.00  0.00
ATOM   4048 3HG2 ILE A  92      41.580  99.814  92.138  1.00  0.00
ATOM   4049 1HG1 ILE A  92      41.172  99.928  94.573  1.00  0.00
ATOM   4050 2HG1 ILE A  92      40.178 101.233  95.262  1.00  0.00
ATOM   4051 1HD1 ILE A  92      39.002  99.062  95.381  1.00  0.00
ATOM   4052 2HD1 ILE A  92      38.149 100.194  94.305  1.00  0.00
ATOM   4053 3HD1 ILE A  92      39.142  98.889  93.617  1.00  0.00
ATOM   4054  N   ILE A  93      41.081 103.857  91.524  1.00  0.00
ATOM   4055  CA  ILE A  93      41.235 104.539  90.243  1.00  0.00
ATOM   4056  C   ILE A  93      42.462 105.452  90.079  1.00  0.00
ATOM   4057  O   ILE A  93      43.212 105.314  89.120  1.00  0.00
ATOM   4058  CB  ILE A  93      39.958 105.374  89.921  1.00  0.00
ATOM   4059  CG1 ILE A  93      38.760 104.432  89.784  1.00  0.00
ATOM   4060  CG2 ILE A  93      40.157 106.188  88.631  1.00  0.00
ATOM   4061  CD1 ILE A  93      37.425 105.124  89.719  1.00  0.00
ATOM   4062  H   ILE A  93      40.292 104.092  92.109  1.00  0.00
ATOM   4063  HA  ILE A  93      41.386 103.818  89.440  1.00  0.00
ATOM   4064  HB  ILE A  93      39.750 106.042  90.756  1.00  0.00
ATOM   4065 1HG2 ILE A  93      39.256 106.764  88.421  1.00  0.00
ATOM   4066 2HG2 ILE A  93      41.000 106.866  88.755  1.00  0.00
ATOM   4067 3HG2 ILE A  93      40.356 105.511  87.800  1.00  0.00
ATOM   4068 1HG1 ILE A  93      38.906 103.852  88.874  1.00  0.00
ATOM   4069 2HG1 ILE A  93      38.773 103.764  90.645  1.00  0.00
ATOM   4070 1HD1 ILE A  93      36.633 104.381  89.623  1.00  0.00
ATOM   4071 2HD1 ILE A  93      37.269 105.703  90.630  1.00  0.00
ATOM   4072 3HD1 ILE A  93      37.401 105.790  88.858  1.00  0.00
ATOM   4073  N   LEU A  94      42.668 106.386  90.997  1.00  0.00
ATOM   4074  CA  LEU A  94      43.779 107.312  90.843  1.00  0.00
ATOM   4075  C   LEU A  94      45.175 106.690  90.711  1.00  0.00
ATOM   4076  O   LEU A  94      45.964 107.099  89.854  1.00  0.00
ATOM   4077  CB  LEU A  94      43.755 108.345  91.972  1.00  0.00
ATOM   4078  CG  LEU A  94      42.597 109.353  91.873  1.00  0.00
ATOM   4079  CD1 LEU A  94      42.581 110.256  93.109  1.00  0.00
ATOM   4080  CD2 LEU A  94      42.751 110.205  90.610  1.00  0.00
ATOM   4081  H   LEU A  94      42.057 106.454  91.798  1.00  0.00
ATOM   4082  HA  LEU A  94      43.657 107.878  89.920  1.00  0.00
ATOM   4083 1HB  LEU A  94      43.608 107.678  92.820  1.00  0.00
ATOM   4084 2HB  LEU A  94      44.713 108.855  92.073  1.00  0.00
ATOM   4085  HG  LEU A  94      41.674 108.779  91.790  1.00  0.00
ATOM   4086 1HD1 LEU A  94      41.758 110.966  93.031  1.00  0.00
ATOM   4087 2HD1 LEU A  94      42.449 109.647  94.003  1.00  0.00
ATOM   4088 3HD1 LEU A  94      43.523 110.799  93.175  1.00  0.00
ATOM   4089 1HD2 LEU A  94      41.926 110.915  90.548  1.00  0.00
ATOM   4090 2HD2 LEU A  94      43.696 110.748  90.649  1.00  0.00
ATOM   4091 3HD2 LEU A  94      42.740 109.560  89.732  1.00  0.00
ATOM   4092  N   PRO A  95      45.501 105.693  91.544  1.00  0.00
ATOM   4093  CA  PRO A  95      46.840 105.105  91.413  1.00  0.00
ATOM   4094  C   PRO A  95      47.118 104.661  89.971  1.00  0.00
ATOM   4095  O   PRO A  95      48.242 104.749  89.491  1.00  0.00
ATOM   4096  CB  PRO A  95      46.802 103.935  92.393  1.00  0.00
ATOM   4097  CG  PRO A  95      45.823 104.413  93.445  1.00  0.00
ATOM   4098  CD  PRO A  95      44.722 105.013  92.593  1.00  0.00
ATOM   4099 1HD  PRO A  95      44.207 104.367  92.118  1.00  0.00
ATOM   4100 2HD  PRO A  95      44.256 105.730  93.012  1.00  0.00
ATOM   4101 1HG  PRO A  95      45.433 103.738  93.776  1.00  0.00
ATOM   4102 2HG  PRO A  95      46.184 105.185  93.836  1.00  0.00
ATOM   4103 1HB  PRO A  95      46.373 103.304  91.888  1.00  0.00
ATOM   4104 2HB  PRO A  95      47.600 103.972  92.727  1.00  0.00
ATOM   4105  HA  PRO A  95      47.533 105.771  91.674  1.00  0.00
ATOM   4106  N   ASP A  96      46.078 104.206  89.281  1.00  0.00
ATOM   4107  CA  ASP A  96      46.207 103.761  87.894  1.00  0.00
ATOM   4108  C   ASP A  96      46.405 104.910  86.908  1.00  0.00
ATOM   4109  O   ASP A  96      47.040 104.731  85.862  1.00  0.00
ATOM   4110  CB  ASP A  96      44.966 102.977  87.477  1.00  0.00
ATOM   4111  CG  ASP A  96      45.006 101.533  87.932  1.00  0.00
ATOM   4112  OD1 ASP A  96      43.971 100.845  87.798  1.00  0.00
ATOM   4113  OD2 ASP A  96      46.075 101.084  88.406  1.00  0.00
ATOM   4114  H   ASP A  96      45.173 104.166  89.727  1.00  0.00
ATOM   4115  HA  ASP A  96      47.091 103.131  87.789  1.00  0.00
ATOM   4116 1HB  ASP A  96      44.032 103.448  87.783  1.00  0.00
ATOM   4117 2HB  ASP A  96      45.062 103.030  86.392  1.00  0.00
ATOM   4118  N   LEU A  97      45.859 106.083  87.235  1.00  0.00
ATOM   4119  CA  LEU A  97      45.967 107.232  86.353  1.00  0.00
ATOM   4120  C   LEU A  97      47.155 108.136  86.621  1.00  0.00
ATOM   4121  O   LEU A  97      47.679 108.761  85.696  1.00  0.00
ATOM   4122  CB  LEU A  97      44.689 108.072  86.416  1.00  0.00
ATOM   4123  CG  LEU A  97      43.384 107.383  85.999  1.00  0.00
ATOM   4124  CD1 LEU A  97      42.221 108.376  86.145  1.00  0.00
ATOM   4125  CD2 LEU A  97      43.490 106.884  84.556  1.00  0.00
ATOM   4126  H   LEU A  97      45.363 106.173  88.110  1.00  0.00
ATOM   4127  HA  LEU A  97      46.106 106.893  85.327  1.00  0.00
ATOM   4128 1HB  LEU A  97      44.665 108.277  87.485  1.00  0.00
ATOM   4129 2HB  LEU A  97      44.794 109.009  85.869  1.00  0.00
ATOM   4130  HG  LEU A  97      43.256 106.514  86.644  1.00  0.00
ATOM   4131 1HD1 LEU A  97      41.290 107.892  85.850  1.00  0.00
ATOM   4132 2HD1 LEU A  97      42.147 108.700  87.183  1.00  0.00
ATOM   4133 3HD1 LEU A  97      42.398 109.240  85.506  1.00  0.00
ATOM   4134 1HD2 LEU A  97      42.558 106.396  84.271  1.00  0.00
ATOM   4135 2HD2 LEU A  97      43.676 107.728  83.891  1.00  0.00
ATOM   4136 3HD2 LEU A  97      44.311 106.171  84.476  1.00  0.00
ATOM   4137  N   VAL A  98      47.583 108.212  87.876  1.00  0.00
ATOM   4138  CA  VAL A  98      48.691 109.085  88.243  1.00  0.00
ATOM   4139  C   VAL A  98      49.947 108.955  87.392  1.00  0.00
ATOM   4140  O   VAL A  98      50.572 109.953  87.066  1.00  0.00
ATOM   4141  CB  VAL A  98      49.089 108.909  89.719  1.00  0.00
ATOM   4142  CG1 VAL A  98      50.312 109.763  90.028  1.00  0.00
ATOM   4143  CG2 VAL A  98      47.939 109.318  90.618  1.00  0.00
ATOM   4144  H   VAL A  98      47.133 107.655  88.588  1.00  0.00
ATOM   4145  HA  VAL A  98      48.427 110.136  88.115  1.00  0.00
ATOM   4146  HB  VAL A  98      49.316 107.858  89.902  1.00  0.00
ATOM   4147 1HG1 VAL A  98      50.590 109.635  91.074  1.00  0.00
ATOM   4148 2HG1 VAL A  98      51.141 109.454  89.392  1.00  0.00
ATOM   4149 3HG1 VAL A  98      50.080 110.811  89.841  1.00  0.00
ATOM   4150 1HG2 VAL A  98      48.228 109.190  91.661  1.00  0.00
ATOM   4151 2HG2 VAL A  98      47.690 110.364  90.436  1.00  0.00
ATOM   4152 3HG2 VAL A  98      47.070 108.695  90.404  1.00  0.00
ATOM   4153  N   PRO A  99      50.339 107.723  87.026  1.00  0.00
ATOM   4154  CA  PRO A  99      51.543 107.546  86.206  1.00  0.00
ATOM   4155  C   PRO A  99      51.476 108.291  84.865  1.00  0.00
ATOM   4156  O   PRO A  99      52.511 108.639  84.287  1.00  0.00
ATOM   4157  CB  PRO A  99      51.599 106.030  86.004  1.00  0.00
ATOM   4158  CG  PRO A  99      50.990 105.503  87.268  1.00  0.00
ATOM   4159  CD  PRO A  99      49.789 106.415  87.426  1.00  0.00
ATOM   4160 1HD  PRO A  99      49.097 106.250  86.791  1.00  0.00
ATOM   4161 2HD  PRO A  99      49.533 106.559  88.332  1.00  0.00
ATOM   4162 1HG  PRO A  99      50.621 104.760  87.099  1.00  0.00
ATOM   4163 2HG  PRO A  99      51.527 105.790  87.980  1.00  0.00
ATOM   4164 1HB  PRO A  99      50.980 105.924  85.339  1.00  0.00
ATOM   4165 2HB  PRO A  99      52.453 105.889  86.035  1.00  0.00
ATOM   4166  HA  PRO A  99      52.343 107.885  86.694  1.00  0.00
ATOM   4167  N   TYR A 100      50.265 108.549  84.381  1.00  0.00
ATOM   4168  CA  TYR A 100      50.107 109.207  83.092  1.00  0.00
ATOM   4169  C   TYR A 100      49.528 110.612  83.119  1.00  0.00
ATOM   4170  O   TYR A 100      49.545 111.302  82.100  1.00  0.00
ATOM   4171  CB  TYR A 100      49.269 108.320  82.186  1.00  0.00
ATOM   4172  CG  TYR A 100      49.788 106.904  82.149  1.00  0.00
ATOM   4173  CD1 TYR A 100      49.024 105.849  82.647  1.00  0.00
ATOM   4174  CD2 TYR A 100      51.059 106.620  81.639  1.00  0.00
ATOM   4175  CE1 TYR A 100      49.511 104.547  82.651  1.00  0.00
ATOM   4176  CE2 TYR A 100      51.557 105.322  81.633  1.00  0.00
ATOM   4177  CZ  TYR A 100      50.776 104.290  82.135  1.00  0.00
ATOM   4178  OH  TYR A 100      51.241 102.995  82.100  1.00  0.00
ATOM   4179  H   TYR A 100      49.447 108.286  84.912  1.00  0.00
ATOM   4180  HH  TYR A 100      52.115 102.920  81.708  1.00  0.00
ATOM   4181  HD1 TYR A 100      48.029 106.060  83.039  1.00  0.00
ATOM   4182  HE1 TYR A 100      48.907 103.734  83.054  1.00  0.00
ATOM   4183  HE2 TYR A 100      52.553 105.122  81.237  1.00  0.00
ATOM   4184  HD2 TYR A 100      51.662 107.437  81.243  1.00  0.00
ATOM   4185  HA  TYR A 100      51.081 109.333  82.619  1.00  0.00
ATOM   4186 1HB  TYR A 100      48.247 108.342  82.568  1.00  0.00
ATOM   4187 2HB  TYR A 100      49.294 108.761  81.190  1.00  0.00
ATOM   4188  N   LEU A 101      48.998 111.038  84.264  1.00  0.00
ATOM   4189  CA  LEU A 101      48.455 112.390  84.363  1.00  0.00
ATOM   4190  C   LEU A 101      49.626 113.353  84.335  1.00  0.00
ATOM   4191  O   LEU A 101      50.702 113.062  84.853  1.00  0.00
ATOM   4192  CB  LEU A 101      47.668 112.578  85.668  1.00  0.00
ATOM   4193  CG  LEU A 101      46.306 111.885  85.719  1.00  0.00
ATOM   4194  CD1 LEU A 101      45.813 111.828  87.157  1.00  0.00
ATOM   4195  CD2 LEU A 101      45.308 112.648  84.813  1.00  0.00
ATOM   4196  H   LEU A 101      48.972 110.425  85.066  1.00  0.00
ATOM   4197  HA  LEU A 101      47.824 112.594  83.499  1.00  0.00
ATOM   4198 1HB  LEU A 101      48.356 112.097  86.361  1.00  0.00
ATOM   4199 2HB  LEU A 101      47.566 113.631  85.930  1.00  0.00
ATOM   4200  HG  LEU A 101      46.435 110.886  85.301  1.00  0.00
ATOM   4201 1HD1 LEU A 101      44.842 111.333  87.190  1.00  0.00
ATOM   4202 2HD1 LEU A 101      46.525 111.268  87.764  1.00  0.00
ATOM   4203 3HD1 LEU A 101      45.718 112.840  87.549  1.00  0.00
ATOM   4204 1HD2 LEU A 101      44.336 112.155  84.847  1.00  0.00
ATOM   4205 2HD2 LEU A 101      45.207 113.675  85.166  1.00  0.00
ATOM   4206 3HD2 LEU A 101      45.676 112.651  83.787  1.00  0.00
ATOM   4207  N   ARG A 102      49.428 114.502  83.713  1.00  0.00
ATOM   4208  CA  ARG A 102      50.477 115.499  83.654  1.00  0.00
ATOM   4209  C   ARG A 102      49.925 116.784  84.281  1.00  0.00
ATOM   4210  O   ARG A 102      50.333 117.194  85.370  1.00  0.00
ATOM   4211  CB  ARG A 102      50.896 115.752  82.190  1.00  0.00
ATOM   4212  CG  ARG A 102      51.343 114.496  81.419  1.00  0.00
ATOM   4213  CD  ARG A 102      51.707 114.816  79.959  1.00  0.00
ATOM   4214  NE  ARG A 102      52.093 113.620  79.197  1.00  0.00
ATOM   4215  CZ  ARG A 102      52.596 113.632  77.958  1.00  0.00
ATOM   4216  NH1 ARG A 102      52.917 112.489  77.359  1.00  0.00
ATOM   4217  NH2 ARG A 102      52.784 114.778  77.312  1.00  0.00
ATOM   4218  H   ARG A 102      48.537 114.687  83.275  1.00  0.00
ATOM   4219 1HH1 ARG A 102      52.779 111.613  77.842  1.00  0.00
ATOM   4220 2HH1 ARG A 102      53.297 112.502  76.424  1.00  0.00
ATOM   4221 1HH2 ARG A 102      52.545 115.652  77.760  1.00  0.00
ATOM   4222 2HH2 ARG A 102      53.165 114.771  76.378  1.00  0.00
ATOM   4223  HE  ARG A 102      52.048 112.645  79.462  1.00  0.00
ATOM   4224  HA  ARG A 102      51.333 115.169  84.244  1.00  0.00
ATOM   4225 1HB  ARG A 102      50.039 116.198  81.686  1.00  0.00
ATOM   4226 2HB  ARG A 102      51.717 116.469  82.214  1.00  0.00
ATOM   4227 1HG  ARG A 102      52.214 114.073  81.920  1.00  0.00
ATOM   4228 2HG  ARG A 102      50.528 113.772  81.435  1.00  0.00
ATOM   4229 1HD  ARG A 102      50.846 115.271  79.471  1.00  0.00
ATOM   4230 2HD  ARG A 102      52.542 115.515  79.948  1.00  0.00
ATOM   4231  N   ILE A 103      48.966 117.392  83.599  1.00  0.00
ATOM   4232  CA  ILE A 103      48.359 118.642  84.053  1.00  0.00
ATOM   4233  C   ILE A 103      47.727 118.564  85.448  1.00  0.00
ATOM   4234  O   ILE A 103      48.004 119.401  86.305  1.00  0.00
ATOM   4235  CB  ILE A 103      47.305 119.129  83.010  1.00  0.00
ATOM   4236  CG1 ILE A 103      48.015 119.422  81.680  1.00  0.00
ATOM   4237  CG2 ILE A 103      46.589 120.392  83.511  1.00  0.00
ATOM   4238  CD1 ILE A 103      47.114 120.028  80.595  1.00  0.00
ATOM   4239  H   ILE A 103      48.643 116.978  82.736  1.00  0.00
ATOM   4240  HA  ILE A 103      49.116 119.417  84.166  1.00  0.00
ATOM   4241  HB  ILE A 103      46.589 118.328  82.828  1.00  0.00
ATOM   4242 1HG2 ILE A 103      45.859 120.715  82.769  1.00  0.00
ATOM   4243 2HG2 ILE A 103      46.080 120.174  84.449  1.00  0.00
ATOM   4244 3HG2 ILE A 103      47.319 121.186  83.671  1.00  0.00
ATOM   4245 1HG1 ILE A 103      48.831 120.112  81.893  1.00  0.00
ATOM   4246 2HG1 ILE A 103      48.424 118.479  81.317  1.00  0.00
ATOM   4247 1HD1 ILE A 103      47.698 120.202  79.691  1.00  0.00
ATOM   4248 2HD1 ILE A 103      46.298 119.340  80.372  1.00  0.00
ATOM   4249 3HD1 ILE A 103      46.705 120.974  80.947  1.00  0.00
ATOM   4250  N   LYS A 104      46.908 117.548  85.693  1.00  0.00
ATOM   4251  CA  LYS A 104      46.237 117.412  86.985  1.00  0.00
ATOM   4252  C   LYS A 104      46.887 116.383  87.915  1.00  0.00
ATOM   4253  O   LYS A 104      46.280 115.923  88.890  1.00  0.00
ATOM   4254  CB  LYS A 104      44.760 117.074  86.751  1.00  0.00
ATOM   4255  CG  LYS A 104      44.080 118.039  85.772  1.00  0.00
ATOM   4256  CD  LYS A 104      42.673 117.585  85.424  1.00  0.00
ATOM   4257  CE  LYS A 104      42.005 118.555  84.436  1.00  0.00
ATOM   4258  NZ  LYS A 104      41.997 119.937  84.978  1.00  0.00
ATOM   4259  H   LYS A 104      46.746 116.857  84.974  1.00  0.00
ATOM   4260 1HZ  LYS A 104      41.554 120.556  84.314  1.00  0.00
ATOM   4261 2HZ  LYS A 104      41.485 119.955  85.849  1.00  0.00
ATOM   4262 3HZ  LYS A 104      42.947 120.240  85.140  1.00  0.00
ATOM   4263  HA  LYS A 104      46.284 118.357  87.527  1.00  0.00
ATOM   4264 1HB  LYS A 104      44.723 116.055  86.364  1.00  0.00
ATOM   4265 2HB  LYS A 104      44.265 117.111  87.722  1.00  0.00
ATOM   4266 1HG  LYS A 104      44.037 119.027  86.233  1.00  0.00
ATOM   4267 2HG  LYS A 104      44.678 118.089  84.863  1.00  0.00
ATOM   4268 1HD  LYS A 104      42.729 116.591  84.979  1.00  0.00
ATOM   4269 2HD  LYS A 104      42.086 117.538  86.341  1.00  0.00
ATOM   4270 1HE  LYS A 104      42.560 118.525  83.499  1.00  0.00
ATOM   4271 2HE  LYS A 104      40.983 118.216  84.263  1.00  0.00
ATOM   4272  N   LYS A 105      48.134 116.037  87.618  1.00  0.00
ATOM   4273  CA  LYS A 105      48.874 115.073  88.432  1.00  0.00
ATOM   4274  C   LYS A 105      48.956 115.531  89.895  1.00  0.00
ATOM   4275  O   LYS A 105      48.709 114.756  90.814  1.00  0.00
ATOM   4276  CB  LYS A 105      50.289 114.918  87.878  1.00  0.00
ATOM   4277  CG  LYS A 105      51.084 113.789  88.482  1.00  0.00
ATOM   4278  CD  LYS A 105      52.546 113.879  88.044  1.00  0.00
ATOM   4279  CE  LYS A 105      53.203 112.517  88.058  1.00  0.00
ATOM   4280  NZ  LYS A 105      52.614 111.650  87.002  1.00  0.00
ATOM   4281  H   LYS A 105      48.582 116.449  86.812  1.00  0.00
ATOM   4282 1HZ  LYS A 105      53.061 110.744  87.022  1.00  0.00
ATOM   4283 2HZ  LYS A 105      51.623 111.541  87.169  1.00  0.00
ATOM   4284 3HZ  LYS A 105      52.758 112.076  86.098  1.00  0.00
ATOM   4285  HA  LYS A 105      48.353 114.115  88.435  1.00  0.00
ATOM   4286 1HB  LYS A 105      50.195 114.757  86.804  1.00  0.00
ATOM   4287 2HB  LYS A 105      50.809 115.859  88.059  1.00  0.00
ATOM   4288 1HG  LYS A 105      51.014 113.859  89.568  1.00  0.00
ATOM   4289 2HG  LYS A 105      50.652 112.845  88.151  1.00  0.00
ATOM   4290 1HD  LYS A 105      52.582 114.293  87.035  1.00  0.00
ATOM   4291 2HD  LYS A 105      53.073 114.545  88.727  1.00  0.00
ATOM   4292 1HE  LYS A 105      54.270 112.650  87.886  1.00  0.00
ATOM   4293 2HE  LYS A 105      53.047 112.073  89.041  1.00  0.00
ATOM   4294  N   LYS A 106      49.310 116.794  90.109  1.00  0.00
ATOM   4295  CA  LYS A 106      49.419 117.301  91.473  1.00  0.00
ATOM   4296  C   LYS A 106      48.104 117.126  92.218  1.00  0.00
ATOM   4297  O   LYS A 106      48.086 116.678  93.365  1.00  0.00
ATOM   4298  CB  LYS A 106      49.843 118.771  91.475  1.00  0.00
ATOM   4299  CG  LYS A 106      51.314 118.996  91.142  1.00  0.00
ATOM   4300  CD  LYS A 106      51.675 120.480  91.264  1.00  0.00
ATOM   4301  CE  LYS A 106      53.094 120.774  90.782  1.00  0.00
ATOM   4302  NZ  LYS A 106      54.118 120.124  91.641  1.00  0.00
ATOM   4303  H   LYS A 106      49.504 117.403  89.327  1.00  0.00
ATOM   4304 1HZ  LYS A 106      55.040 120.343  91.290  1.00  0.00
ATOM   4305 2HZ  LYS A 106      54.029 120.464  92.588  1.00  0.00
ATOM   4306 3HZ  LYS A 106      53.982 119.123  91.629  1.00  0.00
ATOM   4307  HA  LYS A 106      50.170 116.730  92.020  1.00  0.00
ATOM   4308 1HB  LYS A 106      49.220 119.284  90.742  1.00  0.00
ATOM   4309 2HB  LYS A 106      49.630 119.164  92.469  1.00  0.00
ATOM   4310 1HG  LYS A 106      51.919 118.410  91.834  1.00  0.00
ATOM   4311 2HG  LYS A 106      51.495 118.654  90.123  1.00  0.00
ATOM   4312 1HD  LYS A 106      50.970 121.059  90.666  1.00  0.00
ATOM   4313 2HD  LYS A 106      51.589 120.774  92.310  1.00  0.00
ATOM   4314 1HE  LYS A 106      53.191 120.408  89.761  1.00  0.00
ATOM   4315 2HE  LYS A 106      53.242 121.854  90.795  1.00  0.00
ATOM   4316  N   GLN A 107      46.998 117.460  91.562  1.00  0.00
ATOM   4317  CA  GLN A 107      45.694 117.319  92.203  1.00  0.00
ATOM   4318  C   GLN A 107      45.387 115.867  92.566  1.00  0.00
ATOM   4319  O   GLN A 107      44.861 115.596  93.638  1.00  0.00
ATOM   4320  CB  GLN A 107      44.584 117.885  91.305  1.00  0.00
ATOM   4321  CG  GLN A 107      44.667 119.401  91.116  1.00  0.00
ATOM   4322  CD  GLN A 107      45.461 119.797  89.891  1.00  0.00
ATOM   4323  OE1 GLN A 107      46.432 119.120  89.506  1.00  0.00
ATOM   4324  NE2 GLN A 107      45.064 120.907  89.270  1.00  0.00
ATOM   4325  H   GLN A 107      47.060 117.812  90.617  1.00  0.00
ATOM   4326 1HE2 GLN A 107      45.548 121.224  88.453  1.00  0.00
ATOM   4327 2HE2 GLN A 107      44.282 121.424  89.619  1.00  0.00
ATOM   4328  HA  GLN A 107      45.687 117.873  93.141  1.00  0.00
ATOM   4329 1HB  GLN A 107      44.670 117.381  90.342  1.00  0.00
ATOM   4330 2HB  GLN A 107      43.636 117.617  91.770  1.00  0.00
ATOM   4331 1HG  GLN A 107      43.793 120.050  91.166  1.00  0.00
ATOM   4332 2HG  GLN A 107      45.290 119.564  91.996  1.00  0.00
ATOM   4333  N   ALA A 108      45.720 114.927  91.687  1.00  0.00
ATOM   4334  CA  ALA A 108      45.455 113.525  91.992  1.00  0.00
ATOM   4335  C   ALA A 108      46.227 113.083  93.235  1.00  0.00
ATOM   4336  O   ALA A 108      45.666 112.437  94.113  1.00  0.00
ATOM   4337  CB  ALA A 108      45.813 112.641  90.808  1.00  0.00
ATOM   4338  H   ALA A 108      46.155 115.182  90.812  1.00  0.00
ATOM   4339  HA  ALA A 108      44.393 113.409  92.207  1.00  0.00
ATOM   4340 1HB  ALA A 108      45.607 111.600  91.057  1.00  0.00
ATOM   4341 2HB  ALA A 108      45.217 112.931  89.943  1.00  0.00
ATOM   4342 3HB  ALA A 108      46.870 112.756  90.575  1.00  0.00
ATOM   4343  N   ASN A 109      47.501 113.451  93.318  1.00  0.00
ATOM   4344  CA  ASN A 109      48.320 113.079  94.462  1.00  0.00
ATOM   4345  C   ASN A 109      47.875 113.748  95.759  1.00  0.00
ATOM   4346  O   ASN A 109      47.970 113.161  96.833  1.00  0.00
ATOM   4347  CB  ASN A 109      49.793 113.380  94.176  1.00  0.00
ATOM   4348  CG  ASN A 109      50.398 112.392  93.197  1.00  0.00
ATOM   4349  OD1 ASN A 109      50.247 111.174  93.354  1.00  0.00
ATOM   4350  ND2 ASN A 109      51.088 112.904  92.184  1.00  0.00
ATOM   4351  H   ASN A 109      47.908 113.999  92.574  1.00  0.00
ATOM   4352 1HD2 ASN A 109      51.508 112.297  91.508  1.00  0.00
ATOM   4353 2HD2 ASN A 109      51.187 113.895  92.097  1.00  0.00
ATOM   4354  HA  ASN A 109      48.237 112.006  94.643  1.00  0.00
ATOM   4355 1HB  ASN A 109      50.121 114.394  93.943  1.00  0.00
ATOM   4356 2HB  ASN A 109      50.108 113.120  95.187  1.00  0.00
ATOM   4357  N   ARG A 110      47.373 114.971  95.667  1.00  0.00
ATOM   4358  CA  ARG A 110      46.899 115.639  96.868  1.00  0.00
ATOM   4359  C   ARG A 110      45.633 114.948  97.364  1.00  0.00
ATOM   4360  O   ARG A 110      45.383 114.882  98.567  1.00  0.00
ATOM   4361  CB  ARG A 110      46.646 117.120  96.594  1.00  0.00
ATOM   4362  CG  ARG A 110      47.916 117.914  96.355  1.00  0.00
ATOM   4363  CD  ARG A 110      48.865 117.840  97.547  1.00  0.00
ATOM   4364  NE  ARG A 110      49.404 116.494  97.753  1.00  0.00
ATOM   4365  CZ  ARG A 110      50.169 116.140  98.782  1.00  0.00
ATOM   4366  NH1 ARG A 110      50.488 117.037  99.705  1.00  0.00
ATOM   4367  NH2 ARG A 110      50.607 114.890  98.891  1.00  0.00
ATOM   4368  H   ARG A 110      47.320 115.434  94.771  1.00  0.00
ATOM   4369 1HH1 ARG A 110      50.148 117.985  99.623  1.00  0.00
ATOM   4370 2HH1 ARG A 110      51.069 116.769 100.486  1.00  0.00
ATOM   4371 1HH2 ARG A 110      50.357 114.207  98.189  1.00  0.00
ATOM   4372 2HH2 ARG A 110      51.188 114.628  99.674  1.00  0.00
ATOM   4373  HE  ARG A 110      49.294 115.662  97.188  1.00  0.00
ATOM   4374  HA  ARG A 110      47.647 115.555  97.657  1.00  0.00
ATOM   4375 1HB  ARG A 110      46.001 117.176  95.718  1.00  0.00
ATOM   4376 2HB  ARG A 110      46.117 117.517  97.460  1.00  0.00
ATOM   4377 1HG  ARG A 110      48.416 117.512  95.473  1.00  0.00
ATOM   4378 2HG  ARG A 110      47.645 118.955  96.176  1.00  0.00
ATOM   4379 1HD  ARG A 110      49.698 118.522  97.379  1.00  0.00
ATOM   4380 2HD  ARG A 110      48.327 118.137  98.447  1.00  0.00
ATOM   4381  N   ILE A 111      44.839 114.417  96.439  1.00  0.00
ATOM   4382  CA  ILE A 111      43.632 113.705  96.817  1.00  0.00
ATOM   4383  C   ILE A 111      44.005 112.364  97.472  1.00  0.00
ATOM   4384  O   ILE A 111      43.380 111.938  98.444  1.00  0.00
ATOM   4385  CB  ILE A 111      42.716 113.485  95.592  1.00  0.00
ATOM   4386  CG1 ILE A 111      41.996 114.805  95.274  1.00  0.00
ATOM   4387  CG2 ILE A 111      41.708 112.374  95.863  1.00  0.00
ATOM   4388  CD1 ILE A 111      40.900 114.692  94.251  1.00  0.00
ATOM   4389  H   ILE A 111      45.079 114.510  95.462  1.00  0.00
ATOM   4390  HA  ILE A 111      43.083 114.257  97.579  1.00  0.00
ATOM   4391  HB  ILE A 111      43.331 113.230  94.730  1.00  0.00
ATOM   4392 1HG2 ILE A 111      41.073 112.237  94.988  1.00  0.00
ATOM   4393 2HG2 ILE A 111      42.238 111.446  96.076  1.00  0.00
ATOM   4394 3HG2 ILE A 111      41.090 112.644  96.720  1.00  0.00
ATOM   4395 1HG1 ILE A 111      41.575 115.178  96.207  1.00  0.00
ATOM   4396 2HG1 ILE A 111      42.749 115.505  94.912  1.00  0.00
ATOM   4397 1HD1 ILE A 111      40.449 115.672  94.090  1.00  0.00
ATOM   4398 2HD1 ILE A 111      41.314 114.325  93.311  1.00  0.00
ATOM   4399 3HD1 ILE A 111      40.139 113.998  94.607  1.00  0.00
ATOM   4400  N   LEU A 112      45.023 111.701  96.939  1.00  0.00
ATOM   4401  CA  LEU A 112      45.483 110.435  97.506  1.00  0.00
ATOM   4402  C   LEU A 112      45.988 110.699  98.928  1.00  0.00
ATOM   4403  O   LEU A 112      45.782 109.897  99.839  1.00  0.00
ATOM   4404  CB  LEU A 112      46.621 109.865  96.646  1.00  0.00
ATOM   4405  CG  LEU A 112      46.329 108.697  95.700  1.00  0.00
ATOM   4406  CD1 LEU A 112      44.885 108.677  95.285  1.00  0.00
ATOM   4407  CD2 LEU A 112      47.261 108.793  94.487  1.00  0.00
ATOM   4408  H   LEU A 112      45.489 112.078  96.126  1.00  0.00
ATOM   4409  HA  LEU A 112      44.647 109.739  97.572  1.00  0.00
ATOM   4410 1HB  LEU A 112      46.850 110.746  96.049  1.00  0.00
ATOM   4411 2HB  LEU A 112      47.489 109.600  97.249  1.00  0.00
ATOM   4412  HG  LEU A 112      46.591 107.780  96.228  1.00  0.00
ATOM   4413 1HD1 LEU A 112      44.710 107.836  94.614  1.00  0.00
ATOM   4414 2HD1 LEU A 112      44.254 108.572  96.168  1.00  0.00
ATOM   4415 3HD1 LEU A 112      44.641 109.607  94.772  1.00  0.00
ATOM   4416 1HD2 LEU A 112      47.060 107.964  93.808  1.00  0.00
ATOM   4417 2HD2 LEU A 112      47.089 109.737  93.969  1.00  0.00
ATOM   4418 3HD2 LEU A 112      48.298 108.746  94.820  1.00  0.00
ATOM   4419  N   HIS A 113      46.647 111.836  99.110  1.00  0.00
ATOM   4420  CA  HIS A 113      47.172 112.205 100.414  1.00  0.00
ATOM   4421  C   HIS A 113      46.018 112.369 101.396  1.00  0.00
ATOM   4422  O   HIS A 113      46.062 111.845 102.507  1.00  0.00
ATOM   4423  CB  HIS A 113      47.952 113.512 100.320  1.00  0.00
ATOM   4424  CG  HIS A 113      48.766 113.813 101.534  1.00  0.00
ATOM   4425  ND1 HIS A 113      49.368 115.034 101.750  1.00  0.00
ATOM   4426  CD2 HIS A 113      49.108 113.038 102.597  1.00  0.00
ATOM   4427  CE1 HIS A 113      50.041 115.003 102.884  1.00  0.00
ATOM   4428  NE2 HIS A 113      49.897 113.797 103.418  1.00  0.00
ATOM   4429  H   HIS A 113      46.787 112.458  98.326  1.00  0.00
ATOM   4430  HE2 HIS A 113      50.300 113.481 104.289  1.00  0.00
ATOM   4431  HA  HIS A 113      47.810 111.406 100.791  1.00  0.00
ATOM   4432 1HB  HIS A 113      48.647 113.476  99.480  1.00  0.00
ATOM   4433 2HB  HIS A 113      47.267 114.349 100.188  1.00  0.00
ATOM   4434  HE1 HIS A 113      50.588 115.880 103.229  1.00  0.00
ATOM   4435  HD2 HIS A 113      48.874 112.008 102.868  1.00  0.00
ATOM   4436  N   ILE A 114      44.984 113.096 100.975  1.00  0.00
ATOM   4437  CA  ILE A 114      43.809 113.311 101.808  1.00  0.00
ATOM   4438  C   ILE A 114      43.198 111.971 102.206  1.00  0.00
ATOM   4439  O   ILE A 114      42.786 111.782 103.354  1.00  0.00
ATOM   4440  CB  ILE A 114      42.749 114.166 101.068  1.00  0.00
ATOM   4441  CG1 ILE A 114      43.262 115.603 100.938  1.00  0.00
ATOM   4442  CG2 ILE A 114      41.411 114.152 101.829  1.00  0.00
ATOM   4443  CD1 ILE A 114      42.339 116.524 100.179  1.00  0.00
ATOM   4444  H   ILE A 114      45.016 113.509 100.054  1.00  0.00
ATOM   4445  HA  ILE A 114      44.086 113.790 102.746  1.00  0.00
ATOM   4446  HB  ILE A 114      42.619 113.776 100.059  1.00  0.00
ATOM   4447 1HG2 ILE A 114      40.681 114.758 101.293  1.00  0.00
ATOM   4448 2HG2 ILE A 114      41.046 113.129 101.905  1.00  0.00
ATOM   4449 3HG2 ILE A 114      41.557 114.560 102.829  1.00  0.00
ATOM   4450 1HG1 ILE A 114      43.405 115.989 101.947  1.00  0.00
ATOM   4451 2HG1 ILE A 114      44.224 115.558 100.427  1.00  0.00
ATOM   4452 1HD1 ILE A 114      42.777 117.521 100.132  1.00  0.00
ATOM   4453 2HD1 ILE A 114      42.195 116.144  99.167  1.00  0.00
ATOM   4454 3HD1 ILE A 114      41.377 116.575 100.687  1.00  0.00
ATOM   4455  N   ILE A 115      43.148 111.032 101.264  1.00  0.00
ATOM   4456  CA  ILE A 115      42.588 109.716 101.557  1.00  0.00
ATOM   4457  C   ILE A 115      43.373 109.017 102.676  1.00  0.00
ATOM   4458  O   ILE A 115      42.781 108.404 103.573  1.00  0.00
ATOM   4459  CB  ILE A 115      42.563 108.832 100.287  1.00  0.00
ATOM   4460  CG1 ILE A 115      41.534 109.398  99.297  1.00  0.00
ATOM   4461  CG2 ILE A 115      42.218 107.387 100.641  1.00  0.00
ATOM   4462  CD1 ILE A 115      41.507 108.706  97.956  1.00  0.00
ATOM   4463  H   ILE A 115      43.500 111.232 100.339  1.00  0.00
ATOM   4464  HA  ILE A 115      41.574 109.808 101.945  1.00  0.00
ATOM   4465  HB  ILE A 115      43.538 108.878  99.803  1.00  0.00
ATOM   4466 1HG2 ILE A 115      42.205 106.783  99.734  1.00  0.00
ATOM   4467 2HG2 ILE A 115      42.965 106.993 101.328  1.00  0.00
ATOM   4468 3HG2 ILE A 115      41.236 107.352 101.113  1.00  0.00
ATOM   4469 1HG1 ILE A 115      40.553 109.311  99.763  1.00  0.00
ATOM   4470 2HG1 ILE A 115      41.772 110.452  99.149  1.00  0.00
ATOM   4471 1HD1 ILE A 115      40.752 109.171  97.321  1.00  0.00
ATOM   4472 2HD1 ILE A 115      42.484 108.794  97.480  1.00  0.00
ATOM   4473 3HD1 ILE A 115      41.264 107.653  98.094  1.00  0.00
ATOM   4474  N   ASN A 116      44.695 109.124 102.652  1.00  0.00
ATOM   4475  CA  ASN A 116      45.480 108.469 103.691  1.00  0.00
ATOM   4476  C   ASN A 116      45.436 109.134 105.080  1.00  0.00
ATOM   4477  O   ASN A 116      45.651 108.474 106.097  1.00  0.00
ATOM   4478  CB  ASN A 116      46.920 108.294 103.212  1.00  0.00
ATOM   4479  CG  ASN A 116      47.083 107.058 102.330  1.00  0.00
ATOM   4480  OD1 ASN A 116      46.950 105.928 102.803  1.00  0.00
ATOM   4481  ND2 ASN A 116      47.348 107.270 101.045  1.00  0.00
ATOM   4482  H   ASN A 116      45.152 109.653 101.923  1.00  0.00
ATOM   4483 1HD2 ASN A 116      47.463 106.494 100.424  1.00  0.00
ATOM   4484 2HD2 ASN A 116      47.432 108.204 100.699  1.00  0.00
ATOM   4485  HA  ASN A 116      45.098 107.462 103.864  1.00  0.00
ATOM   4486 1HB  ASN A 116      47.476 109.135 102.796  1.00  0.00
ATOM   4487 2HB  ASN A 116      47.293 108.072 104.212  1.00  0.00
ATOM   4488  N   LEU A 117      45.131 110.424 105.124  1.00  0.00
ATOM   4489  CA  LEU A 117      45.064 111.142 106.393  1.00  0.00
ATOM   4490  C   LEU A 117      43.658 111.225 106.978  1.00  0.00
ATOM   4491  O   LEU A 117      43.503 111.478 108.168  1.00  0.00
ATOM   4492  CB  LEU A 117      45.576 112.576 106.220  1.00  0.00
ATOM   4493  CG  LEU A 117      47.004 112.811 105.733  1.00  0.00
ATOM   4494  CD1 LEU A 117      47.251 114.312 105.588  1.00  0.00
ATOM   4495  CD2 LEU A 117      47.983 112.205 106.713  1.00  0.00
ATOM   4496  H   LEU A 117      44.942 110.918 104.264  1.00  0.00
ATOM   4497  HA  LEU A 117      45.655 110.616 107.142  1.00  0.00
ATOM   4498 1HB  LEU A 117      44.888 112.918 105.448  1.00  0.00
ATOM   4499 2HB  LEU A 117      45.431 113.168 107.124  1.00  0.00
ATOM   4500  HG  LEU A 117      47.111 112.293 104.780  1.00  0.00
ATOM   4501 1HD1 LEU A 117      48.270 114.482 105.240  1.00  0.00
ATOM   4502 2HD1 LEU A 117      46.548 114.728 104.866  1.00  0.00
ATOM   4503 3HD1 LEU A 117      47.112 114.798 106.553  1.00  0.00
ATOM   4504 1HD2 LEU A 117      49.001 112.374 106.361  1.00  0.00
ATOM   4505 2HD2 LEU A 117      47.854 112.669 107.691  1.00  0.00
ATOM   4506 3HD2 LEU A 117      47.801 111.133 106.794  1.00  0.00
ATOM   4507  N   TYR A 118      42.639 111.015 106.150  1.00  0.00
ATOM   4508  CA  TYR A 118      41.256 111.151 106.605  1.00  0.00
ATOM   4509  C   TYR A 118      40.813 110.355 107.830  1.00  0.00
ATOM   4510  O   TYR A 118      40.218 110.920 108.758  1.00  0.00
ATOM   4511  CB  TYR A 118      40.292 110.884 105.455  1.00  0.00
ATOM   4512  CG  TYR A 118      39.024 111.689 105.574  1.00  0.00
ATOM   4513  CD1 TYR A 118      39.077 113.077 105.685  1.00  0.00
ATOM   4514  CD2 TYR A 118      37.774 111.072 105.589  1.00  0.00
ATOM   4515  CE1 TYR A 118      37.918 113.839 105.807  1.00  0.00
ATOM   4516  CE2 TYR A 118      36.603 111.824 105.711  1.00  0.00
ATOM   4517  CZ  TYR A 118      36.683 113.210 105.820  1.00  0.00
ATOM   4518  OH  TYR A 118      35.534 113.971 105.929  1.00  0.00
ATOM   4519  H   TYR A 118      42.823 110.757 105.191  1.00  0.00
ATOM   4520  HH  TYR A 118      34.732 113.443 105.919  1.00  0.00
ATOM   4521  HD1 TYR A 118      40.050 113.569 105.677  1.00  0.00
ATOM   4522  HE1 TYR A 118      37.978 114.924 105.891  1.00  0.00
ATOM   4523  HE2 TYR A 118      35.634 111.325 105.721  1.00  0.00
ATOM   4524  HD2 TYR A 118      37.722 109.986 105.505  1.00  0.00
ATOM   4525  HA  TYR A 118      41.064 112.182 106.902  1.00  0.00
ATOM   4526 1HB  TYR A 118      40.814 111.136 104.531  1.00  0.00
ATOM   4527 2HB  TYR A 118      40.065 109.818 105.466  1.00  0.00
ATOM   4528  N   PRO A 119      41.081 109.037 107.853  1.00  0.00
ATOM   4529  CA  PRO A 119      40.682 108.216 109.001  1.00  0.00
ATOM   4530  C   PRO A 119      40.980 108.843 110.357  1.00  0.00
ATOM   4531  O   PRO A 119      40.132 108.823 111.246  1.00  0.00
ATOM   4532  CB  PRO A 119      41.448 106.913 108.771  1.00  0.00
ATOM   4533  CG  PRO A 119      41.354 106.776 107.278  1.00  0.00
ATOM   4534  CD  PRO A 119      41.654 108.194 106.784  1.00  0.00
ATOM   4535 1HD  PRO A 119      42.583 108.409 106.791  1.00  0.00
ATOM   4536 2HD  PRO A 119      41.146 108.446 106.018  1.00  0.00
ATOM   4537 1HG  PRO A 119      42.037 106.359 107.003  1.00  0.00
ATOM   4538 2HG  PRO A 119      40.445 106.708 107.058  1.00  0.00
ATOM   4539 1HB  PRO A 119      42.300 107.179 108.973  1.00  0.00
ATOM   4540 2HB  PRO A 119      40.913 106.339 109.136  1.00  0.00
ATOM   4541  HA  PRO A 119      39.701 108.044 108.974  1.00  0.00
ATOM   4542  N   GLN A 120      42.174 109.408 110.507  1.00  0.00
ATOM   4543  CA  GLN A 120      42.573 110.033 111.766  1.00  0.00
ATOM   4544  C   GLN A 120      42.095 111.468 111.941  1.00  0.00
ATOM   4545  O   GLN A 120      41.964 111.952 113.065  1.00  0.00
ATOM   4546  CB  GLN A 120      44.095 110.011 111.910  1.00  0.00
ATOM   4547  CG  GLN A 120      44.655 108.627 112.136  1.00  0.00
ATOM   4548  CD  GLN A 120      44.018 107.949 113.327  1.00  0.00
ATOM   4549  OE1 GLN A 120      43.968 108.515 114.425  1.00  0.00
ATOM   4550  NE2 GLN A 120      43.528 106.725 113.122  1.00  0.00
ATOM   4551  H   GLN A 120      42.821 109.405 109.732  1.00  0.00
ATOM   4552 1HE2 GLN A 120      43.095 106.227 113.874  1.00  0.00
ATOM   4553 2HE2 GLN A 120      43.593 106.305 112.217  1.00  0.00
ATOM   4554  HA  GLN A 120      42.131 109.488 112.600  1.00  0.00
ATOM   4555 1HB  GLN A 120      44.504 110.438 110.994  1.00  0.00
ATOM   4556 2HB  GLN A 120      44.341 110.657 112.752  1.00  0.00
ATOM   4557 1HG  GLN A 120      44.754 107.893 111.337  1.00  0.00
ATOM   4558 2HG  GLN A 120      45.645 108.981 112.426  1.00  0.00
ATOM   4559  N   ALA A 121      41.855 112.157 110.835  1.00  0.00
ATOM   4560  CA  ALA A 121      41.414 113.541 110.905  1.00  0.00
ATOM   4561  C   ALA A 121      39.920 113.620 111.193  1.00  0.00
ATOM   4562  O   ALA A 121      39.423 114.637 111.673  1.00  0.00
ATOM   4563  CB  ALA A 121      41.742 114.252 109.600  1.00  0.00
ATOM   4564  H   ALA A 121      41.980 111.717 109.935  1.00  0.00
ATOM   4565  HA  ALA A 121      41.933 114.032 111.728  1.00  0.00
ATOM   4566 1HB  ALA A 121      41.410 115.288 109.658  1.00  0.00
ATOM   4567 2HB  ALA A 121      42.819 114.225 109.431  1.00  0.00
ATOM   4568 3HB  ALA A 121      41.233 113.754 108.777  1.00  0.00
ATOM   4569  N   GLN A 122      39.219 112.528 110.905  1.00  0.00
ATOM   4570  CA  GLN A 122      37.777 112.408 111.109  1.00  0.00
ATOM   4571  C   GLN A 122      37.271 112.995 112.435  1.00  0.00
ATOM   4572  O   GLN A 122      36.414 113.879 112.457  1.00  0.00
ATOM   4573  CB  GLN A 122      37.382 110.923 111.023  1.00  0.00
ATOM   4574  CG  GLN A 122      36.540 110.622 109.801  1.00  0.00
ATOM   4575  CD  GLN A 122      36.257 109.160 109.627  1.00  0.00
ATOM   4576  OE1 GLN A 122      36.751 108.321 110.394  1.00  0.00
ATOM   4577  NE2 GLN A 122      35.483 108.607 108.704  1.00  0.00
ATOM   4578  H   GLN A 122      39.712 111.734 110.522  1.00  0.00
ATOM   4579 1HE2 GLN A 122      35.364 107.613 108.680  1.00  0.00
ATOM   4580 2HE2 GLN A 122      35.016 109.182 108.032  1.00  0.00
ATOM   4581  HA  GLN A 122      37.251 112.968 110.336  1.00  0.00
ATOM   4582 1HB  GLN A 122      38.310 110.351 111.003  1.00  0.00
ATOM   4583 2HB  GLN A 122      36.833 110.690 111.935  1.00  0.00
ATOM   4584 1HG  GLN A 122      35.621 111.161 109.570  1.00  0.00
ATOM   4585 2HG  GLN A 122      37.315 110.907 109.089  1.00  0.00
ATOM   4586  N   LYS A 123      37.809 112.486 113.553  1.00  0.00
ATOM   4587  CA  LYS A 123      37.354 112.958 114.854  1.00  0.00
ATOM   4588  C   LYS A 123      38.437 113.719 115.645  1.00  0.00
ATOM   4589  O   LYS A 123      38.565 113.547 116.853  1.00  0.00
ATOM   4590  CB  LYS A 123      36.836 111.779 115.654  1.00  0.00
ATOM   4591  CG  LYS A 123      35.936 112.185 116.810  1.00  0.00
ATOM   4592  CD  LYS A 123      36.205 111.345 118.061  1.00  0.00
ATOM   4593  CE  LYS A 123      36.404 112.189 119.299  1.00  0.00
ATOM   4594  NZ  LYS A 123      36.913 111.377 120.442  1.00  0.00
ATOM   4595  H   LYS A 123      38.527 111.778 113.493  1.00  0.00
ATOM   4596 1HZ  LYS A 123      37.033 111.971 121.250  1.00  0.00
ATOM   4597 2HZ  LYS A 123      36.250 110.646 120.658  1.00  0.00
ATOM   4598 3HZ  LYS A 123      37.800 110.964 120.193  1.00  0.00
ATOM   4599  HA  LYS A 123      36.537 113.669 114.724  1.00  0.00
ATOM   4600 1HB  LYS A 123      36.287 111.140 114.962  1.00  0.00
ATOM   4601 2HB  LYS A 123      37.706 111.241 116.031  1.00  0.00
ATOM   4602 1HG  LYS A 123      36.116 113.236 117.037  1.00  0.00
ATOM   4603 2HG  LYS A 123      34.899 112.053 116.504  1.00  0.00
ATOM   4604 1HD  LYS A 123      35.356 110.679 118.222  1.00  0.00
ATOM   4605 2HD  LYS A 123      37.104 110.751 117.894  1.00  0.00
ATOM   4606 1HE  LYS A 123      37.117 112.977 119.064  1.00  0.00
ATOM   4607 2HE  LYS A 123      35.446 112.635 119.566  1.00  0.00
ATOM   4608  N   ASN A 124      39.189 114.529 114.957  1.00  0.00
ATOM   4609  CA  ASN A 124      40.236 115.333 115.578  1.00  0.00
ATOM   4610  C   ASN A 124      40.224 116.701 114.913  1.00  0.00
ATOM   4611  O   ASN A 124      40.832 116.894 113.860  1.00  0.00
ATOM   4612  CB  ASN A 124      41.613 114.688 115.430  1.00  0.00
ATOM   4613  CG  ASN A 124      42.681 115.435 116.191  1.00  0.00
ATOM   4614  OD1 ASN A 124      43.506 114.832 116.877  1.00  0.00
ATOM   4615  ND2 ASN A 124      42.668 116.759 116.084  1.00  0.00
ATOM   4616  H   ASN A 124      39.043 114.603 113.960  1.00  0.00
ATOM   4617 1HD2 ASN A 124      43.353 117.306 116.566  1.00  0.00
ATOM   4618 2HD2 ASN A 124      41.974 117.208 115.522  1.00  0.00
ATOM   4619  HA  ASN A 124      40.018 115.469 116.639  1.00  0.00
ATOM   4620 1HB  ASN A 124      41.742 113.612 115.558  1.00  0.00
ATOM   4621 2HB  ASN A 124      41.687 114.939 114.372  1.00  0.00
ATOM   4622  N   PRO A 125      39.527 117.674 115.524  1.00  0.00
ATOM   4623  CA  PRO A 125      39.437 119.029 114.977  1.00  0.00
ATOM   4624  C   PRO A 125      40.769 119.549 114.456  1.00  0.00
ATOM   4625  O   PRO A 125      40.842 120.088 113.354  1.00  0.00
ATOM   4626  CB  PRO A 125      38.918 119.833 116.162  1.00  0.00
ATOM   4627  CG  PRO A 125      38.023 118.854 116.838  1.00  0.00
ATOM   4628  CD  PRO A 125      38.873 117.606 116.843  1.00  0.00
ATOM   4629 1HD  PRO A 125      39.597 117.638 117.463  1.00  0.00
ATOM   4630 2HD  PRO A 125      38.370 116.799 116.791  1.00  0.00
ATOM   4631 1HG  PRO A 125      37.993 119.042 117.663  1.00  0.00
ATOM   4632 2HG  PRO A 125      37.357 118.611 116.225  1.00  0.00
ATOM   4633 1HB  PRO A 125      39.678 119.903 116.666  1.00  0.00
ATOM   4634 2HB  PRO A 125      38.426 120.422 115.761  1.00  0.00
ATOM   4635  HA  PRO A 125      38.791 119.050 114.219  1.00  0.00
ATOM   4636  N   SER A 126      41.820 119.372 115.249  1.00  0.00
ATOM   4637  CA  SER A 126      43.152 119.828 114.872  1.00  0.00
ATOM   4638  C   SER A 126      43.665 119.154 113.597  1.00  0.00
ATOM   4639  O   SER A 126      44.234 119.812 112.720  1.00  0.00
ATOM   4640  CB  SER A 126      44.139 119.570 116.012  1.00  0.00
ATOM   4641  OG  SER A 126      45.449 119.956 115.634  1.00  0.00
ATOM   4642  H   SER A 126      41.693 118.909 116.137  1.00  0.00
ATOM   4643  HG  SER A 126      45.722 119.450 114.865  1.00  0.00
ATOM   4644  HA  SER A 126      43.222 120.910 114.756  1.00  0.00
ATOM   4645 1HB  SER A 126      43.823 120.144 116.883  1.00  0.00
ATOM   4646 2HB  SER A 126      44.124 118.508 116.254  1.00  0.00
ATOM   4647  N   LYS A 127      43.481 117.840 113.500  1.00  0.00
ATOM   4648  CA  LYS A 127      43.934 117.124 112.317  1.00  0.00
ATOM   4649  C   LYS A 127      43.021 117.453 111.157  1.00  0.00
ATOM   4650  O   LYS A 127      43.470 117.607 110.027  1.00  0.00
ATOM   4651  CB  LYS A 127      43.935 115.616 112.558  1.00  0.00
ATOM   4652  CG  LYS A 127      45.333 115.024 112.620  1.00  0.00
ATOM   4653  CD  LYS A 127      45.757 114.707 114.040  1.00  0.00
ATOM   4654  CE  LYS A 127      45.026 113.481 114.572  1.00  0.00
ATOM   4655  NZ  LYS A 127      45.512 113.096 115.928  1.00  0.00
ATOM   4656  H   LYS A 127      43.026 117.338 114.249  1.00  0.00
ATOM   4657 1HZ  LYS A 127      45.007 112.282 116.248  1.00  0.00
ATOM   4658 2HZ  LYS A 127      46.499 112.885 115.885  1.00  0.00
ATOM   4659 3HZ  LYS A 127      45.359 113.861 116.570  1.00  0.00
ATOM   4660  HA  LYS A 127      44.938 117.453 112.048  1.00  0.00
ATOM   4661 1HB  LYS A 127      43.413 115.443 113.499  1.00  0.00
ATOM   4662 2HB  LYS A 127      43.372 115.161 111.743  1.00  0.00
ATOM   4663 1HG  LYS A 127      45.347 114.107 112.030  1.00  0.00
ATOM   4664 2HG  LYS A 127      46.032 115.741 112.191  1.00  0.00
ATOM   4665 1HD  LYS A 127      46.832 114.524 114.049  1.00  0.00
ATOM   4666 2HD  LYS A 127      45.531 115.567 114.670  1.00  0.00
ATOM   4667 1HE  LYS A 127      43.962 113.710 114.616  1.00  0.00
ATOM   4668 2HE  LYS A 127      45.191 112.657 113.878  1.00  0.00
ATOM   4669  N   PHE A 128      41.731 117.570 111.443  1.00  0.00
ATOM   4670  CA  PHE A 128      40.767 117.883 110.402  1.00  0.00
ATOM   4671  C   PHE A 128      41.166 119.181 109.707  1.00  0.00
ATOM   4672  O   PHE A 128      41.045 119.301 108.486  1.00  0.00
ATOM   4673  CB  PHE A 128      39.363 118.024 110.986  1.00  0.00
ATOM   4674  CG  PHE A 128      38.300 118.024 109.935  1.00  0.00
ATOM   4675  CD1 PHE A 128      37.648 116.850 109.590  1.00  0.00
ATOM   4676  CD2 PHE A 128      37.954 119.200 109.281  1.00  0.00
ATOM   4677  CE1 PHE A 128      36.707 116.825 108.566  1.00  0.00
ATOM   4678  CE2 PHE A 128      37.013 119.191 108.250  1.00  0.00
ATOM   4679  CZ  PHE A 128      36.369 118.001 107.909  1.00  0.00
ATOM   4680  H   PHE A 128      41.416 117.440 112.394  1.00  0.00
ATOM   4681  HD1 PHE A 128      37.879 115.933 110.133  1.00  0.00
ATOM   4682  HE1 PHE A 128      36.237 115.884 108.282  1.00  0.00
ATOM   4683  HZ  PHE A 128      35.606 117.992 107.131  1.00  0.00
ATOM   4684  HE2 PHE A 128      36.783 120.111 107.713  1.00  0.00
ATOM   4685  HD2 PHE A 128      38.426 120.136 109.583  1.00  0.00
ATOM   4686  HA  PHE A 128      40.770 117.096 109.646  1.00  0.00
ATOM   4687 1HB  PHE A 128      39.151 117.194 111.659  1.00  0.00
ATOM   4688 2HB  PHE A 128      39.277 118.963 111.531  1.00  0.00
ATOM   4689  N   LEU A 129      41.648 120.148 110.484  1.00  0.00
ATOM   4690  CA  LEU A 129      42.072 121.430 109.923  1.00  0.00
ATOM   4691  C   LEU A 129      43.265 121.249 108.988  1.00  0.00
ATOM   4692  O   LEU A 129      43.282 121.791 107.883  1.00  0.00
ATOM   4693  CB  LEU A 129      42.437 122.422 111.040  1.00  0.00
ATOM   4694  CG  LEU A 129      41.274 122.978 111.869  1.00  0.00
ATOM   4695  CD1 LEU A 129      41.807 123.887 112.978  1.00  0.00
ATOM   4696  CD2 LEU A 129      40.319 123.746 110.960  1.00  0.00
ATOM   4697  H   LEU A 129      41.722 119.994 111.479  1.00  0.00
ATOM   4698  HA  LEU A 129      41.266 121.850 109.322  1.00  0.00
ATOM   4699 1HB  LEU A 129      43.050 121.771 111.662  1.00  0.00
ATOM   4700 2HB  LEU A 129      43.046 123.245 110.666  1.00  0.00
ATOM   4701  HG  LEU A 129      40.734 122.126 112.281  1.00  0.00
ATOM   4702 1HD1 LEU A 129      40.973 124.277 113.562  1.00  0.00
ATOM   4703 2HD1 LEU A 129      42.469 123.316 113.630  1.00  0.00
ATOM   4704 3HD1 LEU A 129      42.358 124.716 112.535  1.00  0.00
ATOM   4705 1HD2 LEU A 129      39.492 124.140 111.552  1.00  0.00
ATOM   4706 2HD2 LEU A 129      40.852 124.570 110.485  1.00  0.00
ATOM   4707 3HD2 LEU A 129      39.929 123.077 110.193  1.00  0.00
ATOM   4708  N   ASP A 130      44.262 120.491 109.437  1.00  0.00
ATOM   4709  CA  ASP A 130      45.454 120.230 108.630  1.00  0.00
ATOM   4710  C   ASP A 130      45.041 119.631 107.298  1.00  0.00
ATOM   4711  O   ASP A 130      45.551 119.993 106.239  1.00  0.00
ATOM   4712  CB  ASP A 130      46.379 119.250 109.354  1.00  0.00
ATOM   4713  CG  ASP A 130      47.101 119.889 110.514  1.00  0.00
ATOM   4714  OD1 ASP A 130      47.729 119.150 111.301  1.00  0.00
ATOM   4715  OD2 ASP A 130      47.050 121.134 110.632  1.00  0.00
ATOM   4716  H   ASP A 130      44.194 120.085 110.359  1.00  0.00
ATOM   4717  HA  ASP A 130      45.970 121.167 108.420  1.00  0.00
ATOM   4718 1HB  ASP A 130      45.880 118.334 109.670  1.00  0.00
ATOM   4719 2HB  ASP A 130      47.083 119.023 108.553  1.00  0.00
ATOM   4720  N   LEU A 131      44.108 118.697 107.364  1.00  0.00
ATOM   4721  CA  LEU A 131      43.622 118.054 106.164  1.00  0.00
ATOM   4722  C   LEU A 131      42.908 119.104 105.304  1.00  0.00
ATOM   4723  O   LEU A 131      43.039 119.106 104.077  1.00  0.00
ATOM   4724  CB  LEU A 131      42.685 116.910 106.549  1.00  0.00
ATOM   4725  CG  LEU A 131      42.477 115.814 105.511  1.00  0.00
ATOM   4726  CD1 LEU A 131      42.064 114.540 106.196  1.00  0.00
ATOM   4727  CD2 LEU A 131      41.433 116.256 104.512  1.00  0.00
ATOM   4728  H   LEU A 131      43.731 118.430 108.262  1.00  0.00
ATOM   4729  HA  LEU A 131      44.464 117.670 105.589  1.00  0.00
ATOM   4730 1HB  LEU A 131      43.236 116.507 107.397  1.00  0.00
ATOM   4731 2HB  LEU A 131      41.716 117.278 106.887  1.00  0.00
ATOM   4732  HG  LEU A 131      43.419 115.692 104.975  1.00  0.00
ATOM   4733 1HD1 LEU A 131      41.916 113.758 105.452  1.00  0.00
ATOM   4734 2HD1 LEU A 131      42.843 114.233 106.894  1.00  0.00
ATOM   4735 3HD1 LEU A 131      41.134 114.704 106.739  1.00  0.00
ATOM   4736 1HD2 LEU A 131      41.286 115.471 103.769  1.00  0.00
ATOM   4737 2HD2 LEU A 131      40.493 116.449 105.029  1.00  0.00
ATOM   4738 3HD2 LEU A 131      41.767 117.167 104.015  1.00  0.00
ATOM   4739  N   VAL A 132      42.173 120.012 105.942  1.00  0.00
ATOM   4740  CA  VAL A 132      41.470 121.048 105.193  1.00  0.00
ATOM   4741  C   VAL A 132      42.462 121.932 104.444  1.00  0.00
ATOM   4742  O   VAL A 132      42.168 122.407 103.346  1.00  0.00
ATOM   4743  CB  VAL A 132      40.574 121.911 106.116  1.00  0.00
ATOM   4744  CG1 VAL A 132      39.981 123.096 105.334  1.00  0.00
ATOM   4745  CG2 VAL A 132      39.442 121.055 106.665  1.00  0.00
ATOM   4746  H   VAL A 132      42.102 119.984 106.949  1.00  0.00
ATOM   4747  HA  VAL A 132      40.832 120.616 104.421  1.00  0.00
ATOM   4748  HB  VAL A 132      41.176 122.286 106.944  1.00  0.00
ATOM   4749 1HG1 VAL A 132      39.354 123.693 105.997  1.00  0.00
ATOM   4750 2HG1 VAL A 132      40.789 123.716 104.944  1.00  0.00
ATOM   4751 3HG1 VAL A 132      39.379 122.721 104.507  1.00  0.00
ATOM   4752 1HG2 VAL A 132      38.810 121.660 107.315  1.00  0.00
ATOM   4753 2HG2 VAL A 132      38.847 120.667 105.838  1.00  0.00
ATOM   4754 3HG2 VAL A 132      39.858 120.224 107.235  1.00  0.00
ATOM   4755  N   LYS A 133      43.638 122.150 105.026  1.00  0.00
ATOM   4756  CA  LYS A 133      44.661 122.950 104.356  1.00  0.00
ATOM   4757  C   LYS A 133      44.961 122.321 102.995  1.00  0.00
ATOM   4758  O   LYS A 133      45.091 123.020 101.990  1.00  0.00
ATOM   4759  CB  LYS A 133      45.956 122.994 105.174  1.00  0.00
ATOM   4760  CG  LYS A 133      45.979 124.009 106.315  1.00  0.00
ATOM   4761  CD  LYS A 133      47.325 123.963 107.041  1.00  0.00
ATOM   4762  CE  LYS A 133      47.338 124.851 108.271  1.00  0.00
ATOM   4763  NZ  LYS A 133      48.590 124.668 109.070  1.00  0.00
ATOM   4764  H   LYS A 133      43.825 121.759 105.938  1.00  0.00
ATOM   4765 1HZ  LYS A 133      48.564 125.272 109.879  1.00  0.00
ATOM   4766 2HZ  LYS A 133      48.661 123.706 109.371  1.00  0.00
ATOM   4767 3HZ  LYS A 133      49.390 124.902 108.500  1.00  0.00
ATOM   4768  HA  LYS A 133      44.285 123.959 104.181  1.00  0.00
ATOM   4769 1HB  LYS A 133      46.107 121.996 105.587  1.00  0.00
ATOM   4770 2HB  LYS A 133      46.765 123.226 104.481  1.00  0.00
ATOM   4771 1HG  LYS A 133      45.814 125.003 105.898  1.00  0.00
ATOM   4772 2HG  LYS A 133      45.173 123.769 107.008  1.00  0.00
ATOM   4773 1HD  LYS A 133      47.523 122.933 107.341  1.00  0.00
ATOM   4774 2HD  LYS A 133      48.102 124.296 106.353  1.00  0.00
ATOM   4775 1HE  LYS A 133      47.260 125.887 107.945  1.00  0.00
ATOM   4776 2HE  LYS A 133      46.473 124.598 108.884  1.00  0.00
ATOM   4777  N   ILE A 134      45.074 120.994 102.967  1.00  0.00
ATOM   4778  CA  ILE A 134      45.356 120.301 101.719  1.00  0.00
ATOM   4779  C   ILE A 134      44.183 120.446 100.772  1.00  0.00
ATOM   4780  O   ILE A 134      44.364 120.406  99.560  1.00  0.00
ATOM   4781  CB  ILE A 134      45.685 118.802 101.953  1.00  0.00
ATOM   4782  CG1 ILE A 134      46.948 118.693 102.816  1.00  0.00
ATOM   4783  CG2 ILE A 134      45.928 118.100 100.616  1.00  0.00
ATOM   4784  CD1 ILE A 134      47.372 117.280 103.125  1.00  0.00
ATOM   4785  H   ILE A 134      44.963 120.464 103.820  1.00  0.00
ATOM   4786  HA  ILE A 134      46.199 120.762 101.206  1.00  0.00
ATOM   4787  HB  ILE A 134      44.870 118.342 102.511  1.00  0.00
ATOM   4788 1HG2 ILE A 134      46.158 117.050 100.793  1.00  0.00
ATOM   4789 2HG2 ILE A 134      45.035 118.176  99.998  1.00  0.00
ATOM   4790 3HG2 ILE A 134      46.765 118.573 100.103  1.00  0.00
ATOM   4791 1HG1 ILE A 134      47.751 119.199 102.281  1.00  0.00
ATOM   4792 2HG1 ILE A 134      46.748 119.218 103.750  1.00  0.00
ATOM   4793 1HD1 ILE A 134      48.272 117.296 103.740  1.00  0.00
ATOM   4794 2HD1 ILE A 134      46.574 116.769 103.665  1.00  0.00
ATOM   4795 3HD1 ILE A 134      47.578 116.750 102.196  1.00  0.00
ATOM   4796  N   VAL A 135      42.978 120.626 101.312  1.00  0.00
ATOM   4797  CA  VAL A 135      41.817 120.824 100.453  1.00  0.00
ATOM   4798  C   VAL A 135      42.002 122.174  99.771  1.00  0.00
ATOM   4799  O   VAL A 135      41.750 122.321  98.569  1.00  0.00
ATOM   4800  CB  VAL A 135      40.483 120.864 101.236  1.00  0.00
ATOM   4801  CG1 VAL A 135      39.368 121.357 100.325  1.00  0.00
ATOM   4802  CG2 VAL A 135      40.140 119.475 101.764  1.00  0.00
ATOM   4803  H   VAL A 135      42.869 120.625 102.316  1.00  0.00
ATOM   4804  HA  VAL A 135      41.773 120.070  99.666  1.00  0.00
ATOM   4805  HB  VAL A 135      40.592 121.537 102.086  1.00  0.00
ATOM   4806 1HG1 VAL A 135      38.430 121.384 100.880  1.00  0.00
ATOM   4807 2HG1 VAL A 135      39.606 122.358  99.967  1.00  0.00
ATOM   4808 3HG1 VAL A 135      39.267 120.682  99.476  1.00  0.00
ATOM   4809 1HG2 VAL A 135      39.200 119.516 102.314  1.00  0.00
ATOM   4810 2HG2 VAL A 135      40.042 118.783 100.928  1.00  0.00
ATOM   4811 3HG2 VAL A 135      40.933 119.132 102.428  1.00  0.00
ATOM   4812  N   ASP A 136      42.444 123.162 100.545  1.00  0.00
ATOM   4813  CA  ASP A 136      42.669 124.486  99.987  1.00  0.00
ATOM   4814  C   ASP A 136      43.732 124.425  98.891  1.00  0.00
ATOM   4815  O   ASP A 136      43.601 125.092  97.868  1.00  0.00
ATOM   4816  CB  ASP A 136      43.102 125.479 101.073  1.00  0.00
ATOM   4817  CG  ASP A 136      41.924 126.021 101.883  1.00  0.00
ATOM   4818  OD1 ASP A 136      40.786 126.050 101.356  1.00  0.00
ATOM   4819  OD2 ASP A 136      42.144 126.440 103.045  1.00  0.00
ATOM   4820  H   ASP A 136      42.624 122.992 101.524  1.00  0.00
ATOM   4821  HA  ASP A 136      41.753 124.851  99.522  1.00  0.00
ATOM   4822 1HB  ASP A 136      43.873 125.088 101.737  1.00  0.00
ATOM   4823 2HB  ASP A 136      43.524 126.270 100.452  1.00  0.00
ATOM   4824  N   ASP A 137      44.775 123.623  99.098  1.00  0.00
ATOM   4825  CA  ASP A 137      45.844 123.498  98.102  1.00  0.00
ATOM   4826  C   ASP A 137      45.297 122.999  96.764  1.00  0.00
ATOM   4827  O   ASP A 137      45.617 123.540  95.705  1.00  0.00
ATOM   4828  CB  ASP A 137      46.940 122.526  98.569  1.00  0.00
ATOM   4829  CG  ASP A 137      47.813 123.100  99.666  1.00  0.00
ATOM   4830  OD1 ASP A 137      48.255 124.265  99.539  1.00  0.00
ATOM   4831  OD2 ASP A 137      48.073 122.377 100.655  1.00  0.00
ATOM   4832  H   ASP A 137      44.831 123.092  99.955  1.00  0.00
ATOM   4833  HA  ASP A 137      46.287 124.476  97.911  1.00  0.00
ATOM   4834 1HB  ASP A 137      46.557 121.548  98.863  1.00  0.00
ATOM   4835 2HB  ASP A 137      47.516 122.430  97.648  1.00  0.00
ATOM   4836  N   VAL A 138      44.480 121.955  96.822  1.00  0.00
ATOM   4837  CA  VAL A 138      43.902 121.387  95.617  1.00  0.00
ATOM   4838  C   VAL A 138      43.007 122.387  94.899  1.00  0.00
ATOM   4839  O   VAL A 138      42.992 122.450  93.669  1.00  0.00
ATOM   4840  CB  VAL A 138      43.077 120.128  95.931  1.00  0.00
ATOM   4841  CG1 VAL A 138      42.453 119.584  94.644  1.00  0.00
ATOM   4842  CG2 VAL A 138      43.974 119.084  96.577  1.00  0.00
ATOM   4843  H   VAL A 138      44.256 121.549  97.719  1.00  0.00
ATOM   4844  HA  VAL A 138      44.673 121.134  94.888  1.00  0.00
ATOM   4845  HB  VAL A 138      42.292 120.387  96.642  1.00  0.00
ATOM   4846 1HG1 VAL A 138      41.869 118.692  94.872  1.00  0.00
ATOM   4847 2HG1 VAL A 138      41.802 120.341  94.207  1.00  0.00
ATOM   4848 3HG1 VAL A 138      43.242 119.329  93.936  1.00  0.00
ATOM   4849 1HG2 VAL A 138      43.391 118.191  96.801  1.00  0.00
ATOM   4850 2HG2 VAL A 138      44.783 118.828  95.893  1.00  0.00
ATOM   4851 3HG2 VAL A 138      44.392 119.485  97.501  1.00  0.00
ATOM   4852  N   GLN A 139      42.257 123.169  95.666  1.00  0.00
ATOM   4853  CA  GLN A 139      41.370 124.149  95.058  1.00  0.00
ATOM   4854  C   GLN A 139      42.203 125.259  94.442  1.00  0.00
ATOM   4855  O   GLN A 139      41.834 125.820  93.407  1.00  0.00
ATOM   4856  CB  GLN A 139      40.400 124.721  96.095  1.00  0.00
ATOM   4857  CG  GLN A 139      39.487 123.680  96.726  1.00  0.00
ATOM   4858  CD  GLN A 139      38.283 124.293  97.423  1.00  0.00
ATOM   4859  OE1 GLN A 139      38.288 125.472  97.764  1.00  0.00
ATOM   4860  NE2 GLN A 139      37.248 123.487  97.642  1.00  0.00
ATOM   4861  H   GLN A 139      42.302 123.084  96.671  1.00  0.00
ATOM   4862 1HE2 GLN A 139      36.428 123.837  98.098  1.00  0.00
ATOM   4863 2HE2 GLN A 139      37.288 122.531  97.351  1.00  0.00
ATOM   4864  HA  GLN A 139      40.803 123.679  94.254  1.00  0.00
ATOM   4865 1HB  GLN A 139      41.007 125.198  96.864  1.00  0.00
ATOM   4866 2HB  GLN A 139      39.803 125.476  95.584  1.00  0.00
ATOM   4867 1HG  GLN A 139      39.141 122.796  96.190  1.00  0.00
ATOM   4868 2HG  GLN A 139      40.209 123.382  97.487  1.00  0.00
ATOM   4869  N   ASN A 140      43.335 125.563  95.070  1.00  0.00
ATOM   4870  CA  ASN A 140      44.215 126.608  94.559  1.00  0.00
ATOM   4871  C   ASN A 140      44.883 126.148  93.272  1.00  0.00
ATOM   4872  O   ASN A 140      45.053 126.935  92.331  1.00  0.00
ATOM   4873  CB  ASN A 140      45.263 126.984  95.605  1.00  0.00
ATOM   4874  CG  ASN A 140      44.680 127.838  96.713  1.00  0.00
ATOM   4875  OD1 ASN A 140      43.517 128.254  96.640  1.00  0.00
ATOM   4876  ND2 ASN A 140      45.481 128.115  97.740  1.00  0.00
ATOM   4877  H   ASN A 140      43.588 125.064  95.911  1.00  0.00
ATOM   4878 1HD2 ASN A 140      45.145 128.675  98.498  1.00  0.00
ATOM   4879 2HD2 ASN A 140      46.417 127.764  97.753  1.00  0.00
ATOM   4880  HA  ASN A 140      43.631 127.497  94.315  1.00  0.00
ATOM   4881 1HB  ASN A 140      45.934 126.230  96.019  1.00  0.00
ATOM   4882 2HB  ASN A 140      45.815 127.622  94.915  1.00  0.00
ATOM   4883  N   LEU A 141      45.255 124.867  93.236  1.00  0.00
ATOM   4884  CA  LEU A 141      45.866 124.289  92.049  1.00  0.00
ATOM   4885  C   LEU A 141      44.895 124.436  90.876  1.00  0.00
ATOM   4886  O   LEU A 141      45.316 124.578  89.728  1.00  0.00
ATOM   4887  CB  LEU A 141      46.185 122.804  92.275  1.00  0.00
ATOM   4888  CG  LEU A 141      47.389 122.503  93.165  1.00  0.00
ATOM   4889  CD1 LEU A 141      47.470 121.021  93.449  1.00  0.00
ATOM   4890  CD2 LEU A 141      48.653 122.985  92.481  1.00  0.00
ATOM   4891  H   LEU A 141      45.109 124.287  94.050  1.00  0.00
ATOM   4892  HA  LEU A 141      46.772 124.840  91.800  1.00  0.00
ATOM   4893 1HB  LEU A 141      45.269 122.501  92.780  1.00  0.00
ATOM   4894 2HB  LEU A 141      46.276 122.263  91.333  1.00  0.00
ATOM   4895  HG  LEU A 141      47.263 123.075  94.085  1.00  0.00
ATOM   4896 1HD1 LEU A 141      48.332 120.818  94.085  1.00  0.00
ATOM   4897 2HD1 LEU A 141      46.562 120.698  93.958  1.00  0.00
ATOM   4898 3HD1 LEU A 141      47.575 120.476  92.511  1.00  0.00
ATOM   4899 1HD2 LEU A 141      49.514 122.771  93.116  1.00  0.00
ATOM   4900 2HD2 LEU A 141      48.769 122.472  91.526  1.00  0.00
ATOM   4901 3HD2 LEU A 141      48.587 124.060  92.309  1.00  0.00
ATOM   4902  N   ASN A 142      43.596 124.405  91.166  1.00  0.00
ATOM   4903  CA  ASN A 142      42.586 124.535  90.119  1.00  0.00
ATOM   4904  C   ASN A 142      42.178 125.986  89.843  1.00  0.00
ATOM   4905  O   ASN A 142      41.085 126.244  89.327  1.00  0.00
ATOM   4906  CB  ASN A 142      41.331 123.731  90.468  1.00  0.00
ATOM   4907  CG  ASN A 142      41.554 122.220  90.402  1.00  0.00
ATOM   4908  OD1 ASN A 142      42.340 121.724  89.582  1.00  0.00
ATOM   4909  ND2 ASN A 142      40.841 121.482  91.255  1.00  0.00
ATOM   4910  H   ASN A 142      43.304 124.290  92.126  1.00  0.00
ATOM   4911 1HD2 ASN A 142      40.943 120.487  91.261  1.00  0.00
ATOM   4912 2HD2 ASN A 142      40.206 121.923  91.888  1.00  0.00
ATOM   4913  HA  ASN A 142      42.983 124.162  89.174  1.00  0.00
ATOM   4914 1HB  ASN A 142      40.737 123.978  91.349  1.00  0.00
ATOM   4915 2HB  ASN A 142      40.800 124.050  89.571  1.00  0.00
ATOM   4916  N   LYS A 143      43.053 126.928  90.177  1.00  0.00
ATOM   4917  CA  LYS A 143      42.755 128.343  89.957  1.00  0.00
ATOM   4918  C   LYS A 143      43.866 128.992  89.151  1.00  0.00
ATOM   4919  O   LYS A 143      44.951 128.431  89.007  1.00  0.00
ATOM   4920  CB  LYS A 143      42.653 129.092  91.296  1.00  0.00
ATOM   4921  CG  LYS A 143      41.551 128.652  92.249  1.00  0.00
ATOM   4922  CD  LYS A 143      41.659 129.438  93.565  1.00  0.00
ATOM   4923  CE  LYS A 143      40.618 129.007  94.590  1.00  0.00
ATOM   4924  NZ  LYS A 143      39.238 129.301  94.138  1.00  0.00
ATOM   4925  H   LYS A 143      43.937 126.663  90.589  1.00  0.00
ATOM   4926 1HZ  LYS A 143      38.581 129.001  94.845  1.00  0.00
ATOM   4927 2HZ  LYS A 143      39.138 130.295  93.985  1.00  0.00
ATOM   4928 3HZ  LYS A 143      39.054 128.808  93.276  1.00  0.00
ATOM   4929  HA  LYS A 143      41.838 128.441  89.375  1.00  0.00
ATOM   4930 1HB  LYS A 143      43.610 128.970  91.804  1.00  0.00
ATOM   4931 2HB  LYS A 143      42.499 130.146  91.062  1.00  0.00
ATOM   4932 1HG  LYS A 143      40.587 128.840  91.774  1.00  0.00
ATOM   4933 2HG  LYS A 143      41.661 127.584  92.436  1.00  0.00
ATOM   4934 1HD  LYS A 143      42.654 129.280  93.984  1.00  0.00
ATOM   4935 2HD  LYS A 143      41.522 130.498  93.349  1.00  0.00
ATOM   4936 1HE  LYS A 143      40.724 127.936  94.756  1.00  0.00
ATOM   4937 2HE  LYS A 143      40.815 129.539  95.521  1.00  0.00
ATOM   4938  N   ARG A 144      43.589 130.176  88.618  1.00  0.00
ATOM   4939  CA  ARG A 144      44.605 130.929  87.897  1.00  0.00
ATOM   4940  C   ARG A 144      45.392 131.589  89.023  1.00  0.00
ATOM   4941  O   ARG A 144      44.966 131.550  90.175  1.00  0.00
ATOM   4942  CB  ARG A 144      43.974 132.004  87.014  1.00  0.00
ATOM   4943  CG  ARG A 144      43.055 131.477  85.922  1.00  0.00
ATOM   4944  CD  ARG A 144      42.897 132.520  84.825  1.00  0.00
ATOM   4945  NE  ARG A 144      42.417 133.797  85.353  1.00  0.00
ATOM   4946  CZ  ARG A 144      41.169 134.020  85.746  1.00  0.00
ATOM   4947  NH1 ARG A 144      40.266 133.054  85.665  1.00  0.00
ATOM   4948  NH2 ARG A 144      40.828 135.205  86.235  1.00  0.00
ATOM   4949  H   ARG A 144      42.660 130.560  88.714  1.00  0.00
ATOM   4950 1HH1 ARG A 144      40.530 132.148  85.304  1.00  0.00
ATOM   4951 2HH1 ARG A 144      39.318 133.227  85.965  1.00  0.00
ATOM   4952 1HH2 ARG A 144      41.522 135.937  86.307  1.00  0.00
ATOM   4953 2HH2 ARG A 144      39.878 135.371  86.532  1.00  0.00
ATOM   4954  HE  ARG A 144      42.918 134.664  85.498  1.00  0.00
ATOM   4955  HA  ARG A 144      45.241 130.245  87.334  1.00  0.00
ATOM   4956 1HB  ARG A 144      43.410 132.664  87.671  1.00  0.00
ATOM   4957 2HB  ARG A 144      44.792 132.560  86.556  1.00  0.00
ATOM   4958 1HG  ARG A 144      43.490 130.565  85.512  1.00  0.00
ATOM   4959 2HG  ARG A 144      42.085 131.249  86.366  1.00  0.00
ATOM   4960 1HD  ARG A 144      43.863 132.679  84.346  1.00  0.00
ATOM   4961 2HD  ARG A 144      42.183 132.154  84.089  1.00  0.00
ATOM   4962  N   ALA A 145      46.526 132.198  88.713  1.00  0.00
ATOM   4963  CA  ALA A 145      47.315 132.834  89.762  1.00  0.00
ATOM   4964  C   ALA A 145      46.697 134.141  90.261  1.00  0.00
ATOM   4965  O   ALA A 145      46.954 134.561  91.382  1.00  0.00
ATOM   4966  CB  ALA A 145      48.740 133.082  89.267  1.00  0.00
ATOM   4967  H   ALA A 145      46.843 132.222  87.754  1.00  0.00
ATOM   4968  HA  ALA A 145      47.359 132.164  90.621  1.00  0.00
ATOM   4969 1HB  ALA A 145      49.321 133.557  90.057  1.00  0.00
ATOM   4970 2HB  ALA A 145      49.203 132.132  88.998  1.00  0.00
ATOM   4971 3HB  ALA A 145      48.714 133.734  88.395  1.00  0.00
ATOM   4972  N   ASP A 146      45.867 134.769  89.435  1.00  0.00
ATOM   4973  CA  ASP A 146      45.241 136.041  89.793  1.00  0.00
ATOM   4974  C   ASP A 146      43.912 135.914  90.529  1.00  0.00
ATOM   4975  O   ASP A 146      43.191 136.902  90.693  1.00  0.00
ATOM   4976  CB  ASP A 146      45.037 136.888  88.530  1.00  0.00
ATOM   4977  CG  ASP A 146      44.069 136.252  87.548  1.00  0.00
ATOM   4978  OD1 ASP A 146      42.845 136.427  87.717  1.00  0.00
ATOM   4979  OD2 ASP A 146      44.536 135.571  86.611  1.00  0.00
ATOM   4980  H   ASP A 146      45.663 134.357  88.536  1.00  0.00
ATOM   4981  HA  ASP A 146      45.887 136.590  90.479  1.00  0.00
ATOM   4982 1HB  ASP A 146      44.746 137.918  88.740  1.00  0.00
ATOM   4983 2HB  ASP A 146      46.048 136.871  88.122  1.00  0.00
ATOM   4984  N   GLU A 147      43.585 134.712  90.984  1.00  0.00
ATOM   4985  CA  GLU A 147      42.322 134.510  91.681  1.00  0.00
ATOM   4986  C   GLU A 147      42.441 134.372  93.188  1.00  0.00
ATOM   4987  O   GLU A 147      43.497 134.018  93.713  1.00  0.00
ATOM   4988  CB  GLU A 147      41.617 133.277  91.132  1.00  0.00
ATOM   4989  CG  GLU A 147      40.985 133.465  89.782  1.00  0.00
ATOM   4990  CD  GLU A 147      40.539 132.148  89.189  1.00  0.00
ATOM   4991  OE1 GLU A 147      41.418 131.364  88.771  1.00  0.00
ATOM   4992  OE2 GLU A 147      39.315 131.888  89.151  1.00  0.00
ATOM   4993  H   GLU A 147      44.214 133.934  90.847  1.00  0.00
ATOM   4994  HA  GLU A 147      41.675 135.375  91.533  1.00  0.00
ATOM   4995 1HB  GLU A 147      42.363 132.484  91.073  1.00  0.00
ATOM   4996 2HB  GLU A 147      40.849 133.001  91.854  1.00  0.00
ATOM   4997 1HG  GLU A 147      40.145 134.159  89.789  1.00  0.00
ATOM   4998 2HG  GLU A 147      41.791 133.879  89.177  1.00  0.00
ATOM   4999  N   LEU A 148      41.332 134.654  93.869  1.00  0.00
ATOM   5000  CA  LEU A 148      41.249 134.552  95.323  1.00  0.00
ATOM   5001  C   LEU A 148      41.510 133.114  95.742  1.00  0.00
ATOM   5002  O   LEU A 148      40.832 132.201  95.282  1.00  0.00
ATOM   5003  CB  LEU A 148      39.853 134.963  95.800  1.00  0.00
ATOM   5004  CG  LEU A 148      39.534 136.438  96.053  1.00  0.00
ATOM   5005  CD1 LEU A 148      40.467 137.340  95.255  1.00  0.00
ATOM   5006  CD2 LEU A 148      38.072 136.690  95.698  1.00  0.00
ATOM   5007  H   LEU A 148      40.513 134.951  93.358  1.00  0.00
ATOM   5008  HA  LEU A 148      42.024 135.169  95.777  1.00  0.00
ATOM   5009 1HB  LEU A 148      39.268 134.629  94.944  1.00  0.00
ATOM   5010 2HB  LEU A 148      39.549 134.407  96.687  1.00  0.00
ATOM   5011  HG  LEU A 148      39.644 136.614  97.123  1.00  0.00
ATOM   5012 1HD1 LEU A 148      40.221 138.384  95.451  1.00  0.00
ATOM   5013 2HD1 LEU A 148      41.499 137.150  95.551  1.00  0.00
ATOM   5014 3HD1 LEU A 148      40.350 137.134  94.192  1.00  0.00
ATOM   5015 1HD2 LEU A 148      37.831 137.739  95.875  1.00  0.00
ATOM   5016 2HD2 LEU A 148      37.906 136.451  94.647  1.00  0.00
ATOM   5017 3HD2 LEU A 148      37.433 136.062  96.319  1.00  0.00
ATOM   5018  N   LYS A 149      42.488 132.923  96.617  1.00  0.00
ATOM   5019  CA  LYS A 149      42.835 131.595  97.099  1.00  0.00
ATOM   5020  C   LYS A 149      41.768 131.124  98.089  1.00  0.00
ATOM   5021  O   LYS A 149      41.210 131.926  98.842  1.00  0.00
ATOM   5022  CB  LYS A 149      44.214 131.636  97.756  1.00  0.00
ATOM   5023  CG  LYS A 149      45.151 132.634  97.077  1.00  0.00
ATOM   5024  CD  LYS A 149      46.619 132.283  97.267  1.00  0.00
ATOM   5025  CE  LYS A 149      47.064 131.203  96.287  1.00  0.00
ATOM   5026  NZ  LYS A 149      46.996 131.660  94.868  1.00  0.00
ATOM   5027  H   LYS A 149      43.006 133.721  96.958  1.00  0.00
ATOM   5028 1HZ  LYS A 149      47.299 130.913  94.259  1.00  0.00
ATOM   5029 2HZ  LYS A 149      46.045 131.915  94.641  1.00  0.00
ATOM   5030 3HZ  LYS A 149      47.598 132.461  94.743  1.00  0.00
ATOM   5031  HA  LYS A 149      42.844 130.891  96.266  1.00  0.00
ATOM   5032 1HB  LYS A 149      44.062 131.907  98.801  1.00  0.00
ATOM   5033 2HB  LYS A 149      44.626 130.628  97.699  1.00  0.00
ATOM   5034 1HG  LYS A 149      44.928 132.648  96.010  1.00  0.00
ATOM   5035 2HG  LYS A 149      44.968 133.622  97.498  1.00  0.00
ATOM   5036 1HD  LYS A 149      47.214 133.184  97.111  1.00  0.00
ATOM   5037 2HD  LYS A 149      46.762 131.927  98.287  1.00  0.00
ATOM   5038 1HE  LYS A 149      48.090 130.926  96.526  1.00  0.00
ATOM   5039 2HE  LYS A 149      46.415 130.337  96.416  1.00  0.00
ATOM   5040  N   SER A 150      41.477 129.826  98.073  1.00  0.00
ATOM   5041  CA  SER A 150      40.463 129.258  98.953  1.00  0.00
ATOM   5042  C   SER A 150      40.687 129.591 100.426  1.00  0.00
ATOM   5043  O   SER A 150      41.827 129.685 100.892  1.00  0.00
ATOM   5044  CB  SER A 150      40.387 127.741  98.755  1.00  0.00
ATOM   5045  OG  SER A 150      39.822 127.439  97.489  1.00  0.00
ATOM   5046  H   SER A 150      41.971 129.219  97.435  1.00  0.00
ATOM   5047  HG  SER A 150      39.780 126.486  97.377  1.00  0.00
ATOM   5048  HA  SER A 150      39.445 129.543  98.682  1.00  0.00
ATOM   5049 1HB  SER A 150      41.394 127.331  98.819  1.00  0.00
ATOM   5050 2HB  SER A 150      39.772 127.316  99.547  1.00  0.00
ATOM   5051  N   THR A 151      39.578 129.753 101.147  1.00  0.00
ATOM   5052  CA  THR A 151      39.597 130.106 102.569  1.00  0.00
ATOM   5053  C   THR A 151      38.919 129.083 103.486  1.00  0.00
ATOM   5054  O   THR A 151      38.407 129.445 104.548  1.00  0.00
ATOM   5055  CB  THR A 151      38.894 131.458 102.784  1.00  0.00
ATOM   5056  OG1 THR A 151      37.592 131.410 102.180  1.00  0.00
ATOM   5057  CG2 THR A 151      39.698 132.583 102.150  1.00  0.00
ATOM   5058  H   THR A 151      38.685 129.627 100.693  1.00  0.00
ATOM   5059  HG1 THR A 151      37.682 131.238 101.240  1.00  0.00
ATOM   5060  HA  THR A 151      40.627 130.157 102.923  1.00  0.00
ATOM   5061  HB  THR A 151      38.787 131.636 103.854  1.00  0.00
ATOM   5062 1HG2 THR A 151      39.186 133.531 102.312  1.00  0.00
ATOM   5063 2HG2 THR A 151      40.688 132.622 102.603  1.00  0.00
ATOM   5064 3HG2 THR A 151      39.795 132.401 101.080  1.00  0.00
ATOM   5065  N   ASN A 152      38.903 127.817 103.074  1.00  0.00
ATOM   5066  CA  ASN A 152      38.282 126.766 103.869  1.00  0.00
ATOM   5067  C   ASN A 152      39.002 126.600 105.199  1.00  0.00
ATOM   5068  O   ASN A 152      38.377 126.324 106.227  1.00  0.00
ATOM   5069  CB  ASN A 152      38.304 125.442 103.108  1.00  0.00
ATOM   5070  CG  ASN A 152      37.435 125.474 101.870  1.00  0.00
ATOM   5071  OD1 ASN A 152      36.208 125.391 101.957  1.00  0.00
ATOM   5072  ND2 ASN A 152      38.065 125.613 100.707  1.00  0.00
ATOM   5073  H   ASN A 152      39.331 127.580 102.190  1.00  0.00
ATOM   5074 1HD2 ASN A 152      37.541 125.641  99.855  1.00  0.00
ATOM   5075 2HD2 ASN A 152      39.061 125.690 100.684  1.00  0.00
ATOM   5076  HA  ASN A 152      37.252 127.039 104.103  1.00  0.00
ATOM   5077 1HB  ASN A 152      39.247 124.938 102.892  1.00  0.00
ATOM   5078 2HB  ASN A 152      37.778 124.906 103.898  1.00  0.00
ATOM   5079  N   TYR A 153      40.319 126.764 105.181  1.00  0.00
ATOM   5080  CA  TYR A 153      41.091 126.626 106.405  1.00  0.00
ATOM   5081  C   TYR A 153      40.822 127.769 107.387  1.00  0.00
ATOM   5082  O   TYR A 153      40.547 127.527 108.563  1.00  0.00
ATOM   5083  CB  TYR A 153      42.585 126.578 106.107  1.00  0.00
ATOM   5084  CG  TYR A 153      43.399 126.664 107.367  1.00  0.00
ATOM   5085  CD1 TYR A 153      43.531 125.560 108.208  1.00  0.00
ATOM   5086  CD2 TYR A 153      43.994 127.865 107.752  1.00  0.00
ATOM   5087  CE1 TYR A 153      44.240 125.652 109.408  1.00  0.00
ATOM   5088  CE2 TYR A 153      44.698 127.968 108.941  1.00  0.00
ATOM   5089  CZ  TYR A 153      44.816 126.859 109.767  1.00  0.00
ATOM   5090  OH  TYR A 153      45.490 126.965 110.963  1.00  0.00
ATOM   5091  H   TYR A 153      40.787 126.986 104.314  1.00  0.00
ATOM   5092  HH  TYR A 153      45.513 126.141 111.455  1.00  0.00
ATOM   5093  HD1 TYR A 153      43.069 124.617 107.915  1.00  0.00
ATOM   5094  HE1 TYR A 153      44.341 124.782 110.056  1.00  0.00
ATOM   5095  HE2 TYR A 153      45.155 128.917 109.224  1.00  0.00
ATOM   5096  HD2 TYR A 153      43.897 128.733 107.100  1.00  0.00
ATOM   5097  HA  TYR A 153      40.805 125.709 106.922  1.00  0.00
ATOM   5098 1HB  TYR A 153      42.780 125.640 105.585  1.00  0.00
ATOM   5099 2HB  TYR A 153      42.809 127.415 105.446  1.00  0.00
ATOM   5100  N   ASP A 154      40.918 129.006 106.903  1.00  0.00
ATOM   5101  CA  ASP A 154      40.689 130.180 107.747  1.00  0.00
ATOM   5102  C   ASP A 154      39.278 130.219 108.332  1.00  0.00
ATOM   5103  O   ASP A 154      39.104 130.503 109.518  1.00  0.00
ATOM   5104  CB  ASP A 154      40.928 131.477 106.961  1.00  0.00
ATOM   5105  CG  ASP A 154      42.351 131.600 106.443  1.00  0.00
ATOM   5106  OD1 ASP A 154      43.301 131.313 107.209  1.00  0.00
ATOM   5107  OD2 ASP A 154      42.517 131.998 105.268  1.00  0.00
ATOM   5108  H   ASP A 154      41.155 129.137 105.930  1.00  0.00
ATOM   5109  HA  ASP A 154      41.364 130.157 108.603  1.00  0.00
ATOM   5110 1HB  ASP A 154      40.215 131.632 106.151  1.00  0.00
ATOM   5111 2HB  ASP A 154      40.753 132.212 107.747  1.00  0.00
ATOM   5112  N   ARG A 155      38.273 129.942 107.503  1.00  0.00
ATOM   5113  CA  ARG A 155      36.886 129.963 107.964  1.00  0.00
ATOM   5114  C   ARG A 155      36.557 128.812 108.909  1.00  0.00
ATOM   5115  O   ARG A 155      35.785 128.974 109.854  1.00  0.00
ATOM   5116  CB  ARG A 155      35.930 129.957 106.768  1.00  0.00
ATOM   5117  CG  ARG A 155      35.929 131.274 106.000  1.00  0.00
ATOM   5118  CD  ARG A 155      34.960 131.263 104.816  1.00  0.00
ATOM   5119  NE  ARG A 155      35.423 130.419 103.711  1.00  0.00
ATOM   5120  CZ  ARG A 155      34.990 129.186 103.471  1.00  0.00
ATOM   5121  NH1 ARG A 155      34.071 128.637 104.258  1.00  0.00
ATOM   5122  NH2 ARG A 155      35.479 128.502 102.441  1.00  0.00
ATOM   5123  H   ARG A 155      38.473 129.714 106.540  1.00  0.00
ATOM   5124 1HH1 ARG A 155      33.701 129.160 105.039  1.00  0.00
ATOM   5125 2HH1 ARG A 155      33.746 127.700 104.071  1.00  0.00
ATOM   5126 1HH2 ARG A 155      36.178 128.923 101.845  1.00  0.00
ATOM   5127 2HH2 ARG A 155      35.150 127.565 102.259  1.00  0.00
ATOM   5128  HE  ARG A 155      36.105 130.617 102.991  1.00  0.00
ATOM   5129  HA  ARG A 155      36.700 130.874 108.533  1.00  0.00
ATOM   5130 1HB  ARG A 155      36.241 129.142 106.116  1.00  0.00
ATOM   5131 2HB  ARG A 155      34.934 129.750 107.159  1.00  0.00
ATOM   5132 1HG  ARG A 155      35.641 132.074 106.683  1.00  0.00
ATOM   5133 2HG  ARG A 155      36.938 131.459 105.629  1.00  0.00
ATOM   5134 1HD  ARG A 155      33.994 130.887 105.152  1.00  0.00
ATOM   5135 2HD  ARG A 155      34.844 132.280 104.444  1.00  0.00
ATOM   5136  N   LEU A 156      37.145 127.646 108.664  1.00  0.00
ATOM   5137  CA  LEU A 156      36.892 126.501 109.533  1.00  0.00
ATOM   5138  C   LEU A 156      37.580 126.698 110.882  1.00  0.00
ATOM   5139  O   LEU A 156      37.035 126.315 111.916  1.00  0.00
ATOM   5140  CB  LEU A 156      37.394 125.200 108.897  1.00  0.00
ATOM   5141  CG  LEU A 156      36.387 124.042 108.912  1.00  0.00
ATOM   5142  CD1 LEU A 156      35.944 123.754 110.324  1.00  0.00
ATOM   5143  CD2 LEU A 156      35.168 124.402 108.052  1.00  0.00
ATOM   5144  H   LEU A 156      37.768 127.552 107.875  1.00  0.00
ATOM   5145  HA  LEU A 156      35.824 126.422 109.730  1.00  0.00
ATOM   5146 1HB  LEU A 156      37.549 125.550 107.878  1.00  0.00
ATOM   5147 2HB  LEU A 156      38.347 124.885 109.322  1.00  0.00
ATOM   5148  HG  LEU A 156      36.882 123.177 108.469  1.00  0.00
ATOM   5149 1HD1 LEU A 156      35.230 122.930 110.321  1.00  0.00
ATOM   5150 2HD1 LEU A 156      36.809 123.480 110.928  1.00  0.00
ATOM   5151 3HD1 LEU A 156      35.472 124.641 110.745  1.00  0.00
ATOM   5152 1HD2 LEU A 156      34.457 123.575 108.066  1.00  0.00
ATOM   5153 2HD2 LEU A 156      34.692 125.298 108.451  1.00  0.00
ATOM   5154 3HD2 LEU A 156      35.488 124.588 107.026  1.00  0.00
ATOM   5155  N   LEU A 157      38.780 127.277 110.870  1.00  0.00
ATOM   5156  CA  LEU A 157      39.501 127.518 112.117  1.00  0.00
ATOM   5157  C   LEU A 157      38.678 128.485 112.982  1.00  0.00
ATOM   5158  O   LEU A 157      38.515 128.253 114.180  1.00  0.00
ATOM   5159  CB  LEU A 157      40.882 128.106 111.835  1.00  0.00
ATOM   5160  CG  LEU A 157      41.663 128.612 113.057  1.00  0.00
ATOM   5161  CD1 LEU A 157      41.825 127.516 114.084  1.00  0.00
ATOM   5162  CD2 LEU A 157      43.014 129.167 112.646  1.00  0.00
ATOM   5163  H   LEU A 157      39.195 127.552 109.991  1.00  0.00
ATOM   5164  HA  LEU A 157      39.600 126.583 112.668  1.00  0.00
ATOM   5165 1HB  LEU A 157      41.370 127.223 111.426  1.00  0.00
ATOM   5166 2HB  LEU A 157      40.841 128.884 111.073  1.00  0.00
ATOM   5167  HG  LEU A 157      41.107 129.454 113.471  1.00  0.00
ATOM   5168 1HD1 LEU A 157      42.381 127.898 114.940  1.00  0.00
ATOM   5169 2HD1 LEU A 157      40.842 127.177 114.413  1.00  0.00
ATOM   5170 3HD1 LEU A 157      42.368 126.681 113.642  1.00  0.00
ATOM   5171 1HD2 LEU A 157      43.546 129.519 113.530  1.00  0.00
ATOM   5172 2HD2 LEU A 157      43.596 128.385 112.159  1.00  0.00
ATOM   5173 3HD2 LEU A 157      42.872 129.997 111.954  1.00  0.00
ATOM   5174  N   GLU A 158      38.177 129.563 112.352  1.00  0.00
ATOM   5175  CA  GLU A 158      37.398 130.534 113.105  1.00  0.00
ATOM   5176  C   GLU A 158      36.155 129.857 113.673  1.00  0.00
ATOM   5177  O   GLU A 158      35.764 130.132 114.802  1.00  0.00
ATOM   5178  CB  GLU A 158      37.088 131.799 112.290  1.00  0.00
ATOM   5179  CG  GLU A 158      37.882 133.020 112.770  1.00  0.00
ATOM   5180  CD  GLU A 158      38.961 132.659 113.804  1.00  0.00
ATOM   5181  OE1 GLU A 158      38.643 132.691 115.011  1.00  0.00
ATOM   5182  OE2 GLU A 158      40.103 132.344 113.409  1.00  0.00
ATOM   5183  H   GLU A 158      38.340 129.697 111.364  1.00  0.00
ATOM   5184  HA  GLU A 158      37.982 130.902 113.949  1.00  0.00
ATOM   5185 1HB  GLU A 158      37.330 131.575 111.251  1.00  0.00
ATOM   5186 2HB  GLU A 158      36.018 131.984 112.382  1.00  0.00
ATOM   5187 1HG  GLU A 158      38.351 133.578 111.960  1.00  0.00
ATOM   5188 2HG  GLU A 158      37.129 133.643 113.250  1.00  0.00
ATOM   5189  N   GLU A 159      35.554 128.939 112.898  1.00  0.00
ATOM   5190  CA  GLU A 159      34.367 128.243 113.396  1.00  0.00
ATOM   5191  C   GLU A 159      34.728 127.360 114.589  1.00  0.00
ATOM   5192  O   GLU A 159      34.026 127.359 115.607  1.00  0.00
ATOM   5193  CB  GLU A 159      33.733 127.405 112.296  1.00  0.00
ATOM   5194  CG  GLU A 159      32.460 126.707 112.723  1.00  0.00
ATOM   5195  CD  GLU A 159      31.808 125.916 111.601  1.00  0.00
ATOM   5196  OE1 GLU A 159      31.959 126.327 110.426  1.00  0.00
ATOM   5197  OE2 GLU A 159      31.136 124.898 111.894  1.00  0.00
ATOM   5198  H   GLU A 159      35.918 128.731 111.979  1.00  0.00
ATOM   5199  HA  GLU A 159      33.634 128.969 113.750  1.00  0.00
ATOM   5200 1HB  GLU A 159      33.524 128.078 111.464  1.00  0.00
ATOM   5201 2HB  GLU A 159      34.474 126.667 111.990  1.00  0.00
ATOM   5202 1HG  GLU A 159      32.595 126.044 113.577  1.00  0.00
ATOM   5203 2HG  GLU A 159      31.800 127.527 113.002  1.00  0.00
ATOM   5204  N   PHE A 160      35.821 126.610 114.456  1.00  0.00
ATOM   5205  CA  PHE A 160      36.275 125.716 115.518  1.00  0.00
ATOM   5206  C   PHE A 160      36.624 126.424 116.829  1.00  0.00
ATOM   5207  O   PHE A 160      36.283 125.937 117.909  1.00  0.00
ATOM   5208  CB  PHE A 160      37.484 124.898 115.038  1.00  0.00
ATOM   5209  CG  PHE A 160      37.115 123.696 114.208  1.00  0.00
ATOM   5210  CD1 PHE A 160      38.104 122.843 113.723  1.00  0.00
ATOM   5211  CD2 PHE A 160      35.779 123.403 113.928  1.00  0.00
ATOM   5212  CE1 PHE A 160      37.770 121.714 112.968  1.00  0.00
ATOM   5213  CE2 PHE A 160      35.431 122.282 113.177  1.00  0.00
ATOM   5214  CZ  PHE A 160      36.430 121.431 112.695  1.00  0.00
ATOM   5215  H   PHE A 160      36.350 126.661 113.597  1.00  0.00
ATOM   5216  HD1 PHE A 160      39.150 123.063 113.939  1.00  0.00
ATOM   5217  HE1 PHE A 160      38.555 121.057 112.594  1.00  0.00
ATOM   5218  HZ  PHE A 160      36.166 120.552 112.108  1.00  0.00
ATOM   5219  HE2 PHE A 160      34.383 122.070 112.966  1.00  0.00
ATOM   5220  HD2 PHE A 160      34.998 124.064 114.306  1.00  0.00
ATOM   5221  HA  PHE A 160      35.479 125.016 115.778  1.00  0.00
ATOM   5222 1HB  PHE A 160      38.134 125.516 114.419  1.00  0.00
ATOM   5223 2HB  PHE A 160      38.046 124.525 115.893  1.00  0.00
ATOM   5224  N   LEU A 161      37.315 127.556 116.743  1.00  0.00
ATOM   5225  CA  LEU A 161      37.679 128.299 117.947  1.00  0.00
ATOM   5226  C   LEU A 161      36.397 128.805 118.602  1.00  0.00
ATOM   5227  O   LEU A 161      36.148 128.592 119.789  1.00  0.00
ATOM   5228  CB  LEU A 161      38.578 129.491 117.596  1.00  0.00
ATOM   5229  CG  LEU A 161      39.992 129.127 117.127  1.00  0.00
ATOM   5230  CD1 LEU A 161      40.714 130.371 116.627  1.00  0.00
ATOM   5231  CD2 LEU A 161      40.758 128.484 118.274  1.00  0.00
ATOM   5232  H   LEU A 161      37.591 127.906 115.837  1.00  0.00
ATOM   5233  HA  LEU A 161      38.174 127.632 118.652  1.00  0.00
ATOM   5234 1HB  LEU A 161      38.005 129.907 116.769  1.00  0.00
ATOM   5235 2HB  LEU A 161      38.622 130.217 118.408  1.00  0.00
ATOM   5236  HG  LEU A 161      39.889 128.384 116.336  1.00  0.00
ATOM   5237 1HD1 LEU A 161      41.717 130.102 116.296  1.00  0.00
ATOM   5238 2HD1 LEU A 161      40.161 130.802 115.792  1.00  0.00
ATOM   5239 3HD1 LEU A 161      40.782 131.101 117.433  1.00  0.00
ATOM   5240 1HD2 LEU A 161      41.763 128.225 117.939  1.00  0.00
ATOM   5241 2HD2 LEU A 161      40.821 129.184 119.107  1.00  0.00
ATOM   5242 3HD2 LEU A 161      40.240 127.581 118.597  1.00  0.00
ATOM   5243  N   LYS A 162      35.584 129.466 117.792  1.00  0.00
ATOM   5244  CA  LYS A 162      34.321 130.040 118.223  1.00  0.00
ATOM   5245  C   LYS A 162      33.379 128.989 118.806  1.00  0.00
ATOM   5246  O   LYS A 162      32.449 129.316 119.546  1.00  0.00
ATOM   5247  CB  LYS A 162      33.667 130.725 117.030  1.00  0.00
ATOM   5248  CG  LYS A 162      32.976 132.027 117.340  1.00  0.00
ATOM   5249  CD  LYS A 162      32.722 132.780 116.050  1.00  0.00
ATOM   5250  CE  LYS A 162      31.823 133.991 116.260  1.00  0.00
ATOM   5251  NZ  LYS A 162      31.520 134.669 114.957  1.00  0.00
ATOM   5252  H   LYS A 162      35.856 129.577 116.826  1.00  0.00
ATOM   5253 1HZ  LYS A 162      30.924 135.467 115.124  1.00  0.00
ATOM   5254 2HZ  LYS A 162      32.382 134.976 114.528  1.00  0.00
ATOM   5255 3HZ  LYS A 162      31.050 134.021 114.342  1.00  0.00
ATOM   5256  HA  LYS A 162      34.497 130.763 119.020  1.00  0.00
ATOM   5257 1HB  LYS A 162      34.452 130.905 116.295  1.00  0.00
ATOM   5258 2HB  LYS A 162      32.939 130.025 116.619  1.00  0.00
ATOM   5259 1HG  LYS A 162      32.035 131.808 117.846  1.00  0.00
ATOM   5260 2HG  LYS A 162      33.616 132.610 118.002  1.00  0.00
ATOM   5261 1HD  LYS A 162      33.680 133.112 115.647  1.00  0.00
ATOM   5262 2HD  LYS A 162      32.246 132.103 115.341  1.00  0.00
ATOM   5263 1HE  LYS A 162      30.899 133.654 116.727  1.00  0.00
ATOM   5264 2HE  LYS A 162      32.334 134.684 116.928  1.00  0.00
ATOM   5265  N   ALA A 163      33.619 127.724 118.475  1.00  0.00
ATOM   5266  CA  ALA A 163      32.776 126.649 118.981  1.00  0.00
ATOM   5267  C   ALA A 163      33.495 125.850 120.069  1.00  0.00
ATOM   5268  O   ALA A 163      33.027 124.789 120.493  1.00  0.00
ATOM   5269  CB  ALA A 163      32.356 125.734 117.835  1.00  0.00
ATOM   5270  H   ALA A 163      34.395 127.506 117.866  1.00  0.00
ATOM   5271  HA  ALA A 163      31.886 127.086 119.433  1.00  0.00
ATOM   5272 1HB  ALA A 163      31.726 124.933 118.222  1.00  0.00
ATOM   5273 2HB  ALA A 163      31.798 126.309 117.096  1.00  0.00
ATOM   5274 3HB  ALA A 163      33.242 125.305 117.369  1.00  0.00
ATOM   5275  N   GLY A 164      34.637 126.364 120.513  1.00  0.00
ATOM   5276  CA  GLY A 164      35.402 125.699 121.554  1.00  0.00
ATOM   5277  C   GLY A 164      35.845 124.278 121.237  1.00  0.00
ATOM   5278  O   GLY A 164      36.055 123.475 122.152  1.00  0.00
ATOM   5279  H   GLY A 164      34.978 127.230 120.121  1.00  0.00
ATOM   5280 1HA  GLY A 164      36.307 126.274 121.753  1.00  0.00
ATOM   5281 2HA  GLY A 164      34.800 125.646 122.460  1.00  0.00
ATOM   5282  N   LYS A 165      35.985 123.962 119.952  1.00  0.00
ATOM   5283  CA  LYS A 165      36.418 122.633 119.539  1.00  0.00
ATOM   5284  C   LYS A 165      37.939 122.530 119.531  1.00  0.00
ATOM   5285  O   LYS A 165      38.523 121.443 119.505  1.00  0.00
ATOM   5286  CB  LYS A 165      35.869 122.305 118.148  1.00  0.00
ATOM   5287  CG  LYS A 165      34.360 122.433 118.030  1.00  0.00
ATOM   5288  CD  LYS A 165      33.883 122.069 116.633  1.00  0.00
ATOM   5289  CE  LYS A 165      32.482 121.487 116.664  1.00  0.00
ATOM   5290  NZ  LYS A 165      32.002 121.121 115.301  1.00  0.00
ATOM   5291  H   LYS A 165      35.787 124.658 119.248  1.00  0.00
ATOM   5292 1HZ  LYS A 165      31.069 120.739 115.364  1.00  0.00
ATOM   5293 2HZ  LYS A 165      31.990 121.944 114.715  1.00  0.00
ATOM   5294 3HZ  LYS A 165      32.622 120.432 114.900  1.00  0.00
ATOM   5295  HA  LYS A 165      36.059 121.890 120.252  1.00  0.00
ATOM   5296 1HB  LYS A 165      36.349 122.987 117.446  1.00  0.00
ATOM   5297 2HB  LYS A 165      36.167 121.281 117.920  1.00  0.00
ATOM   5298 1HG  LYS A 165      33.898 121.766 118.758  1.00  0.00
ATOM   5299 2HG  LYS A 165      34.081 123.462 118.253  1.00  0.00
ATOM   5300 1HD  LYS A 165      33.891 122.970 116.018  1.00  0.00
ATOM   5301 2HD  LYS A 165      34.571 121.337 116.211  1.00  0.00
ATOM   5302 1HE  LYS A 165      32.494 120.600 117.295  1.00  0.00
ATOM   5303 2HE  LYS A 165      31.813 122.231 117.097  1.00  0.00
ATOM   5304  N   ILE A 166      38.576 123.689 119.588  1.00  0.00
ATOM   5305  CA  ILE A 166      40.029 123.812 119.629  1.00  0.00
ATOM   5306  C   ILE A 166      40.452 125.072 120.375  1.00  0.00
ATOM   5307  O   ILE A 166      41.639 125.345 120.580  1.00  0.00
ATOM   5308  CB  ILE A 166      40.625 123.853 118.210  1.00  0.00
ATOM   5309  CG1 ILE A 166      42.150 123.738 118.268  1.00  0.00
ATOM   5310  CG2 ILE A 166      40.211 125.131 117.496  1.00  0.00
ATOM   5311  CD1 ILE A 166      42.783 123.347 116.952  1.00  0.00
ATOM   5312  H   ILE A 166      38.025 124.535 119.604  1.00  0.00
ATOM   5313  HA  ILE A 166      40.468 122.993 120.197  1.00  0.00
ATOM   5314  HB  ILE A 166      40.266 122.991 117.649  1.00  0.00
ATOM   5315 1HG2 ILE A 166      40.641 125.144 116.495  1.00  0.00
ATOM   5316 2HG2 ILE A 166      39.125 125.172 117.424  1.00  0.00
ATOM   5317 3HG2 ILE A 166      40.571 125.994 118.056  1.00  0.00
ATOM   5318 1HG1 ILE A 166      42.537 124.706 118.584  1.00  0.00
ATOM   5319 2HG1 ILE A 166      42.390 122.989 119.023  1.00  0.00
ATOM   5320 1HD1 ILE A 166      43.865 123.285 117.072  1.00  0.00
ATOM   5321 2HD1 ILE A 166      42.398 122.377 116.636  1.00  0.00
ATOM   5322 3HD1 ILE A 166      42.546 124.095 116.197  1.00  0.00
TER
ATOM   5326  O5*  DG C -12      24.025 109.759 115.913  1.00  0.00
ATOM   5327  C5*  DG C -12      24.921 110.738 115.376  1.00  0.00
ATOM   5328  C4*  DG C -12      25.910 110.092 114.434  1.00  0.00
ATOM   5329  O4*  DG C -12      25.183 109.406 113.389  1.00  0.00
ATOM   5330  C3*  DG C -12      26.853 111.064 113.728  1.00  0.00
ATOM   5331  O3*  DG C -12      28.148 110.465 113.599  1.00  0.00
ATOM   5332  C2*  DG C -12      26.185 111.286 112.383  1.00  0.00
ATOM   5333  C1*  DG C -12      25.472 109.966 112.117  1.00  0.00
ATOM   5334  N1   DG C -12      22.249 108.033 108.673  1.00  0.00
ATOM   5335  C2   DG C -12      23.469 107.554 109.077  1.00  0.00
ATOM   5336  N2   DG C -12      23.873 106.411 108.495  1.00  0.00
ATOM   5337  N3   DG C -12      24.236 108.148 109.986  1.00  0.00
ATOM   5338  C4   DG C -12      23.668 109.277 110.461  1.00  0.00
ATOM   5339  C5   DG C -12      22.455 109.839 110.122  1.00  0.00
ATOM   5340  C6   DG C -12      21.646 109.192 109.152  1.00  0.00
ATOM   5341  O6   DG C -12      20.535 109.532 108.725  1.00  0.00
ATOM   5342  N7   DG C -12      22.234 111.008 110.836  1.00  0.00
ATOM   5343  C8   DG C -12      23.294 111.134 111.587  1.00  0.00
ATOM   5344  N9   DG C -12      24.203 110.119 111.416  1.00  0.00
ATOM   5345 1H5*  DG C -12      24.352 111.513 114.842  1.00  0.00
ATOM   5346 2H5*  DG C -12      25.461 111.240 116.192  1.00  0.00
ATOM   5347  H4*  DG C -12      26.514 109.424 115.066  1.00  0.00
ATOM   5348  H3*  DG C -12      27.017 111.995 114.289  1.00  0.00
ATOM   5349 1H2*  DG C -12      26.917 111.511 111.594  1.00  0.00
ATOM   5350 2H2*  DG C -12      25.475 112.126 112.411  1.00  0.00
ATOM   5351  H1*  DG C -12      26.123 109.344 111.485  1.00  0.00
ATOM   5352  H1   DG C -12      21.754 107.509 107.981  1.00  0.00
ATOM   5353 1H2   DG C -12      24.752 106.006 108.746  1.00  0.00
ATOM   5354 2H2   DG C -12      23.295 105.966 107.811  1.00  0.00
ATOM   5355  H8   DG C -12      23.445 111.969 112.287  1.00  0.00
ATOM   5356  P    DC C -11      29.331 111.260 112.857  1.00  0.00
ATOM   5357  O1P  DC C -11      30.616 110.858 113.483  1.00  0.00
ATOM   5358  O2P  DC C -11      28.967 112.701 112.792  1.00  0.00
ATOM   5359  O5'  DC C -11      29.285 110.676 111.375  1.00  0.00
ATOM   5360  C5'  DC C -11      29.348 109.270 111.152  1.00  0.00
ATOM   5361  C4'  DC C -11      29.203 108.955 109.682  1.00  0.00
ATOM   5362  O4'  DC C -11      27.802 108.939 109.283  1.00  0.00
ATOM   5363  C3'  DC C -11      29.922 109.928 108.740  1.00  0.00
ATOM   5364  O3'  DC C -11      30.769 109.242 107.812  1.00  0.00
ATOM   5365  C2'  DC C -11      28.788 110.593 107.984  1.00  0.00
ATOM   5366  C1'  DC C -11      27.699 109.535 108.003  1.00  0.00
ATOM   5367  N1   DC C -11      26.345 110.101 107.840  1.00  0.00
ATOM   5368  C2   DC C -11      25.468 109.508 106.917  1.00  0.00
ATOM   5369  O2   DC C -11      25.810 108.463 106.344  1.00  0.00
ATOM   5370  N3   DC C -11      24.267 110.087 106.682  1.00  0.00
ATOM   5371  C4   DC C -11      23.925 111.206 107.330  1.00  0.00
ATOM   5372  N4   DC C -11      22.746 111.768 107.033  1.00  0.00
ATOM   5373  C5   DC C -11      24.776 111.800 108.308  1.00  0.00
ATOM   5374  C6   DC C -11      25.965 111.217 108.532  1.00  0.00
ATOM   5375 1H5*  DC C -11      30.306 108.875 111.522  1.00  0.00
ATOM   5376 2H5*  DC C -11      28.552 108.765 111.718  1.00  0.00
ATOM   5377  H4*  DC C -11      29.707 107.984 109.568  1.00  0.00
ATOM   5378  H3*  DC C -11      30.569 110.643 109.268  1.00  0.00
ATOM   5379 1H2*  DC C -11      29.079 110.856 106.956  1.00  0.00
ATOM   5380 2H2*  DC C -11      28.458 111.522 108.473  1.00  0.00
ATOM   5381  H1*  DC C -11      27.865 108.854 107.156  1.00  0.00
ATOM   5382 1H4   DC C -11      22.459 112.605 107.499  1.00  0.00
ATOM   5383 2H4   DC C -11      22.153 111.350 106.346  1.00  0.00
ATOM   5384  H5   DC C -11      24.467 112.699 108.862  1.00  0.00
ATOM   5385  H6   DC C -11      26.647 111.648 109.280  1.00  0.00
ATOM   5386  P    DA C -10      31.678 110.088 106.778  1.00  0.00
ATOM   5387  OP1  DA C -10      33.016 109.443 106.681  1.00  0.00
ATOM   5388  OP2  DA C -10      31.584 111.534 107.119  1.00  0.00
ATOM   5389  O5*  DA C -10      30.936 109.878 105.387  1.00  0.00
ATOM   5390  C5*  DA C -10      30.701 108.567 104.891  1.00  0.00
ATOM   5391  C4*  DA C -10      29.973 108.640 103.573  1.00  0.00
ATOM   5392  O4*  DA C -10      28.579 108.995 103.770  1.00  0.00
ATOM   5393  C3*  DA C -10      30.544 109.685 102.615  1.00  0.00
ATOM   5394  O3*  DA C -10      30.407 109.193 101.289  1.00  0.00
ATOM   5395  C2*  DA C -10      29.584 110.847 102.783  1.00  0.00
ATOM   5396  C1*  DA C -10      28.279 110.090 102.927  1.00  0.00
ATOM   5397  N1   DA C -10      23.259 111.080 102.645  1.00  0.00
ATOM   5398  C2   DA C -10      24.045 110.198 102.010  1.00  0.00
ATOM   5399  N3   DA C -10      25.350 109.970 102.161  1.00  0.00
ATOM   5400  C4   DA C -10      25.867 110.778 103.105  1.00  0.00
ATOM   5401  C5   DA C -10      25.188 111.728 103.850  1.00  0.00
ATOM   5402  C6   DA C -10      23.813 111.881 103.587  1.00  0.00
ATOM   5403  N6   DA C -10      23.034 112.773 104.208  1.00  0.00
ATOM   5404  N7   DA C -10      26.049 112.359 104.740  1.00  0.00
ATOM   5405  C8   DA C -10      27.210 111.797 104.508  1.00  0.00
ATOM   5406  N9   DA C -10      27.175 110.851 103.511  1.00  0.00
ATOM   5407 1H5*  DA C -10      31.657 108.037 104.765  1.00  0.00
ATOM   5408 2H5*  DA C -10      30.108 107.992 105.617  1.00  0.00
ATOM   5409  H4*  DA C -10      30.118 107.642 103.132  1.00  0.00
ATOM   5410  H3*  DA C -10      31.589 109.953 102.826  1.00  0.00
ATOM   5411 1H2*  DA C -10      29.599 111.520 101.913  1.00  0.00
ATOM   5412 2H2*  DA C -10      29.829 111.457 103.665  1.00  0.00
ATOM   5413  H1*  DA C -10      27.926 109.818 101.922  1.00  0.00
ATOM   5414  H2   DA C -10      23.540 109.575 101.258  1.00  0.00
ATOM   5415 1H6   DA C -10      22.064 112.839 103.973  1.00  0.00
ATOM   5416 2H6   DA C -10      23.421 113.374 104.906  1.00  0.00
ATOM   5417  H8   DA C -10      28.126 112.059 105.060  1.00  0.00
ATOM   5418  P    DG C  -9      31.598 109.378 100.230  1.00  0.00
ATOM   5419  O1P  DG C  -9      32.749 108.554 100.694  1.00  0.00
ATOM   5420  O2P  DG C  -9      31.793 110.828  99.982  1.00  0.00
ATOM   5421  O5*  DG C  -9      30.958 108.718  98.929  1.00  0.00
ATOM   5422  C5*  DG C  -9      30.277 107.465  99.021  1.00  0.00
ATOM   5423  C4*  DG C  -9      28.904 107.545  98.387  1.00  0.00
ATOM   5424  O4*  DG C  -9      28.005 108.384  99.159  1.00  0.00
ATOM   5425  C3*  DG C  -9      28.856 108.091  96.959  1.00  0.00
ATOM   5426  O3*  DG C  -9      27.906 107.337  96.208  1.00  0.00
ATOM   5427  C2*  DG C  -9      28.329 109.500  97.145  1.00  0.00
ATOM   5428  C1*  DG C  -9      27.350 109.282  98.277  1.00  0.00
ATOM   5429  N1   DG C  -9      23.672 112.628  99.317  1.00  0.00
ATOM   5430  C2   DG C  -9      23.647 111.535  98.488  1.00  0.00
ATOM   5431  N2   DG C  -9      22.488 111.303  97.856  1.00  0.00
ATOM   5432  N3   DG C  -9      24.684 110.727  98.291  1.00  0.00
ATOM   5433  C4   DG C  -9      25.764 111.111  99.007  1.00  0.00
ATOM   5434  C5   DG C  -9      25.892 112.185  99.861  1.00  0.00
ATOM   5435  C6   DG C  -9      24.775 113.044 100.057  1.00  0.00
ATOM   5436  O6   DG C  -9      24.697 114.053 100.763  1.00  0.00
ATOM   5437  N7   DG C  -9      27.170 112.237 100.399  1.00  0.00
ATOM   5438  C8   DG C  -9      27.786 111.211  99.872  1.00  0.00
ATOM   5439  N9   DG C  -9      26.989 110.483  99.022  1.00  0.00
ATOM   5440 1H5*  DG C  -9      30.866 106.681  98.522  1.00  0.00
ATOM   5441 2H5*  DG C  -9      30.176 107.170 100.075  1.00  0.00
ATOM   5442  H4*  DG C  -9      28.585 106.494  98.325  1.00  0.00
ATOM   5443  H3*  DG C  -9      29.828 108.056  96.446  1.00  0.00
ATOM   5444 1H2*  DG C  -9      27.848 109.882  96.233  1.00  0.00
ATOM   5445 2H2*  DG C  -9      29.131 110.207  97.405  1.00  0.00
ATOM   5446  H1*  DG C  -9      26.407 108.910  97.850  1.00  0.00
ATOM   5447  H1   DG C  -9      22.834 113.167  99.396  1.00  0.00
ATOM   5448 1H2   DG C  -9      22.403 110.522  97.237  1.00  0.00
ATOM   5449 2H2   DG C  -9      21.707 111.911  98.003  1.00  0.00
ATOM   5450  H8   DG C  -9      28.835 110.957 100.087  1.00  0.00
ATOM   5451  P    DA C  -8      27.653 107.687  94.662  1.00  0.00
ATOM   5452  O1P  DA C  -8      27.498 106.381  93.965  1.00  0.00
ATOM   5453  O2P  DA C  -8      28.689 108.651  94.211  1.00  0.00
ATOM   5454  O5*  DA C  -8      26.248 108.435  94.655  1.00  0.00
ATOM   5455  C5*  DA C  -8      25.048 107.726  94.958  1.00  0.00
ATOM   5456  C4*  DA C  -8      23.846 108.517  94.503  1.00  0.00
ATOM   5457  O4*  DA C  -8      23.750 109.735  95.279  1.00  0.00
ATOM   5458  C3*  DA C  -8      23.880 108.952  93.040  1.00  0.00
ATOM   5459  O3*  DA C  -8      22.551 108.883  92.505  1.00  0.00
ATOM   5460  C2*  DA C  -8      24.411 110.375  93.114  1.00  0.00
ATOM   5461  C1*  DA C  -8      23.858 110.874  94.442  1.00  0.00
ATOM   5462  N1   DA C  -8      24.026 115.326  97.036  1.00  0.00
ATOM   5463  C2   DA C  -8      23.038 114.709  96.375  1.00  0.00
ATOM   5464  N3   DA C  -8      23.065 113.560  95.690  1.00  0.00
ATOM   5465  C4   DA C  -8      24.298 113.021  95.715  1.00  0.00
ATOM   5466  C5   DA C  -8      25.416 113.537  96.346  1.00  0.00
ATOM   5467  C6   DA C  -8      25.254 114.750  97.049  1.00  0.00
ATOM   5468  N6   DA C  -8      26.234 115.349  97.732  1.00  0.00
ATOM   5469  N7   DA C  -8      26.516 112.709  96.150  1.00  0.00
ATOM   5470  C8   DA C  -8      26.043 111.720  95.431  1.00  0.00
ATOM   5471  N9   DA C  -8      24.702 111.833  95.149  1.00  0.00
ATOM   5472 1H5*  DA C  -8      25.059 106.743  94.463  1.00  0.00
ATOM   5473 2H5*  DA C  -8      24.985 107.540  96.040  1.00  0.00
ATOM   5474  H4*  DA C  -8      22.992 107.836  94.639  1.00  0.00
ATOM   5475  H3*  DA C  -8      24.490 108.295  92.403  1.00  0.00
ATOM   5476 1H2*  DA C  -8      24.059 110.988  92.272  1.00  0.00
ATOM   5477 2H2*  DA C  -8      25.511 110.404  93.095  1.00  0.00
ATOM   5478  H1*  DA C  -8      22.905 111.386  94.248  1.00  0.00
ATOM   5479  H2   DA C  -8      22.065 115.221  96.399  1.00  0.00
ATOM   5480 1H6   DA C  -8      26.054 116.204  98.219  1.00  0.00
ATOM   5481 2H6   DA C  -8      27.147 114.943  97.756  1.00  0.00
ATOM   5482  H8   DA C  -8      26.662 110.878  95.085  1.00  0.00
ATOM   5483  P    DA C  -7      22.301 109.112  90.934  1.00  0.00
ATOM   5484  O1P  DA C  -7      21.448 108.005  90.427  1.00  0.00
ATOM   5485  O2P  DA C  -7      23.614 109.384  90.287  1.00  0.00
ATOM   5486  O5*  DA C  -7      21.472 110.467  90.925  1.00  0.00
ATOM   5487  C5*  DA C  -7      21.838 111.504  91.816  1.00  0.00
ATOM   5488  C4*  DA C  -7      20.823 112.615  91.788  1.00  0.00
ATOM   5489  O4*  DA C  -7      21.273 113.594  92.750  1.00  0.00
ATOM   5490  C3*  DA C  -7      20.736 113.339  90.447  1.00  0.00
ATOM   5491  O3*  DA C  -7      19.393 113.770  90.203  1.00  0.00
ATOM   5492  C2*  DA C  -7      21.695 114.506  90.603  1.00  0.00
ATOM   5493  C1*  DA C  -7      21.717 114.777  92.103  1.00  0.00
ATOM   5494  N1   DA C  -7      24.605 117.976  94.911  1.00  0.00
ATOM   5495  C2   DA C  -7      23.300 117.966  94.622  1.00  0.00
ATOM   5496  N3   DA C  -7      22.607 117.101  93.891  1.00  0.00
ATOM   5497  C4   DA C  -7      23.409 116.133  93.415  1.00  0.00
ATOM   5498  C5   DA C  -7      24.771 116.006  93.628  1.00  0.00
ATOM   5499  C6   DA C  -7      25.384 116.990  94.417  1.00  0.00
ATOM   5500  N6   DA C  -7      26.687 117.004  94.701  1.00  0.00
ATOM   5501  N7   DA C  -7      25.266 114.881  92.983  1.00  0.00
ATOM   5502  C8   DA C  -7      24.213 114.362  92.401  1.00  0.00
ATOM   5503  N9   DA C  -7      23.056 115.073  92.616  1.00  0.00
ATOM   5504 1H5*  DA C  -7      21.922 111.107  92.838  1.00  0.00
ATOM   5505 2H5*  DA C  -7      22.826 111.901  91.543  1.00  0.00
ATOM   5506  H4*  DA C  -7      19.852 112.161  92.039  1.00  0.00
ATOM   5507  H3*  DA C  -7      20.977 112.691  89.592  1.00  0.00
ATOM   5508 1H2*  DA C  -7      21.355 115.393  90.048  1.00  0.00
ATOM   5509 2H2*  DA C  -7      22.702 114.262  90.233  1.00  0.00
ATOM   5510  H1*  DA C  -7      21.089 115.657  92.303  1.00  0.00
ATOM   5511  H2   DA C  -7      22.717 118.794  95.051  1.00  0.00
ATOM   5512 1H6   DA C  -7      27.068 117.735  95.268  1.00  0.00
ATOM   5513 2H6   DA C  -7      27.283 116.285  94.346  1.00  0.00
ATOM   5514  H8   DA C  -7      24.252 113.443  91.797  1.00  0.00
ATOM   5515  P    DC C  -6      19.069 114.703  88.933  1.00  0.00
ATOM   5516  O1P  DC C  -6      17.616 114.569  88.635  1.00  0.00
ATOM   5517  O2P  DC C  -6      20.072 114.411  87.871  1.00  0.00
ATOM   5518  O5*  DC C  -6      19.332 116.175  89.481  1.00  0.00
ATOM   5519  C5*  DC C  -6      18.681 116.618  90.660  1.00  0.00
ATOM   5520  C4*  DC C  -6      19.037 118.056  90.948  1.00  0.00
ATOM   5521  O4*  DC C  -6      20.363 118.156  91.525  1.00  0.00
ATOM   5522  C3*  DC C  -6      19.020 118.980  89.729  1.00  0.00
ATOM   5523  O3*  DC C  -6      18.294 120.173  90.043  1.00  0.00
ATOM   5524  C2*  DC C  -6      20.491 119.287  89.492  1.00  0.00
ATOM   5525  C1*  DC C  -6      21.059 119.219  90.897  1.00  0.00
ATOM   5526  N1   DC C  -6      22.507 118.947  90.991  1.00  0.00
ATOM   5527  C2   DC C  -6      23.320 119.895  91.623  1.00  0.00
ATOM   5528  O2   DC C  -6      22.795 120.915  92.091  1.00  0.00
ATOM   5529  N3   DC C  -6      24.653 119.677  91.717  1.00  0.00
ATOM   5530  C4   DC C  -6      25.185 118.573  91.192  1.00  0.00
ATOM   5531  N4   DC C  -6      26.506 118.416  91.301  1.00  0.00
ATOM   5532  C5   DC C  -6      24.384 117.584  90.539  1.00  0.00
ATOM   5533  C6   DC C  -6      23.061 117.811  90.461  1.00  0.00
ATOM   5534 1H5*  DC C  -6      17.591 116.519  90.546  1.00  0.00
ATOM   5535 2H5*  DC C  -6      18.974 115.985  91.510  1.00  0.00
ATOM   5536  H4*  DC C  -6      18.235 118.401  91.618  1.00  0.00
ATOM   5537  H3*  DC C  -6      18.524 118.533  88.855  1.00  0.00
ATOM   5538 1H2*  DC C  -6      20.635 120.277  89.036  1.00  0.00
ATOM   5539 2H2*  DC C  -6      20.960 118.553  88.820  1.00  0.00
ATOM   5540  H1*  DC C  -6      20.927 120.203  91.370  1.00  0.00
ATOM   5541 1H4   DC C  -6      26.947 117.602  90.921  1.00  0.00
ATOM   5542 2H4   DC C  -6      27.055 119.112  91.763  1.00  0.00
ATOM   5543  H5   DC C  -6      24.834 116.674  90.115  1.00  0.00
ATOM   5544  H6   DC C  -6      22.413 117.072  89.966  1.00  0.00
ATOM   5545  P    DG C  -5      17.975 121.242  88.887  1.00  0.00
ATOM   5546  O1P  DG C  -5      16.660 121.867  89.183  1.00  0.00
ATOM   5547  O2P  DG C  -5      18.193 120.580  87.573  1.00  0.00
ATOM   5548  O5*  DG C  -5      19.103 122.340  89.106  1.00  0.00
ATOM   5549  C5*  DG C  -5      19.204 123.015  90.356  1.00  0.00
ATOM   5550  C4*  DG C  -5      20.222 124.125  90.267  1.00  0.00
ATOM   5551  O4*  DG C  -5      21.563 123.601  90.425  1.00  0.00
ATOM   5552  C3*  DG C  -5      20.203 124.871  88.936  1.00  0.00
ATOM   5553  O3*  DG C  -5      20.356 126.270  89.162  1.00  0.00
ATOM   5554  C2*  DG C  -5      21.396 124.297  88.188  1.00  0.00
ATOM   5555  C1*  DG C  -5      22.364 123.967  89.311  1.00  0.00
ATOM   5556  N1   DG C  -5      27.099 122.170  89.746  1.00  0.00
ATOM   5557  C2   DG C  -5      26.579 123.377  90.156  1.00  0.00
ATOM   5558  N2   DG C  -5      27.429 124.211  90.769  1.00  0.00
ATOM   5559  N3   DG C  -5      25.319 123.734  89.978  1.00  0.00
ATOM   5560  C4   DG C  -5      24.596 122.781  89.351  1.00  0.00
ATOM   5561  C5   DG C  -5      25.024 121.544  88.904  1.00  0.00
ATOM   5562  C6   DG C  -5      26.378 121.169  89.099  1.00  0.00
ATOM   5563  O6   DG C  -5      26.937 120.119  88.777  1.00  0.00
ATOM   5564  N7   DG C  -5      23.969 120.856  88.307  1.00  0.00
ATOM   5565  C8   DG C  -5      22.950 121.666  88.404  1.00  0.00
ATOM   5566  N9   DG C  -5      23.267 122.847  89.029  1.00  0.00
ATOM   5567 1H5*  DG C  -5      18.224 123.427  90.639  1.00  0.00
ATOM   5568 2H5*  DG C  -5      19.494 122.304  91.143  1.00  0.00
ATOM   5569  H4*  DG C  -5      19.925 124.829  91.059  1.00  0.00
ATOM   5570  H3*  DG C  -5      19.255 124.758  88.391  1.00  0.00
ATOM   5571 1H2*  DG C  -5      21.824 125.022  87.480  1.00  0.00
ATOM   5572 2H2*  DG C  -5      21.125 123.403  87.607  1.00  0.00
ATOM   5573  H1*  DG C  -5      23.007 124.843  89.481  1.00  0.00
ATOM   5574  H1   DG C  -5      28.067 121.999  89.927  1.00  0.00
ATOM   5575 1H2   DG C  -5      27.110 125.102  91.092  1.00  0.00
ATOM   5576 2H2   DG C  -5      28.383 123.943  90.904  1.00  0.00
ATOM   5577  H8   DG C  -5      21.946 121.425  88.024  1.00  0.00
ATOM   5578  P    DT C  -4      20.183 127.296  87.941  1.00  0.00
ATOM   5579  O1P  DT C  -4      19.352 128.435  88.412  1.00  0.00
ATOM   5580  O2P  DT C  -4      19.760 126.522  86.741  1.00  0.00
ATOM   5581  O5*  DT C  -4      21.672 127.808  87.716  1.00  0.00
ATOM   5582  C5*  DT C  -4      22.448 128.252  88.825  1.00  0.00
ATOM   5583  C4*  DT C  -4      23.864 128.552  88.389  1.00  0.00
ATOM   5584  O4*  DT C  -4      24.681 127.354  88.366  1.00  0.00
ATOM   5585  C3*  DT C  -4      23.977 129.178  86.997  1.00  0.00
ATOM   5586  O3*  DT C  -4      24.886 130.273  87.035  1.00  0.00
ATOM   5587  C2*  DT C  -4      24.564 128.061  86.152  1.00  0.00
ATOM   5588  C1*  DT C  -4      25.442 127.359  87.172  1.00  0.00
ATOM   5589  N1   DT C  -4      25.835 125.968  86.849  1.00  0.00
ATOM   5590  C2   DT C  -4      27.083 125.552  87.261  1.00  0.00
ATOM   5591  O2   DT C  -4      27.850 126.270  87.879  1.00  0.00
ATOM   5592  N3   DT C  -4      27.403 124.262  86.913  1.00  0.00
ATOM   5593  C4   DT C  -4      26.615 123.366  86.225  1.00  0.00
ATOM   5594  O4   DT C  -4      27.040 122.239  85.986  1.00  0.00
ATOM   5595  C5   DT C  -4      25.312 123.865  85.830  1.00  0.00
ATOM   5596  C7   DT C  -4      24.387 122.960  85.078  1.00  0.00
ATOM   5597  C6   DT C  -4      24.990 125.121  86.163  1.00  0.00
ATOM   5598 1H5*  DT C  -4      21.994 129.153  89.263  1.00  0.00
ATOM   5599 2H5*  DT C  -4      22.455 127.482  89.610  1.00  0.00
ATOM   5600  H4*  DT C  -4      24.205 129.307  89.113  1.00  0.00
ATOM   5601  H3*  DT C  -4      23.018 129.554  86.612  1.00  0.00
ATOM   5602 1H2*  DT C  -4      25.137 128.451  85.298  1.00  0.00
ATOM   5603 2H2*  DT C  -4      23.783 127.403  85.742  1.00  0.00
ATOM   5604  H1*  DT C  -4      26.398 127.898  87.233  1.00  0.00
ATOM   5605  H3   DT C  -4      28.307 123.938  87.190  1.00  0.00
ATOM   5606 1H5M  DT C  -4      23.450 123.492  84.859  1.00  0.00
ATOM   5607 2H5M  DT C  -4      24.861 122.651  84.135  1.00  0.00
ATOM   5608 3H5M  DT C  -4      24.169 122.070  85.687  1.00  0.00
ATOM   5609  H6   DT C  -4      24.002 125.500  85.864  1.00  0.00
ATOM   5610  P    DC C  -3      24.401 131.718  86.533  1.00  0.00
ATOM   5611  O1P  DC C  -3      23.206 132.092  87.334  1.00  0.00
ATOM   5612  O2P  DC C  -3      24.311 131.681  85.050  1.00  0.00
ATOM   5613  O5*  DC C  -3      25.596 132.678  86.958  1.00  0.00
ATOM   5614  C5*  DC C  -3      25.928 132.848  88.332  1.00  0.00
ATOM   5615  C4*  DC C  -3      27.427 132.853  88.508  1.00  0.00
ATOM   5616  O4*  DC C  -3      27.960 131.565  88.122  1.00  0.00
ATOM   5617  C3*  DC C  -3      28.157 133.883  87.652  1.00  0.00
ATOM   5618  O3*  DC C  -3      29.260 134.400  88.398  1.00  0.00
ATOM   5619  C2*  DC C  -3      28.613 133.081  86.445  1.00  0.00
ATOM   5620  C1*  DC C  -3      28.872 131.704  87.040  1.00  0.00
ATOM   5621  N1   DC C  -3      28.644 130.568  86.127  1.00  0.00
ATOM   5622  C2   DC C  -3      29.612 129.559  86.051  1.00  0.00
ATOM   5623  O2   DC C  -3      30.669 129.689  86.689  1.00  0.00
ATOM   5624  N3   DC C  -3      29.372 128.472  85.276  1.00  0.00
ATOM   5625  C4   DC C  -3      28.231 128.382  84.587  1.00  0.00
ATOM   5626  N4   DC C  -3      28.018 127.279  83.860  1.00  0.00
ATOM   5627  C5   DC C  -3      27.252 129.417  84.616  1.00  0.00
ATOM   5628  C6   DC C  -3      27.497 130.482  85.392  1.00  0.00
ATOM   5629 1H5*  DC C  -3      25.503 133.791  88.706  1.00  0.00
ATOM   5630 2H5*  DC C  -3      25.484 132.038  88.928  1.00  0.00
ATOM   5631  H4*  DC C  -3      27.586 133.099  89.569  1.00  0.00
ATOM   5632  H3*  DC C  -3      27.531 134.747  87.386  1.00  0.00
ATOM   5633 1H2*  DC C  -3      29.519 133.506  85.989  1.00  0.00
ATOM   5634 2H2*  DC C  -3      27.843 133.048  85.660  1.00  0.00
ATOM   5635  H1*  DC C  -3      29.932 131.647  87.328  1.00  0.00
ATOM   5636 1H4   DC C  -3      27.174 127.182  83.333  1.00  0.00
ATOM   5637 2H4   DC C  -3      28.703 126.552  83.843  1.00  0.00
ATOM   5638  H5   DC C  -3      26.329 129.344  84.021  1.00  0.00
ATOM   5639  H6   DC C  -3      26.762 131.299  85.438  1.00  0.00
ATOM   5640  P    DG C  -2      30.190 135.541  87.760  1.00  0.00
ATOM   5641  O1P  DG C  -2      30.837 136.294  88.865  1.00  0.00
ATOM   5642  O2P  DG C  -2      29.386 136.271  86.739  1.00  0.00
ATOM   5643  O5*  DG C  -2      31.308 134.702  87.000  1.00  0.00
ATOM   5644  C5*  DG C  -2      32.168 133.816  87.714  1.00  0.00
ATOM   5645  C4*  DG C  -2      33.195 133.234  86.776  1.00  0.00
ATOM   5646  O4*  DG C  -2      32.609 132.176  85.979  1.00  0.00
ATOM   5647  C3*  DG C  -2      33.743 134.258  85.783  1.00  0.00
ATOM   5648  O3*  DG C  -2      35.135 134.053  85.574  1.00  0.00
ATOM   5649  C2*  DG C  -2      32.984 133.946  84.509  1.00  0.00
ATOM   5650  C1*  DG C  -2      32.855 132.441  84.611  1.00  0.00
ATOM   5651  N1   DG C  -2      31.214 128.395  82.035  1.00  0.00
ATOM   5652  C2   DG C  -2      32.393 128.575  82.718  1.00  0.00
ATOM   5653  N2   DG C  -2      33.246 127.540  82.708  1.00  0.00
ATOM   5654  N3   DG C  -2      32.710 129.686  83.364  1.00  0.00
ATOM   5655  C4   DG C  -2      31.735 130.615  83.275  1.00  0.00
ATOM   5656  C5   DG C  -2      30.522 130.534  82.621  1.00  0.00
ATOM   5657  C6   DG C  -2      30.198 129.340  81.929  1.00  0.00
ATOM   5658  O6   DG C  -2      29.175 129.076  81.289  1.00  0.00
ATOM   5659  N7   DG C  -2      29.802 131.710  82.772  1.00  0.00
ATOM   5660  C8   DG C  -2      30.575 132.471  83.499  1.00  0.00
ATOM   5661  N9   DG C  -2      31.762 131.869  83.831  1.00  0.00
ATOM   5662 1H5*  DG C  -2      32.667 134.357  88.532  1.00  0.00
ATOM   5663 2H5*  DG C  -2      31.578 133.010  88.174  1.00  0.00
ATOM   5664  H4*  DG C  -2      34.006 132.894  87.437  1.00  0.00
ATOM   5665  H3*  DG C  -2      33.619 135.298  86.117  1.00  0.00
ATOM   5666 1H2*  DG C  -2      33.538 134.263  83.613  1.00  0.00
ATOM   5667 2H2*  DG C  -2      32.008 134.453  84.479  1.00  0.00
ATOM   5668  H1*  DG C  -2      33.775 131.989  84.212  1.00  0.00
ATOM   5669  H1   DG C  -2      31.075 127.517  81.579  1.00  0.00
ATOM   5670 1H2   DG C  -2      34.120 127.608  83.189  1.00  0.00
ATOM   5671 2H2   DG C  -2      33.008 126.700  82.220  1.00  0.00
ATOM   5672  H8   DG C  -2      30.302 133.490  83.812  1.00  0.00
ATOM   5673  P    DT C  -1      36.004 135.221  84.908  1.00  0.00
ATOM   5674  O1P  DT C  -1      37.438 134.899  85.125  1.00  0.00
ATOM   5675  O2P  DT C  -1      35.450 136.508  85.418  1.00  0.00
ATOM   5676  O5*  DT C  -1      35.655 135.118  83.355  1.00  0.00
ATOM   5677  C5*  DT C  -1      36.551 134.489  82.443  1.00  0.00
ATOM   5678  C4*  DT C  -1      36.554 132.998  82.677  1.00  0.00
ATOM   5679  O4*  DT C  -1      35.210 132.497  82.498  1.00  0.00
ATOM   5680  C3*  DT C  -1      37.448 132.192  81.736  1.00  0.00
ATOM   5681  O3*  DT C  -1      38.141 131.181  82.484  1.00  0.00
ATOM   5682  C2*  DT C  -1      36.471 131.591  80.736  1.00  0.00
ATOM   5683  C1*  DT C  -1      35.189 131.452  81.544  1.00  0.00
ATOM   5684  N1   DT C  -1      33.933 131.573  80.769  1.00  0.00
ATOM   5685  C2   DT C  -1      33.477 130.452  80.115  1.00  0.00
ATOM   5686  O2   DT C  -1      34.063 129.390  80.139  1.00  0.00
ATOM   5687  N3   DT C  -1      32.304 130.624  79.425  1.00  0.00
ATOM   5688  C4   DT C  -1      31.553 131.778  79.325  1.00  0.00
ATOM   5689  O4   DT C  -1      30.517 131.777  78.667  1.00  0.00
ATOM   5690  C5   DT C  -1      32.084 132.920  80.032  1.00  0.00
ATOM   5691  C5M  DT C  -1      31.330 134.214  79.986  1.00  0.00
ATOM   5692  C6   DT C  -1      33.235 132.765  80.709  1.00  0.00
ATOM   5693 1H5*  DT C  -1      36.248 134.709  81.409  1.00  0.00
ATOM   5694 2H5*  DT C  -1      37.565 134.894  82.574  1.00  0.00
ATOM   5695  H4*  DT C  -1      36.944 132.866  83.698  1.00  0.00
ATOM   5696  H3*  DT C  -1      38.234 132.799  81.263  1.00  0.00
ATOM   5697 1H2*  DT C  -1      36.817 130.618  80.359  1.00  0.00
ATOM   5698 2H2*  DT C  -1      36.327 132.242  79.861  1.00  0.00
ATOM   5699  H1*  DT C  -1      35.163 130.442  81.977  1.00  0.00
ATOM   5700  H3   DT C  -1      31.953 129.824  78.939  1.00  0.00
ATOM   5701 1H5M  DT C  -1      31.868 134.973  80.572  1.00  0.00
ATOM   5702 2H5M  DT C  -1      31.242 134.551  78.943  1.00  0.00
ATOM   5703 3H5M  DT C  -1      30.325 134.069  80.410  1.00  0.00
ATOM   5704  H6   DT C  -1      33.641 133.633  81.248  1.00  0.00
TER
ATOM   6469  O5*   A D   1      29.917 123.559  72.917  1.00  0.00
ATOM   6470  C5*   A D   1      31.258 123.443  72.450  1.00  0.00
ATOM   6471  C4*   A D   1      32.191 123.171  73.605  1.00  0.00
ATOM   6472  O4*   A D   1      32.136 124.284  74.530  1.00  0.00
ATOM   6473  C3*   A D   1      31.855 121.931  74.432  1.00  0.00
ATOM   6474  O3*   A D   1      33.086 121.380  74.925  1.00  0.00
ATOM   6475  C2*   A D   1      31.015 122.500  75.564  1.00  0.00
ATOM   6476  C1*   A D   1      31.681 123.845  75.802  1.00  0.00
ATOM   6477  N1    A D   1      31.577 128.184  78.540  1.00  0.00
ATOM   6478  C2    A D   1      32.560 127.309  78.269  1.00  0.00
ATOM   6479  N3    A D   1      32.505 126.171  77.575  1.00  0.00
ATOM   6480  C4    A D   1      31.258 125.949  77.125  1.00  0.00
ATOM   6481  C5    A D   1      30.145 126.746  77.324  1.00  0.00
ATOM   6482  C6    A D   1      30.335 127.930  78.065  1.00  0.00
ATOM   6483  N6    A D   1      29.363 128.814  78.312  1.00  0.00
ATOM   6484  N7    A D   1      29.029 126.193  76.718  1.00  0.00
ATOM   6485  C8    A D   1      29.483 125.097  76.161  1.00  0.00
ATOM   6486  N9    A D   1      30.828 124.902  76.346  1.00  0.00
ATOM   6487 1H5*   A D   1      31.329 122.630  71.712  1.00  0.00
ATOM   6488 2H5*   A D   1      31.558 124.369  71.938  1.00  0.00
ATOM   6489  H4*   A D   1      33.180 123.025  73.145  1.00  0.00
ATOM   6490  H3*   A D   1      31.337 121.147  73.860  1.00  0.00
ATOM   6491 1H2*   A D   1      31.043 121.859  76.458  1.00  0.00
ATOM   6492 2H2*   A D   1      29.958 122.606  75.277  1.00  0.00
ATOM   6493  H1*   A D   1      32.476 123.708  76.549  1.00  0.00
ATOM   6494  H2    A D   1      33.547 127.569  78.678  1.00  0.00
ATOM   6495 1H6    A D   1      29.561 129.642  78.838  1.00  0.00
ATOM   6496 2H6    A D   1      28.438 128.648  77.971  1.00  0.00
ATOM   6497  H8    A D   1      28.844 124.399  75.598  1.00  0.00
ATOM   6498  P     C D   2      33.123 119.895  75.532  1.00  0.00
ATOM   6499  O1P   C D   2      34.551 119.614  75.843  1.00  0.00
ATOM   6500  O2P   C D   2      32.357 118.971  74.647  1.00  0.00
ATOM   6501  O5*   C D   2      32.338 120.024  76.910  1.00  0.00
ATOM   6502  C5*   C D   2      33.043 120.072  78.143  1.00  0.00
ATOM   6503  C4*   C D   2      33.739 121.404  78.294  1.00  0.00
ATOM   6504  O4*   C D   2      32.774 122.485  78.321  1.00  0.00
ATOM   6505  C3*   C D   2      34.566 121.548  79.573  1.00  0.00
ATOM   6506  O3*   C D   2      35.792 122.210  79.261  1.00  0.00
ATOM   6507  C2*   C D   2      33.701 122.430  80.457  1.00  0.00
ATOM   6508  C1*   C D   2      33.060 123.331  79.421  1.00  0.00
ATOM   6509  N1    C D   2      31.816 124.018  79.814  1.00  0.00
ATOM   6510  C2    C D   2      31.910 125.193  80.567  1.00  0.00
ATOM   6511  O2    C D   2      33.033 125.583  80.935  1.00  0.00
ATOM   6512  N3    C D   2      30.782 125.878  80.871  1.00  0.00
ATOM   6513  C4    C D   2      29.596 125.414  80.476  1.00  0.00
ATOM   6514  N4    C D   2      28.510 126.131  80.783  1.00  0.00
ATOM   6515  C5    C D   2      29.468 124.199  79.741  1.00  0.00
ATOM   6516  C6    C D   2      30.592 123.537  79.439  1.00  0.00
ATOM   6517 1H5*   C D   2      32.345 119.917  78.979  1.00  0.00
ATOM   6518 2H5*   C D   2      33.781 119.258  78.185  1.00  0.00
ATOM   6519  H4*   C D   2      34.429 121.447  77.438  1.00  0.00
ATOM   6520  H3*   C D   2      34.817 120.583  80.037  1.00  0.00
ATOM   6521 1H2*   C D   2      34.300 122.988  81.191  1.00  0.00
ATOM   6522 2H2*   C D   2      32.962 121.844  81.024  1.00  0.00
ATOM   6523  H1*   C D   2      33.755 124.155  79.203  1.00  0.00
ATOM   6524 1H4    C D   2      27.604 125.813  80.503  1.00  0.00
ATOM   6525 2H4    C D   2      28.603 126.986  81.293  1.00  0.00
ATOM   6526  H5    C D   2      28.481 123.816  79.442  1.00  0.00
ATOM   6527  H6    C D   2      30.530 122.596  78.873  1.00  0.00
ATOM   6528  P     G D   3      36.994 122.164  80.312  1.00  0.00
ATOM   6529  O1P   G D   3      37.017 123.487  80.992  1.00  0.00
ATOM   6530  O2P   G D   3      38.198 121.706  79.564  1.00  0.00
ATOM   6531  O5*   G D   3      36.466 121.032  81.304  1.00  0.00
ATOM   6532  C5*   G D   3      36.932 120.905  82.644  1.00  0.00
ATOM   6533  C4*   G D   3      36.750 122.195  83.412  1.00  0.00
ATOM   6534  O4*   G D   3      35.427 122.756  83.202  1.00  0.00
ATOM   6535  C3*   G D   3      36.926 122.049  84.931  1.00  0.00
ATOM   6536  O3*   G D   3      37.909 122.983  85.415  1.00  0.00
ATOM   6537  C2*   G D   3      35.526 122.299  85.494  1.00  0.00
ATOM   6538  C1*   G D   3      34.896 123.204  84.445  1.00  0.00
ATOM   6539  N1    G D   3      30.673 125.965  85.135  1.00  0.00
ATOM   6540  C2    G D   3      31.971 126.250  85.482  1.00  0.00
ATOM   6541  N2    G D   3      32.190 127.432  86.065  1.00  0.00
ATOM   6542  N3    G D   3      32.988 125.434  85.274  1.00  0.00
ATOM   6543  C4    G D   3      32.603 124.276  84.697  1.00  0.00
ATOM   6544  C5    G D   3      31.330 123.892  84.323  1.00  0.00
ATOM   6545  C6    G D   3      30.250 124.788  84.533  1.00  0.00
ATOM   6546  O6    G D   3      29.061 124.639  84.248  1.00  0.00
ATOM   6547  N7    G D   3      31.352 122.613  83.771  1.00  0.00
ATOM   6548  C8    G D   3      32.610 122.259  83.805  1.00  0.00
ATOM   6549  N9    G D   3      33.429 123.231  84.335  1.00  0.00
ATOM   6550 1H5*   G D   3      36.388 120.097  83.155  1.00  0.00
ATOM   6551 2H5*   G D   3      37.996 120.627  82.646  1.00  0.00
ATOM   6552  H4*   G D   3      37.566 122.836  83.046  1.00  0.00
ATOM   6553  H3*   G D   3      37.342 121.073  85.221  1.00  0.00
ATOM   6554 1H2*   G D   3      35.561 122.784  86.480  1.00  0.00
ATOM   6555 2H2*   G D   3      34.960 121.363  85.616  1.00  0.00
ATOM   6556  H1*   G D   3      35.134 124.246  84.702  1.00  0.00
ATOM   6557  H1    G D   3      29.980 126.658  85.331  1.00  0.00
ATOM   6558 1H2    G D   3      33.116 127.691  86.338  1.00  0.00
ATOM   6559 2H2    G D   3      31.427 128.058  86.228  1.00  0.00
ATOM   6560  H8    G D   3      32.976 121.285  83.447  1.00  0.00
ATOM   6561  P     A D   4      38.952 122.542  86.584  1.00  0.00
ATOM   6562  O1P   A D   4      40.139 123.431  86.611  1.00  0.00
ATOM   6563  O2P   A D   4      39.161 121.064  86.493  1.00  0.00
ATOM   6564  O5*   A D   4      38.164 122.869  87.927  1.00  0.00
ATOM   6565  C5*   A D   4      38.002 124.222  88.337  1.00  0.00
ATOM   6566  C4*   A D   4      36.907 124.335  89.366  1.00  0.00
ATOM   6567  O4*   A D   4      35.618 124.045  88.770  1.00  0.00
ATOM   6568  C3*   A D   4      37.048 123.383  90.558  1.00  0.00
ATOM   6569  O3*   A D   4      36.781 124.095  91.766  1.00  0.00
ATOM   6570  C2*   A D   4      35.966 122.345  90.314  1.00  0.00
ATOM   6571  C1*   A D   4      34.907 123.200  89.658  1.00  0.00
ATOM   6572  N1    A D   4      30.185 123.553  87.693  1.00  0.00
ATOM   6573  C2    A D   4      30.979 124.441  88.297  1.00  0.00
ATOM   6574  N3    A D   4      32.218 124.288  88.757  1.00  0.00
ATOM   6575  C4    A D   4      32.651 123.032  88.545  1.00  0.00
ATOM   6576  C5    A D   4      31.956 122.006  87.930  1.00  0.00
ATOM   6577  C6    A D   4      30.651 122.297  87.490  1.00  0.00
ATOM   6578  N6    A D   4      29.854 121.406  86.891  1.00  0.00
ATOM   6579  N7    A D   4      32.725 120.852  87.878  1.00  0.00
ATOM   6580  C8    A D   4      33.847 121.194  88.468  1.00  0.00
ATOM   6581  N9    A D   4      33.864 122.495  88.913  1.00  0.00
ATOM   6582 1H5*   A D   4      38.946 124.602  88.756  1.00  0.00
ATOM   6583 2H5*   A D   4      37.760 124.851  87.468  1.00  0.00
ATOM   6584  H4*   A D   4      36.998 125.363  89.747  1.00  0.00
ATOM   6585  H3*   A D   4      38.054 122.948  90.647  1.00  0.00
ATOM   6586 1H2*   A D   4      35.622 121.883  91.251  1.00  0.00
ATOM   6587 2H2*   A D   4      36.319 121.530  89.665  1.00  0.00
ATOM   6588  H1*   A D   4      34.347 123.722  90.448  1.00  0.00
ATOM   6589  H2    A D   4      30.546 125.442  88.434  1.00  0.00
ATOM   6590 1H6    A D   4      28.933 121.672  86.603  1.00  0.00
ATOM   6591 2H6    A D   4      30.178 120.474  86.731  1.00  0.00
ATOM   6592  H8    A D   4      34.694 120.503  88.595  1.00  0.00
ATOM   6593  P     C D   5      37.419 123.587  93.150  1.00  0.00
ATOM   6594  O1P   C D   5      37.271 124.690  94.132  1.00  0.00
ATOM   6595  O2P   C D   5      38.778 123.049  92.875  1.00  0.00
ATOM   6596  O5*   C D   5      36.470 122.359  93.517  1.00  0.00
ATOM   6597  C5*   C D   5      35.408 122.486  94.460  1.00  0.00
ATOM   6598  C4*   C D   5      34.415 123.531  94.008  1.00  0.00
ATOM   6599  O4*   C D   5      33.802 123.157  92.748  1.00  0.00
ATOM   6600  C3*   C D   5      33.272 123.729  95.003  1.00  0.00
ATOM   6601  O3*   C D   5      33.178 125.090  95.406  1.00  0.00
ATOM   6602  C2*   C D   5      32.025 123.290  94.260  1.00  0.00
ATOM   6603  C1*   C D   5      32.407 123.416  92.798  1.00  0.00
ATOM   6604  N1    C D   5      31.716 122.418  91.963  1.00  0.00
ATOM   6605  C2    C D   5      30.404 122.688  91.536  1.00  0.00
ATOM   6606  O2    C D   5      29.894 123.777  91.819  1.00  0.00
ATOM   6607  N3    C D   5      29.731 121.756  90.830  1.00  0.00
ATOM   6608  C4    C D   5      30.317 120.593  90.531  1.00  0.00
ATOM   6609  N4    C D   5      29.603 119.688  89.844  1.00  0.00
ATOM   6610  C5    C D   5      31.659 120.301  90.924  1.00  0.00
ATOM   6611  C6    C D   5      32.316 121.237  91.628  1.00  0.00
ATOM   6612 1H5*   C D   5      34.898 121.519  94.582  1.00  0.00
ATOM   6613 2H5*   C D   5      35.812 122.762  95.445  1.00  0.00
ATOM   6614  H4*   C D   5      35.008 124.456  93.955  1.00  0.00
ATOM   6615  H3*   C D   5      33.434 123.179  95.941  1.00  0.00
ATOM   6616 1H2*   C D   5      31.160 123.926  94.499  1.00  0.00
ATOM   6617 2H2*   C D   5      31.742 122.256  94.508  1.00  0.00
ATOM   6618  H1*   C D   5      32.112 124.416  92.450  1.00  0.00
ATOM   6619 1H4    C D   5      30.010 118.807  89.603  1.00  0.00
ATOM   6620 2H4    C D   5      28.663 119.895  89.573  1.00  0.00
ATOM   6621  H5    C D   5      32.138 119.349  90.653  1.00  0.00
ATOM   6622  H6    C D   5      33.351 121.047  91.948  1.00  0.00
ATOM   6623  P     G D   6      32.991 125.433  96.964  1.00  0.00
ATOM   6624  O1P   G D   6      33.842 126.593  97.313  1.00  0.00
ATOM   6625  O2P   G D   6      33.131 124.166  97.734  1.00  0.00
ATOM   6626  O5*   G D   6      31.471 125.883  97.050  1.00  0.00
ATOM   6627  C5*   G D   6      31.009 127.024  96.332  1.00  0.00
ATOM   6628  C4*   G D   6      29.500 127.073  96.360  1.00  0.00
ATOM   6629  O4*   G D   6      28.956 126.049  95.494  1.00  0.00
ATOM   6630  C3*   G D   6      28.890 126.822  97.739  1.00  0.00
ATOM   6631  O3*   G D   6      27.753 127.674  97.924  1.00  0.00
ATOM   6632  C2*   G D   6      28.483 125.359  97.684  1.00  0.00
ATOM   6633  C1*   G D   6      28.095 125.189  96.227  1.00  0.00
ATOM   6634  N1    G D   6      26.191 121.489  93.292  1.00  0.00
ATOM   6635  C2    G D   6      25.659 122.723  93.600  1.00  0.00
ATOM   6636  N2    G D   6      24.476 123.010  93.040  1.00  0.00
ATOM   6637  N3    G D   6      26.245 123.608  94.398  1.00  0.00
ATOM   6638  C4    G D   6      27.426 123.156  94.870  1.00  0.00
ATOM   6639  C5    G D   6      28.045 121.943  94.623  1.00  0.00
ATOM   6640  C6    G D   6      27.409 121.006  93.763  1.00  0.00
ATOM   6641  O6    G D   6      27.804 119.889  93.411  1.00  0.00
ATOM   6642  N7    G D   6      29.254 121.865  95.301  1.00  0.00
ATOM   6643  C8    G D   6      29.350 123.006  95.930  1.00  0.00
ATOM   6644  N9    G D   6      28.280 123.839  95.703  1.00  0.00
ATOM   6645 1H5*   G D   6      31.424 127.940  96.777  1.00  0.00
ATOM   6646 2H5*   G D   6      31.365 126.982  95.292  1.00  0.00
ATOM   6647  H4*   G D   6      29.250 128.098  96.046  1.00  0.00
ATOM   6648  H3*   G D   6      29.579 127.049  98.566  1.00  0.00
ATOM   6649 1H2*   G D   6      27.645 125.141  98.362  1.00  0.00
ATOM   6650 2H2*   G D   6      29.310 124.692  97.971  1.00  0.00
ATOM   6651  H1*   G D   6      27.025 125.420  96.126  1.00  0.00
ATOM   6652  H1    G D   6      25.662 120.897  92.685  1.00  0.00
ATOM   6653 1H2    G D   6      24.037 123.889  93.223  1.00  0.00
ATOM   6654 2H2    G D   6      24.032 122.345  92.439  1.00  0.00
ATOM   6655  H8    G D   6      30.200 123.273  96.576  1.00  0.00
ATOM   6656  P     T D   7      26.800 127.467  99.201  1.00  0.00
ATOM   6657  O1P   T D   7      26.109 128.759  99.442  1.00  0.00
ATOM   6658  O2P   T D   7      27.612 126.856 100.289  1.00  0.00
ATOM   6659  O5*   T D   7      25.734 126.407  98.679  1.00  0.00
ATOM   6660  C5*   T D   7      25.041 126.643  97.460  1.00  0.00
ATOM   6661  C4*   T D   7      23.961 125.607  97.252  1.00  0.00
ATOM   6662  O4*   T D   7      24.492 124.387  96.674  1.00  0.00
ATOM   6663  C3*   T D   7      23.193 125.196  98.508  1.00  0.00
ATOM   6664  O3*   T D   7      21.794 125.187  98.219  1.00  0.00
ATOM   6665  C2*   T D   7      23.685 123.781  98.775  1.00  0.00
ATOM   6666  C1*   T D   7      23.955 123.272  97.368  1.00  0.00
ATOM   6667  N1    T D   7      24.924 122.154  97.264  1.00  0.00
ATOM   6668  C2    T D   7      24.595 121.079  96.457  1.00  0.00
ATOM   6669  O2    T D   7      23.552 121.007  95.826  1.00  0.00
ATOM   6670  N3    T D   7      25.543 120.082  96.417  1.00  0.00
ATOM   6671  C4    T D   7      26.750 120.050  97.091  1.00  0.00
ATOM   6672  O4    T D   7      27.497 119.083  96.961  1.00  0.00
ATOM   6673  C5    T D   7      27.029 121.206  97.915  1.00  0.00
ATOM   6674  C5M   T D   7      28.314 121.255  98.682  1.00  0.00
ATOM   6675  C6    T D   7      26.115 122.187  97.960  1.00  0.00
ATOM   6676 1H5*   T D   7      24.593 127.648  97.472  1.00  0.00
ATOM   6677 2H5*   T D   7      25.746 126.616  96.617  1.00  0.00
ATOM   6678  H4*   T D   7      23.230 126.120  96.610  1.00  0.00
ATOM   6679  H3*   T D   7      23.352 125.877  99.356  1.00  0.00
ATOM   6680 1H2*   T D   7      22.929 123.176  99.297  1.00  0.00
ATOM   6681 2H2*   T D   7      24.591 123.773  99.400  1.00  0.00
ATOM   6682  H1*   T D   7      23.014 122.878  96.958  1.00  0.00
ATOM   6683  H3    T D   7      25.336 119.295  95.837  1.00  0.00
ATOM   6684 1H5M   T D   7      28.366 122.194  99.251  1.00  0.00
ATOM   6685 2H5M   T D   7      28.360 120.403  99.376  1.00  0.00
ATOM   6686 3H5M   T D   7      29.162 121.203  97.982  1.00  0.00
ATOM   6687  H6    T D   7      26.327 123.066  98.586  1.00  0.00
ATOM   6688  P     T D   8      20.736 124.934  99.402  1.00  0.00
ATOM   6689  O1P   T D   8      19.683 125.982  99.300  1.00  0.00
ATOM   6690  O2P   T D   8      21.491 124.770 100.677  1.00  0.00
ATOM   6691  O5*   T D   8      20.090 123.532  99.002  1.00  0.00
ATOM   6692  C5*   T D   8      19.588 123.334  97.684  1.00  0.00
ATOM   6693  C4*   T D   8      19.199 121.890  97.472  1.00  0.00
ATOM   6694  O4*   T D   8      20.365 121.049  97.275  1.00  0.00
ATOM   6695  C3*   T D   8      18.392 121.247  98.600  1.00  0.00
ATOM   6696  O3*   T D   8      17.339 120.473  98.024  1.00  0.00
ATOM   6697  C2*   T D   8      19.397 120.320  99.263  1.00  0.00
ATOM   6698  C1*   T D   8      20.225 119.882  98.070  1.00  0.00
ATOM   6699  N1    T D   8      21.575 119.355  98.380  1.00  0.00
ATOM   6700  C2    T D   8      21.945 118.161  97.797  1.00  0.00
ATOM   6701  O2    T D   8      21.219 117.532  97.046  1.00  0.00
ATOM   6702  N3    T D   8      23.200 117.724  98.130  1.00  0.00
ATOM   6703  C4    T D   8      24.106 118.349  98.955  1.00  0.00
ATOM   6704  O4    T D   8      25.197 117.832  99.156  1.00  0.00
ATOM   6705  C5    T D   8      23.658 119.602  99.529  1.00  0.00
ATOM   6706  C5M   T D   8      24.578 120.354 100.437  1.00  0.00
ATOM   6707  C6    T D   8      22.433 120.038  99.215  1.00  0.00
ATOM   6708 1H5*   T D   8      18.714 123.981  97.515  1.00  0.00
ATOM   6709 2H5*   T D   8      20.350 123.623  96.945  1.00  0.00
ATOM   6710  H4*   T D   8      18.526 121.925  96.602  1.00  0.00
ATOM   6711  H3*   T D   8      17.954 121.979  99.294  1.00  0.00
ATOM   6712 1H2*   T D   8      18.905 119.475  99.767  1.00  0.00
ATOM   6713 2H2*   T D   8      19.997 120.842 100.023  1.00  0.00
ATOM   6714  H1*   T D   8      19.707 119.045  97.580  1.00  0.00
ATOM   6715  H3    T D   8      23.489 116.855  97.729  1.00  0.00
ATOM   6716 1H5M   T D   8      24.084 121.274 100.780  1.00  0.00
ATOM   6717 2H5M   T D   8      24.829 119.728 101.306  1.00  0.00
ATOM   6718 3H5M   T D   8      25.499 120.614  99.894  1.00  0.00
ATOM   6719  H6    T D   8      22.093 120.989  99.650  1.00  0.00
ATOM   6720  P     C D   9      16.328 119.664  98.972  1.00  0.00
ATOM   6721  O1P   C D   9      14.957 120.177  98.712  1.00  0.00
ATOM   6722  O2P   C D   9      16.876 119.687 100.358  1.00  0.00
ATOM   6723  O5*   C D   9      16.418 118.181  98.401  1.00  0.00
ATOM   6724  C5*   C D   9      16.376 117.960  96.995  1.00  0.00
ATOM   6725  C4*   C D   9      16.750 116.535  96.667  1.00  0.00
ATOM   6726  O4*   C D   9      18.141 116.282  96.985  1.00  0.00
ATOM   6727  C3*   C D   9      15.947 115.457  97.392  1.00  0.00
ATOM   6728  O3*   C D   9      15.699 114.398  96.465  1.00  0.00
ATOM   6729  C2*   C D   9      16.890 115.000  98.494  1.00  0.00
ATOM   6730  C1*   C D   9      18.247 115.137  97.820  1.00  0.00
ATOM   6731  N1    C D   9      19.384 115.351  98.731  1.00  0.00
ATOM   6732  C2    C D   9      20.446 114.424  98.734  1.00  0.00
ATOM   6733  O2    C D   9      20.374 113.419  98.005  1.00  0.00
ATOM   6734  N3    C D   9      21.514 114.645  99.538  1.00  0.00
ATOM   6735  C4    C D   9      21.552 115.735 100.311  1.00  0.00
ATOM   6736  N4    C D   9      22.634 115.931 101.060  1.00  0.00
ATOM   6737  C5    C D   9      20.480 116.678 100.347  1.00  0.00
ATOM   6738  C6    C D   9      19.428 116.451  99.545  1.00  0.00
ATOM   6739 1H5*   C D   9      15.367 118.175  96.612  1.00  0.00
ATOM   6740 2H5*   C D   9      17.066 118.649  96.487  1.00  0.00
ATOM   6741  H4*   C D   9      16.515 116.435  95.597  1.00  0.00
ATOM   6742  H3*   C D   9      14.979 115.817  97.771  1.00  0.00
ATOM   6743 1H2*   C D   9      16.685 113.966  98.807  1.00  0.00
ATOM   6744 2H2*   C D   9      16.807 115.630  99.392  1.00  0.00
ATOM   6745  H1*   C D   9      18.464 114.199  97.289  1.00  0.00
ATOM   6746 1H4    C D   9      22.695 116.736 101.650  1.00  0.00
ATOM   6747 2H4    C D   9      23.386 115.273 101.033  1.00  0.00
ATOM   6748  H5    C D   9      20.519 117.560 101.003  1.00  0.00
ATOM   6749  H6    C D   9      18.584 117.157  99.546  1.00  0.00
ATOM   6750  P     T D  10      14.569 113.304  96.779  1.00  0.00
ATOM   6751  O1P   T D  10      13.635 113.251  95.621  1.00  0.00
ATOM   6752  O2P   T D  10      14.041 113.582  98.142  1.00  0.00
ATOM   6753  O5*   T D  10      15.404 111.951  96.824  1.00  0.00
ATOM   6754  C5*   T D  10      16.740 111.962  97.308  1.00  0.00
ATOM   6755  C4*   T D  10      17.347 110.585  97.220  1.00  0.00
ATOM   6756  O4*   T D  10      18.657 110.667  97.819  1.00  0.00
ATOM   6757  C3*   T D  10      16.592 109.528  98.020  1.00  0.00
ATOM   6758  O3*   T D  10      16.739 108.243  97.410  1.00  0.00
ATOM   6759  C2*   T D  10      17.253 109.581  99.384  1.00  0.00
ATOM   6760  C1*   T D  10      18.683 110.002  99.073  1.00  0.00
ATOM   6761  N1    T D  10      19.216 110.950 100.063  1.00  0.00
ATOM   6762  C2    T D  10      20.425 110.677 100.655  1.00  0.00
ATOM   6763  O2    T D  10      21.075 109.675 100.406  1.00  0.00
ATOM   6764  N3    T D  10      20.840 111.616 101.568  1.00  0.00
ATOM   6765  C4    T D  10      20.179 112.776 101.932  1.00  0.00
ATOM   6766  O4    T D  10      20.667 113.522 102.774  1.00  0.00
ATOM   6767  C5    T D  10      18.918 113.000 101.268  1.00  0.00
ATOM   6768  C5M   T D  10      18.131 114.229 101.599  1.00  0.00
ATOM   6769  C6    T D  10      18.509 112.093 100.372  1.00  0.00
ATOM   6770 1H5*   T D  10      17.344 112.672  96.724  1.00  0.00
ATOM   6771 2H5*   T D  10      16.758 112.308  98.352  1.00  0.00
ATOM   6772  H4*   T D  10      17.364 110.324  96.151  1.00  0.00
ATOM   6773  H3*   T D  10      15.507 109.704  98.057  1.00  0.00
ATOM   6774 1H2*   T D  10      17.225 108.605  99.891  1.00  0.00
ATOM   6775 2H2*   T D  10      16.760 110.304 100.051  1.00  0.00
ATOM   6776  H1*   T D  10      19.318 109.104  99.090  1.00  0.00
ATOM   6777  H3    T D  10      21.715 111.442 102.018  1.00  0.00
ATOM   6778 1H5M   T D  10      17.205 114.242 101.007  1.00  0.00
ATOM   6779 2H5M   T D  10      17.881 114.228 102.670  1.00  0.00
ATOM   6780 3H5M   T D  10      18.728 115.122 101.363  1.00  0.00
ATOM   6781  H6    T D  10      17.548 112.262  99.864  1.00  0.00
ATOM   6782  P     G D  11      16.318 106.925  98.225  1.00  0.00
ATOM   6783  O1P   G D  11      16.057 105.837  97.246  1.00  0.00
ATOM   6784  O2P   G D  11      15.260 107.308  99.200  1.00  0.00
ATOM   6785  O5*   G D  11      17.636 106.553  99.037  1.00  0.00
ATOM   6786  C5*   G D  11      18.772 106.014  98.365  1.00  0.00
ATOM   6787  C4*   G D  11      19.661 105.284  99.344  1.00  0.00
ATOM   6788  O4*   G D  11      20.363 106.236 100.183  1.00  0.00
ATOM   6789  C3*   G D  11      18.914 104.347 100.294  1.00  0.00
ATOM   6790  O3*   G D  11      19.671 103.151 100.491  1.00  0.00
ATOM   6791  C2*   G D  11      18.842 105.141 101.585  1.00  0.00
ATOM   6792  C1*   G D  11      20.146 105.918 101.548  1.00  0.00
ATOM   6793  N1    G D  11      22.685 108.892 104.785  1.00  0.00
ATOM   6794  C2    G D  11      23.066 107.703 104.213  1.00  0.00
ATOM   6795  N2    G D  11      24.279 107.243 104.554  1.00  0.00
ATOM   6796  N3    G D  11      22.312 107.016 103.368  1.00  0.00
ATOM   6797  C4    G D  11      21.134 107.630 103.128  1.00  0.00
ATOM   6798  C5    G D  11      20.664 108.821 103.642  1.00  0.00
ATOM   6799  C6    G D  11      21.475 109.540 104.558  1.00  0.00
ATOM   6800  O6    G D  11      21.229 110.605 105.136  1.00  0.00
ATOM   6801  N7    G D  11      19.398 109.106 103.145  1.00  0.00
ATOM   6802  C8    G D  11      19.125 108.100 102.358  1.00  0.00
ATOM   6803  N9    G D  11      20.134 107.167 102.308  1.00  0.00
ATOM   6804 1H5*   G D  11      18.446 105.326  97.571  1.00  0.00
ATOM   6805 2H5*   G D  11      19.337 106.822  97.878  1.00  0.00
ATOM   6806  H4*   G D  11      20.326 104.675  98.713  1.00  0.00
ATOM   6807  H3*   G D  11      17.927 104.043  99.917  1.00  0.00
ATOM   6808 1H2*   G D  11      18.775 104.486 102.466  1.00  0.00
ATOM   6809 2H2*   G D  11      17.965 105.805 101.610  1.00  0.00
ATOM   6810  H1*   G D  11      20.930 105.297 102.005  1.00  0.00
ATOM   6811  H1    G D  11      23.327 109.328 105.414  1.00  0.00
ATOM   6812 1H2    G D  11      24.614 106.383 104.170  1.00  0.00
ATOM   6813 2H2    G D  11      24.849 107.760 105.192  1.00  0.00
ATOM   6814  H8    G D  11      18.185 108.009 101.794  1.00  0.00
ATOM   6815  P     C D  12      19.017 101.915 101.284  1.00  0.00
ATOM   6816  O1P   C D  12      19.185 100.693 100.453  1.00  0.00
ATOM   6817  O2P   C D  12      17.656 102.326 101.723  1.00  0.00
ATOM   6818  O5*   C D  12      19.940 101.771 102.574  1.00  0.00
ATOM   6819  C5*   C D  12      21.309 101.387 102.449  1.00  0.00
ATOM   6820  C4*   C D  12      21.987 101.420 103.798  1.00  0.00
ATOM   6821  O4*   C D  12      22.076 102.794 104.252  1.00  0.00
ATOM   6822  C3*   C D  12      21.251 100.659 104.903  1.00  0.00
ATOM   6823  O3*   C D  12      22.182 100.167 105.871  1.00  0.00
ATOM   6824  C2*   C D  12      20.469 101.754 105.602  1.00  0.00
ATOM   6825  C1*   C D  12      21.442 102.919 105.513  1.00  0.00
ATOM   6826  N1    C D  12      20.825 104.253 105.591  1.00  0.00
ATOM   6827  C2    C D  12      21.518 105.275 106.249  1.00  0.00
ATOM   6828  O2    C D  12      22.654 105.041 106.689  1.00  0.00
ATOM   6829  N3    C D  12      20.935 106.489 106.387  1.00  0.00
ATOM   6830  C4    C D  12      19.720 106.705 105.881  1.00  0.00
ATOM   6831  N4    C D  12      19.174 107.907 106.064  1.00  0.00
ATOM   6832  C5    C D  12      19.007 105.694 105.171  1.00  0.00
ATOM   6833  C6    C D  12      19.593 104.494 105.051  1.00  0.00
ATOM   6834 1H5*   C D  12      21.377 100.376 102.021  1.00  0.00
ATOM   6835 2H5*   C D  12      21.826 102.065 101.755  1.00  0.00
ATOM   6836  H4*   C D  12      22.965 100.942 103.637  1.00  0.00
ATOM   6837  H3*   C D  12      20.615  99.845 104.527  1.00  0.00
ATOM   6838 1H2*   C D  12      20.229 101.487 106.641  1.00  0.00
ATOM   6839 2H2*   C D  12      19.515 101.964 105.095  1.00  0.00
ATOM   6840  H1*   C D  12      22.122 102.866 106.375  1.00  0.00
ATOM   6841 1H4    C D  12      18.264 108.104 105.699  1.00  0.00
ATOM   6842 2H4    C D  12      19.674 108.611 106.567  1.00  0.00
ATOM   6843  H5    C D  12      18.015 105.891 104.738  1.00  0.00
ATOM   6844  H6    C D  12      19.073 103.690 104.510  1.00  0.00
TER
HETATM 3595 CA    CA   802      40.511 121.663  79.416  1.00 43.21          CA
HETATM 3596 CA    CA   803      36.540 119.294  74.666  1.00 39.46          CA
HETATM 3597 CA    CA   801      37.741 121.473  77.093  1.00 78.34          CA
HETATM 3598  O   HOH  1001      44.598 108.427 108.810  1.00 28.91           O
HETATM 3599  O   HOH  1002      51.863 117.287  78.176  1.00 17.04           O
HETATM 3600  O   HOH  1003      49.098 117.708  78.582  1.00 15.86           O
HETATM 3601  O   HOH  1004      43.331 125.701  67.089  1.00 17.05           O
HETATM 3602  O   HOH  1005      39.432 126.439  92.927  1.00 28.54           O
HETATM 3603  O   HOH  1006      38.048 118.196  65.869  1.00 17.64           O
HETATM 3604  O   HOH  1007      37.281 126.261  54.723  1.00 16.45           O
HETATM 3605  O   HOH  1008      47.899 121.242  54.595  1.00 23.89           O
HETATM 3606  O   HOH  1009      46.632 110.789  44.781  1.00 28.75           O
HETATM 3607  O   HOH  1010      39.443 131.312  45.313  1.00 32.81           O
HETATM 3608  O   HOH  1011      43.728 127.721  68.604  1.00 26.08           O
HETATM 3609  O   HOH  1012      43.338 103.602  75.178  1.00 30.45           O
HETATM 3610  O   HOH  1013      28.780 113.947  97.534  1.00 22.67           O
HETATM 3611  O   HOH  1014      52.281 109.332  78.391  1.00 35.33           O
HETATM 3612  O   HOH  1015      36.686 109.912  75.234  1.00 20.07           O
HETATM 3613  O   HOH  1016      34.400 112.035  99.098  1.00 21.71           O
HETATM 3614  O   HOH  1017      24.527 117.735  68.378  1.00 29.37           O
HETATM 3615  O   HOH  1018      35.093 123.713  99.629  1.00 31.06           O
HETATM 3616  O   HOH  1019      38.229 128.182 121.071  1.00 29.81           O
HETATM 3617  O   HOH  1020      42.775 112.273  43.826  1.00 29.04           O
HETATM 3618  O   HOH  1021      41.178 119.854  88.069  1.00 25.52           O
HETATM 3619  O   HOH  1022      51.567 110.949  80.529  1.00 24.58           O
HETATM 3620  O   HOH  1023      41.745 104.922  73.151  1.00 26.55           O
HETATM 3621  O   HOH  1024      46.923 121.563  86.948  1.00 28.71           O
HETATM 3622  O   HOH  1025      30.730 113.070  99.387  1.00 31.18           O
HETATM 3623  O   HOH  1026      32.533 123.777  63.907  1.00 22.30           O
HETATM 3624  O   HOH  1027      25.355 122.032 108.657  1.00 34.64           O
HETATM 3625  O   HOH  1028      47.825 127.534  61.742  1.00 29.75           O
HETATM 3626  O   HOH  1029      35.744 107.161  75.592  1.00 21.30           O
HETATM 3627  O   HOH  1030      58.437 115.904  76.379  1.00 21.91           O
HETATM 3628  O   HOH  1031      28.769 123.999 111.106  1.00 43.13           O
HETATM 3629  O   HOH  1032      40.828 102.860  71.458  1.00 30.72           O
HETATM 3630  O   HOH  1033      38.537 134.254  77.048  1.00 39.37           O
HETATM 3631  O   HOH  1034      35.892 126.672  98.709  1.00 27.30           O
HETATM 3632  O   HOH  1035      40.953 133.837  44.980  1.00 35.48           O
HETATM 3633  O   HOH  1036      40.144 112.821  44.657  1.00 24.06           O
HETATM 3634  O   HOH  1037      28.205 112.969  86.943  1.00 35.78           O
HETATM 3635  O   HOH  1038      48.399 127.267  56.889  1.00 26.77           O
HETATM 3636  O   HOH  1039      41.958 129.477 104.249  1.00 50.88           O
HETATM 3637  O   HOH  1040      49.848 127.211  66.968  1.00 29.34           O
HETATM 3638  O   HOH  1041      48.241 125.327  54.840  1.00 35.72           O
HETATM 3639  O   HOH  1042      45.839 125.068  41.448  1.00 42.08           O
HETATM 3640  O   HOH  1043      40.808 133.439  54.026  1.00 41.67           O
HETATM 3641  O   HOH  1044      52.203 115.254  92.509  1.00 42.22           O
HETATM 3642  O   HOH  1045      44.414 129.090 100.506  1.00 29.49           O
HETATM 3643  O   HOH  1046      30.937 116.918  89.089  1.00 34.05           O
HETATM 3644  O   HOH  1047      33.089 125.686 103.017  1.00 52.74           O
HETATM 3645  O   HOH  1048      45.486 126.215  60.970  1.00 36.49           O
HETATM 3646  O   HOH  1049      24.332 112.488  89.818  1.00 40.08           O
HETATM 3647  O   HOH  1050      55.415 131.749  70.666  1.00 39.14           O
HETATM 3648  O   HOH  1051      32.956 126.511  72.117  1.00 27.97           O
HETATM 3649  O   HOH  1052      39.114 127.844  40.916  1.00 30.74           O
HETATM 3650  O   HOH  1053      45.351 124.803  58.505  1.00 37.42           O
HETATM 3651  O   HOH  1054      45.841 122.703  43.257  1.00 48.93           O
HETATM 3652  O   HOH  1055      30.987 123.142  99.356  1.00 41.11           O
HETATM 3653  O   HOH  1056      28.024 113.975  92.156  1.00 45.54           O
HETATM 3654  O   HOH  1057      26.246 127.276  76.047  1.00 51.51           O
HETATM 3655  O   HOH  1058      50.353 127.205  62.741  1.00 24.70           O
HETATM 3656  O   HOH  1059      28.109 122.720 108.767  1.00 25.18           O
HETATM 3657  O   HOH  1060      33.851 113.945  66.908  1.00 23.65           O
HETATM 3658  O   HOH  1061      40.816 126.462  86.607  1.00 39.82           O
HETATM 3659  O   HOH  1062      35.318 109.689  65.853  1.00 35.31           O
HETATM 3660  O   HOH  1063      48.178 102.637  85.317  1.00 31.03           O
HETATM 3661  O   HOH  1064      57.526 118.279  52.429  1.00 52.21           O
HETATM 3662  O   HOH  1065      61.988 115.652  70.144  1.00 27.94           O
HETATM 3663  O   HOH  1066      49.087 135.350  66.832  1.00 39.24           O
HETATM 3664  O   HOH  1067      42.620 111.356 115.971  1.00 53.38           O
HETATM 3665  O   HOH  1068      36.604 128.689  51.013  1.00 46.28           O
HETATM 3666  O   HOH  1069      50.033 111.918  97.426  1.00 38.84           O
HETATM 3667  O   HOH  1070      50.054 118.982  87.825  1.00 26.54           O
HETATM 3668  O   HOH  1071      34.241 129.880  54.459  1.00 67.74           O
HETATM 3669  O   HOH  1072      37.977 143.245  67.306  1.00 51.50           O
HETATM 3670  O   HOH  1073      48.496  99.039  76.674  1.00 44.40           O
HETATM 3671  O   HOH  1074      45.758 132.023 106.719  1.00 43.25           O
HETATM 3672  O   HOH  1075      45.100 126.246  65.047  1.00 31.13           O
HETATM 3673  O   HOH  1076      44.362 137.261  60.251  1.00 42.21           O
HETATM 3674  O   HOH  1077      38.863 127.185  90.289  1.00 43.32           O
HETATM 3675  O   HOH  1078      33.901 101.037 100.978  1.00 50.52           O
HETATM 3676  O   HOH  1079      32.172 118.170  87.243  1.00 31.72           O
HETATM 3677  O   HOH  1080      26.226 122.680  43.096  1.00 41.01           O
HETATM 3678  O   HOH  1081      44.830 112.710 110.113  1.00 27.44           O
HETATM 3679  O   HOH  1082      28.811 103.876  74.886  1.00 48.31           O
HETATM 3680  O   HOH  1083      20.338 112.665  95.295  1.00 39.38           O
HETATM 3681  O   HOH  1084      45.645 110.697  37.821  1.00 51.03           O
HETATM 3682  O   HOH  1085      53.668 119.387  57.328  1.00 37.32           O
HETATM 3683  O   HOH  1086      33.254 126.372 105.963  1.00 39.70           O
HETATM 3684  O   HOH  1087      54.008 107.280  79.110  1.00 31.46           O
HETATM 3685  O   HOH  1088      44.022 100.993  74.307  1.00 33.65           O
HETATM 3686  O   HOH  1089      37.114 129.027 100.025  1.00 43.86           O
HETATM 3687  O   HOH  1090      45.186 113.671  38.030  1.00 43.79           O
HETATM 3688  O   HOH  1091      61.372 115.103  64.089  1.00 49.26           O
HETATM 3689  O   HOH  1092      37.326 120.833  59.491  1.00 32.75           O
HETATM 3690  O   HOH  1093      27.745 123.229 114.071  1.00 36.92           O
HETATM 3691  O   HOH  1094      57.016 127.307  64.453  1.00 43.77           O
HETATM 3692  O   HOH  1095      40.735 138.068  89.586  1.00 68.58           O
HETATM 3693  O   HOH  1096      53.108 122.568  61.059  1.00 35.22           O
HETATM 3694  O   HOH  1097      47.818 103.729  62.541  1.00 34.92           O
HETATM 3695  O   HOH  1098      43.842 105.125  59.716  1.00 37.83           O
HETATM 3696  O   HOH  1099      26.099 120.887  51.252  1.00 43.69           O
HETATM 3697  O   HOH  1100      31.329 117.581  66.894  1.00 33.56           O
HETATM 3698  O   HOH  1101      45.017 131.684  93.040  1.00 46.32           O
HETATM 3699  O   HOH  1102      19.236 123.677  62.664  1.00 53.39           O
HETATM 3700  O   HOH  1103      48.123 119.554 106.328  1.00 43.55           O
HETATM 3701  O   HOH  1104      50.624 126.389 100.447  1.00 43.06           O
HETATM 3702  O   HOH  1105      47.630 108.913  53.974  1.00 32.18           O
HETATM 3703  O   HOH  1106      30.591 134.977  75.963  1.00 39.39           O
HETATM 3704  O   HOH  1107      48.973 123.825 103.773  1.00 45.18           O
HETATM 3705  O   HOH  1108      40.493 103.567  62.261  1.00 37.18           O
HETATM 3706  O   HOH  1109      53.794 107.241  61.598  1.00 50.25           O
HETATM 3707  O   HOH  1110      53.435 119.355  54.301  1.00 33.03           O
HETATM 3708  O   HOH  1111      47.353 129.188  64.071  1.00 27.94           O
HETATM 3709  O   HOH  1112      34.664 118.220  66.943  1.00 22.00           O
HETATM 3710  O   HOH  1113      32.810 123.036  61.358  1.00 32.45           O
HETATM 3711  O   HOH  1114      53.787 111.205  81.877  1.00 29.45           O
HETATM 3712  O   HOH  1115      53.895 134.010  58.494  1.00 37.83           O
HETATM 3713  O   HOH  1116      43.014 109.784  42.923  1.00 32.74           O
HETATM 3714  O   HOH  1117      17.523 111.606 108.960  1.00 37.50           O
HETATM 3715  O   HOH  1118      35.226 105.115  73.408  1.00 40.13           O
HETATM 3716  O   HOH  1119      41.449 130.836  54.440  1.00 34.42           O
HETATM 3717  O   HOH  1120      33.964 105.870  96.682  1.00 29.16           O
HETATM 3718  O   HOH  1121      30.588 123.746  66.145  1.00 39.92           O
HETATM 3719  O   HOH  1122      34.102 106.424  99.465  1.00 34.83           O
HETATM 3720  O   HOH  1123      44.346 100.551  91.640  1.00 36.67           O
HETATM 3721  O   HOH  1124      33.587 125.941  55.138  1.00 39.20           O
HETATM 3722  O   HOH  1125      36.374 126.576  95.704  1.00 45.73           O
HETATM 3723  O   HOH  1126      26.225 123.649  75.833  1.00 43.13           O
HETATM 3724  O   HOH  1127      24.684 114.307 105.722  1.00 37.08           O
HETATM 3725  O   HOH  1128      35.139 124.799  75.987  1.00 36.65           O
HETATM 3726  O   HOH  1129      36.632 102.709  73.974  1.00 47.62           O
HETATM 3727  O   HOH  1130      52.151 130.729  64.369  1.00 39.10           O
HETATM 3728  O   HOH  1131      55.754 120.805  56.939  1.00 40.48           O
HETATM 3729  O   HOH  1132      37.935 133.762 105.085  1.00 56.10           O
HETATM 3730  O   HOH  1133      44.942 108.576  44.235  1.00 50.18           O
HETATM 3731  O   HOH  1134      31.173 115.553 119.219  1.00 53.83           O
HETATM 3732  O   HOH  1135      49.852 129.420  65.113  1.00 32.11           O
HETATM 3733  O   HOH  1136      27.105 130.062  74.669  1.00 54.30           O
HETATM 3734  O   HOH  1137      23.039 108.035  98.824  1.00 45.60           O
HETATM 3735  O   HOH  1138      43.914 130.343  55.628  1.00 51.80           O
HETATM 3736  O   HOH  1139      22.404 121.181  46.126  1.00 45.16           O
HETATM 3737  O   HOH  1140      31.217 107.707  93.266  1.00 45.03           O
HETATM 3738  O   HOH  1141      34.547 116.101  68.292  1.00 38.05           O
HETATM 3739  O   HOH  1142      54.309 102.976  76.373  1.00 41.85           O
HETATM 3740  O   HOH  1143      37.701 129.487  90.271  1.00 47.46           O
HETATM 3741  O   HOH  1144      27.174 115.722  89.792  1.00 47.99           O
HETATM 3742  O   HOH  1145      47.666 123.861  88.828  1.00 33.40           O
HETATM 3743  O   HOH  1146      30.199 118.982  85.578  1.00 37.79           O
HETATM 3744  O   HOH  1147      55.439 114.624  79.347  1.00 53.82           O
HETATM 3745  O   HOH  1148      38.586 129.168  54.640  1.00 39.00           O
HETATM 3746  O   HOH  1149      33.862 126.516  89.766  1.00 50.39           O
HETATM 3747  O   HOH  1150      62.462 133.712  50.910  1.00 58.82           O
HETATM 3748  O   HOH  1151      49.654 101.276  83.353  1.00 41.28           O
HETATM 3749  O   HOH  1152      35.641 126.905  86.261  1.00 61.88           O
HETATM 3750  O   HOH  1153      39.915 103.539  69.126  1.00 56.80           O
HETATM 3751  O   HOH  1154      32.436 111.070  67.606  1.00 47.93           O
HETATM 3752  O   HOH  1155      20.636 109.579  95.280  1.00 39.85           O
HETATM 3753  O   HOH  1156      58.444 125.802  59.524  1.00 60.94           O
HETATM 3754  O   HOH  1157      44.491 125.548  86.864  1.00 44.04           O
HETATM 3755  O   HOH  1158      39.339 120.960  94.696  1.00 29.04           O
HETATM 3756  O   HOH  1159      39.445 128.767  88.207  1.00 43.24           O
HETATM 3757  O   HOH  1160      32.130 128.253  67.512  1.00 39.20           O
HETATM 3758  O   HOH  1161      17.379 118.563 102.593  1.00 51.34           O
HETATM 3759  O   HOH  1162      32.183 127.185 101.043  1.00 54.46           O
HETATM 3760  O   HOH  1163      31.217 103.080  72.266  1.00 52.69           O
HETATM 3761  O   HOH  1164      57.456 126.627  67.033  1.00 50.16           O
HETATM 3762  O   HOH  1165      35.973 134.248  64.414  1.00 55.67           O
HETATM 3763  O   HOH  1166      48.349 124.639  95.792  1.00 47.93           O
HETATM 3764  O   HOH  1167      50.391 104.941  90.925  1.00 30.76           O
HETATM 3765  O   HOH  1168      32.181 125.714  67.493  1.00 44.26           O
HETATM 3766  O   HOH  1169      31.576 125.918  64.606  1.00 34.99           O
HETATM 3767  O   HOH  1170      46.040 110.103 114.888  1.00 51.36           O
HETATM 3768  O   HOH  1171      27.209  99.557  82.186  1.00 49.78           O
HETATM 3769  O   HOH  1172      37.437 136.046  61.125  1.00 47.03           O
HETATM 3770  O   HOH  1173      45.178 122.720  46.178  1.00 38.92           O
HETATM 3771  O   HOH  1174      57.824 129.225  56.099  1.00 49.60           O
HETATM 3772  O   HOH  1175      53.658 128.363  83.124  1.00 46.10           O
HETATM 3773  O   HOH  1176      25.495 105.876  86.669  1.00 47.64           O
HETATM 3774  O   HOH  1177      47.538 126.428  98.039  1.00 54.54           O
HETATM 3775  O   HOH  1178      58.489 122.009  80.079  1.00 42.20           O
HETATM 3776  O   HOH  1179      22.648 122.871  57.571  1.00 36.56           O
HETATM 3777  O   HOH  1180      37.199 128.840  86.607  1.00 49.30           O
HETATM 3778  O   HOH  1181      35.203 127.604  52.917  1.00 36.89           O
HETATM 3779  O   HOH  1182      46.539 139.355  52.024  1.00 59.90           O
HETATM 3780  O   HOH  1183      53.181 111.351  84.403  1.00 48.12           O
HETATM 3781  O   HOH  1184      36.951 103.901  69.555  1.00 42.70           O
HETATM 3782  O   HOH  1185      55.847 120.771  81.723  1.00 45.79           O
HETATM 3783  O   HOH  1186      47.582 112.809  36.641  1.00 47.22           O
HETATM 3784  O   HOH  1187      40.602 108.392  43.488  1.00 38.26           O
HETATM 3785  O   HOH  1188      34.803 136.281  57.578  1.00 56.07           O
HETATM 3786  O   HOH  1189      25.134 119.967  61.304  1.00 45.57           O
HETATM 3787  O   HOH  1190      22.187 126.676  64.555  1.00 53.49           O
HETATM 3788  O   HOH  1191      31.196 128.353 115.513  1.00 45.88           O
HETATM 3789  O   HOH  1192      34.248 128.168  46.936  1.00 59.66           O
HETATM 3790  O   HOH  1193      28.490 121.021  49.651  1.00 47.86           O
HETATM 3791  O   HOH  1194      38.276 131.123  42.720  1.00 51.13           O
HETATM 3792  O   HOH  1195      50.135 128.691  39.253  1.00 54.35           O
HETATM 3793  O   HOH  1196      26.907 116.597  42.696  1.00 42.10           O
HETATM 3794  O   HOH  1197      29.852 119.296  32.127  1.00 49.73           O
HETATM 3795  O   HOH  1198      39.636 132.828  74.952  1.00 45.00           O
HETATM 3796  O   HOH  1199      46.547 134.430  38.948  1.00 52.09           O
HETATM 3797  O   HOH  1200      45.130 104.560  96.869  1.00 48.03           O
HETATM 3798  O   HOH  1201      36.547 125.680  78.619  1.00 49.06           O
HETATM 3799  O   HOH  1202      56.245 101.088  76.012  1.00 51.98           O
HETATM 3800  O   HOH  1203      48.034 116.294 109.562  1.00 38.54           O
HETATM 3801  O   HOH  1204      18.523 126.328  62.853  1.00 52.67           O
HETATM 3802  O   HOH  1205      54.076 102.665  80.268  1.00 45.09           O
HETATM 3803  O   HOH  1206      58.672 110.652  70.989  1.00 48.35           O
HETATM 3804  O   HOH  1207      49.693 130.820  47.457  1.00 46.80           O
HETATM 3805  O   HOH  1208      48.944 121.299  88.871  1.00 42.56           O
HETATM 3806  O   HOH  1209      20.975 116.308 104.281  1.00 41.19           O
HETATM 3807  O   HOH  1210      29.444 117.919  51.020  1.00 55.43           O
HETATM 3808  O   HOH  1211      16.028 108.039 101.781  1.00 49.35           O
HETATM 3809  O   HOH  1212      58.786 127.005  72.549  1.00 35.71           O
HETATM 3810  O   HOH  1213      50.581 108.476  56.592  1.00 50.96           O
HETATM 3811  O   HOH  1214      31.696 104.323  96.634  1.00 48.67           O
HETATM 3812  O   HOH  1215      47.508 116.352  39.531  1.00 52.66           O
HETATM 3813  O   HOH  1216      29.618 125.552  62.802  1.00 53.72           O
HETATM 3814  O   HOH  1217      35.671 118.986  70.277  1.00 38.84           O
HETATM 3815  O   HOH  1218      29.157 104.834  69.566  1.00 46.25           O
HETATM 3816  O   HOH  1219      34.154 106.427  65.477  1.00 40.75           O
HETATM 3817  O   HOH  1220      42.664 125.747 123.252  1.00 60.04           O
HETATM 3818  O   HOH  1221      34.746 116.553  95.605  1.00 35.92           O
HETATM 3819  O   HOH  1222      33.654 130.581 109.950  1.00 45.71           O
HETATM 3820  O   HOH  1223      30.134 105.815  95.153  1.00 59.78           O
HETATM 3821  O   HOH  1224      37.085 131.213  53.718  1.00 49.08           O
HETATM 3822  O   HOH  1225      42.692 121.119  80.887  1.00 28.84           O
HETATM 3823  O   HOH  1226      35.621 120.951  72.916  1.00 50.66           O
HETATM 3824  O   HOH  1227      36.306 117.256  73.604  1.00 34.12           O
HETATM 3825  O   HOH  1228      40.189 122.721  81.700  1.00 38.87           O
HETATM 3826  O   HOH  1229      40.933 121.978  83.947  1.00 49.34           O
END
