# Supplementary material for: RosettaScripts: A Scripting Language Interface to the Rosetta Macromolecular Modeling Suite
Source: PLoS One. 2011 Jun 24;6(6):e20161. doi: 10.1371/journal.pone.0020161 (PMC3123292; doi:10.1371/journal.pone.0020161)
Supplement: Supplemental Information S1 — Protocols, input, and output files for all examples given in the paper. (BZ2) [file pone.0020161.s001.bz2 › RosettaDNA/predspec.flags]

-in:ignore_unrecognized_res
-file:s msoleft.pdb
-score:weights dna
-use_input_sc
-ex1
-ex2
-ex2:operate
-ex3
-ex3:operate
-ex4
-ex4:operate
-extrachi_cutoff 1
-sparse_pdb_output
-adducts dna_major_groove_water
-mute all
-unmute protocols.dna.RestrictDesignToProteinDNAInterface protocols.dna.DnaInterfacePacker protocols.dna.Specificity apps protocols.loops core.io.pdb
-mute core.io.database
-jd2:dd_parser
-parser:protocol predspec.script
-overwrite
-out:prefix predspec_
