# Supplementary material for: RosettaScripts: A Scripting Language Interface to the Rosetta Macromolecular Modeling Suite
Source: PLoS One. 2011 Jun 24;6(6):e20161. doi: 10.1371/journal.pone.0020161 (PMC3123292; doi:10.1371/journal.pone.0020161)
Supplement: Supplemental Information S1 — Protocols, input, and output files for all examples given in the paper. (BZ2) [file pone.0020161.s001.bz2 › RosettaDNA/design.flags]

-in:ignore_unrecognized_res
-file:s msoleft.pdb
-score:weights dna
-use_input_sc
-run:output_hbond_info
-sparse_pdb_output
-score:output_residue_energies
-run:min_type dfpmin_armijo
-run:min_tolerance 0.0001
-adducts dna_major_groove_water
-mute all
-unmute protocols.dna protocols.multistate_design protocols.genetic_algorithm apps protocols.loops core.io.pdb
-mute core.io.database
-jd2:dd_parser
-parser:protocol design.script
-overwrite
-out:prefix design_
